# Supplementary material for: Autophagy deficiency confers freezing tolerance in Arabidopsis thaliana
Source: BMC Plant Biol. 2025 Jul 30;25:994. doi: 10.1186/s12870-025-07066-9 (PMC12312434; doi:10.1186/s12870-025-07066-9)
Supplement: Supplementary file 9 — Supplementary Material 9 [file 12870_2025_7066_MOESM9_ESM.zip]

Archive with 8 entries (7 files):
- RNA-seq data/Supplemental Data Set 1. Col-0-0h vs Col-3h.xls
- RNA-seq data/Supplemental Data Set 2. Col-0-0h vs Col-24h.xls
- RNA-seq data/Supplemental Data Set 3. atg13ab-0h vs atg13ab-3h.xls
- RNA-seq data/Supplemental Data Set 4. atg13ab-0h vs atg13ab-24h.xls
- RNA-seq data/Supplemental Data Set 5. Col-0-0h vs atg13ab-0h .xls
- RNA-seq data/Supplemental Data Set 6. Col-0-3 h vs atg13ab-3h .xls
- RNA-seq data/Supplemental Data Set 7. Col-0-24 h vs atg13ab-24h.xls
- RNA-seq data/
