# Supplementary material for: Autophagy deficiency confers freezing tolerance in Arabidopsis thaliana
Source: BMC Plant Biol. 2025 Jul 30;25:994. doi: 10.1186/s12870-025-07066-9 (PMC12312434; doi:10.1186/s12870-025-07066-9)
Supplement: Supplementary file 9 — Supplementary Material 9 [file 12870_2025_7066_MOESM9_ESM.zip › RNA-seq data/Supplemental Data Set 1. Col-0-0h vs Col-3h.xls]

#ID	1-Col-0h_Count	2-Col-0h_Count	1-Col-3h_Count	2-Col-3h_Count	1-Col-0h_FPKM	2-Col-0h_FPKM	1-Col-3h_FPKM	2-Col-3h_FPKM	Pvalue	FDR	log2FC	regulated	COG_class	COG_class_annotation	GO_annotation	KEGG_annotation	KEGG_pathway_annotation	KOG_class	KOG_class_annotation	Pfam_annotation	Swiss-Prot_annotation	eggNOG_class	eggNOG_class_annotation	NR_annotation
AT4G25490	0	0	1338	1302	0	0	23.176195	20.715948	2.83E-18	2.17E-16	12.77090236	up	--	--	Molecular Function: nucleic acid binding transcription factor activity (GO:0001071);; Molecular Function: DNA binding (GO:0003677);; Biological Process: transcription, DNA-templated (GO:0006351);; Biological Process: response to cold (GO:0009409);; Cellular Component: intracellular membrane-bounded organelle (GO:0043231);;	K09286|4.68477e-138|ath:AT4G25490|CBF1; C-repeat/DRE binding factor 1	--	--	--	AP2 domain	sp|P93835|DRE1B_ARATH Dehydration-responsive element-binding protein 1B OS=Arabidopsis thaliana OX=3702 GN=DREB1B PE=1 SV=2	K	Transcription	C-repeat/DRE binding factor 1 [Arabidopsis thaliana]
AT4G25480	8	0	16598	17940	0.14238	0	251.577881	249.853378	1.76E-09	5.50E-08	11.93191724	up	--	--	Molecular Function: nucleic acid binding transcription factor activity (GO:0001071);; Molecular Function: nucleic acid binding (GO:0003676);; Biological Process: transcription, DNA-templated (GO:0006351);; Biological Process: response to cold (GO:0009409);; Cellular Component: intracellular membrane-bounded organelle (GO:0043231);;	K09286|2.26845e-139|ath:AT4G25480|DREB1A; dehydration response element B1A	--	--	--	AP2 domain	sp|Q9M0L0|DRE1A_ARATH Dehydration-responsive element-binding protein 1A OS=Arabidopsis thaliana OX=3702 GN=DREB1A PE=1 SV=2	K	Transcription	C-repeat binding factor 3 [Arabidopsis thaliana]
AT4G25433	0	0	373	366	0	0	10.457978	9.429092	1.69E-13	8.14E-12	10.93356377	up	--	--	Cellular Component: membrane (GO:0016020);; Biological Process: cell wall macromolecule metabolic process (GO:0044036);;	--	--	--	--	--	--	S	Function unknown	peptidoglycan-binding LysM domain-containing protein [Arabidopsis thaliana]
AT4G16740	0	0	121	158	0	0	1.027208	1.232191	4.52E-10	1.53E-08	9.517254043	up	--	--	Biological Process: response to acid chemical (GO:0001101);; Biological Process: sesquiterpenoid metabolic process (GO:0006714);; Biological Process: response to stress (GO:0006950);; Cellular Component: plastid (GO:0009536);; Molecular Function: sesquiterpene synthase activity (GO:0010334);; Molecular Function: metal ion binding (GO:0046872);; Biological Process: response to other organism (GO:0…	K19968|0|ath:AT4G16740|TPS03; terpene synthase 03	--	--	--	Terpene synthase, N-terminal domain;; Terpene synthase family, metal binding domain;; Terpene synthase family 2, C-terminal metal binding;; Terpene synthase family, metal binding domain;; Terpene synthase family 2, C-terminal metal binding	sp|A4FVP2|TPS03_ARATH Tricyclene synthase, chloroplastic OS=Arabidopsis thaliana OX=3702 GN=TPS03 PE=2 SV=1	S	Function unknown	terpene synthase 03 [Arabidopsis thaliana]
AT4G18422	2	4	2302	2067	0.098379	0.134361	99.249603	81.885506	1.05E-49	3.60E-47	9.480251028	up	--	--	Cellular Component: intrinsic component of membrane (GO:0031224);; Cellular Component: intracellular membrane-bounded organelle (GO:0043231);;	--	--	--	--	--	--	145		transmembrane protein [Arabidopsis thaliana]
AT4G25470	17	23	10890	9776	0.416311	0.414811	232.863876	192.078293	9.54E-175	3.12E-171	8.98553234	up	--	--	Molecular Function: nucleic acid binding transcription factor activity (GO:0001071);; Molecular Function: DNA binding (GO:0003677);; Biological Process: transcription, DNA-templated (GO:0006351);; Biological Process: response to cold (GO:0009409);; Cellular Component: intracellular membrane-bounded organelle (GO:0043231);;	K09286|2.93689e-150|ath:AT4G25470|CBF2; C-repeat/DRE binding factor 2	--	--	--	AP2 domain	sp|Q9SYS6|DRE1C_ARATH Dehydration-responsive element-binding protein 1C OS=Arabidopsis thaliana OX=3702 GN=DREB1C PE=2 SV=2	K	Transcription	C-repeat/DRE binding factor 2 [Arabidopsis thaliana]
AT2G40350	0	0	112	67	0	0	3.032063	1.679284	1.95E-08	5.29E-07	8.906491116	up	--	--	--	--	--	--	--	AP2 domain	sp|Q9SIZ0|DRE2H_ARATH Putative dehydration-responsive element-binding protein 2H OS=Arabidopsis thaliana OX=3702 GN=DREB2H PE=5 SV=3	K	Transcription	Integrase-type DNA-binding superfamily protein [Arabidopsis thaliana]
AT1G68050	38	38	18193	18364	0.432381	0.32157	176.92157	164.095932	2.07E-256	2.04E-252	8.871210401	up	[R]	General function prediction only	Biological Process: transcription, DNA-templated (GO:0006351);; Biological Process: response to light stimulus (GO:0009416);; Biological Process: flower development (GO:0009908);; Biological Process: modification-dependent protein catabolic process (GO:0019941);; Biological Process: protein modification by small protein conjugation (GO:0032446);; Molecular Function: signaling receptor activity (G…	K12116|0|ath:AT1G68050|FKF1; flavin-binding, kelch repeat, f box 1	Circadian rhythm - plant (ko04712)	--	--	Galactose oxidase, central domain;; Galactose oxidase, central domain;; Kelch motif;; Kelch motif;; Kelch motif;; PAS domain;; Kelch motif;; PAS fold;; PAS fold;; F-box domain	sp|Q9C9W9|ADO3_ARATH Adagio protein 3 OS=Arabidopsis thaliana OX=3702 GN=ADO3 PE=1 SV=1	K	Transcription	flavin-binding, kelch repeat, f box 1 [Arabidopsis thaliana]
AT4G13790	0	0	84	78	0	0	2.055931	1.758011	2.79E-08	7.32E-07	8.746002368	up	--	--	Biological Process: hormone-mediated signaling pathway (GO:0009755);; Cellular Component: membrane (GO:0016020);; Biological Process: growth (GO:0040007);; Cellular Component: intracellular membrane-bounded organelle (GO:0043231);; Biological Process: single-multicellular organism process (GO:0044707);;	K14488|4.42124e-58|ath:AT4G13790|SAUR-like auxin-responsive protein family	Plant hormone signal transduction (ko04075)	--	--	Auxin responsive protein	sp|Q41220|SAU15_ARATH Auxin-responsive protein SAUR15 OS=Arabidopsis thaliana OX=3702 GN=SAUR15 PE=2 SV=1	S	Function unknown	SAUR-like auxin-responsive protein family [Arabidopsis thaliana]
AT1G19040	0	0	52	69	0	0	0.807621	0.997685	2.61E-07	5.94E-06	8.311424527	up	--	--	Molecular Function: nucleic acid binding transcription factor activity (GO:0001071);; Biological Process: transcription, DNA-templated (GO:0006351);; Cellular Component: intracellular membrane-bounded organelle (GO:0043231);;	--	--	--	--	No apical meristem (NAM) protein	sp|Q9LR74|NAC6_ARATH NAC domain-containing protein 6 OS=Arabidopsis thaliana OX=3702 GN=NAC006 PE=1 SV=1	K	Transcription	F14D16.19 [Arabidopsis thaliana]
AT1G51090	9	11	3305	3006	0.199273	0.185262	67.196716	56.143776	1.30E-95	1.11E-92	8.271499669	up	--	--	Biological Process: cation transport (GO:0006812);; Biological Process: response to fungus (GO:0009620);; Molecular Function: cation binding (GO:0043169);;	--	--	--	--	--	--	S	Function unknown	Heavy metal transport/detoxification superfamily protein [Arabidopsis thaliana]
AT1G70640	16	17	4486	5087	0.225405	0.187363	57.005928	59.402004	4.05E-139	7.23E-136	8.139364968	up	--	--	Cellular Component: membrane (GO:0016020);; Cellular Component: intracellular membrane-bounded organelle (GO:0043231);;	--	--	--	--	PB1 domain	--	S	Function unknown	octicosapeptide/Phox/Bem1p (PB1) domain-containing protein [Arabidopsis thaliana]
AT2G42530	20	36	7227	6957	0.312042	0.419623	96.187729	85.089096	1.04E-159	2.27E-156	7.961185146	up	--	--	Biological Process: protein folding (GO:0006457);; Biological Process: response to osmotic stress (GO:0006970);; Biological Process: signal transduction (GO:0007165);; Biological Process: response to heat (GO:0009408);; Biological Process: response to cold (GO:0009409);; Biological Process: response to water deprivation (GO:0009414);; Cellular Component: plastid envelope (GO:0009526);; Cellular C…	--	--	--	--	--	sp|Q9SIN5|CR15B_ARATH Protein COLD-REGULATED 15B, chloroplastic OS=Arabidopsis thaliana OX=3702 GN=COR15B PE=1 SV=1	C	Energy production and conversion	cold regulated 15b [Arabidopsis thaliana]
AT4G33980	57	29	11276	9337	1.029278	0.387268	173.422378	131.979556	9.59E-113	1.25E-109	7.847064568	up	--	--	--	--	--	--	--	--	sp|Q8L983|COR28_ARATH Cold-regulated protein 28 OS=Arabidopsis thaliana OX=3702 GN=COR28 PE=1 SV=1	399		hypothetical protein AT4G33980 [Arabidopsis thaliana]
AT1G11210	47	60	13008	11788	0.950152	0.901137	224.426392	186.872681	7.50E-205	4.91E-201	7.828477234	up	--	--	Biological Process: response to stress (GO:0006950);; Cellular Component: intrinsic component of membrane (GO:0031224);;	--	--	--	--	Domain of unknown function (DUF4408)	--	S	Function unknown	cotton fiber protein, putative (DUF761) [Arabidopsis thaliana]
AT1G49220	2	0	231	213	0.040915	0	6.326484	5.361293	1.76E-12	7.54E-11	7.753451987	up	--	--	Molecular Function: catalytic activity (GO:0003824);; Cellular Component: intrinsic component of membrane (GO:0031224);; Biological Process: protein modification by small protein conjugation (GO:0032446);; Molecular Function: transition metal ion binding (GO:0046914);;	K19040|2.85475e-165|ath:AT1G49220|RING/U-box superfamily protein	--	[O]	Posttranslational modification, protein turnover, chaperones	Ring finger domain;; RING-like zinc finger;; RING-H2 zinc finger domain;; Zinc finger, C3HC4 type (RING finger);; Zinc finger, C3HC4 type (RING finger)	sp|P0C034|ATL10_ARATH RING-H2 finger protein ATL10 OS=Arabidopsis thaliana OX=3702 GN=ATL10 PE=2 SV=1	O	Posttranslational modification, protein turnover, chaperones	RING/U-box superfamily protein [Arabidopsis thaliana]
AT1G04570	40	33	7539	8605	0.460242	0.277832	74.303002	77.94138	2.82E-183	1.11E-179	7.740297654	up	[G]	Carbohydrate transport and metabolism	Cellular Component: chloroplast envelope (GO:0009941);; Cellular Component: intrinsic component of membrane (GO:0031224);; Biological Process: establishment of localization (GO:0051234);;	--	--	--	--	BT1 family	sp|F4I5Q2|FBT8_ARATH Probable folate-biopterin transporter 8, chloroplastic OS=Arabidopsis thaliana OX=3702 GN=At1g04570 PE=2 SV=1	S	Function unknown	Major facilitator superfamily protein [Arabidopsis thaliana]
AT5G24470	159	201	38207	37104	2.341207	2.205722	480.354645	428.64389	9.71E-294	1.91E-289	7.678721476	up	[T]	Signal transduction mechanisms	Molecular Function: nucleic acid binding (GO:0003676);; Biological Process: transcription, DNA-templated (GO:0006351);; Biological Process: nucleocytoplasmic transport (GO:0006913);; Biological Process: response to red or far red light (GO:0009639);; Biological Process: intracellular signal transduction (GO:0035556);; Cellular Component: intracellular membrane-bounded organelle (GO:0043231);; Bio…	K12130|0|ath:AT5G24470|PRR5; two-component response regulator-like protein	Circadian rhythm - plant (ko04712)	[K]	Transcription	Response regulator receiver domain;; CCT motif	sp|Q6LA42|APRR5_ARATH Two-component response regulator-like APRR5 OS=Arabidopsis thaliana OX=3702 GN=APRR5 PE=1 SV=2	K	Transcription	two-component response regulator-like protein [Arabidopsis thaliana]
AT5G62360	18	91	9668	9768	0.440789	1.73786	211.229004	196.104034	3.60E-17	2.52E-15	7.509750652	up	--	--	Molecular Function: enzyme inhibitor activity (GO:0004857);; Biological Process: negative regulation of molecular function (GO:0044092);;	--	--	--	--	Plant invertase/pectin methylesterase inhibitor	sp|P17407|21KD_DAUCA 21 kDa protein OS=Daucus carota OX=4039 PE=2 SV=1	S	Function unknown	Plant invertase/pectin methylesterase inhibitor superfamily protein [Arabidopsis thaliana]
AT5G42900	51	65	9328	8040	1.047075	0.969774	165.858017	131.927551	7.22E-165	1.77E-161	7.200460217	up	--	--	Biological Process: response to stress (GO:0006950);; Biological Process: response to abiotic stimulus (GO:0009628);; Cellular Component: intracellular membrane-bounded organelle (GO:0043231);;	--	--	--	--	--	sp|Q8L8T7|COR27_ARATH Cold-regulated protein 27 OS=Arabidopsis thaliana OX=3702 GN=COR27 PE=1 SV=1	S	Function unknown	cold regulated protein 27 [Arabidopsis thaliana]
AT1G66060	4	0	271	271	0.060853	0	3.502302	3.217434	1.01E-17	7.42E-16	7.031393606	up	--	--	Cellular Component: plastid (GO:0009536);;	--	--	--	--	Family of unknown function (DUF577)	--	S	Function unknown	hypothetical protein (DUF577) [Arabidopsis thaliana]
AT3G22830	24	27	2749	3933	0.373058	0.306357	36.742062	48.308796	5.74E-112	7.04E-109	6.983807608	up	--	--	Molecular Function: nucleic acid binding transcription factor activity (GO:0001071);; Molecular Function: DNA binding (GO:0003677);; Biological Process: transcription, DNA-templated (GO:0006351);; Cellular Component: intracellular membrane-bounded organelle (GO:0043231);;	K09419|0|ath:AT3G22830|HSFA6B; heat shock transcription factor A6B	--	[K]	Transcription	HSF-type DNA-binding	sp|Q9LUH8|HFA6B_ARATH Heat stress transcription factor A-6b OS=Arabidopsis thaliana OX=3702 GN=HSFA6b PE=2 SV=1	K	Transcription	heat shock transcription factor A6B [Arabidopsis thaliana]
AT1G07050	4	22	1539	1487	0.094743	0.340605	24.509906	22.163395	2.85E-58	1.22E-55	6.856528731	up	--	--	Cellular Component: intracellular membrane-bounded organelle (GO:0043231);;	--	--	[K]	Transcription	CCT motif	sp|Q9LU68|CIA2_ARATH Protein CHLOROPLAST IMPORT APPARATUS 2 OS=Arabidopsis thaliana OX=3702 GN=CIA2 PE=1 SV=1	K	Transcription	CCT motif family protein [Arabidopsis thaliana]
AT3G11020	11	17	1547	1403	0.165751	0.19763	20.876087	17.396439	5.65E-72	3.36E-69	6.693117281	up	--	--	Molecular Function: regulatory region DNA binding (GO:0000975);; Molecular Function: nucleic acid binding transcription factor activity (GO:0001071);; Biological Process: transcription, DNA-templated (GO:0006351);; Biological Process: response to heat (GO:0009408);; Cellular Component: intracellular membrane-bounded organelle (GO:0043231);; Biological Process: gametophyte development (GO:0048229)…	K09286|0|ath:AT3G11020|DREB2B; DRE/CRT-binding protein 2B	--	--	--	AP2 domain	sp|O82133|DRE2B_ARATH Dehydration-responsive element-binding protein 2B OS=Arabidopsis thaliana OX=3702 GN=DREB2B PE=2 SV=1	K	Transcription	DRE/CRT-binding protein 2B [Arabidopsis thaliana]
AT4G33467	8	12	900	863	0.283056	0.322794	28.251107	24.966052	5.85E-53	2.13E-50	6.432439753	up	--	--	--	--	--	--	--	--	--	172		hypothetical protein AT4G33467 [Arabidopsis thaliana]
AT4G33465	4	0	171	168	0.137483	0	5.341332	4.824966	1.88E-13	8.97E-12	6.348880815	up	--	--	Biological Process: cell killing (GO:0001906);; Biological Process: cell communication (GO:0007154);; Biological Process: response to fungus (GO:0009620);;	--	--	--	--	Plant self-incompatibility response (SCRL) protein	sp|P82641|DF233_ARATH Putative defensin-like protein 233 OS=Arabidopsis thaliana OX=3702 GN=SCRL22 PE=2 SV=2	78		SCR-like 22 [Arabidopsis thaliana]
AT1G49720	169	225	15140	15826	2.45836	2.503302	197.441761	188.523331	2.46E-204	1.21E-200	6.26567762	up	--	--	Molecular Function: regulatory region DNA binding (GO:0000975);; Molecular Function: nucleic acid binding transcription factor activity (GO:0001071);; Biological Process: response to acid chemical (GO:0001101);; Biological Process: transcription, DNA-templated (GO:0006351);; Biological Process: hormone-mediated signaling pathway (GO:0009755);; Cellular Component: intracellular membrane-bounded or…	K14432|0|ath:AT1G49720|ABF1; abscisic acid responsive element-binding factor 1	Plant hormone signal transduction (ko04075)	--	--	bZIP transcription factor;; Basic region leucine zipper	sp|Q9M7Q5|AI5L4_ARATH ABSCISIC ACID-INSENSITIVE 5-like protein 4 OS=Arabidopsis thaliana OX=3702 GN=ABF1 PE=1 SV=1	K	Transcription	abscisic acid responsive element-binding factor 1 [Arabidopsis thaliana]
AT1G09350	54	50	3023	3060	0.894688	0.616191	43.917988	40.956624	9.81E-111	1.07E-107	5.827711254	up	[M]	Cell wall/membrane/envelope biogenesis	Biological Process: response to stress (GO:0006950);; Molecular Function: UDP-galactosyltransferase activity (GO:0035250);; Molecular Function: cation binding (GO:0043169);; Cellular Component: intracellular part (GO:0044424);; Biological Process: single-organism biosynthetic process (GO:0044711);;	K18819|0|ath:AT1G09350|GolS3; galactinol synthase 3	Galactose metabolism (ko00052)	[G]	Carbohydrate transport and metabolism	Glycosyl transferase family 8	sp|O80518|GOLS3_ARATH Galactinol synthase 3 OS=Arabidopsis thaliana OX=3702 GN=GOLS3 PE=1 SV=1	G	Carbohydrate transport and metabolism	galactinol synthase 3 [Arabidopsis thaliana]
AT5G48250	249	283	15327	14593	3.396461	2.8785	178.138275	155.847412	1.94E-170	5.43E-167	5.77953489	up	--	--	Molecular Function: nucleic acid binding transcription factor activity (GO:0001071);; Cellular Component: membrane (GO:0016020);; Cellular Component: intracellular membrane-bounded organelle (GO:0043231);; Molecular Function: transition metal ion binding (GO:0046914);;	--	--	--	--	CCT motif;; B-box zinc finger	sp|Q9LUA9|COL10_ARATH Zinc finger protein CONSTANS-LIKE 10 OS=Arabidopsis thaliana OX=3702 GN=COL10 PE=1 SV=1	K	Transcription	B-box type zinc finger protein with CCT domain-containing protein [Arabidopsis thaliana]
AT3G55580	26	24	1159	1446	0.369829	0.251666	14.023626	16.077852	4.45E-71	2.57E-68	5.654184609	up	[DZ]	Cell cycle control, cell division, chromosome partitioning;; Cytoskeleton	--	--	--	[S]	Function unknown	Regulator of chromosome condensation (RCC1) repeat;; Regulator of chromosome condensation (RCC1) repeat	sp|Q9FN03|UVR8_ARATH Ultraviolet-B receptor UVR8 OS=Arabidopsis thaliana OX=3702 GN=UVR8 PE=1 SV=1	DZ	Cell cycle control, cell division, chromosome partitioning;; Cytoskeleton	Regulator of chromosome condensation (RCC1) family protein [Arabidopsis thaliana]
AT3G07650	241	258	12384	10911	2.914181	2.326966	128.64686	104.10671	1.19E-131	1.79E-128	5.511014767	up	--	--	Molecular Function: nucleic acid binding transcription factor activity (GO:0001071);; Biological Process: transcription, DNA-templated (GO:0006351);; Cellular Component: intracellular membrane-bounded organelle (GO:0043231);; Molecular Function: transition metal ion binding (GO:0046914);; Biological Process: rhythmic process (GO:0048511);; Biological Process: long-day photoperiodism, flowering (G…	--	--	--	--	CCT motif;; B-box zinc finger	sp|Q9SSE5|COL9_ARATH Zinc finger protein CONSTANS-LIKE 9 OS=Arabidopsis thaliana OX=3702 GN=COL9 PE=1 SV=1	K	Transcription	CONSTANS-like 9 [Arabidopsis thaliana]
AT3G15440	2	7	244	139	0.049021	0.174178	7.2002	3.770766	2.34E-14	1.23E-12	5.417812983	up	--	--	Molecular Function: binding (GO:0005488);;	--	--	--	--	--	--	O	Posttranslational modification, protein turnover, chaperones	RING/U-box protein [Arabidopsis thaliana]
AT5G54470	122	113	4717	5660	2.616232	1.804039	86.329361	95.169716	1.96E-121	2.76E-118	5.41300795	up	--	--	Molecular Function: nucleic acid binding transcription factor activity (GO:0001071);; Biological Process: transcription, DNA-templated (GO:0006351);; Biological Process: response to stress (GO:0006950);; Cellular Component: intracellular membrane-bounded organelle (GO:0043231);; Molecular Function: transition metal ion binding (GO:0046914);; Biological Process: gametophyte development (GO:0048229…	--	--	--	--	--	sp|Q9LRM4|MIP1B_ARATH B-box domain protein 31 OS=Arabidopsis thaliana OX=3702 GN=MIP1B PE=2 SV=1	S	Function unknown	B-box type zinc finger family protein [Arabidopsis thaliana]
AT4G34950	176	295	9436	9664	1.914992	2.390503	87.444283	82.294441	1.44E-107	1.49E-104	5.323493032	up	--	--	Cellular Component: intrinsic component of membrane (GO:0031224);;	--	--	--	--	Nodulin-like	sp|F4I9E1|NFD4_ARATH Protein NUCLEAR FUSION DEFECTIVE 4 OS=Arabidopsis thaliana OX=3702 GN=NFD4 PE=3 SV=1	S	Function unknown	hypothetical protein AXX17_AT4G39930 [Arabidopsis thaliana]
AT3G15750	51	76	2547	2437	1.075924	1.21411	48.206662	42.666977	6.28E-89	4.25E-86	5.26996783	up	--	--	--	--	--	[S]	Function unknown	Essential protein Yae1, N terminal	--	S	Function unknown	Essential protein Yae1, N-terminal [Arabidopsis thaliana]
AT1G70420	249	302	10379	10538	4.827859	4.366256	171.353806	159.86557	7.14E-150	1.40E-146	5.212954542	up	--	--	Biological Process: response to abiotic stimulus (GO:0009628);; Cellular Component: intracellular membrane-bounded organelle (GO:0043231);;	--	--	--	--	Protein of unknown function (DUF1645)	--	S	Function unknown	DNA ligase-like protein, putative (DUF1645) [Arabidopsis thaliana]
AT3G05800	231	182	7220	8516	4.706304	2.757527	125.285126	135.77742	3.68E-96	3.28E-93	5.191218582	up	--	--	Molecular Function: nucleic acid binding transcription factor activity (GO:0001071);; Molecular Function: protein binding (GO:0005515);; Biological Process: transcription, DNA-templated (GO:0006351);; Cellular Component: intracellular membrane-bounded organelle (GO:0043231);; Biological Process: steroid hormone mediated signaling pathway (GO:0043401);;	--	--	--	--	--	sp|Q9M9L6|BH150_ARATH Transcription factor bHLH150 OS=Arabidopsis thaliana OX=3702 GN=BHLH150 PE=1 SV=1	K	Transcription	AtBS1(activation-tagged BRI1 suppressor 1)-interacting factor 1 [Arabidopsis thaliana]
AT4G36010	210	227	8584	7267	3.275654	2.630757	113.891617	88.593544	6.08E-105	5.97E-102	5.149063926	up	--	--	Cellular Component: intrinsic component of membrane (GO:0031224);; Biological Process: response to external biotic stimulus (GO:0043207);;	--	--	--	--	Thaumatin family	sp|A0A1P8B554|THLP1_ARATH Thaumatin-like protein 1 OS=Arabidopsis thaliana OX=3702 GN=TLP1 PE=2 SV=1	S	Function unknown	Pathogenesis-related thaumatin superfamily protein [Arabidopsis thaliana]
AT5G52310	1701	1660	60848	59663	15.835197	11.509031	481.753693	434.049194	5.01E-137	8.19E-134	5.120182994	up	--	--	Biological Process: hyperosmotic response (GO:0006972);; Biological Process: response to oxidative stress (GO:0006979);; Biological Process: response to water deprivation (GO:0009414);; Biological Process: response to symbiont (GO:0009608);; Biological Process: response to carbohydrate (GO:0009743);; Cellular Component: intracellular membrane-bounded organelle (GO:0043231);; Biological Process: r…	--	--	--	--	--	sp|Q06738|RD29A_ARATH Low-temperature-induced 78 kDa protein OS=Arabidopsis thaliana OX=3702 GN=RD29A PE=1 SV=2	S	Function unknown	low-temperature-responsive protein 78 (LTI78) / desiccation-responsive protein 29A (RD29A) [Arabidopsis thaliana]
AT1G49230	35	57	1585	1577	0.880691	1.054051	33.953575	31.047743	3.18E-70	1.73E-67	5.079086027	up	--	--	Cellular Component: intrinsic component of membrane (GO:0031224);; Molecular Function: transition metal ion binding (GO:0046914);;	K19040|1.41318e-135|ath:AT1G49230|RING/U-box superfamily protein	--	[O]	Posttranslational modification, protein turnover, chaperones	Ring finger domain;; RING-like zinc finger;; Zinc finger, C3HC4 type (RING finger);; RING-H2 zinc finger domain;; Zinc finger, C3HC4 type (RING finger)	sp|Q6NQG7|ATL78_ARATH RING-H2 finger protein ATL78 OS=Arabidopsis thaliana OX=3702 GN=ATL78 PE=2 SV=1	O	Posttranslational modification, protein turnover, chaperones	ATL78 [Arabidopsis thaliana]
AT1G53035	78	77	2679	2569	1.894614	1.387408	55.808979	49.20394	3.85E-89	2.70E-86	5.042128389	up	--	--	Cellular Component: plastid (GO:0009536);; Cellular Component: intrinsic component of membrane (GO:0031224);;	--	--	--	--	--	--	303		transmembrane protein [Arabidopsis thaliana]
AT3G50310	29	30	972	960	0.483499	0.380946	14.151592	12.842325	9.87E-57	4.04E-54	4.995707983	up	[T]	Signal transduction mechanisms	--	--	--	[T]	Signal transduction mechanisms	Protein kinase domain;; Protein tyrosine and serine/threonine kinase	sp|Q9SND6|M3K20_ARATH Mitogen-activated protein kinase kinase kinase 20 OS=Arabidopsis thaliana OX=3702 GN=MAPKKK20 PE=1 SV=1	T	Signal transduction mechanisms	mitogen-activated protein kinase kinase kinase 20 [Arabidopsis thaliana]
AT4G04450	55	73	2277	1781	0.625231	0.624285	22.463007	16.139465	7.77E-64	4.01E-61	4.966609637	up	--	--	Molecular Function: regulatory region DNA binding (GO:0000975);; Molecular Function: nucleic acid binding transcription factor activity (GO:0001071);; Biological Process: transcription, DNA-templated (GO:0006351);; Cellular Component: intracellular membrane-bounded organelle (GO:0043231);;	--	--	--	--	WRKY DNA -binding domain	sp|Q9XEC3|WRK42_ARATH WRKY transcription factor 42 OS=Arabidopsis thaliana OX=3702 GN=WRKY42 PE=1 SV=1	K	Transcription	unnamed protein product [Arabidopsis thaliana]
AT2G39920	19	60	1101	1107	0.447054	0.955462	22.066704	19.80327	2.21E-34	4.29E-32	4.805969059	up	--	--	Biological Process: response to metal ion (GO:0010038);; Cellular Component: intrinsic component of membrane (GO:0031224);;	--	--	--	--	HAD superfamily, subfamily IIIB (Acid phosphatase)	sp|O04195|Y2992_ARATH Uncharacterized protein At2g39920 OS=Arabidopsis thaliana OX=3702 GN=At2g39920 PE=2 SV=2	S	Function unknown	HAD superfamily, subfamily IIIB acid phosphatase [Arabidopsis thaliana]
AT5G17030	4	8	141	190	0.052205	0.08979	1.835649	2.271883	8.85E-15	4.82E-13	4.750070496	up	[G]	Carbohydrate transport and metabolism	--	--	--	[GC]	Carbohydrate transport and metabolism;; Energy production and conversion	UDP-glucoronosyl and UDP-glucosyl transferase	sp|Q9LFK0|U78D3_ARATH UDP-glycosyltransferase 78D3 OS=Arabidopsis thaliana OX=3702 GN=UGT78D3 PE=2 SV=1	CG	Energy production and conversion;; Carbohydrate transport and metabolism	UDP-glucosyl transferase 78D3 [Arabidopsis thaliana]
AT2G42540	158	174	4472	4690	2.536993	2.118505	61.059967	58.84145	3.51E-111	4.05E-108	4.747235158	up	--	--	Biological Process: protein folding (GO:0006457);; Biological Process: response to osmotic stress (GO:0006970);; Biological Process: signal transduction (GO:0007165);; Biological Process: response to heat (GO:0009408);; Biological Process: response to cold (GO:0009409);; Biological Process: response to water deprivation (GO:0009414);; Cellular Component: plastid envelope (GO:0009526);; Cellular C…	--	--	--	--	--	sp|Q42512|CR15A_ARATH Protein COLD-REGULATED 15A, chloroplastic OS=Arabidopsis thaliana OX=3702 GN=COR15A PE=1 SV=1	C	Energy production and conversion	cold-regulated 15a [Arabidopsis thaliana]
AT4G11590	5	9	219	149	0.091275	0.129079	3.851548	2.406677	9.01E-15	4.90E-13	4.706063247	up	--	--	Biological Process: protein modification by small protein conjugation (GO:0032446);; Cellular Component: intracellular membrane-bounded organelle (GO:0043231);;	--	--	--	--	F-box associated domain;; F-box domain	sp|Q9T0C7|FB231_ARATH F-box protein At4g11590 OS=Arabidopsis thaliana OX=3702 GN=At4g11590 PE=1 SV=1	S	Function unknown	F-box associated ubiquitination effector family protein [Arabidopsis thaliana]
AT3G51400	29	46	1146	809	0.632969	0.754394	21.83806	14.155552	8.01E-39	1.85E-36	4.694213341	up	--	--	Cellular Component: intracellular membrane-bounded organelle (GO:0043231);;	--	--	--	--	Arabidopsis protein of unknown function	sp|Q7XA86|ZDH11_ARATH Protein S-acyltransferase 10 OS=Arabidopsis thaliana OX=3702 GN=PAT10 PE=1 SV=1	S	Function unknown	hypothetical protein (DUF241) [Arabidopsis thaliana]
AT1G61800	78	197	3676	3242	1.118776	2.102327	44.964731	36.432686	3.68E-41	9.25E-39	4.659734971	up	--	--	Biological Process: response to light intensity (GO:0009642);; Biological Process: response to hexose (GO:0009746);; Cellular Component: chloroplast envelope (GO:0009941);; Molecular Function: hexose phosphate transmembrane transporter activity (GO:0015119);; Molecular Function: secondary active transmembrane transporter activity (GO:0015291);; Biological Process: hexose phosphate transport (GO:0…	K15283|0|ath:AT1G61800|GPT2; glucose-6-phosphate/phosphate translocator 2	--	[GE]	Carbohydrate transport and metabolism;; Amino acid transport and metabolism	Triose-phosphate Transporter family;; EamA-like transporter family	sp|Q94B38|GPT2_ARATH Glucose-6-phosphate/phosphate translocator 2, chloroplastic OS=Arabidopsis thaliana OX=3702 GN=GPT2 PE=2 SV=2	EG	Amino acid transport and metabolism;; Carbohydrate transport and metabolism	glucose-6-phosphate/phosphate translocator 2 [Arabidopsis thaliana]
AT5G17460	577	497	12874	12348	6.207469	3.971552	116.923502	102.897634	1.95E-81	1.23E-78	4.504296854	up	--	--	--	--	--	--	--	--	--	549		glutamyl-tRNA (Gln) amidotransferase subunit C [Arabidopsis thaliana]
AT1G68500	34	62	912	1240	0.828631	1.13461	19.05459	23.790607	6.35E-45	1.81E-42	4.455460211	up	--	--	--	--	--	--	--	--	--	137		hypothetical protein AT1G68500 [Arabidopsis thaliana]
AT4G34550	32	96	1189	1604	0.578965	1.344468	19.338152	23.981935	3.42E-30	5.38E-28	4.440440206	up	--	--	--	--	--	--	--	--	sp|Q84V03|FB348_ARATH F-box protein At2g16365 OS=Arabidopsis thaliana OX=3702 GN=At2g16365 PE=2 SV=2	S	Function unknown	F-box protein [Arabidopsis thaliana]
AT1G56300	207	245	5413	4558	3.005589	2.667109	77.362165	58.495837	5.80E-77	3.56E-74	4.436192336	up	[O]	Posttranslational modification, protein turnover, chaperones	Cellular Component: intracellular membrane-bounded organelle (GO:0043231);;	--	--	[S]	Function unknown	Protein similar to CwfJ C-terminus 1;; Protein similar to CwfJ C-terminus 2;; DnaJ domain	sp|Q28C44|C19L2_XENTR CWF19-like protein 2 OS=Xenopus tropicalis OX=8364 GN=cwf19l2 PE=2 SV=1	S	Function unknown	hypothetical protein AXX17_AT1G50990 [Arabidopsis thaliana]
AT1G10770	14	3	224	156	0.349189	0.051833	4.968863	3.175739	3.00E-11	1.14E-09	4.414632332	up	--	--	Biological Process: cell morphogenesis involved in differentiation (GO:0000904);; Molecular Function: enzyme regulator activity (GO:0030234);; Biological Process: negative regulation of molecular function (GO:0044092);;	--	--	--	--	Plant invertase/pectin methylesterase inhibitor	--	S	Function unknown	Plant invertase/pectin methylesterase inhibitor superfamily protein [Arabidopsis thaliana]
AT2G40080	248	270	5322	5466	9.31216	7.54978	170.004944	160.428787	8.04E-99	7.52E-96	4.341199458	up	--	--	Biological Process: phototransduction (GO:0007602);; Biological Process: circadian rhythm (GO:0007623);; Biological Process: response to red or far red light (GO:0009639);; Biological Process: photoperiodism (GO:0009648);; Biological Process: flower development (GO:0009908);; Cellular Component: intracellular membrane-bounded organelle (GO:0043231);; Molecular Function: protein dimerization activ…	--	--	--	--	Early Flowering 4 domain	sp|O04211|ELF4_ARATH Protein EARLY FLOWERING 4 OS=Arabidopsis thaliana OX=3702 GN=ELF4 PE=1 SV=1	S	Function unknown	EARLY FLOWERING-like protein (DUF1313) [Arabidopsis thaliana]
AT1G17665	71	43	1349	1032	1.305297	0.58389	21.265614	14.940355	3.60E-32	6.25E-30	4.332169193	up	--	--	Cellular Component: plastid (GO:0009536);; Cellular Component: intrinsic component of membrane (GO:0031224);;	--	--	[R]	General function prediction only	--	--	I	Lipid transport and metabolism	CA-responsive protein [Arabidopsis thaliana]
AT5G41590	52	55	1157	986	1.388701	1.098298	26.591328	20.820326	2.20E-46	6.44E-44	4.291853572	up	--	--	--	--	--	--	--	LURP-one-related	sp|A0MFL4|LOR17_ARATH Protein LURP-one-related 17 OS=Arabidopsis thaliana OX=3702 GN=At5g41590 PE=2 SV=2	S	Function unknown	LURP-one-like protein (DUF567) [Arabidopsis thaliana]
AT1G76590	321	291	5691	5326	5.636732	3.807844	85.093758	73.170341	2.48E-68	1.32E-65	4.125125966	up	--	--	--	--	--	--	--	PLATZ transcription factor	--	S	Function unknown	PLATZ transcription factor family protein [Arabidopsis thaliana]
AT4G06746	23	36	543	497	0.544947	0.644403	11.223502	9.441005	1.20E-30	1.96E-28	4.117631047	up	--	--	Biological Process: phosphorelay signal transduction system (GO:0000160);; Molecular Function: nucleic acid binding transcription factor activity (GO:0001071);; Molecular Function: nucleic acid binding (GO:0003676);; Biological Process: transcription, DNA-templated (GO:0006351);; Cellular Component: intracellular membrane-bounded organelle (GO:0043231);;	K09286|7.48061e-82|ath:AT4G06746|RAP2.9; related to AP2 9	--	--	--	AP2 domain	sp|Q8W3M3|RAP29_ARATH Ethylene-responsive transcription factor RAP2-9 OS=Arabidopsis thaliana OX=3702 GN=RAP2-9 PE=2 SV=1	K	Transcription	related to AP2 9 [Arabidopsis thaliana]
AT3G05660	24	43	672	449	0.186247	0.247733	4.434963	2.722696	1.69E-23	1.80E-21	4.061611316	up	[K]	Transcription	Biological Process: phosphate-containing compound metabolic process (GO:0006796);; Biological Process: response to stress (GO:0006950);; Biological Process: cell communication (GO:0007154);; Cellular Component: plastid (GO:0009536);; Molecular Function: transferase activity, transferring phosphorus-containing groups (GO:0016772);; Cellular Component: intrinsic component of membrane (GO:0031224);;	--	--	[R]	General function prediction only	Leucine rich repeat;; Leucine Rich repeats (2 copies);; Leucine Rich Repeat;; Leucine Rich repeat;; Leucine rich repeat N-terminal domain	sp|F4J8G2|RLP33_ARATH Receptor-like protein 33 OS=Arabidopsis thaliana OX=3702 GN=RLP33 PE=3 SV=1	T	Signal transduction mechanisms	receptor like protein 33 [Arabidopsis thaliana]
AT1G78600	1031	1382	21284	19624	15.364654	15.410724	283.125306	241.052757	2.99E-83	1.96E-80	4.059637578	up	--	--	Molecular Function: nucleic acid binding transcription factor activity (GO:0001071);; Molecular Function: DNA binding (GO:0003677);; Biological Process: transcription, DNA-templated (GO:0006351);; Biological Process: porphyrin-containing compound biosynthetic process (GO:0006779);; Biological Process: photomorphogenesis (GO:0009640);; Biological Process: plastid organization (GO:0009657);; Biolog…	--	--	--	--	B-box zinc finger	sp|Q9SYM2|BBX22_ARATH B-box zinc finger protein 22 OS=Arabidopsis thaliana OX=3702 GN=BBX22 PE=1 SV=2	K	Transcription	light-regulated zinc finger protein 1 [Arabidopsis thaliana]
AT5G50450	307	366	5616	5730	5.198148	4.60822	80.876457	75.819031	4.91E-90	3.71E-87	4.040907102	up	--	--	Molecular Function: cation binding (GO:0043169);;	--	--	--	--	MYND finger	sp|Q9FK27|FB342_ARATH F-box protein At5g50450 OS=Arabidopsis thaliana OX=3702 GN=At5g50450 PE=2 SV=1	S	Function unknown	HCP-like superfamily protein with MYND-type zinc finger [Arabidopsis thaliana]
AT2G40340	112	74	1670	1501	1.601293	0.817558	20.793142	17.309987	2.57E-36	5.55E-34	4.035121221	up	--	--	--	--	--	--	--	AP2 domain	sp|Q8LFR2|DRE2C_ARATH Dehydration-responsive element-binding protein 2C OS=Arabidopsis thaliana OX=3702 GN=DREB2C PE=2 SV=2	K	Transcription	Integrase-type DNA-binding superfamily protein [Arabidopsis thaliana]
AT3G44450	51	154	1623	1703	1.075485	2.440102	29.365551	28.316525	2.18E-25	2.69E-23	4.026722952	up	--	--	Biological Process: response to abiotic stimulus (GO:0009628);; Cellular Component: intracellular membrane-bounded organelle (GO:0043231);;	--	--	--	--	--	sp|Q9M280|BIC2_ARATH Protein BIC2 OS=Arabidopsis thaliana OX=3702 GN=BIC2 PE=4 SV=1	236		hypothetical protein AT3G44450 [Arabidopsis thaliana]
MSTRG.13654	182	152	2861	2675	2.277635	1.0075	25.830403	24.273349	3.80E-53	1.41E-50	4.002887416	up	--	--	--	--	--	--	--	--	sp|Q9LEX8|Y3093_ARATH Uncharacterized protein At3g60930, chloroplastic OS=Arabidopsis thaliana OX=3702 GN=At3g60930 PE=1 SV=1	L	Replication, recombination and repair	RecName: Full=Uncharacterized protein At3g60930, chloroplastic; Flags: Precursor
AT2G46670	53	75	1066	984	1.658233	1.760022	28.650158	24.306959	1.48E-43	4.10E-41	3.977069268	up	--	--	Molecular Function: nucleic acid binding (GO:0003676);; Biological Process: transcription, DNA-templated (GO:0006351);; Biological Process: response to abiotic stimulus (GO:0009628);; Biological Process: intracellular signal transduction (GO:0035556);; Cellular Component: intracellular membrane-bounded organelle (GO:0043231);; Biological Process: rhythmic process (GO:0048511);;	--	--	[K]	Transcription	CCT motif	sp|Q8L500|APRR9_ARATH Two-component response regulator-like APRR9 OS=Arabidopsis thaliana OX=3702 GN=APRR9 PE=1 SV=2	K	Transcription	CCT motif family protein [Arabidopsis thaliana]
AT1G67970	101	130	1939	1694	1.450541	1.387986	23.773745	19.087841	2.03E-52	7.24E-50	3.950060121	up	--	--	Molecular Function: nucleic acid binding transcription factor activity (GO:0001071);; Molecular Function: DNA binding (GO:0003677);; Biological Process: transcription, DNA-templated (GO:0006351);; Cellular Component: intracellular membrane-bounded organelle (GO:0043231);;	K09419|0|ath:AT1G67970|HSFA8; heat shock transcription factor A8	--	[K]	Transcription	HSF-type DNA-binding	sp|Q9S7U5|HSFA8_ARATH Heat stress transcription factor A-8 OS=Arabidopsis thaliana OX=3702 GN=HSFA8 PE=2 SV=1	K	Transcription	heat shock transcription factor A8 [Arabidopsis thaliana]
AT4G16146	54	124	1434	1261	1.32754	2.268039	29.977085	24.219326	6.30E-30	9.51E-28	3.920843051	up	--	--	Cellular Component: intrinsic component of membrane (GO:0031224);; Cellular Component: intracellular membrane-bounded organelle (GO:0043231);;	--	--	--	--	cAMP-regulated phosphoprotein/endosulfine conserved region	--	S	Function unknown	cAMP-regulated phosphoprotein 19-related protein [Arabidopsis thaliana]
AT1G78440	35	42	519	683	0.650298	0.5826	8.338239	10.084686	7.96E-34	1.49E-31	3.919857562	up	[Q]	Secondary metabolites biosynthesis, transport and catabolism	Biological Process: gibberellin metabolic process (GO:0009685);; Molecular Function: gibberellin 2-beta-dioxygenase activity (GO:0045543);; Molecular Function: transition metal ion binding (GO:0046914);;	K04125|0|ath:AT1G78440|ATGA2OX1; gibberellin 2-beta-dioxygenase	Diterpenoid biosynthesis (ko00904)	[QR]	Secondary metabolites biosynthesis, transport and catabolism;; General function prediction only	2OG-Fe(II) oxygenase superfamily;; non-haem dioxygenase in morphine synthesis N-terminal	sp|Q8LEA2|G2OX1_ARATH Gibberellin 2-beta-dioxygenase 1 OS=Arabidopsis thaliana OX=3702 GN=GA2OX1 PE=2 SV=2	Q	Secondary metabolites biosynthesis, transport and catabolism	gibberellin 2-beta-dioxygenase [Arabidopsis thaliana]
AT2G01200	0	8	66	52	0	0.113805	1.045276	0.698388	0.000106024	0.001366683	3.919426072	up	[T]	Signal transduction mechanisms	Molecular Function: nucleic acid binding transcription factor activity (GO:0001071);; Biological Process: developmental process involved in reproduction (GO:0003006);; Biological Process: transcription, DNA-templated (GO:0006351);; Biological Process: cellular protein modification process (GO:0006464);; Biological Process: hormone-mediated signaling pathway (GO:0009755);; Molecular Function: kina…	K14484|8.72055e-135|ath:AT2G01200|IAA32; indole-3-acetic acid inducible 32	Plant hormone signal transduction (ko04075)	--	--	Protein kinase domain;; Protein tyrosine and serine/threonine kinase;; AUX/IAA family	sp|Q8RYC6|IAA32_ARATH Auxin-responsive protein IAA32 OS=Arabidopsis thaliana OX=3702 GN=IAA32 PE=1 SV=2	K	Transcription	indole-3-acetic acid inducible 32 [Arabidopsis thaliana]
AT3G30460	6	16	145	193	0.189515	0.375518	3.942446	4.821804	2.10E-12	8.96E-11	3.918418397	up	--	--	Molecular Function: transition metal ion binding (GO:0046914);;	--	--	[O]	Posttranslational modification, protein turnover, chaperones	Ring finger domain;; RING-H2 zinc finger domain;; Zinc finger, C3HC4 type (RING finger);; RING-like zinc finger;; Zinc finger, C3HC4 type (RING finger);; RING-type zinc-finger;; zinc-RING finger domain;; Zinc finger, C3HC4 type (RING finger)	sp|Q8RXD3|AIP2_ARATH E3 ubiquitin-protein ligase AIP2 OS=Arabidopsis thaliana OX=3702 GN=AIP2 PE=1 SV=1	O	Posttranslational modification, protein turnover, chaperones	RING/U-box superfamily protein [Arabidopsis thaliana]
AT1G64890	159	212	2790	2922	2.103611	2.092463	31.49968	30.318546	1.74E-70	9.78E-68	3.913896078	up	[G]	Carbohydrate transport and metabolism	Cellular Component: plastid (GO:0009536);; Cellular Component: intrinsic component of membrane (GO:0031224);; Biological Process: establishment of localization (GO:0051234);;	--	--	--	--	BT1 family;; Major Facilitator Superfamily;; PUCC protein	sp|Q9XIQ7|FBT7_ARATH Probable folate-biopterin transporter 7 OS=Arabidopsis thaliana OX=3702 GN=At1g64890 PE=2 SV=1	S	Function unknown	Major facilitator superfamily protein [Arabidopsis thaliana]
AT2G46790	494	865	9896	10602	6.251823	8.133932	105.64359	103.294192	1.73E-55	6.94E-53	3.898999631	up	[TK]	Signal transduction mechanisms;; Transcription	Molecular Function: nucleic acid binding (GO:0003676);; Biological Process: transcription, DNA-templated (GO:0006351);; Biological Process: cation transport (GO:0006812);; Biological Process: response to abiotic stimulus (GO:0009628);; Cellular Component: membrane (GO:0016020);; Biological Process: intracellular signal transduction (GO:0035556);; Cellular Component: intracellular membrane-bounded…	K12128|0|ath:AT2G46790|PRR9; pseudo-response regulator 9	Circadian rhythm - plant (ko04712)	[K]	Transcription	Response regulator receiver domain	sp|Q8L500|APRR9_ARATH Two-component response regulator-like APRR9 OS=Arabidopsis thaliana OX=3702 GN=APRR9 PE=1 SV=2	K	Transcription	pseudo-response regulator 9 [Arabidopsis thaliana]
AT2G31360	2723	2887	43221	42710	39.642166	31.307991	553.431198	485.865631	5.54E-91	4.35E-88	3.897415237	up	[I]	Lipid transport and metabolism	Biological Process: very long-chain fatty acid metabolic process (GO:0000038);; Biological Process: fatty acid biosynthetic process (GO:0006633);; Molecular Function: oxidoreductase activity, acting on paired donors, with incorporation or reduction of molecular oxygen (GO:0016705);; Cellular Component: intrinsic component of membrane (GO:0031224);; Cellular Component: intracellular membrane-bound…	K23119|0|ath:AT2G31360|ADS2; 16:0delta9 desaturase 2	--	[I]	Lipid transport and metabolism	Fatty acid desaturase	sp|Q9SID2|ADS2_ARATH Delta-9 acyl-lipid desaturase 2 OS=Arabidopsis thaliana OX=3702 GN=ADS2 PE=2 SV=2	I	Lipid transport and metabolism	16:0delta9 desaturase 2 [Arabidopsis thaliana]
AT5G47060	678	708	9850	11120	14.804777	11.33872	182.23494	188.521133	6.99E-90	5.08E-87	3.873750467	up	--	--	Cellular Component: intracellular membrane-bounded organelle (GO:0043231);;	--	--	--	--	zinc-finger of the FCS-type, C2-C2	sp|Q9FGQ9|FLZ1_ARATH FCS-Like Zinc finger 1 OS=Arabidopsis thaliana OX=3702 GN=FLZ1 PE=1 SV=1	S	Function unknown	hypothetical protein (DUF581) [Arabidopsis thaliana]
AT5G45340	263	424	4654	5429	3.323106	3.988265	49.928363	53.711299	3.87E-60	1.77E-57	3.850833298	up	[QV]	Secondary metabolites biosynthesis, transport and catabolism;; Defense mechanisms	--	K09843|0|ath:AT5G45340|CYP707A3; cytochrome P450, family 707, subfamily A, polypeptide 3	Carotenoid biosynthesis (ko00906)	[QI]	Secondary metabolites biosynthesis, transport and catabolism;; Lipid transport and metabolism	Cytochrome P450	sp|Q9FH76|ABAH3_ARATH Abscisic acid 8&apos;-hydroxylase 3 OS=Arabidopsis thaliana OX=3702 GN=CYP707A3 PE=1 SV=1	Q	Secondary metabolites biosynthesis, transport and catabolism	cytochrome P450, family 707, subfamily A, polypeptide 3 [Arabidopsis thaliana]
AT4G24410	6	9	85	131	0.245059	0.311261	3.494458	4.964945	3.26E-09	9.87E-08	3.803721122	up	--	--	--	--	--	--	--	--	--	--	--	hypothetical protein AT4G24410 [Arabidopsis thaliana]
AT1G27730	286	411	5180	4450	5.432561	5.822714	83.814758	66.16185	2.76E-54	1.08E-51	3.77036165	up	--	--	Biological Process: response to acid chemical (GO:0001101);; Molecular Function: DNA binding (GO:0003677);; Biological Process: transcription, DNA-templated (GO:0006351);; Biological Process: response to osmotic stress (GO:0006970);; Biological Process: response to light intensity (GO:0009642);; Biological Process: response to organonitrogen compound (GO:0010243);; Cellular Component: intracellul…	--	--	[R]	General function prediction only	C2H2-type zinc finger;; C2H2-type zinc finger;; Zinc-finger double-stranded RNA-binding;; Zinc-finger of C2H2 type	sp|Q96289|ZAT10_ARATH Zinc finger protein ZAT10 OS=Arabidopsis thaliana OX=3702 GN=ZAT10 PE=2 SV=1	K	Transcription	T22C5.18 [Arabidopsis thaliana]
AT5G37260	1677	1368	21274	21140	42.431953	25.771461	457.678589	417.905548	4.05E-54	1.56E-51	3.745486742	up	--	--	Molecular Function: nucleic acid binding transcription factor activity (GO:0001071);; Biological Process: response to acid chemical (GO:0001101);; Molecular Function: nucleic acid binding (GO:0003676);; Biological Process: transcription, DNA-templated (GO:0006351);; Biological Process: response to osmotic stress (GO:0006970);; Biological Process: response to hormone (GO:0009725);; Biological Proc…	--	--	[O]	Posttranslational modification, protein turnover, chaperones	Myb-like DNA-binding domain	sp|F4K5X6|RVE2_ARATH Protein REVEILLE 2 OS=Arabidopsis thaliana OX=3702 GN=RVE2 PE=1 SV=1	K	Transcription	Homeodomain-like superfamily protein [Arabidopsis thaliana]
AT4G29190	1210	1213	17936	15037	19.559631	14.614833	246.680634	190.027603	2.19E-58	9.56E-56	3.730316494	up	--	--	Molecular Function: nucleic acid binding transcription factor activity (GO:0001071);; Biological Process: transcription, DNA-templated (GO:0006351);; Cellular Component: membrane (GO:0016020);; Molecular Function: cation binding (GO:0043169);; Cellular Component: intracellular membrane-bounded organelle (GO:0043231);;	--	--	[R]	General function prediction only	Zinc finger C-x8-C-x5-C-x3-H type (and similar)	sp|Q9M0G2|C3H49_ARATH Zinc finger CCCH domain-containing protein 49 OS=Arabidopsis thaliana OX=3702 GN=At4g29190 PE=2 SV=1	S	Function unknown	Zinc finger C-x8-C-x5-C-x3-H type family protein [Arabidopsis thaliana]
AT1G22770	1741	1970	24151	25796	10.030064	8.454157	118.334724	116.139893	1.43E-93	1.17E-90	3.711359397	up	--	--	Biological Process: response to reactive oxygen species (GO:0000302);; Molecular Function: binding (GO:0005488);; Biological Process: transcription, DNA-templated (GO:0006351);; Biological Process: phototransduction (GO:0007602);; Biological Process: circadian rhythm (GO:0007623);; Biological Process: response to temperature stimulus (GO:0009266);; Biological Process: response to red or far red l…	K12124|0|ath:AT1G22770|GI; gigantea protein (GI)	Circadian rhythm - plant (ko04712)	--	--	--	sp|Q9SQI2|GIGAN_ARATH Protein GIGANTEA OS=Arabidopsis thaliana OX=3702 GN=GI PE=1 SV=2	S	Function unknown	gigantea protein (GI) [Arabidopsis thaliana]
AT1G48100	265	283	3144	4218	3.38548	2.694694	34.214565	42.183998	7.71E-62	3.60E-59	3.696910851	up	[G]	Carbohydrate transport and metabolism	Molecular Function: hydrolase activity, hydrolyzing O-glycosyl compounds (GO:0004553);; Cellular Component: external encapsulating structure (GO:0030312);; Cellular Component: intrinsic component of membrane (GO:0031224);; Biological Process: primary metabolic process (GO:0044238);; Biological Process: external encapsulating structure organization (GO:0045229);;	--	--	--	--	Glycosyl hydrolases family 28;; Pectate lyase superfamily protein	sp|Q949Z1|PGLR4_ARATH Polygalacturonase At1g48100 OS=Arabidopsis thaliana OX=3702 GN=At1g48100 PE=2 SV=1	G	Carbohydrate transport and metabolism	Pectin lyase-like superfamily protein [Arabidopsis thaliana]
AT1G26790	36	87	759	844	0.640555	1.156695	11.573798	11.836624	1.10E-24	1.27E-22	3.695062012	up	--	--	Molecular Function: nucleic acid binding (GO:0003676);; Biological Process: transcription, DNA-templated (GO:0006351);; Cellular Component: intrinsic component of membrane (GO:0031224);;	--	--	--	--	Dof domain, zinc finger	sp|Q9LQX4|DOF13_ARATH Dof zinc finger protein DOF1.3 OS=Arabidopsis thaliana OX=3702 GN=DOF1.3 PE=3 SV=1	K	Transcription	Dof-type zinc finger DNA-binding family protein [Arabidopsis thaliana]
AT1G28050	351	244	4109	3493	4.496678	2.324987	44.794281	34.985794	3.78E-33	6.87E-31	3.619923666	up	--	--	Molecular Function: nucleic acid binding transcription factor activity (GO:0001071);; Biological Process: transcription, DNA-templated (GO:0006351);; Cellular Component: intracellular membrane-bounded organelle (GO:0043231);; Molecular Function: transition metal ion binding (GO:0046914);;	--	--	--	--	CCT motif;; B-box zinc finger	sp|Q9C7E8|COL15_ARATH Zinc finger protein CONSTANS-LIKE 15 OS=Arabidopsis thaliana OX=3702 GN=COL15 PE=1 SV=1	K	Transcription	B-box type zinc finger protein with CCT domain-containing protein [Arabidopsis thaliana]
AT4G38580	304	289	4053	3396	8.156367	5.772819	92.126072	71.196497	1.32E-46	3.98E-44	3.612716753	up	--	--	Cellular Component: nuclear envelope (GO:0005635);; Cellular Component: cell-cell junction (GO:0005911);; Biological Process: cation transport (GO:0006812);; Biological Process: response to heat (GO:0009408);; Cellular Component: membrane (GO:0016020);; Molecular Function: transition metal ion binding (GO:0046914);;	--	--	[P]	Inorganic ion transport and metabolism	Heavy-metal-associated domain	sp|Q9SZN7|HIP26_ARATH Heavy metal-associated isoprenylated plant protein 26 OS=Arabidopsis thaliana OX=3702 GN=HIPP26 PE=1 SV=1	P	Inorganic ion transport and metabolism	farnesylated protein 6 [Arabidopsis thaliana]
AT4G35480	128	145	1780	1513	2.982858	2.504941	35.256557	27.541142	2.38E-42	6.23E-40	3.562727441	up	--	--	Biological Process: response to stress (GO:0006950);; Biological Process: response to organonitrogen compound (GO:0010243);; Cellular Component: intrinsic component of membrane (GO:0031224);; Biological Process: protein modification by small protein conjugation (GO:0032446);; Molecular Function: transition metal ion binding (GO:0046914);;	--	--	[O]	Posttranslational modification, protein turnover, chaperones	Ring finger domain;; RING-like zinc finger;; Zinc finger, C3HC4 type (RING finger);; RING-H2 zinc finger domain;; Zinc finger, C3HC4 type (RING finger);; Anaphase-promoting complex subunit 11 RING-H2 finger	sp|Q9ZT49|ATL45_ARATH Probable E3 ubiquitin-protein ligase ATL45 OS=Arabidopsis thaliana OX=3702 GN=ATL45 PE=2 SV=1	O	Posttranslational modification, protein turnover, chaperones	RING-H2 finger A3B [Arabidopsis thaliana]
AT2G28900	604	669	7959	7306	15.530334	12.813115	174.053833	146.827866	1.33E-63	6.70E-61	3.549821927	up	--	--	Biological Process: response to acid chemical (GO:0001101);; Molecular Function: binding (GO:0005488);; Biological Process: protein targeting (GO:0006605);; Biological Process: amino acid transport (GO:0006865);; Biological Process: response to stress (GO:0006950);; Molecular Function: protein transmembrane transporter activity (GO:0008320);; Cellular Component: plastid outer membrane (GO:0009527…	--	--	--	--	Tim17/Tim22/Tim23/Pmp24 family	sp|Q9ZV24|OP161_ARATH Outer envelope pore protein 16-1, chloroplastic OS=Arabidopsis thaliana OX=3702 GN=OEP161 PE=1 SV=1	U	Intracellular trafficking, secretion, and vesicular transport	outer plastid envelope protein 16-1 [Arabidopsis thaliana]
AT3G03260	4	9	89	61	0.03901	0.062452	0.741373	0.459889	2.64E-06	4.93E-05	3.527005642	up	--	--	Molecular Function: nucleic acid binding transcription factor activity (GO:0001071);; Molecular Function: nucleic acid binding (GO:0003676);; Biological Process: transcription, DNA-templated (GO:0006351);; Cellular Component: intracellular membrane-bounded organelle (GO:0043231);;	K09338|0|ath:AT3G03260|HDG8; homeodomain GLABROUS 8	--	--	--	START domain;; Homeodomain;; Homeobox KN domain	sp|Q9M9P4|HDG8_ARATH Homeobox-leucine zipper protein HDG8 OS=Arabidopsis thaliana OX=3702 GN=HDG8 PE=2 SV=2	K	Transcription	homeodomain GLABROUS 8 [Arabidopsis thaliana]
AT3G51660	114	334	2864	2186	3.44724	7.530169	73.719376	51.689278	1.37E-18	1.08E-16	3.516561277	up	--	--	Biological Process: defense response (GO:0006952);; Cellular Component: microbody (GO:0042579);; Biological Process: response to external biotic stimulus (GO:0043207);;	--	--	[V]	Defense mechanisms	Macrophage migration inhibitory factor (MIF)	sp|P81748|MIFH_TRITR Macrophage migration inhibitory factor homolog OS=Trichuris trichiura OX=36087 PE=1 SV=2	V	Defense mechanisms	LS1-like protein [Arabidopsis thaliana]
AT5G02190	65	71	734	864	0.868295	0.707775	8.355143	9.03366	9.35E-37	2.09E-34	3.510847972	up	--	--	Biological Process: developmental process involved in reproduction (GO:0003006);; Molecular Function: endopeptidase activity (GO:0004175);; Biological Process: cell death (GO:0008219);; Biological Process: protein metabolic process (GO:0019538);; Cellular Component: intracellular membrane-bounded organelle (GO:0043231);;	--	--	[O]	Posttranslational modification, protein turnover, chaperones	Xylanase inhibitor N-terminal;; Xylanase inhibitor C-terminal;; Eukaryotic aspartyl protease	sp|Q9LZL3|PCS1L_ARATH Aspartic proteinase PCS1 OS=Arabidopsis thaliana OX=3702 GN=PCS1 PE=2 SV=1	O	Posttranslational modification, protein turnover, chaperones	Eukaryotic aspartyl protease family protein [Arabidopsis thaliana]
AT1G20030	264	203	2595	2947	4.152928	2.43731	36.193716	37.754483	4.22E-40	1.04E-37	3.508009261	up	--	--	Cellular Component: intrinsic component of membrane (GO:0031224);; Biological Process: response to external biotic stimulus (GO:0043207);;	--	--	--	--	Thaumatin family	sp|Q9FF29|PR5K_ARATH PR5-like receptor kinase OS=Arabidopsis thaliana OX=3702 GN=PR5K PE=1 SV=1	T	Signal transduction mechanisms	Pathogenesis-related thaumatin superfamily protein [Arabidopsis thaliana]
AT2G16365	1398	2382	22514	20458	18.644918	23.922999	267.762997	223.898724	1.81E-43	4.94E-41	3.497033827	up	--	--	--	--	--	--	--	F-box domain	sp|Q84V03|FB348_ARATH F-box protein At2g16365 OS=Arabidopsis thaliana OX=3702 GN=At2g16365 PE=2 SV=2	S	Function unknown	F-box family protein [Arabidopsis thaliana]
AT4G04330	125	336	2882	2255	4.266238	8.543429	83.688896	60.161278	2.91E-20	2.65E-18	3.495003123	up	--	--	Molecular Function: protein binding (GO:0005515);; Biological Process: protein folding (GO:0006457);; Biological Process: response to osmotic stress (GO:0006970);; Cellular Component: chloroplast (GO:0009507);;	--	--	--	--	RbcX protein	sp|Q94AU9|RBCX1_ARATH Chaperonin-like RBCX protein 1, chloroplastic OS=Arabidopsis thaliana OX=3702 GN=RBCX1 PE=1 SV=1	S	Function unknown	Chaperonin-like RbcX protein [Arabidopsis thaliana]
AT4G33310	26	24	249	331	2.435549	1.680447	20.057972	24.513088	6.57E-18	4.88E-16	3.482338607	up	--	--	Cellular Component: intracellular membrane-bounded organelle (GO:0043231);;	--	--	--	--	--	--	--	--	hypothetical protein AT4G33310 [Arabidopsis thaliana]
AT5G49015	32	70	581	561	0.868843	1.669395	13.147887	11.214794	2.35E-21	2.26E-19	3.476552593	up	--	--	--	--	--	--	--	--	--	94		Expressed protein [Arabidopsis thaliana]
AT4G17090	4813	10782	84538	88525	56.744209	94.703575	847.553711	815.520874	7.38E-30	1.10E-27	3.471182457	up	[G]	Carbohydrate transport and metabolism	Biological Process: maltose metabolic process (GO:0000023);; Biological Process: starch metabolic process (GO:0005982);; Biological Process: response to stress (GO:0006950);; Cellular Component: plastid stroma (GO:0009532);; Molecular Function: amylase activity (GO:0016160);;	K01177|0|ath:AT4G17090|CT-BMY; chloroplast beta-amylase	Starch and sucrose metabolism (ko00500)	--	--	Glycosyl hydrolase family 14	sp|O23553|BAM3_ARATH Beta-amylase 3, chloroplastic OS=Arabidopsis thaliana OX=3702 GN=BAM3 PE=1 SV=3	G	Carbohydrate transport and metabolism	chloroplast beta-amylase [Arabidopsis thaliana]
AT3G28880	67	44	639	629	1.020538	0.50312	8.394209	7.586744	8.98E-23	9.28E-21	3.455717783	up	[T]	Signal transduction mechanisms	--	--	--	[R]	General function prediction only	Ankyrin repeats (many copies);; Ankyrin repeats (3 copies);; Ankyrin repeats (many copies);; Ankyrin repeat;; Ankyrin repeat;; OST-HTH/LOTUS domain	sp|Q08DV6|ASB3_BOVIN Ankyrin repeat and SOCS box protein 3 OS=Bos taurus OX=9913 GN=ASB3 PE=2 SV=1	S	Function unknown	unnamed protein product [Arabidopsis thaliana]
AT1G51610	649	793	8121	7639	7.472793	6.801705	79.524849	68.735947	1.51E-62	7.43E-60	3.420286211	up	[P]	Inorganic ion transport and metabolism	Biological Process: cation transport (GO:0006812);; Molecular Function: ion transmembrane transporter activity (GO:0015075);; Cellular Component: intrinsic component of membrane (GO:0031224);;	K14696|0|ath:AT1G51610|Cation efflux family protein	--	[R]	General function prediction only	Cation efflux family	sp|Q8H1G3|MTPC4_ARATH Metal tolerance protein C4 OS=Arabidopsis thaliana OX=3702 GN=MTPC4 PE=2 SV=1	P	Inorganic ion transport and metabolism	Cation efflux family protein [Arabidopsis thaliana]
AT1G77120	562	416	5946	4890	8.730159	4.811386	78.596069	59.393074	5.27E-32	9.08E-30	3.418282595	up	[R]	General function prediction only	Biological Process: response to reactive oxygen species (GO:0000302);; Biological Process: response to acid chemical (GO:0001101);; Cellular Component: cytoplasm (GO:0005737);; Biological Process: response to osmotic stress (GO:0006970);; Biological Process: response to metal ion (GO:0010038);; Biological Process: response to purine-containing compound (GO:0014074);; Biological Process: energy de…	K18857|0|ath:AT1G77120|ADH1; alcohol dehydrogenase 1	Glycolysis / Gluconeogenesis (ko00010);; Fatty acid degradation (ko00071);; Tyrosine metabolism (ko00350);; alpha-Linolenic acid metabolism (ko00592);; Pyruvate metabolism (ko00620)	[Q]	Secondary metabolites biosynthesis, transport and catabolism	Zinc-binding dehydrogenase;; Alcohol dehydrogenase GroES-like domain	sp|P06525|ADH1_ARATH Alcohol dehydrogenase class-P OS=Arabidopsis thaliana OX=3702 GN=ADH1 PE=1 SV=2	Q	Secondary metabolites biosynthesis, transport and catabolism	alcohol dehydrogenase 1 [Arabidopsis thaliana]
AT1G60190	292	216	2526	3162	2.982125	1.646605	21.983526	25.289089	3.93E-35	8.03E-33	3.417829	up	[L]	Replication, recombination and repair	Biological Process: seed germination (GO:0009845);; Molecular Function: ubiquitin-like protein transferase activity (GO:0019787);; Biological Process: protein modification by small protein conjugation (GO:0032446);; Cellular Component: intracellular part (GO:0044424);;	--	--	[S]	Function unknown	U-box domain;; Armadillo/beta-catenin-like repeat;; Zinc-finger of the MIZ type in Nse subunit;; RING-type zinc-finger	sp|O80742|PUB19_ARATH U-box domain-containing protein 19 OS=Arabidopsis thaliana OX=3702 GN=PUB19 PE=2 SV=1	O	Posttranslational modification, protein turnover, chaperones	ARM repeat superfamily protein [Arabidopsis thaliana]
AT2G36220	732	889	9014	8311	14.875639	13.468029	155.903183	132.086395	4.39E-60	1.96E-57	3.388566445	up	--	--	Biological Process: cellular respiration (GO:0045333);;	--	--	--	--	--	--	454		hypothetical protein AT2G36220 [Arabidopsis thaliana]
AT5G49330	56	105	710	995	0.836775	1.1861	9.161445	11.800284	2.57E-25	3.13E-23	3.377023797	up	--	--	Molecular Function: nucleic acid binding transcription factor activity (GO:0001071);; Molecular Function: DNA binding (GO:0003677);; Biological Process: transcription, DNA-templated (GO:0006351);; Biological Process: flavone biosynthetic process (GO:0051553);;	K09422|0|ath:AT5G49330|MYB111; myb domain protein 111	--	[K]	Transcription	Myb-like DNA-binding domain;; Myb-like DNA-binding domain	sp|Q9FJ07|MY111_ARATH Transcription factor MYB111 OS=Arabidopsis thaliana OX=3702 GN=MYB111 PE=1 SV=1	K	Transcription	myb domain protein 111 [Arabidopsis thaliana]
AT5G04340	306	291	3270	3088	5.801813	4.111474	52.822193	45.838947	4.12E-47	1.26E-44	3.369929632	up	--	--	Biological Process: transcription, DNA-templated (GO:0006351);; Cellular Component: intracellular membrane-bounded organelle (GO:0043231);; Molecular Function: transcription regulatory region DNA binding (GO:0044212);; Molecular Function: transition metal ion binding (GO:0046914);; Biological Process: root development (GO:0048364);; Biological Process: divalent inorganic anion homeostasis (GO:007…	--	--	[R]	General function prediction only	C2H2-type zinc finger;; C2H2-type zinc finger	sp|O22533|ZAT6_ARATH Zinc finger protein ZAT6 OS=Arabidopsis thaliana OX=3702 GN=ZAT6 PE=2 SV=1	S	Function unknown	6 [Arabidopsis thaliana]
AT4G14368	9	22	206	101	0.058895	0.108812	1.217724	0.549527	1.16E-07	2.79E-06	3.327456478	up	[DZ]	Cell cycle control, cell division, chromosome partitioning;; Cytoskeleton	Biological Process: cell communication (GO:0007154);; Molecular Function: cation binding (GO:0043169);;	--	--	--	--	Regulator of chromosome condensation (RCC1) repeat;; Regulator of chromosome condensation (RCC1) repeat;; Transcription factor regulating root and shoot growth via Pin3;; FYVE zinc finger;; Transcription factor BRX N-terminal domain;; Pleckstrin homology domain	sp|Q947D2|PRAF1_ARATH PH, RCC1 and FYVE domains-containing protein 1 OS=Arabidopsis thaliana OX=3702 GN=PRAF1 PE=1 SV=1	DZ	Cell cycle control, cell division, chromosome partitioning;; Cytoskeleton	Regulator of chromosome condensation (RCC1) family protein [Arabidopsis thaliana]
AT5G05410	168	235	2226	1840	2.516003	2.62905	28.417139	21.589994	2.60E-36	5.55E-34	3.316445824	up	--	--	--	K09286|0|ath:AT5G05410|DREB2A; DRE-binding protein 2A	--	--	--	AP2 domain	sp|O82132|DRE2A_ARATH Dehydration-responsive element-binding protein 2A OS=Arabidopsis thaliana OX=3702 GN=DREB2A PE=1 SV=1	K	Transcription	DRE-binding protein 2A [Arabidopsis thaliana]
AT1G19370	687	602	6540	6604	7.300101	4.762794	59.128761	54.862072	1.53E-46	4.56E-44	3.299433668	up	--	--	Cellular Component: intrinsic component of membrane (GO:0031224);; Cellular Component: intracellular membrane-bounded organelle (GO:0043231);;	--	--	--	--	--	sp|Q9FRK5|Y1514_ARATH Uncharacterized membrane protein At1g75140 OS=Arabidopsis thaliana OX=3702 GN=At1g75140 PE=1 SV=3	S	Function unknown	membrane protein [Arabidopsis thaliana]
AT5G65300	103	72	1024	751	2.615344	1.359867	22.19809	14.962973	3.95E-20	3.57E-18	3.295599583	up	--	--	Cellular Component: intracellular membrane-bounded organelle (GO:0043231);;	--	--	--	--	--	--	154		unknown [Arabidopsis thaliana]
AT4G15248	36	33	287	417	1.367344	0.926134	9.399419	12.559814	5.22E-18	3.91E-16	3.292631068	up	--	--	Molecular Function: nucleic acid binding transcription factor activity (GO:0001071);; Molecular Function: protein binding (GO:0005515);; Biological Process: transcription, DNA-templated (GO:0006351);; Biological Process: response to UV (GO:0009411);; Biological Process: flower development (GO:0009908);; Cellular Component: intracellular membrane-bounded organelle (GO:0043231);; Molecular Function…	--	--	--	--	B-box zinc finger	sp|Q1G3I2|MIP1A_ARATH B-box domain protein 30 OS=Arabidopsis thaliana OX=3702 GN=MIP1A PE=1 SV=1	S	Function unknown	B-box type zinc finger family protein [Arabidopsis thaliana]
AT1G52890	81	169	1511	855	1.46587	2.284	23.402018	12.169318	5.31E-16	3.32E-14	3.258702964	up	--	--	Molecular Function: nucleic acid binding transcription factor activity (GO:0001071);; Molecular Function: nucleic acid binding (GO:0003676);; Biological Process: transcription, DNA-templated (GO:0006351);; Biological Process: response to stress (GO:0006950);; Cellular Component: intracellular membrane-bounded organelle (GO:0043231);; Biological Process: single-multicellular organism process (GO:0…	--	--	--	--	No apical meristem (NAM) protein	sp|Q9C932|NAC19_ARATH NAC domain-containing protein 19 OS=Arabidopsis thaliana OX=3702 GN=NAC019 PE=1 SV=1	K	Transcription	NAC domain containing protein 19 [Arabidopsis thaliana]
AT1G22570	383	765	5959	4987	4.482367	6.637436	59.224781	45.543969	4.87E-27	6.63E-25	3.254292006	up	[E]	Amino acid transport and metabolism	Biological Process: peptide transport (GO:0015833);; Cellular Component: intrinsic component of membrane (GO:0031224);;	--	--	[E]	Amino acid transport and metabolism	POT family	sp|Q9SK99|PTR11_ARATH Protein NRT1/ PTR FAMILY 5.15 OS=Arabidopsis thaliana OX=3702 GN=NPF5.15 PE=2 SV=1	E	Amino acid transport and metabolism	Major facilitator superfamily protein [Arabidopsis thaliana]
AT5G11590	22	57	316	435	0.418224	0.817193	5.220448	6.606934	5.88E-14	2.97E-12	3.233252277	up	--	--	Biological Process: phosphorelay signal transduction system (GO:0000160);; Molecular Function: nucleic acid binding transcription factor activity (GO:0001071);; Molecular Function: DNA binding (GO:0003677);; Biological Process: transcription, DNA-templated (GO:0006351);; Cellular Component: intracellular membrane-bounded organelle (GO:0043231);;	K09286|1.25277e-146|ath:AT5G11590|TINY2; Integrase-type DNA-binding superfamily protein	--	--	--	AP2 domain	sp|Q9LYD3|DREB3_ARATH Dehydration-responsive element-binding protein 3 OS=Arabidopsis thaliana OX=3702 GN=DREB3 PE=2 SV=1	K	Transcription	Integrase-type DNA-binding superfamily protein [Arabidopsis thaliana]
AT2G17840	1787	1894	19588	15085	24.465873	19.315278	226.278122	161.032492	3.51E-39	8.21E-37	3.20596236	up	--	--	Biological Process: response to acid chemical (GO:0001101);; Biological Process: response to osmotic stress (GO:0006970);; Cellular Component: plastid (GO:0009536);; Biological Process: response to light intensity (GO:0009642);; Cellular Component: membrane (GO:0016020);; Biological Process: rhythmic process (GO:0048511);;	K19366|0|ath:AT2G17840|ERD7; Senescence/dehydration-associated protein-like protein	Endocytosis (ko04144)	--	--	Senescence-associated protein	sp|O48832|ERD7_ARATH Protein EARLY-RESPONSIVE TO DEHYDRATION 7, chloroplastic OS=Arabidopsis thaliana OX=3702 GN=ERD7 PE=1 SV=1	S	Function unknown	Senescence/dehydration-associated protein-like protein [Arabidopsis thaliana]
AT5G49480	1682	3007	22927	20197	34.920006	46.508278	404.843445	327.70813	5.06E-33	9.11E-31	3.19517122	up	[T]	Signal transduction mechanisms	Biological Process: response to acid chemical (GO:0001101);; Cellular Component: extracellular region (GO:0005576);; Biological Process: proteolysis (GO:0006508);; Biological Process: hyperosmotic response (GO:0006972);; Biological Process: response to red or far red light (GO:0009639);; Cellular Component: external encapsulating structure (GO:0030312);; Cellular Component: microbody (GO:0042579)…	--	--	[T]	Signal transduction mechanisms	EF-hand domain pair;; EF hand;; EF hand;; EF-hand domain;; EF-hand domain pair	sp|Q9FDX6|CP1_ARATH Calcium-binding protein CP1 OS=Arabidopsis thaliana OX=3702 GN=CP1 PE=2 SV=1	T	Signal transduction mechanisms	Ca2+-binding protein 1 [Arabidopsis thaliana]
AT5G61380	1225	1345	12045	12053	10.816094	8.847421	90.43766	83.153412	7.68E-62	3.60E-59	3.190917077	up	[TK]	Signal transduction mechanisms;; Transcription	Molecular Function: regulatory region DNA binding (GO:0000975);; Molecular Function: nucleic acid binding transcription factor activity (GO:0001071);; Biological Process: transcription, DNA-templated (GO:0006351);; Biological Process: intracellular signal transduction (GO:0035556);; Cellular Component: intracellular membrane-bounded organelle (GO:0043231);; Biological Process: rhythmic process (G…	K12127|0|ath:AT5G61380|TOC1; CCT motif -containing response regulator protein	Circadian rhythm - plant (ko04712)	[K]	Transcription	Response regulator receiver domain;; CCT motif	sp|Q9LKL2|APRR1_ARATH Two-component response regulator-like APRR1 OS=Arabidopsis thaliana OX=3702 GN=APRR1 PE=1 SV=1	K	Transcription	CCT motif -containing response regulator protein [Arabidopsis thaliana]
AT2G21130	161	207	1813	1539	3.682884	3.514037	35.252811	27.500183	1.24E-34	2.46E-32	3.163613746	up	[O]	Posttranslational modification, protein turnover, chaperones	--	K01802|1.83254e-108|ath:AT2G21130|Cyclophilin-like peptidyl-prolyl cis-trans isomerase family protein	--	[O]	Posttranslational modification, protein turnover, chaperones	Cyclophilin type peptidyl-prolyl cis-trans isomerase/CLD	sp|Q9SKQ0|CP19B_ARATH Peptidyl-prolyl cis-trans isomerase CYP19-2 OS=Arabidopsis thaliana OX=3702 GN=CYP19-2 PE=2 SV=1	O	Posttranslational modification, protein turnover, chaperones	Cyclophilin-like peptidyl-prolyl cis-trans isomerase family protein [Arabidopsis thaliana]
AT2G36750	161	341	2211	2272	2.362021	3.719866	27.591074	26.054073	1.08E-24	1.25E-22	3.152863053	up	[G]	Carbohydrate transport and metabolism	Biological Process: response to UV (GO:0009411);; Cellular Component: plastid (GO:0009536);; Biological Process: flavonoid metabolic process (GO:0009812);; Molecular Function: UDP-glucosyltransferase activity (GO:0035251);; Biological Process: response to chemical (GO:0042221);;	K13496|0|ath:AT2G36750|UGT73C1; UDP-glucosyl transferase 73C1	Zeatin biosynthesis (ko00908)	[GC]	Carbohydrate transport and metabolism;; Energy production and conversion	UDP-glucoronosyl and UDP-glucosyl transferase	sp|Q9ZQ99|U73C1_ARATH UDP-glycosyltransferase 73C1 OS=Arabidopsis thaliana OX=3702 GN=UGT73C1 PE=2 SV=1	CG	Energy production and conversion;; Carbohydrate transport and metabolism	UDP-glucosyl transferase 73C1 [Arabidopsis thaliana]
AT3G03440	287	297	2610	2735	4.189631	3.23445	32.480652	31.27235	1.70E-48	5.48E-46	3.151553551	up	--	--	--	--	--	[S]	Function unknown	Armadillo/beta-catenin-like repeat;; Armadillo-like	sp|Q9CAG5|PUB7_ARATH U-box domain-containing protein 7 OS=Arabidopsis thaliana OX=3702 GN=PUB7 PE=2 SV=1	S	Function unknown	ARM repeat superfamily protein [Arabidopsis thaliana]
AT3G50970	1456	1121	11465	12373	37.24353	21.360842	249.445084	247.37001	1.34E-35	2.77E-33	3.14846756	up	--	--	Biological Process: response to acid chemical (GO:0001101);; Cellular Component: cytoplasm (GO:0005737);; Biological Process: response to cold (GO:0009409);; Biological Process: response to fungus (GO:0009620);;	--	--	--	--	Dehydrin	sp|P42758|XERO2_ARATH Dehydrin Xero 2 OS=Arabidopsis thaliana OX=3702 GN=XERO2 PE=2 SV=1	S	Function unknown	dehydrin family protein [Arabidopsis thaliana]
AT5G26340	858	1631	12678	9200	8.237739	11.67487	103.604652	69.077141	3.79E-24	4.28E-22	3.140715057	up	[G]	Carbohydrate transport and metabolism	Biological Process: response to acid chemical (GO:0001101);; Molecular Function: hydrogen:glucose symporter activity (GO:0005356);; Cellular Component: plasma membrane (GO:0005886);; Cellular Component: cell-cell junction (GO:0005911);; Biological Process: response to osmotic stress (GO:0006970);; Biological Process: monosaccharide transport (GO:0015749);; Cellular Component: intrinsic component …	K24193|0|ath:AT5G26340|MSS1; Major facilitator superfamily protein	--	[R]	General function prediction only	Sugar (and other) transporter;; Major Facilitator Superfamily	sp|Q94AZ2|STP13_ARATH Sugar transport protein 13 OS=Arabidopsis thaliana OX=3702 GN=STP13 PE=1 SV=2	U	Intracellular trafficking, secretion, and vesicular transport	Major facilitator superfamily protein [Arabidopsis thaliana]
AT3G09450	65	206	1038	1306	0.640144	1.512093	8.703929	10.069615	4.02E-14	2.06E-12	3.115975733	up	--	--	Cellular Component: intrinsic component of membrane (GO:0031224);; Biological Process: establishment of localization (GO:0051234);;	--	--	--	--	Fusaric acid resistance protein family;; Fusaric acid resistance protein-like	--	S	Function unknown	fusaric acid resistance family protein [Arabidopsis thaliana]
AT5G16960	24	65	489	267	0.44397	0.90597	7.788264	3.90507	7.64E-10	2.52E-08	3.111988373	up	[QR]	Secondary metabolites biosynthesis, transport and catabolism;; General function prediction only	Molecular Function: catalytic activity (GO:0003824);; Biological Process: response to stress (GO:0006950);; Biological Process: single-organism metabolic process (GO:0044710);; Molecular Function: transition metal ion binding (GO:0046914);;	K08070|0|ath:AT5G16960|Zinc-binding dehydrogenase family protein	--	[R]	General function prediction only	Zinc-binding dehydrogenase;; N-terminal domain of oxidoreductase;; Zinc-binding dehydrogenase	sp|Q39173|P2_ARATH NADP-dependent alkenal double bond reductase P2 OS=Arabidopsis thaliana OX=3702 GN=P2 PE=2 SV=2	S	Function unknown	Zinc-binding dehydrogenase family protein [Arabidopsis thaliana]
AT1G69870	1279	2113	14813	14816	13.098547	16.122028	129.053558	118.610542	3.09E-39	7.30E-37	3.111243867	up	[E]	Amino acid transport and metabolism	Cellular Component: intrinsic component of membrane (GO:0031224);; Biological Process: establishment of localization (GO:0051234);;	--	--	[E]	Amino acid transport and metabolism	POT family	sp|Q8RX77|PTR21_ARATH Protein NRT1/ PTR FAMILY 2.13 OS=Arabidopsis thaliana OX=3702 GN=NPF2.13 PE=1 SV=1	E	Amino acid transport and metabolism	nitrate transporter 1.7 [Arabidopsis thaliana]
AT1G22250	90	140	1110	886	2.706454	3.160983	28.586	20.965248	3.27E-24	3.71E-22	3.104836771	up	--	--	Cellular Component: intracellular membrane-bounded organelle (GO:0043231);;	--	--	--	--	--	--	399		hypothetical protein AT1G22250 [Arabidopsis thaliana]
AT4G18280	115	188	1479	1139	2.913121	3.56216	32.078285	22.693621	4.58E-24	5.07E-22	3.103024755	up	--	--	--	--	--	--	--	--	--	--	--	glycine-rich cell wall protein-like protein [Arabidopsis thaliana]
AT4G29610	24	20	191	199	0.507393	0.313172	3.557554	3.407979	5.63E-12	2.31E-10	3.099510832	up	[F]	Nucleotide transport and metabolism	Biological Process: cytidine catabolic process (GO:0006216);; Molecular Function: hydrolase activity, acting on carbon-nitrogen (but not peptide) bonds, in cyclic amidines (GO:0016814);; Molecular Function: transition metal ion binding (GO:0046914);;	K01489|0|ath:AT4G29610|Cytidine/deoxycytidylate deaminase family protein	Pyrimidine metabolism (ko00240)	[F]	Nucleotide transport and metabolism	Cytidine and deoxycytidylate deaminase zinc-binding region;; Cytidine and deoxycytidylate deaminase zinc-binding region	sp|Q9SU86|CDA6_ARATH Cytidine deaminase 6 OS=Arabidopsis thaliana OX=3702 GN=CDA6 PE=3 SV=1	F	Nucleotide transport and metabolism	Cytidine/deoxycytidylate deaminase family protein [Arabidopsis thaliana]
AT3G28875	12	9	90	95	0.571722	0.306658	3.733792	3.647792	5.83E-07	1.24E-05	3.087376412	up	--	--	--	--	--	[R]	General function prediction only	--	--	S	Function unknown	serine/threonine-protein phosphatase 6 regulatory ankyrin repeat subunit C-like protein [Arabidopsis thaliana]
AT1G20450	3711	3612	32609	31330	57.057798	41.40118	426.820061	377.268402	2.21E-49	7.49E-47	3.082747539	up	--	--	Biological Process: response to acid chemical (GO:0001101);; Cellular Component: cytoplasm (GO:0005737);; Cellular Component: cell-cell junction (GO:0005911);; Molecular Function: cytoskeletal protein binding (GO:0008092);; Biological Process: response to cold (GO:0009409);; Biological Process: seed germination (GO:0009845);; Cellular Component: intracellular membrane-bounded organelle (GO:004323…	--	--	--	--	Dehydrin	sp|P42759|ERD10_ARATH Dehydrin ERD10 OS=Arabidopsis thaliana OX=3702 GN=ERD10 PE=1 SV=1	S	Function unknown	Dehydrin family protein [Arabidopsis thaliana]
AT3G21890	43	113	575	752	0.955198	1.879719	11.005089	13.218004	4.39E-15	2.48E-13	3.079385179	up	--	--	Molecular Function: nucleic acid binding transcription factor activity (GO:0001071);; Molecular Function: protein binding (GO:0005515);; Biological Process: transcription, DNA-templated (GO:0006351);; Biological Process: response to UV (GO:0009411);; Biological Process: flower development (GO:0009908);; Cellular Component: intracellular membrane-bounded organelle (GO:0043231);; Molecular Function…	--	--	--	--	B-box zinc finger	sp|Q9LRM4|MIP1B_ARATH B-box domain protein 31 OS=Arabidopsis thaliana OX=3702 GN=MIP1B PE=2 SV=1	S	Function unknown	B-box type zinc finger family protein [Arabidopsis thaliana]
AT4G01130	94	158	1115	1030	1.424699	1.684061	13.154563	11.125729	3.04E-26	3.98E-24	3.074601118	up	[IR]	Lipid transport and metabolism;; General function prediction only	Biological Process: lipid metabolic process (GO:0006629);; Molecular Function: hydrolase activity, acting on ester bonds (GO:0016788);;	--	--	--	--	GDSL-like Lipase/Acylhydrolase;; GDSL-like Lipase/Acylhydrolase	sp|Q9M153|GDL61_ARATH GDSL esterase/lipase At4g01130 OS=Arabidopsis thaliana OX=3702 GN=At4g01130 PE=2 SV=1	S	Function unknown	GDSL-like Lipase/Acylhydrolase superfamily protein [Arabidopsis thaliana]
AT1G69890	285	414	3339	2595	4.417601	4.778977	44.014595	31.431583	3.23E-30	5.11E-28	3.072408067	up	--	--	Cellular Component: intracellular membrane-bounded organelle (GO:0043231);;	--	--	--	--	Domain of unknown function (DUF569)	--	S	Function unknown	actin cross-linking protein (DUF569) [Arabidopsis thaliana]
AT2G40130	203	180	1534	1801	1.547644	1.020343	9.958272	10.865059	6.28E-35	1.27E-32	3.067840539	up	[O]	Posttranslational modification, protein turnover, chaperones	Molecular Function: purine ribonucleoside binding (GO:0032550);; Biological Process: macromolecule metabolic process (GO:0043170);;	--	--	[O]	Posttranslational modification, protein turnover, chaperones	AAA domain (Cdc48 subfamily)	sp|F4IGZ2|SMXL8_ARATH Protein SMAX1-LIKE 8 OS=Arabidopsis thaliana OX=3702 GN=SMXL8 PE=1 SV=1	O	Posttranslational modification, protein turnover, chaperones	Double Clp-N motif-containing P-loop nucleoside triphosphate hydrolases superfamily protein [Arabidopsis thaliana]
AT4G18390	692	1084	6961	8038	9.03345	10.604817	77.633917	82.330264	4.60E-42	1.19E-39	3.053488916	up	--	--	Molecular Function: nucleic acid binding transcription factor activity (GO:0001071);; Molecular Function: binding (GO:0005488);; Biological Process: transcription, DNA-templated (GO:0006351);; Biological Process: photomorphogenesis (GO:0009640);; Biological Process: shoot system morphogenesis (GO:0010016);; Biological Process: regulation of development, heterochronic (GO:0040034);; Cellular Compo…	--	--	--	--	TCP family transcription factor	sp|Q93V43|TCP2_ARATH Transcription factor TCP2 OS=Arabidopsis thaliana OX=3702 GN=TCP2 PE=1 SV=1	K	Transcription	TEOSINTE BRANCHED 1, cycloidea and PCF transcription factor 2 [Arabidopsis thaliana]
AT5G44565	13	37	226	184	0.496326	1.087342	7.731986	6.117944	4.16E-09	1.23E-07	3.042628763	up	--	--	Cellular Component: intracellular membrane-bounded organelle (GO:0043231);;	--	--	--	--	--	--	--	--	transmembrane protein [Arabidopsis thaliana]
AT4G13420	26	77	653	151	0.232034	0.52176	5.109715	1.087107	5.80E-06	0.000100913	3.023836999	up	[P]	Inorganic ion transport and metabolism	Molecular Function: potassium ion symporter activity (GO:0022820);; Cellular Component: intrinsic component of membrane (GO:0031224);; Biological Process: cellular potassium ion transport (GO:0071804);;	K03549|0|ath:AT4G13420|HAK5; high affinity K+ transporter 5	--	--	--	K+ potassium transporter	sp|Q9M7K4|POT5_ARATH Potassium transporter 5 OS=Arabidopsis thaliana OX=3702 GN=POT5 PE=1 SV=1	P	Inorganic ion transport and metabolism	high affinity K+ transporter 5 [Arabidopsis thaliana]
AT5G23240	112	280	1807	1330	1.613497	3.012588	22.231291	15.039972	2.25E-15	1.33E-13	3.016063507	up	[C]	Energy production and conversion	Cellular Component: plastid (GO:0009536);;	--	--	[O]	Posttranslational modification, protein turnover, chaperones	DnaJ domain;; 4Fe-4S single cluster domain of Ferredoxin I;; 4Fe-4S single cluster domain	sp|Q9FMX6|DJC76_ARATH Chaperone protein dnaJ C76, chloroplastic OS=Arabidopsis thaliana OX=3702 GN=DJC76 PE=2 SV=1	O	Posttranslational modification, protein turnover, chaperones	unnamed protein product [Arabidopsis thaliana]
AT5G03210	38	33	368	214	1.719485	1.134332	14.459953	7.699779	7.97E-11	2.90E-09	3.008032863	up	--	--	Biological Process: immune effector process (GO:0002252);; Cellular Component: cytoplasm (GO:0005737);; Cellular Component: intracellular membrane-bounded organelle (GO:0043231);;	--	--	--	--	--	--	O	Posttranslational modification, protein turnover, chaperones	E3 ubiquitin-protein ligase [Arabidopsis thaliana]
AT5G46710	266	337	2656	2252	5.549799	5.343396	47.895405	37.250457	9.85E-35	1.97E-32	3.000885709	up	--	--	--	--	--	--	--	PLATZ transcription factor	--	S	Function unknown	PLATZ transcription factor family protein [Arabidopsis thaliana]
AT1G75860	527	625	5082	4289	10.368631	9.296473	83.126034	67.466048	1.39E-38	3.17E-36	2.996963856	up	--	--	Cellular Component: intracellular membrane-bounded organelle (GO:0043231);;	--	--	--	--	--	--	486		DNA ligase [Arabidopsis thaliana]
AT4G30650	257	306	2231	2315	7.612099	6.734666	56.186089	53.5648	2.40E-44	6.72E-42	2.978076587	up	[S]	Function unknown	Biological Process: response to fungus (GO:0009620);; Cellular Component: intrinsic component of membrane (GO:0031224);;	--	--	[R]	General function prediction only	Proteolipid membrane potential modulator	sp|Q9M095|RC23_ARATH UPF0057 membrane protein At4g30650 OS=Arabidopsis thaliana OX=3702 GN=At4g30650 PE=3 SV=1	S	Function unknown	Low temperature and salt responsive protein family [Arabidopsis thaliana]
AT2G15020	385	833	4431	5223	4.570294	7.361815	44.739807	48.45755	9.78E-23	1.01E-20	2.977897144	up	--	--	--	--	--	--	--	--	--	1030		hypothetical protein AT2G15020 [Arabidopsis thaliana]
AT4G12470	1856	3404	26286	14644	53.195084	72.679085	640.695251	327.977264	2.99E-17	2.11E-15	2.973406382	up	--	--	Biological Process: response to acid chemical (GO:0001101);; Molecular Function: protein binding (GO:0005515);; Cellular Component: extracellular region (GO:0005576);; Cellular Component: cell wall (GO:0005618);; Cellular Component: cell-cell junction (GO:0005911);; Biological Process: response to osmotic stress (GO:0006970);; Biological Process: response to cold (GO:0009409);; Cellular Component…	--	--	--	--	Hydrophobic seed protein;; Protease inhibitor/seed storage/LTP family	sp|Q9SU35|ERLL1_ARATH pEARLI1-like lipid transfer protein 1 OS=Arabidopsis thaliana OX=3702 GN=AZI1 PE=1 SV=1	S	Function unknown	azelaic acid induced 1 [Arabidopsis thaliana]
AT3G47660	10	12	63	113	0.071268	0.055884	0.390873	0.695265	4.86E-06	8.59E-05	2.9443681	up	[DZ]	Cell cycle control, cell division, chromosome partitioning;; Cytoskeleton	Molecular Function: Ras GTPase binding (GO:0017016);; Molecular Function: cation binding (GO:0043169);;	--	--	--	--	Regulator of chromosome condensation (RCC1) repeat;; Regulator of chromosome condensation (RCC1) repeat;; FYVE zinc finger	sp|Q947D2|PRAF1_ARATH PH, RCC1 and FYVE domains-containing protein 1 OS=Arabidopsis thaliana OX=3702 GN=PRAF1 PE=1 SV=1	DZ	Cell cycle control, cell division, chromosome partitioning;; Cytoskeleton	Regulator of chromosome condensation (RCC1) family protein [Arabidopsis thaliana]
AT2G37580	87	80	549	781	1.8669	1.286099	10.112654	13.211719	1.78E-21	1.72E-19	2.934406881	up	--	--	Molecular Function: UDP-glycosyltransferase activity (GO:0008194);; Cellular Component: intrinsic component of membrane (GO:0031224);; Biological Process: protein modification by small protein conjugation (GO:0032446);; Molecular Function: transition metal ion binding (GO:0046914);;	--	--	[O]	Posttranslational modification, protein turnover, chaperones	Ring finger domain;; RING-H2 zinc finger domain;; RING-like zinc finger;; Zinc finger, C3HC4 type (RING finger);; Zinc finger, C3HC4 type (RING finger);; Anaphase-promoting complex subunit 11 RING-H2 finger	sp|O80927|ATL33_ARATH RING-H2 finger protein ATL33 OS=Arabidopsis thaliana OX=3702 GN=ATL33 PE=2 SV=2	O	Posttranslational modification, protein turnover, chaperones	RING/U-box superfamily protein [Arabidopsis thaliana]
AT1G21120	247	630	3810	2807	4.329153	8.228434	56.847133	38.477968	3.64E-15	2.08E-13	2.93370815	up	[H]	Coenzyme transport and metabolism	--	K22703|0|ath:AT1G21120|IGMT2; O-methyltransferase family protein	--	[R]	General function prediction only	O-methyltransferase domain;; Dimerisation domain	sp|Q9LPU7|IGMT2_ARATH Indole glucosinolate O-methyltransferase 2 OS=Arabidopsis thaliana OX=3702 GN=IGMT2 PE=2 SV=1	L	Replication, recombination and repair	O-methyltransferase family protein [Arabidopsis thaliana]
AT3G17130	51	106	531	675	1.321487	2.068561	11.857149	13.837442	6.42E-17	4.35E-15	2.922517014	up	--	--	Molecular Function: enzyme inhibitor activity (GO:0004857);; Biological Process: negative regulation of molecular function (GO:0044092);;	--	--	--	--	Plant invertase/pectin methylesterase inhibitor	sp|F4HWQ8|CVIF1_ARATH Cell wall / vacuolar inhibitor of fructosidase 1 OS=Arabidopsis thaliana OX=3702 GN=C/VIF1 PE=1 SV=1	S	Function unknown	Plant invertase/pectin methylesterase inhibitor superfamily protein [Arabidopsis thaliana]
AT4G21920	8	14	108	57	0.225079	0.298993	2.693476	1.286983	3.37E-05	0.000489222	2.910572521	up	--	--	Cellular Component: intracellular membrane-bounded organelle (GO:0043231);;	--	--	--	--	--	--	193		hypothetical protein AT4G21920 [Arabidopsis thaliana]
AT2G22190	236	373	2262	2375	3.789685	4.472352	30.753711	29.152014	5.13E-33	9.16E-31	2.907184808	up	[G]	Carbohydrate transport and metabolism	--	K01087|0|ath:AT2G22190|TPPE; Haloacid dehalogenase-like hydrolase (HAD) superfamily protein	Starch and sucrose metabolism (ko00500)	[G]	Carbohydrate transport and metabolism	Trehalose-phosphatase;; haloacid dehalogenase-like hydrolase	sp|Q67X99|TPPE_ARATH Probable trehalose-phosphate phosphatase E OS=Arabidopsis thaliana OX=3702 GN=TPPE PE=2 SV=1	G	Carbohydrate transport and metabolism	Haloacid dehalogenase-like hydrolase (HAD) superfamily protein [Arabidopsis thaliana]
AT4G24960	1113	1028	8067	8335	29.680428	20.425434	186.293283	176.295986	7.83E-41	1.94E-38	2.888521016	up	--	--	Biological Process: response to acid chemical (GO:0001101);; Biological Process: autophagy (GO:0006914);; Biological Process: hyperosmotic response (GO:0006972);; Cellular Component: intrinsic component of membrane (GO:0031224);; Cellular Component: intracellular membrane-bounded organelle (GO:0043231);; Biological Process: gametophyte development (GO:0048229);; Biological Process: reproductive s…	--	--	[U]	Intracellular trafficking, secretion, and vesicular transport	TB2/DP1, HVA22 family	sp|Q9S760|HA22D_ARATH HVA22-like protein d OS=Arabidopsis thaliana OX=3702 GN=HVA22D PE=2 SV=1	U	Intracellular trafficking, secretion, and vesicular transport	HVA22 homologue D [Arabidopsis thaliana]
AT2G42200	100	104	769	778	1.383075	1.07675	9.107013	8.460434	1.80E-26	2.37E-24	2.882515017	up	--	--	Molecular Function: nucleic acid binding transcription factor activity (GO:0001071);; Biological Process: developmental process involved in reproduction (GO:0003006);; Molecular Function: nucleic acid binding (GO:0003676);; Biological Process: transcription, DNA-templated (GO:0006351);; Biological Process: leaf formation (GO:0010338);; Molecular Function: cation binding (GO:0043169);; Cellular Co…	--	--	--	--	SBP domain	sp|Q700W2|SPL9_ARATH Squamosa promoter-binding-like protein 9 OS=Arabidopsis thaliana OX=3702 GN=SPL9 PE=2 SV=2	K	Transcription	squamosa promoter binding protein-like 9 [Arabidopsis thaliana]
AT3G60520	280	411	2745	2388	8.452424	9.242936	71.206395	56.813518	1.75E-30	2.82E-28	2.875672312	up	--	--	--	--	--	--	--	--	--	S	Function unknown	zinc ion-binding protein [Arabidopsis thaliana]
AT3G46970	1917	2854	16306	18331	15.004602	16.636276	108.521042	112.098106	7.81E-42	1.99E-39	2.83400756	up	[G]	Carbohydrate transport and metabolism	Molecular Function: phosphorylase activity (GO:0004645);; Biological Process: carbohydrate metabolic process (GO:0005975);; Biological Process: response to stress (GO:0006950);; Cellular Component: plastid (GO:0009536);; Biological Process: response to metal ion (GO:0010038);; Molecular Function: anion binding (GO:0043168);;	K00688|0|ath:AT3G46970|PHS2; alpha-glucan phosphorylase 2	Starch and sucrose metabolism (ko00500)	[G]	Carbohydrate transport and metabolism	Carbohydrate phosphorylase	sp|Q9SD76|PHS2_ARATH Alpha-glucan phosphorylase 2, cytosolic OS=Arabidopsis thaliana OX=3702 GN=PHS2 PE=1 SV=1	G	Carbohydrate transport and metabolism	alpha-glucan phosphorylase 2 [Arabidopsis thaliana]
AT2G32390	201	288	1727	1802	1.608837	1.619943	12.250808	11.601291	1.78E-33	3.27E-31	2.824815429	up	[E]	Amino acid transport and metabolism	Biological Process: transport (GO:0006810);; Biological Process: cellular metal ion homeostasis (GO:0006875);; Biological Process: mitochondrion organization (GO:0007005);; Biological Process: glutamate receptor signaling pathway (GO:0007215);; Molecular Function: glutamate receptor activity (GO:0008066);; Biological Process: response to radiation (GO:0009314);; Cellular Component: plastid (GO:00…	K05387|0|ath:AT2G32390|GLR3.5; glutamate receptor 3.5	--	[PET]	Inorganic ion transport and metabolism;; Amino acid transport and metabolism;; Signal transduction mechanisms	Receptor family ligand binding region;; Periplasmic binding protein;; Ligated ion channel L-glutamate- and glycine-binding site;; Ligand-gated ion channel;; Bacterial extracellular solute-binding proteins, family 3;; Bacterial extracellular solute-binding proteins, family 3	sp|Q9SW97|GLR35_ARATH Glutamate receptor 3.5 OS=Arabidopsis thaliana OX=3702 GN=GLR3.5 PE=2 SV=2	EPT	Amino acid transport and metabolism;; Inorganic ion transport and metabolism;; Signal transduction mechanisms	glutamate receptor 3.5 [Arabidopsis thaliana]
AT3G13960	127	142	867	1098	1.581835	1.318148	9.219376	10.734044	8.92E-29	1.28E-26	2.822805616	up	--	--	Biological Process: transcription, DNA-templated (GO:0006351);; Cellular Component: plastid stroma (GO:0009532);; Biological Process: response to metal ion (GO:0010038);; Cellular Component: endomembrane system (GO:0012505);; Cellular Component: membrane (GO:0016020);; Cellular Component: external encapsulating structure (GO:0030312);; Molecular Function: purine ribonucleoside binding (GO:0032550…	--	--	--	--	WRC;; QLQ	sp|Q8L8A6|GRF5_ARATH Growth-regulating factor 5 OS=Arabidopsis thaliana OX=3702 GN=GRF5 PE=1 SV=1	K	Transcription	unnamed protein product [Arabidopsis thaliana]
AT2G16890	330	287	2004	2535	4.298079	2.8387	21.712187	24.691818	4.62E-30	7.18E-28	2.819700383	up	[G]	Carbohydrate transport and metabolism	Cellular Component: plastid (GO:0009536);; Molecular Function: transferase activity, transferring glycosyl groups (GO:0016757);;	--	--	[GC]	Carbohydrate transport and metabolism;; Energy production and conversion	UDP-glucoronosyl and UDP-glucosyl transferase	sp|Q9ZVX4|U90A1_ARATH UDP-glycosyltransferase 90A1 OS=Arabidopsis thaliana OX=3702 GN=UGT90A1 PE=2 SV=1	CG	Energy production and conversion;; Carbohydrate transport and metabolism	UDP-Glycosyltransferase superfamily protein [Arabidopsis thaliana]
AT5G02860	336	429	2619	2905	2.628189	2.500389	17.409453	17.618674	1.64E-42	4.36E-40	2.817746845	up	--	--	--	--	--	[R]	General function prediction only	PPR repeat family;; Pentatricopeptide repeat domain;; PPR repeat;; PPR repeat;; Pentacotripeptide-repeat region of PRORP;; Tetratricopeptide repeat;; Mitochondrial ATPase expression;; Mtf2 family;; Mitochondrial ribonuclease P subunit (RPM2);; Evolutionarily conserved signalling intermediate in Toll pathway	sp|Q9LYZ9|PP362_ARATH Pentatricopeptide repeat-containing protein At5g02860 OS=Arabidopsis thaliana OX=3702 GN=At5g02860 PE=2 SV=1	S	Function unknown	Pentatricopeptide repeat (PPR) superfamily protein [Arabidopsis thaliana]
AT2G21660	10465	5849	59045	62225	222.734848	92.729843	1088.79758	1044.717898	1.07E-17	7.78E-16	2.816191361	up	[J]	Translation, ribosomal structure and biogenesis	Molecular Function: nucleic acid binding (GO:0003676);; Molecular Function: small molecule binding (GO:0036094);; Cellular Component: intracellular membrane-bounded organelle (GO:0043231);;	--	--	[R]	General function prediction only	RNA recognition motif. (a.k.a. RRM, RBD, or RNP domain)	sp|Q03250|RBG7_ARATH Glycine-rich RNA-binding protein 7 OS=Arabidopsis thaliana OX=3702 GN=RBG7 PE=1 SV=1	A	RNA processing and modification	GRP7 [Arabidopsis thaliana]
AT1G52770	29	44	235	291	0.39226	0.453469	2.759687	3.13811	4.02E-13	1.87E-11	2.815987918	up	--	--	Biological Process: response to radiation (GO:0009314);; Cellular Component: membrane (GO:0016020);;	--	--	--	--	NPH3 family	sp|Q5KS50|NPH3_ORYSJ Coleoptile phototropism protein 1 OS=Oryza sativa subsp. japonica OX=39947 GN=CPT1 PE=2 SV=1	S	Function unknown	Phototropic-responsive NPH3 family protein [Arabidopsis thaliana]
AT4G29110	98	175	966	976	2.225682	2.974815	18.779961	17.441446	1.26E-21	1.23E-19	2.815225393	up	--	--	Biological Process: response to organonitrogen compound (GO:0010243);; Cellular Component: intracellular membrane-bounded organelle (GO:0043231);;	--	--	--	--	Cotton fibre expressed protein	--	S	Function unknown	uncharacterized protein LOC9305523 [Arabidopsis lyrata subsp. lyrata]
AT4G14630	34	111	757	223	0.881225	2.169381	16.907377	4.573716	5.39E-06	9.43E-05	2.814552199	up	--	--	Cellular Component: extracellular region (GO:0005576);; Cellular Component: vacuole (GO:0005773);; Biological Process: response to osmotic stress (GO:0006970);; Cellular Component: membrane (GO:0016020);; Molecular Function: transition metal ion binding (GO:0046914);; Cellular Component: cell periphery (GO:0071944);;	--	--	--	--	Cupin;; Cupin domain	sp|Q9LEA7|GL18_ARATH Germin-like protein subfamily 1 member 8 OS=Arabidopsis thaliana OX=3702 GN=GLP9 PE=2 SV=2	O	Posttranslational modification, protein turnover, chaperones	germin-like protein 9 [Arabidopsis thaliana]
AT1G14550	13	22	186	56	0.249048	0.327177	3.218086	0.88175	8.55E-05	0.001122949	2.812750044	up	--	--	Biological Process: response to hypoxia (GO:0001666);; Molecular Function: catalytic activity (GO:0003824);; Molecular Function: antioxidant activity (GO:0016209);; Biological Process: hydrogen peroxide metabolic process (GO:0042743);; Molecular Function: cation binding (GO:0043169);; Biological Process: single-organism metabolic process (GO:0044710);; Molecular Function: tetrapyrrole binding (GO…	K00430|0|ath:AT1G14550|Peroxidase superfamily protein	Phenylpropanoid biosynthesis (ko00940)	--	--	Peroxidase	sp|Q9M9Q9|PER5_ARATH Peroxidase 5 OS=Arabidopsis thaliana OX=3702 GN=PER5 PE=3 SV=2	W	Extracellular structures	Peroxidase superfamily protein [Arabidopsis thaliana]
AT4G01870	4345	6425	45002	30997	48.807096	53.64847	424.332916	268.561462	8.20E-24	8.85E-22	2.8125403	up	[U]	Intracellular trafficking, secretion, and vesicular transport	Biological Process: protein metabolic process (GO:0019538);; Cellular Component: intracellular membrane-bounded organelle (GO:0043231);;	--	--	--	--	WD40-like Beta Propeller Repeat;; Dipeptidyl peptidase IV (DPP IV) N-terminal region	sp|Q145B2|TOLB_PARXL Tol-Pal system protein TolB OS=Paraburkholderia xenovorans (strain LB400) OX=266265 GN=tolB PE=3 SV=1	U	Intracellular trafficking, secretion, and vesicular transport	tolB protein-like protein [Arabidopsis thaliana]
AT3G48640	8	54	333	74	0.171615	0.949508	6.909278	1.292269	0.00071495	0.007253694	2.80105229	up	--	--	Cellular Component: intrinsic component of membrane (GO:0031224);;	--	--	--	--	Protein of unknown function (DUF677)	--	S	Function unknown	transmembrane protein [Arabidopsis thaliana]
AT5G43860	41	59	321	389	0.842784	0.923394	5.735484	6.391399	4.91E-16	3.08E-14	2.793771666	up	[T]	Signal transduction mechanisms	Biological Process: porphyrin-containing compound catabolic process (GO:0006787);; Cellular Component: chloroplast envelope (GO:0009941);; Molecular Function: carboxylic ester hydrolase activity (GO:0052689);;	K08099|0|ath:AT5G43860|CLH2; chlorophyllase 2	Porphyrin and chlorophyll metabolism (ko00860)	--	--	Chlorophyllase;; Chlorophyllase enzyme	sp|Q9M7I7|CLH2_ARATH Chlorophyllase-2 OS=Arabidopsis thaliana OX=3702 GN=CLH2 PE=1 SV=1	F	Nucleotide transport and metabolism	chlorophyllase 2 [Arabidopsis thaliana]
AT1G09950	24	30	180	203	0.442019	0.402792	2.846545	2.944322	6.04E-11	2.22E-09	2.78929613	up	--	--	Molecular Function: DNA binding (GO:0003677);; Biological Process: gene expression (GO:0010467);;	--	--	--	--	Seed dormancy control	sp|O04515|RAS1_ARATH Protein RESPONSE TO ABA AND SALT 1 OS=Arabidopsis thaliana OX=3702 GN=RAS1 PE=2 SV=1	S	Function unknown	RESPONSE TO ABA AND SALT 1 [Arabidopsis thaliana]
AT2G38465	25	34	231	181	1.08199	1.089557	8.642132	6.225687	3.07E-10	1.06E-08	2.784158676	up	--	--	Cellular Component: membrane (GO:0016020);;	--	--	--	--	--	--	174		hypothetical protein AT2G38465 [Arabidopsis thaliana]
AT4G27820	753	1649	8226	8312	9.969873	16.165982	95.547804	88.54718	7.84E-20	6.81E-18	2.782253719	up	[G]	Carbohydrate transport and metabolism	--	K01188|0|ath:AT4G27820|BGLU9; beta glucosidase 9	Cyanoamino acid metabolism (ko00460);; Starch and sucrose metabolism (ko00500);; Phenylpropanoid biosynthesis (ko00940)	[G]	Carbohydrate transport and metabolism	Glycosyl hydrolase family 1	sp|Q9STP4|BGL09_ARATH Beta-glucosidase 9 OS=Arabidopsis thaliana OX=3702 GN=BGLU9 PE=2 SV=2	G	Carbohydrate transport and metabolism	beta glucosidase 9 [Arabidopsis thaliana]
AT5G54930	189	254	1578	1512	4.046581	4.059192	28.77258	25.356071	5.32E-31	8.86E-29	2.775919598	up	--	--	--	--	--	[R]	General function prediction only	--	--	V	Defense mechanisms	AT hook motif-containing protein [Arabidopsis thaliana]
AT1G73480	1594	2482	13880	14335	16.929119	19.643242	125.378777	118.983864	1.07E-35	2.24E-33	2.771185101	up	[I]	Lipid transport and metabolism	Molecular Function: catalytic activity (GO:0003824);; Cellular Component: intrinsic component of membrane (GO:0031224);;	K01054|0|ath:AT1G73480|alpha/beta-Hydrolases superfamily protein	Glycerolipid metabolism (ko00561)	[I]	Lipid transport and metabolism	Serine aminopeptidase, S33;; alpha/beta hydrolase fold;; Alpha/beta hydrolase family	sp|A0QNZ7|MGLL_MYCS2 Monoacylglycerol lipase OS=Mycolicibacterium smegmatis (strain ATCC 700084 / mc(2)155) OX=246196 GN=MSMEG_0220 PE=1 SV=1	I	Lipid transport and metabolism	alpha/beta-Hydrolases superfamily protein [Arabidopsis thaliana]
AT1G32860	372	399	2804	2541	5.146434	4.107159	33.001156	27.478849	1.36E-33	2.52E-31	2.758151496	up	--	--	Cellular Component: plasma membrane (GO:0005886);; Biological Process: response to stress (GO:0006950);; Molecular Function: hydrolase activity, acting on glycosyl bonds (GO:0016798);; Cellular Component: intrinsic component of membrane (GO:0031224);; Biological Process: primary metabolic process (GO:0044238);; Biological Process: external encapsulating structure organization (GO:0045229);;	--	--	--	--	Glycosyl hydrolases family 17	sp|Q8L868|E1311_ARATH Glucan endo-1,3-beta-glucosidase 11 OS=Arabidopsis thaliana OX=3702 GN=At1g32860 PE=2 SV=1	G	Carbohydrate transport and metabolism	Glycosyl hydrolase superfamily protein [Arabidopsis thaliana]
AT1G30280	170	163	1143	1175	2.4805	1.762638	14.205885	13.415766	6.13E-28	8.54E-26	2.754099945	up	--	--	--	--	--	[R]	General function prediction only	--	sp|Q9C9Q4|JAC1_ARATH J domain-containing protein required for chloroplast accumulation response 1 OS=Arabidopsis thaliana OX=3702 GN=JAC1 PE=1 SV=1	S	Function unknown	Chaperone DnaJ-domain superfamily protein [Arabidopsis thaliana]
AT1G21540	94	171	811	993	1.06386	1.448267	7.839238	8.815661	6.79E-20	5.99E-18	2.745045474	up	[IQ]	Lipid transport and metabolism;; Secondary metabolites biosynthesis, transport and catabolism	Molecular Function: catalytic activity (GO:0003824);; Biological Process: cellular homeostasis (GO:0019725);; Biological Process: monocarboxylic acid metabolic process (GO:0032787);; Molecular Function: metal ion binding (GO:0046872);;	--	--	[I]	Lipid transport and metabolism	AMP-binding enzyme;; AMP-binding enzyme C-terminal domain	sp|Q9LPK6|AEE9_ARATH Probable acyl-activating enzyme 9 OS=Arabidopsis thaliana OX=3702 GN=AEE9 PE=2 SV=1	I	Lipid transport and metabolism	AMP-dependent synthetase and ligase family protein [Arabidopsis thaliana]
AT4G24413	23	23	134	185	2.159892	1.623153	10.816198	13.690143	5.50E-09	1.60E-07	2.740930751	up	--	--	--	--	--	--	--	--	--	--	--	hypothetical protein AT4G24413 [Arabidopsis thaliana]
AT1G24580	31	59	239	375	0.859167	1.21275	5.683972	8.208082	3.46E-11	1.30E-09	2.738534229	up	--	--	Molecular Function: transition metal ion binding (GO:0046914);;	K16285|2.28191e-60|ath:AT1G24580|RING/U-box superfamily protein	--	[O]	Posttranslational modification, protein turnover, chaperones	Ring finger domain;; Zinc finger, C3HC4 type (RING finger)	sp|Q9SI09|XERIC_ARATH Probable E3 ubiquitin-protein ligase XERICO OS=Arabidopsis thaliana OX=3702 GN=XERICO PE=1 SV=1	O	Posttranslational modification, protein turnover, chaperones	RING/U-box superfamily protein [Arabidopsis thaliana]
AT5G39760	191	318	1729	1676	3.128676	3.885168	24.113241	21.477663	9.33E-25	1.10E-22	2.726153136	up	--	--	Molecular Function: regulatory region DNA binding (GO:0000975);; Biological Process: transcription, DNA-templated (GO:0006351);; Biological Process: gibberellin mediated signaling pathway (GO:0010476);; Biological Process: glycosinolate metabolic process (GO:0019757);; Molecular Function: cation binding (GO:0043169);; Cellular Component: intracellular membrane-bounded organelle (GO:0043231);; Mol…	--	--	--	--	ZF-HD protein dimerisation region	sp|Q9FIW9|ZHD10_ARATH Zinc-finger homeodomain protein 10 OS=Arabidopsis thaliana OX=3702 GN=ZHD10 PE=1 SV=1	K	Transcription	homeobox protein 23 [Arabidopsis thaliana]
AT5G35735	602	1072	6896	4075	8.689122	11.529145	84.675705	45.976189	1.80E-15	1.08E-13	2.721520027	up	--	--	Cellular Component: intrinsic component of membrane (GO:0031224);; Molecular Function: cation binding (GO:0043169);; Biological Process: single-organism metabolic process (GO:0044710);;	--	--	[T]	Signal transduction mechanisms	Protein of unknown function (DUF568);; Eukaryotic cytochrome b561	sp|Q9FKH6|B561P_ARATH Cytochrome b561 and DOMON domain-containing protein At5g35735 OS=Arabidopsis thaliana OX=3702 GN=At5g35735 PE=2 SV=1	T	Signal transduction mechanisms	Auxin-responsive family protein [Arabidopsis thaliana]
AT5G46330	636	902	5499	4699	3.709123	3.916712	27.275496	21.420189	5.06E-30	7.70E-28	2.711308831	up	[K]	Transcription	Molecular Function: protein serine/threonine kinase activity (GO:0004674);; Biological Process: cellular protein modification process (GO:0006464);; Biological Process: endocytosis (GO:0006897);; Biological Process: defense response (GO:0006952);; Biological Process: enzyme linked receptor protein signaling pathway (GO:0007167);; Biological Process: response to bacterium (GO:0009617);; Molecular …	K13420|0|ath:AT5G46330|FLS2; Leucine-rich receptor-like protein kinase family protein	MAPK signaling pathway - plant (ko04016);; Plant-pathogen interaction (ko04626)	--	--	Leucine rich repeat;; Protein kinase domain;; Leucine Rich repeats (2 copies);; Protein tyrosine and serine/threonine kinase;; Leucine Rich Repeat;; Leucine rich repeat N-terminal domain	sp|Q9FL28|FLS2_ARATH LRR receptor-like serine/threonine-protein kinase FLS2 OS=Arabidopsis thaliana OX=3702 GN=FLS2 PE=1 SV=1	T	Signal transduction mechanisms	Leucine-rich receptor-like protein kinase family protein [Arabidopsis thaliana]
AT5G28610	10	10	79	54	0.292035	0.229546	2.057105	1.286473	0.000112749	0.001442016	2.706717942	up	--	--	--	--	--	--	--	--	--	S	Function unknown	LOW protein: ATP-dependent RNA helicase DRS1-like protein [Arabidopsis thaliana]
AT2G17730	232	395	2127	1969	3.632068	4.601154	28.336555	24.100731	1.75E-23	1.84E-21	2.695358595	up	--	--	Biological Process: transcription, DNA-templated (GO:0006351);; Biological Process: response to radiation (GO:0009314);; Cellular Component: chloroplast thylakoid (GO:0009534);; Cellular Component: integral component of organelle membrane (GO:0031301);; Molecular Function: transition metal ion binding (GO:0046914);;	--	--	[O]	Posttranslational modification, protein turnover, chaperones	Ring finger domain;; RING-like zinc finger;; YMGG-like Gly-zipper;; Glycine zipper;; Zinc finger, C3HC4 type (RING finger)	sp|Q8GT74|NIP2_ARATH NEP1-interacting protein 2 OS=Arabidopsis thaliana OX=3702 GN=NIP2 PE=1 SV=1	O	Posttranslational modification, protein turnover, chaperones	NEP-interacting protein 2 [Arabidopsis thaliana]
AT5G06570	84	73	671	363	1.62635	1.07336	9.739441	4.744811	1.28E-10	4.56E-09	2.693528705	up	[I]	Lipid transport and metabolism	--	--	--	[V]	Defense mechanisms	alpha/beta hydrolase fold;; Carboxylesterase family;; Chlorophyllase	sp|Q9FG13|CXE15_ARATH Probable carboxylesterase 15 OS=Arabidopsis thaliana OX=3702 GN=CXE15 PE=2 SV=1	V	Defense mechanisms	alpha/beta-Hydrolases superfamily protein [Arabidopsis thaliana]
AT5G37440	57	91	511	453	1.028005	1.232205	7.965818	6.489182	7.71E-16	4.71E-14	2.68685259	up	[O]	Posttranslational modification, protein turnover, chaperones	Biological Process: cellular process (GO:0009987);;	--	--	--	--	DnaJ domain	sp|Q9D832|DNJB4_MOUSE DnaJ homolog subfamily B member 4 OS=Mus musculus OX=10090 GN=Dnajb4 PE=1 SV=1	O	Posttranslational modification, protein turnover, chaperones	Chaperone DnaJ-domain superfamily protein [Arabidopsis thaliana]
AT1G13480	53	101	734	236	0.909321	1.291717	10.771794	3.185909	8.92E-07	1.83E-05	2.685825591	up	--	--	--	--	--	--	--	Protein of unknown function (DUF1262)	--	S	Function unknown	hypothetical protein (DUF1262) [Arabidopsis thaliana]
AT1G66700	105	193	1253	643	1.854673	2.554158	19.01894	8.957338	6.53E-11	2.40E-09	2.683777533	up	--	--	Biological Process: metabolic process (GO:0008152);; Molecular Function: methyltransferase activity (GO:0008168);;	--	--	--	--	SAM dependent carboxyl methyltransferase	sp|Q9C9M3|PXMT1_ARATH Paraxanthine methyltransferase 1 OS=Arabidopsis thaliana OX=3702 GN=PXMT1 PE=2 SV=1	S	Function unknown	S-adenosyl-L-methionine-dependent methyltransferases superfamily protein [Arabidopsis thaliana]
AT1G52855	17	27	156	129	0.523887	0.607589	4.138486	3.141462	9.34E-08	2.28E-06	2.67929792	up	--	--	--	--	--	--	--	--	--	139		hypothetical protein AT1G52855 [Arabidopsis thaliana]
AT1G70800	67	51	433	345	1.554758	0.867499	8.55824	6.26948	2.19E-12	9.31E-11	2.675827867	up	--	--	Biological Process: response to light stimulus (GO:0009416);; Biological Process: tropism (GO:0009606);; Biological Process: hormone-mediated signaling pathway (GO:0009755);; Molecular Function: cation binding (GO:0043169);; Biological Process: single-multicellular organism process (GO:0044707);;	--	--	[R]	General function prediction only	C2 domain	sp|Q9S764|CAR6_ARATH Protein C2-DOMAIN ABA-RELATED 6 OS=Arabidopsis thaliana OX=3702 GN=CAR6 PE=1 SV=1	S	Function unknown	Calcium-dependent lipid-binding (CaLB domain) family protein [Arabidopsis thaliana]
AT1G80110	143	126	917	853	2.517117	1.648002	13.752972	11.761923	5.15E-21	4.81E-19	2.672774067	up	--	--	Molecular Function: binding (GO:0005488);; Biological Process: protein modification by small protein conjugation (GO:0032446);; Cellular Component: intracellular membrane-bounded organelle (GO:0043231);;	--	--	--	--	Phloem protein 2;; F-box domain;; F-box-like	sp|Q949S5|P2B11_ARATH F-box protein PP2-B11 OS=Arabidopsis thaliana OX=3702 GN=PP2B11 PE=1 SV=1	S	Function unknown	phloem protein 2-B11 [Arabidopsis thaliana]
AT4G28140	8	11	68	54	0.130956	0.13791	0.997539	0.724528	0.000172776	0.002114672	2.662217071	up	--	--	Biological Process: phosphorelay signal transduction system (GO:0000160);; Molecular Function: nucleic acid binding transcription factor activity (GO:0001071);; Molecular Function: nucleic acid binding (GO:0003676);; Biological Process: transcription, DNA-templated (GO:0006351);; Biological Process: response to organonitrogen compound (GO:0010243);; Cellular Component: intracellular membrane-boun…	K09286|3.3773e-179|ath:AT4G28140|Integrase-type DNA-binding superfamily protein	--	--	--	AP2 domain	sp|Q9M0J3|ERF54_ARATH Ethylene-responsive transcription factor ERF054 OS=Arabidopsis thaliana OX=3702 GN=ERF054 PE=2 SV=1	K	Transcription	Integrase-type DNA-binding superfamily protein [Arabidopsis thaliana]
AT1G73810	70	101	684	395	1.14113	1.230542	9.537858	5.060393	1.91E-11	7.44E-10	2.654195399	up	--	--	Molecular Function: UDP-glycosyltransferase activity (GO:0008194);; Cellular Component: intrinsic component of membrane (GO:0031224);;	--	--	--	--	Core-2/I-Branching enzyme	sp|Q65XS5|BC10_ORYSJ Glycosyltransferase BC10 OS=Oryza sativa subsp. japonica OX=39947 GN=BC10 PE=1 SV=1	S	Function unknown	Core-2/I-branching beta-1,6-N-acetylglucosaminyltransferase family protein [Arabidopsis thaliana]
AT4G14580	328	337	2031	2245	4.920343	3.769946	25.948761	26.358118	3.24E-34	6.18E-32	2.639613588	up	[T]	Signal transduction mechanisms	Molecular Function: protein kinase activity (GO:0004672);; Biological Process: cellular protein modification process (GO:0006464);; Biological Process: phosphate-containing compound metabolic process (GO:0006796);; Biological Process: cell communication (GO:0007154);; Cellular Component: membrane (GO:0016020);; Molecular Function: purine ribonucleoside binding (GO:0032550);;	--	--	[T]	Signal transduction mechanisms	Protein kinase domain;; Protein tyrosine and serine/threonine kinase;; NAF domain;; Lipopolysaccharide kinase (Kdo/WaaP) family	sp|Q9SUL7|CIPK4_ARATH CBL-interacting serine/threonine-protein kinase 4 OS=Arabidopsis thaliana OX=3702 GN=CIPK4 PE=1 SV=1	T	Signal transduction mechanisms	CBL-interacting protein kinase 4 [Arabidopsis thaliana]
AT1G21670	1074	1606	9457	7063	10.733632	11.952847	80.360924	55.146191	1.69E-22	1.71E-20	2.614657426	up	[U]	Intracellular trafficking, secretion, and vesicular transport	Cellular Component: cell wall (GO:0005618);; Biological Process: protein metabolic process (GO:0019538);;	--	--	--	--	WD40-like Beta Propeller Repeat;; Dipeptidyl peptidase IV (DPP IV) N-terminal region	sp|Q1D0D0|TOLB_MYXXD Tol-Pal system protein TolB OS=Myxococcus xanthus (strain DK 1622) OX=246197 GN=tolB PE=3 SV=1	U	Intracellular trafficking, secretion, and vesicular transport	DPP6 amino-terminal domain protein [Arabidopsis thaliana]
AT5G54960	1141	1263	7933	7108	12.398867	10.226236	73.350723	60.389408	1.30E-34	2.55E-32	2.612120693	up	[GHR]	Carbohydrate transport and metabolism;; Coenzyme transport and metabolism;; General function prediction only	Cellular Component: cytoplasm (GO:0005737);; Biological Process: response to stress (GO:0006950);; Molecular Function: carboxy-lyase activity (GO:0016831);; Molecular Function: vitamin binding (GO:0019842);; Molecular Function: metal ion binding (GO:0046872);;	K01568|0|ath:AT5G54960|PDC2; pyruvate decarboxylase-2	Glycolysis / Gluconeogenesis (ko00010)	[EH]	Amino acid transport and metabolism;; Coenzyme transport and metabolism	Thiamine pyrophosphate enzyme, N-terminal TPP binding domain;; Thiamine pyrophosphate enzyme, central domain;; Thiamine pyrophosphate enzyme, C-terminal TPP binding domain	sp|Q9FFT4|PDC2_ARATH Pyruvate decarboxylase 2 OS=Arabidopsis thaliana OX=3702 GN=PDC2 PE=2 SV=1	EH	Amino acid transport and metabolism;; Coenzyme transport and metabolism	pyruvate decarboxylase-2 [Arabidopsis thaliana]
AT1G68490	1547	1709	9599	10880	18.168215	14.949702	95.872452	99.84597	1.25E-45	3.61E-43	2.610080684	up	--	--	Cellular Component: intracellular membrane-bounded organelle (GO:0043231);;	--	--	--	--	--	--	350		translocase subunit seca [Arabidopsis thaliana]
AT3G61190	62	117	682	398	1.29186	1.824691	12.139579	6.506978	3.83E-10	1.31E-08	2.602289143	up	--	--	Biological Process: response to acid chemical (GO:0001101);; Biological Process: defense response (GO:0006952);; Molecular Function: lipid binding (GO:0008289);; Biological Process: response to abiotic stimulus (GO:0009628);; Biological Process: homeostatic process (GO:0042592);;	--	--	--	--	C2 domain	sp|Q941L2|BAP1_ARATH BON1-associated protein 1 OS=Arabidopsis thaliana OX=3702 GN=BAP1 PE=1 SV=1	S	Function unknown	BON association protein 1 [Arabidopsis thaliana]
AT2G02061	12	29	127	123	0.219595	0.425691	2.161216	1.926426	2.37E-06	4.45E-05	2.602097461	up	--	--	Cellular Component: Golgi apparatus (GO:0005794);; Molecular Function: transferase activity (GO:0016740);;	--	--	--	--	Nucleotide-diphospho-sugar transferase	sp|P0C042|Y4597_ARATH Uncharacterized protein At4g15970 OS=Arabidopsis thaliana OX=3702 GN=At4g15970 PE=2 SV=1	G	Carbohydrate transport and metabolism	unknown protein [Arabidopsis thaliana]
AT3G22840	1350	1829	7702	12156	32.336914	32.643265	156.88324	227.534805	1.06E-26	1.42E-24	2.598324113	up	--	--	Biological Process: response to heat (GO:0009408);; Cellular Component: photosystem (GO:0009521);; Cellular Component: chloroplast thylakoid (GO:0009534);; Biological Process: response to blue light (GO:0009637);; Biological Process: response to high light intensity (GO:0009644);; Biological Process: seed germination (GO:0009845);; Biological Process: response to red light (GO:0010114);; Biologic…	--	--	--	--	Chlorophyll A-B binding protein	sp|P93735|ELIP1_ARATH Early light-induced protein 1, chloroplastic OS=Arabidopsis thaliana OX=3702 GN=ELIP1 PE=1 SV=1	S	Function unknown	Chlorophyll A-B binding family protein [Arabidopsis thaliana]
AT3G23170	286	571	2749	2432	6.805882	10.121869	55.612267	45.205555	1.19E-17	8.59E-16	2.594261268	up	--	--	Cellular Component: plastid (GO:0009536);;	--	--	--	--	--	sp|Q6NN02|Y4445_ARATH Uncharacterized protein At4g14450, chloroplastic OS=Arabidopsis thaliana OX=3702 GN=At4g14450 PE=2 SV=1	S	Function unknown	hypothetical protein AT3G23170 [Arabidopsis thaliana]
AT1G16850	102	83	529	631	2.817397	1.714749	12.461821	13.662022	8.19E-17	5.49E-15	2.590439757	up	--	--	Biological Process: response to osmotic stress (GO:0006970);; Cellular Component: intracellular membrane-bounded organelle (GO:0043231);;	--	--	--	--	--	--	230		transmembrane protein [Arabidopsis thaliana]
AT4G21215	430	404	2514	2626	7.332522	5.126868	38.293734	36.145311	4.65E-30	7.18E-28	2.575790144	up	--	--	Cellular Component: intrinsic component of membrane (GO:0031224);;	--	--	--	--	--	--	S	Function unknown	unnamed protein product [Arabidopsis thaliana]
AT5G25110	221	149	1045	1261	3.128159	1.565559	12.594317	13.960249	2.88E-16	1.83E-14	2.569700042	up	[T]	Signal transduction mechanisms	Molecular Function: protein kinase activity (GO:0004672);; Biological Process: protein phosphorylation (GO:0006468);; Biological Process: signal transduction (GO:0007165);; Biological Process: response to fungus (GO:0009620);; Cellular Component: intrinsic component of membrane (GO:0031224);; Molecular Function: purine ribonucleoside binding (GO:0032550);; Cellular Component: cell part (GO:004446…	--	--	[T]	Signal transduction mechanisms	Protein kinase domain;; Protein tyrosine and serine/threonine kinase;; NAF domain	sp|Q8W1D5|CIPKP_ARATH CBL-interacting serine/threonine-protein kinase 25 OS=Arabidopsis thaliana OX=3702 GN=CIPK25 PE=2 SV=1	T	Signal transduction mechanisms	CBL-interacting protein kinase 25 [Arabidopsis thaliana]
AT3G46640	858	962	5439	5555	7.597691	6.128271	59.020076	54.764678	1.60E-39	3.88E-37	2.556896522	up	--	--	--	--	--	--	--	Myb-like DNA-binding domain;; UDP-glucoronosyl and UDP-glucosyl transferase	sp|Q9SNB4|PCL1_ARATH Transcription factor LUX OS=Arabidopsis thaliana OX=3702 GN=LUX PE=1 SV=1	K	Transcription	Homeodomain-like superfamily protein [Arabidopsis thaliana]
AT2G40750	9	55	270	88	0.142596	0.696944	3.974285	1.188659	0.000892562	0.00877455	2.556589236	up	--	--	Molecular Function: nucleic acid binding transcription factor activity (GO:0001071);; Biological Process: response to acid chemical (GO:0001101);; Molecular Function: DNA binding (GO:0003677);; Biological Process: transcription, DNA-templated (GO:0006351);; Biological Process: defense response (GO:0006952);; Biological Process: leaf senescence (GO:0010150);; Cellular Component: intracellular memb…	--	--	--	--	WRKY DNA -binding domain	sp|Q93WU8|WRK54_ARATH Probable WRKY transcription factor 54 OS=Arabidopsis thaliana OX=3702 GN=WRKY54 PE=1 SV=2	K	Transcription	WRKY DNA-binding protein 54 [Arabidopsis thaliana]
AT4G28320	106	115	663	666	1.482863	1.206147	7.952334	7.341343	1.23E-20	1.13E-18	2.549898002	up	[G]	Carbohydrate transport and metabolism	Molecular Function: hydrolase activity, hydrolyzing O-glycosyl compounds (GO:0004553);; Biological Process: carbohydrate metabolic process (GO:0005975);; Cellular Component: intrinsic component of membrane (GO:0031224);; Biological Process: single-multicellular organism process (GO:0044707);;	K19355|0|ath:AT4G28320|MAN5; Glycosyl hydrolase superfamily protein	Fructose and mannose metabolism (ko00051)	--	--	Cellulase (glycosyl hydrolase family 5);; Glycosyl hydrolase catalytic core	sp|Q9M0H6|MAN5_ARATH Mannan endo-1,4-beta-mannosidase 5 OS=Arabidopsis thaliana OX=3702 GN=MAN5 PE=2 SV=1	G	Carbohydrate transport and metabolism	Glycosyl hydrolase superfamily protein [Arabidopsis thaliana]
AT4G14103	63	53	321	383	1.087268	0.680138	4.617977	5.089787	3.24E-13	1.52E-11	2.545826342	up	--	--	--	--	--	--	--	F-box domain;; Leucine Rich Repeat;; F-box-like	sp|Q94B46|FBL74_ARATH F-box/LRR-repeat protein At4g14096 OS=Arabidopsis thaliana OX=3702 GN=At4g14096 PE=2 SV=1	S	Function unknown	F-box/RNI-like superfamily protein [Arabidopsis thaliana]
AT4G14690	1056	1703	7526	8824	28.804939	34.60627	174.543243	188.062607	2.75E-28	3.85E-26	2.543639876	up	--	--	Biological Process: mitochondrial transport (GO:0006839);; Biological Process: response to heat (GO:0009408);; Cellular Component: photosystem (GO:0009521);; Cellular Component: chloroplast thylakoid (GO:0009534);; Biological Process: response to blue light (GO:0009637);; Biological Process: response to high light intensity (GO:0009644);; Biological Process: seed germination (GO:0009845);; Biolog…	--	--	--	--	Chlorophyll A-B binding protein	sp|Q94K66|ELIP2_ARATH Early light-induced protein 2, chloroplastic OS=Arabidopsis thaliana OX=3702 GN=ELIP2 PE=1 SV=1	S	Function unknown	Chlorophyll A-B binding family protein [Arabidopsis thaliana]
AT1G58420	8	23	122	54	0.201823	0.441388	2.689727	1.08337	0.000552456	0.005834224	2.536569027	up	--	--	Cellular Component: intracellular membrane-bounded organelle (GO:0043231);;	--	--	--	--	--	--	S	Function unknown	Uncharacterized conserved protein UCP031279 [Arabidopsis thaliana]
AT3G59350	1167	1673	10065	6346	14.584538	16.465775	114.803832	66.333416	5.31E-17	3.62E-15	2.525773391	up	[M]	Cell wall/membrane/envelope biogenesis	Molecular Function: protein kinase activity (GO:0004672);; Biological Process: protein phosphorylation (GO:0006468);; Cellular Component: membrane (GO:0016020);; Molecular Function: kinase binding (GO:0019900);; Molecular Function: purine ribonucleoside binding (GO:0032550);; Cellular Component: intracellular membrane-bounded organelle (GO:0043231);;	K13436|0|ath:AT3G59350|Protein kinase superfamily protein	Plant-pathogen interaction (ko04626)	[T]	Signal transduction mechanisms	Protein tyrosine and serine/threonine kinase;; Protein kinase domain	sp|B9DFG5|PTI13_ARATH PTI1-like tyrosine-protein kinase 3 OS=Arabidopsis thaliana OX=3702 GN=PTI13 PE=1 SV=1	T	Signal transduction mechanisms	Protein kinase superfamily protein [Arabidopsis thaliana]
AT4G33985	75	77	507	382	2.403127	1.839909	13.916092	9.618157	5.59E-13	2.53E-11	2.518294207	up	--	--	Cellular Component: intracellular membrane-bounded organelle (GO:0043231);;	--	--	[R]	General function prediction only	Protein of unknown function (DUF1685)	--	S	Function unknown	membrane insertase, putative (DUF1685) [Arabidopsis thaliana]
AT1G06450	170	180	1124	921	3.039429	2.404593	17.167582	12.916374	1.51E-19	1.27E-17	2.514879821	up	--	--	Molecular Function: 3'-5'-exoribonuclease activity (GO:0000175);; Molecular Function: nucleic acid binding (GO:0003676);; Biological Process: transcription, DNA-templated (GO:0006351);; Molecular Function: cation binding (GO:0043169);; Cellular Component: intracellular membrane-bounded organelle (GO:0043231);;	K12581|0|ath:AT1G06450|Polynucleotidyl transferase, ribonuclease H-like superfamily protein	RNA degradation (ko03018)	[A]	RNA processing and modification	CAF1 family ribonuclease	sp|Q9SHJ0|CAF1A_ARATH Probable CCR4-associated factor 1 homolog 1 OS=Arabidopsis thaliana OX=3702 GN=CAF1-1 PE=2 SV=1	K	Transcription	Polynucleotidyl transferase, ribonuclease H-like superfamily protein [Arabidopsis thaliana]
AT5G61370	60	113	551	438	0.782608	1.103292	6.149784	4.490349	6.30E-12	2.55E-10	2.511446725	up	--	--	Cellular Component: intracellular membrane-bounded organelle (GO:0043231);;	--	--	[R]	General function prediction only	PPR repeat family;; PPR repeat;; Pentatricopeptide repeat domain;; PPR repeat;; Pentacotripeptide-repeat region of PRORP	sp|Q9FLJ6|PP439_ARATH Pentatricopeptide repeat-containing protein At5g61370, mitochondrial OS=Arabidopsis thaliana OX=3702 GN=At5g61370 PE=2 SV=1	S	Function unknown	Pentatricopeptide repeat (PPR) superfamily protein [Arabidopsis thaliana]
AT3G45660	38	16	190	129	0.469126	0.147258	2.094691	1.296081	2.06E-05	0.000312798	2.498377988	up	[E]	Amino acid transport and metabolism	Biological Process: response to pH (GO:0009268);; Molecular Function: secondary active transmembrane transporter activity (GO:0015291);; Biological Process: inorganic anion transport (GO:0015698);; Biological Process: peptide transport (GO:0015833);; Cellular Component: intrinsic component of membrane (GO:0031224);; Biological Process: nitrate metabolic process (GO:0042126);;	--	--	[E]	Amino acid transport and metabolism	POT family	sp|Q9M1E1|PTR38_ARATH Protein NRT1/ PTR FAMILY 2.6 OS=Arabidopsis thaliana OX=3702 GN=NPF2.6 PE=2 SV=1	E	Amino acid transport and metabolism	Major facilitator superfamily protein [Arabidopsis thaliana]
AT3G24520	579	746	2909	4786	8.31762	7.987183	35.54414	53.751083	3.89E-22	3.86E-20	2.488704767	up	--	--	Molecular Function: nucleic acid binding transcription factor activity (GO:0001071);; Molecular Function: DNA binding (GO:0003677);; Biological Process: transcription, DNA-templated (GO:0006351);; Cellular Component: intracellular membrane-bounded organelle (GO:0043231);;	K09419|0|ath:AT3G24520|HSFC1; heat shock transcription factor C1	--	[K]	Transcription	HSF-type DNA-binding	sp|Q9LV52|HSFC1_ARATH Heat stress transcription factor C-1 OS=Arabidopsis thaliana OX=3702 GN=HSFC1 PE=1 SV=1	K	Transcription	heat shock transcription factor C1 [Arabidopsis thaliana]
AT4G27560	777	673	3722	4702	10.669069	6.889089	43.500603	50.487347	1.67E-25	2.09E-23	2.477978722	up	--	--	Molecular Function: transferase activity, transferring glycosyl groups (GO:0016757);;	--	--	[GC]	Carbohydrate transport and metabolism;; Energy production and conversion	UDP-glucoronosyl and UDP-glucosyl transferase	sp|Q9T080|U79B2_ARATH UDP-glycosyltransferase 79B2 OS=Arabidopsis thaliana OX=3702 GN=UGT79B2 PE=2 SV=1	CG	Energy production and conversion;; Carbohydrate transport and metabolism	UDP-Glycosyltransferase superfamily protein [Arabidopsis thaliana]
AT2G31380	1453	2529	10253	12078	28.403196	36.838299	170.483368	184.536194	1.64E-23	1.74E-21	2.468172391	up	--	--	Molecular Function: nucleic acid binding transcription factor activity (GO:0001071);; Molecular Function: protein binding (GO:0005515);; Cellular Component: intracellular (GO:0005622);; Biological Process: transcription, DNA-templated (GO:0006351);; Biological Process: photomorphogenesis (GO:0009640);; Molecular Function: transition metal ion binding (GO:0046914);;	--	--	--	--	B-box zinc finger	sp|Q9SID1|BBX25_ARATH B-box zinc finger protein 25 OS=Arabidopsis thaliana OX=3702 GN=BBX25 PE=1 SV=2	K	Transcription	salt tolerance homologue [Arabidopsis thaliana]
AT4G12290	469	792	3962	3014	4.084819	5.092898	30.217808	20.888949	1.57E-17	1.13E-15	2.464024658	up	[Q]	Secondary metabolites biosynthesis, transport and catabolism	Cellular Component: Golgi apparatus (GO:0005794);; Molecular Function: oxidoreductase activity, acting on the CH-NH2 group of donors, oxygen as acceptor (GO:0016641);; Cellular Component: intrinsic component of membrane (GO:0031224);; Biological Process: single-organism metabolic process (GO:0044710);; Molecular Function: transition metal ion binding (GO:0046914);; Molecular Function: cofactor bi…	K00276|0|csat:104718225|primary amine oxidase-like	Glycine, serine and threonine metabolism (ko00260);; Tyrosine metabolism (ko00350);; Phenylalanine metabolism (ko00360);; beta-Alanine metabolism (ko00410);; Isoquinoline alkaloid biosynthesis (ko00950);; Tropane, piperidine and pyridine alkaloid biosynthesis (ko00960)	[Q]	Secondary metabolites biosynthesis, transport and catabolism	Copper amine oxidase, enzyme domain;; Copper amine oxidase, N3 domain;; Copper amine oxidase, N2 domain	sp|Q8H1H9|AMO_ARATH Primary amine oxidase OS=Arabidopsis thaliana OX=3702 GN=At1g62810 PE=2 SV=1	Q	Secondary metabolites biosynthesis, transport and catabolism	Copper amine oxidase family protein [Arabidopsis thaliana]
AT5G43620	63	97	510	378	1.02904	1.173444	7.075739	4.813521	8.46E-12	3.40E-10	2.46197474	up	--	--	Molecular Function: cation binding (GO:0043169);;	K14400|0|ath:AT5G43620|Pre-mRNA cleavage complex II	mRNA surveillance pathway (ko03015)	[A]	RNA processing and modification	--	sp|Q9FIX8|PCFS5_ARATH Polyadenylation and cleavage factor homolog 5 OS=Arabidopsis thaliana OX=3702 GN=PCFS5 PE=1 SV=1	K	Transcription	Pre-mRNA cleavage complex II [Arabidopsis thaliana]
AT4G27310	1817	2705	12330	12884	31.573278	35.009537	182.175446	174.912827	5.67E-31	9.36E-29	2.456209291	up	--	--	Molecular Function: nucleic acid binding transcription factor activity (GO:0001071);; Biological Process: transcription, DNA-templated (GO:0006351);; Cellular Component: intracellular membrane-bounded organelle (GO:0043231);; Molecular Function: transition metal ion binding (GO:0046914);;	--	--	--	--	B-box zinc finger	sp|Q9LRM4|MIP1B_ARATH B-box domain protein 31 OS=Arabidopsis thaliana OX=3702 GN=MIP1B PE=2 SV=1	S	Function unknown	B-box type zinc finger family protein [Arabidopsis thaliana]
AT2G19450	659	568	3852	3079	7.158346	4.599945	35.616936	26.155256	1.44E-19	1.22E-17	2.455519577	up	--	--	Biological Process: response to acid chemical (GO:0001101);; Biological Process: developmental process involved in reproduction (GO:0003006);; Molecular Function: nucleic acid binding (GO:0003676);; Biological Process: DNA recombination (GO:0006310);; Biological Process: triglyceride metabolic process (GO:0006641);; Biological Process: response to osmotic stress (GO:0006970);; Biological Process:…	K11155|0|ath:AT2G19450|TAG1; membrane bound O-acyl transferase (MBOAT) family protein	Glycerolipid metabolism (ko00561)	[I]	Lipid transport and metabolism	MBOAT, membrane-bound O-acyltransferase family;; Membrane bound O-acyl transferase family	sp|Q9SLD2|DGAT1_ARATH Diacylglycerol O-acyltransferase 1 OS=Arabidopsis thaliana OX=3702 GN=DGAT1 PE=1 SV=2	I	Lipid transport and metabolism	membrane bound O-acyl transferase (MBOAT) family protein [Arabidopsis thaliana]
AT1G20070	308	313	1522	1994	6.700209	5.076161	28.170416	33.914196	1.05E-25	1.33E-23	2.448679754	up	--	--	Cellular Component: intracellular membrane-bounded organelle (GO:0043231);;	--	--	--	--	--	--	220		hypothetical protein AXX17_AT1G21050 [Arabidopsis thaliana]
AT3G21560	1465	1818	8129	10301	18.840338	17.416742	88.890343	103.507973	1.20E-36	2.65E-34	2.448020286	up	[G]	Carbohydrate transport and metabolism	Biological Process: response to abiotic stimulus (GO:0009628);; Biological Process: phenylpropanoid metabolic process (GO:0009698);; Biological Process: flavonoid biosynthetic process (GO:0009813);; Molecular Function: UDP-glucosyltransferase activity (GO:0035251);; Biological Process: response to chemical (GO:0042221);; Cellular Component: intracellular part (GO:0044424);;	K13068|0|ath:AT3G21560|UGT84A2; UDP-Glycosyltransferase superfamily protein	Phenylpropanoid biosynthesis (ko00940)	[GC]	Carbohydrate transport and metabolism;; Energy production and conversion	UDP-glucoronosyl and UDP-glucosyl transferase	sp|Q9LVF0|U84A2_ARATH UDP-glycosyltransferase 84A2 OS=Arabidopsis thaliana OX=3702 GN=UGT84A2 PE=1 SV=1	CG	Energy production and conversion;; Carbohydrate transport and metabolism	UDP-Glycosyltransferase superfamily protein [Arabidopsis thaliana]
AT5G17850	164	249	1163	1103	1.94793	2.218689	11.855886	10.339075	3.02E-20	2.75E-18	2.436067502	up	--	--	Molecular Function: solute:cation antiporter activity (GO:0015298);; Biological Process: metal ion transport (GO:0030001);; Cellular Component: intrinsic component of membrane (GO:0031224);;	--	--	[P]	Inorganic ion transport and metabolism	Sodium/calcium exchanger protein	sp|Q9FKP2|CCX2_ARATH Cation/calcium exchanger 2 OS=Arabidopsis thaliana OX=3702 GN=CCX2 PE=3 SV=1	P	Inorganic ion transport and metabolism	Sodium/calcium exchanger family protein [Arabidopsis thaliana]
AT1G07135	143	297	1282	1098	3.889149	6.02577	29.753613	23.426058	1.92E-13	9.17E-12	2.43591319	up	--	--	Cellular Component: intrinsic component of membrane (GO:0031224);;	--	--	--	--	--	--	50		glycine-rich protein [Arabidopsis thaliana]
AT2G26560	646	1495	7932	3347	9.735618	16.788382	101.720016	39.435688	3.74E-08	9.66E-07	2.432238123	up	[R]	General function prediction only	Biological Process: response to hypoxia (GO:0001666);; Biological Process: immune effector process (GO:0002252);; Biological Process: fatty acid biosynthetic process (GO:0006633);; Cellular Component: plastid (GO:0009536);; Biological Process: response to metal ion (GO:0010038);; Molecular Function: lipase activity (GO:0016298);; Biological Process: cellular response to stress (GO:0033554);;	--	--	[I]	Lipid transport and metabolism	Patatin-like phospholipase	sp|O48723|PLP2_ARATH Patatin-like protein 2 OS=Arabidopsis thaliana OX=3702 GN=PLP2 PE=1 SV=1	I	Lipid transport and metabolism	phospholipase A 2A [Arabidopsis thaliana]
AT1G65390	183	306	1522	1115	2.828847	3.526345	20.295203	13.519948	1.15E-14	6.18E-13	2.427078759	up	--	--	Molecular Function: binding (GO:0005488);; Biological Process: cell communication (GO:0007154);; Cellular Component: plastid (GO:0009536);;	--	--	--	--	Phloem protein 2;; TIR domain;; TIR domain	sp|Q9C5Q9|P2A05_ARATH Protein PHLOEM PROTEIN 2-LIKE A5 OS=Arabidopsis thaliana OX=3702 GN=PP2A5 PE=2 SV=1	L	Replication, recombination and repair	phloem protein 2 A5 [Arabidopsis thaliana]
AT5G15950	2648	3681	14984	19843	37.274196	38.710835	178.978792	217.720125	5.29E-31	8.86E-29	2.423849254	up	--	--	Biological Process: polyamine biosynthetic process (GO:0006596);; Molecular Function: carboxy-lyase activity (GO:0016831);; Cellular Component: intracellular membrane-bounded organelle (GO:0043231);; Biological Process: sulfur compound biosynthetic process (GO:0044272);;	K01611|0|ath:AT5G15950|Adenosylmethionine decarboxylase family protein	Cysteine and methionine metabolism (ko00270);; Arginine and proline metabolism (ko00330)	[T]	Signal transduction mechanisms	Adenosylmethionine decarboxylase;; S-adenosyl-l-methionine decarboxylase leader peptide	sp|Q9S7T9|DCAM2_ARATH S-adenosylmethionine decarboxylase proenzyme 2 OS=Arabidopsis thaliana OX=3702 GN=SAMDC2 PE=2 SV=1	T	Signal transduction mechanisms	Adenosylmethionine decarboxylase family protein [Arabidopsis thaliana]
AT2G22840	1172	903	5295	6344	13.744273	7.883654	52.800434	58.131409	4.36E-21	4.12E-19	2.422674101	up	--	--	Biological Process: nematode larval development (GO:0002119);; Molecular Function: DNA binding (GO:0003677);; Cellular Component: extracellular region (GO:0005576);; Cellular Component: cell-cell junction (GO:0005911);; Biological Process: transcription, DNA-templated (GO:0006351);; Cellular Component: plastid stroma (GO:0009532);; Biological Process: response to metal ion (GO:0010038);; Biologic…	--	--	--	--	WRC;; QLQ	sp|O81001|GRF1_ARATH Growth-regulating factor 1 OS=Arabidopsis thaliana OX=3702 GN=GRF1 PE=1 SV=1	K	Transcription	growth-regulating factor 1 [Arabidopsis thaliana]
AT2G29090	424	714	2952	3216	6.918081	7.586356	41.094587	38.097792	2.16E-22	2.17E-20	2.419528615	up	[QV]	Secondary metabolites biosynthesis, transport and catabolism;; Defense mechanisms	--	K09843|0|ath:AT2G29090|CYP707A2; cytochrome P450, family 707, subfamily A, polypeptide 2	Carotenoid biosynthesis (ko00906)	[QI]	Secondary metabolites biosynthesis, transport and catabolism;; Lipid transport and metabolism	Cytochrome P450	sp|O81077|ABAH2_ARATH Abscisic acid 8&apos;-hydroxylase 2 OS=Arabidopsis thaliana OX=3702 GN=CYP707A2 PE=2 SV=1	Q	Secondary metabolites biosynthesis, transport and catabolism	cytochrome P450, family 707, subfamily A, polypeptide 2 [Arabidopsis thaliana]
AT4G01670	81	90	488	448	1.732726	1.428836	8.907592	7.505159	4.24E-15	2.41E-13	2.418709606	up	--	--	Cellular Component: intracellular membrane-bounded organelle (GO:0043231);;	--	--	--	--	--	--	452		hypothetical protein AT4G01670 [Arabidopsis thaliana]
AT5G15190	77	113	530	496	2.115988	2.362818	12.34544	10.652123	5.04E-15	2.82E-13	2.410873951	up	--	--	Cellular Component: plastid (GO:0009536);;	--	--	--	--	--	--	201		hypothetical protein AT5G15190 [Arabidopsis thaliana]
AT1G15580	19	48	185	171	0.594342	1.113116	4.97576	4.219262	1.27E-06	2.52E-05	2.409619909	up	--	--	Molecular Function: nucleic acid binding transcription factor activity (GO:0001071);; Biological Process: transcription, DNA-templated (GO:0006351);; Biological Process: hormone-mediated signaling pathway (GO:0009755);; Cellular Component: intracellular membrane-bounded organelle (GO:0043231);;	K14484|2.18436e-114|ath:AT1G15580|IAA5; indole-3-acetic acid inducible 5	Plant hormone signal transduction (ko04075)	--	--	AUX/IAA family	sp|P33078|IAA5_ARATH Auxin-responsive protein IAA5 OS=Arabidopsis thaliana OX=3702 GN=IAA5 PE=1 SV=3	K	Transcription	indole-3-acetic acid inducible 5 [Arabidopsis thaliana]
AT1G21110	952	1224	5620	6209	16.450466	15.744625	82.570786	83.8255	2.72E-36	5.74E-34	2.409028409	up	[H]	Coenzyme transport and metabolism	--	K22703|0|ath:AT1G21110|IGMT3; O-methyltransferase family protein	--	[R]	General function prediction only	O-methyltransferase domain;; Dimerisation domain	sp|Q9LPU6|IGMT3_ARATH Indole glucosinolate O-methyltransferase 3 OS=Arabidopsis thaliana OX=3702 GN=IGMT3 PE=2 SV=1	L	Replication, recombination and repair	O-methyltransferase family protein [Arabidopsis thaliana]
AT5G37750	33	42	192	215	0.618038	0.591937	3.097951	3.190197	1.78E-09	5.56E-08	2.404230153	up	[O]	Posttranslational modification, protein turnover, chaperones	Biological Process: cellular process (GO:0009987);;	--	--	--	--	DnaJ domain	sp|Q87VN8|CBPA_PSESM Curved DNA-binding protein OS=Pseudomonas syringae pv. tomato (strain ATCC BAA-871 / DC3000) OX=223283 GN=cbpA PE=3 SV=1	O	Posttranslational modification, protein turnover, chaperones	Chaperone DnaJ-domain superfamily protein [Arabidopsis thaliana]
AT5G10410	191	187	1028	1024	3.047964	2.220155	13.991951	12.802381	2.95E-21	2.81E-19	2.397370101	up	--	--	Molecular Function: lipid binding (GO:0008289);; Cellular Component: endomembrane system (GO:0012505);; Biological Process: vesicle-mediated transport (GO:0016192);; Cellular Component: coated vesicle (GO:0030135);; Cellular Component: intracellular membrane-bounded organelle (GO:0043231);;	--	--	[TU]	Signal transduction mechanisms;; Intracellular trafficking, secretion, and vesicular transport	ANTH domain	sp|Q8H0W9|CAP17_ARATH Putative clathrin assembly protein At5g10410 OS=Arabidopsis thaliana OX=3702 GN=At5g10410 PE=2 SV=2	TU	Signal transduction mechanisms;; Intracellular trafficking, secretion, and vesicular transport	ENTH/ANTH/VHS superfamily protein [Arabidopsis thaliana]
AT3G05650	52	47	325	207	0.329093	0.220989	1.770683	1.037897	3.77E-08	9.71E-07	2.396467906	up	[K]	Transcription	Biological Process: response to stress (GO:0006950);; Biological Process: cell communication (GO:0007154);; Molecular Function: transferase activity, transferring phosphorus-containing groups (GO:0016772);; Cellular Component: intrinsic component of membrane (GO:0031224);;	--	--	[R]	General function prediction only	Leucine rich repeat;; Leucine Rich repeats (2 copies);; Leucine Rich Repeat;; Leucine rich repeat N-terminal domain;; Leucine Rich repeat	sp|Q9M9X0|RLP32_ARATH Receptor-like protein 32 OS=Arabidopsis thaliana OX=3702 GN=RLP32 PE=2 SV=1	T	Signal transduction mechanisms	receptor like protein 32 [Arabidopsis thaliana]
AT5G43260	597	1177	4663	4598	15.34072	22.540871	101.96566	92.400139	7.00E-17	4.72E-15	2.378274912	up	--	--	Molecular Function: protein binding (GO:0005515);; Cellular Component: intrinsic component of membrane (GO:0031224);;	--	--	--	--	--	--	S	Function unknown	chaperone protein dnaJ-like protein [Arabidopsis thaliana]
AT3G21420	405	446	2122	2424	6.15147	5.047901	27.457638	28.816826	1.79E-30	2.85E-28	2.374260304	up	[Q]	Secondary metabolites biosynthesis, transport and catabolism	Biological Process: sesquiterpenoid biosynthetic process (GO:0016106);; Molecular Function: oxidoreductase activity (GO:0016491);; Molecular Function: cation binding (GO:0043169);;	--	--	[QR]	Secondary metabolites biosynthesis, transport and catabolism;; General function prediction only	non-haem dioxygenase in morphine synthesis N-terminal;; 2OG-Fe(II) oxygenase superfamily	sp|Q39224|SRG1_ARATH Protein SRG1 OS=Arabidopsis thaliana OX=3702 GN=SRG1 PE=2 SV=1	Q	Secondary metabolites biosynthesis, transport and catabolism	2-oxoglutarate (2OG) and Fe(II)-dependent oxygenase superfamily protein [Arabidopsis thaliana]
AT3G50260	366	275	2017	1379	9.353988	5.228185	43.886375	27.563345	1.44E-12	6.24E-11	2.361997656	up	--	--	Biological Process: phosphorelay signal transduction system (GO:0000160);; Molecular Function: nucleic acid binding transcription factor activity (GO:0001071);; Molecular Function: nucleic acid binding (GO:0003676);; Biological Process: transcription, DNA-templated (GO:0006351);; Biological Process: response to stress (GO:0006950);; Biological Process: cell death (GO:0008219);; Biological Process…	--	--	--	--	AP2 domain	sp|Q9SNE1|ERF11_ARATH Ethylene-responsive transcription factor ERF011 OS=Arabidopsis thaliana OX=3702 GN=ERF011 PE=2 SV=1	K	Transcription	cooperatively regulated by ethylene and jasmonate 1 [Arabidopsis thaliana]
AT2G44800	25	35	168	145	0.492535	0.51297	2.803846	2.221438	2.70E-07	6.12E-06	2.361002252	up	[Q]	Secondary metabolites biosynthesis, transport and catabolism	Biological Process: response to hypoxia (GO:0001666);; Molecular Function: oxidoreductase activity, acting on paired donors, with incorporation or reduction of molecular oxygen (GO:0016705);; Molecular Function: cation binding (GO:0043169);; Biological Process: single-organism metabolic process (GO:0044710);;	--	--	[QR]	Secondary metabolites biosynthesis, transport and catabolism;; General function prediction only	non-haem dioxygenase in morphine synthesis N-terminal;; 2OG-Fe(II) oxygenase superfamily	sp|Q7XR84|FL3H3_ORYSJ Flavanone 3-dioxygenase 3 OS=Oryza sativa subsp. japonica OX=39947 GN=F3H-3 PE=1 SV=1	Q	Secondary metabolites biosynthesis, transport and catabolism	2-oxoglutarate (2OG) and Fe(II)-dependent oxygenase superfamily protein [Arabidopsis thaliana]
AT1G67460	10	25	109	69	0.112975	0.239864	1.17603	0.686017	0.000317904	0.003609456	2.359179561	up	[J]	Translation, ribosomal structure and biogenesis	Cellular Component: plastid (GO:0009536);; Molecular Function: nucleoside-triphosphatase activity (GO:0017111);; Molecular Function: purine ribonucleoside binding (GO:0032550);;	--	--	--	--	RsgA GTPase;; RsgA GTPase	sp|F4HTL8|RSGA2_ARATH Small ribosomal subunit biogenesis GTPase RsgA 2, mitochondrial OS=Arabidopsis thaliana OX=3702 GN=At1g67460 PE=2 SV=2	S	Function unknown	Minichromosome maintenance (MCM2/3/5) family protein [Arabidopsis thaliana]
AT4G27657	35	68	294	234	1.196803	1.749519	8.682059	6.346988	2.59E-08	6.84E-07	2.354125342	up	--	--	Cellular Component: intracellular membrane-bounded organelle (GO:0043231);;	--	--	--	--	--	--	--	--	unnamed protein product, partial [Brassica rapa]
AT2G34650	232	243	1177	1319	2.734488	2.138901	11.819144	12.171843	3.18E-24	3.63E-22	2.348995023	up	[U]	Intracellular trafficking, secretion, and vesicular transport	Biological Process: cell morphogenesis involved in differentiation (GO:0000904);; Molecular Function: protein kinase activity (GO:0004672);; Cellular Component: cytoplasm (GO:0005737);; Biological Process: cellular protein modification process (GO:0006464);; Biological Process: phosphate-containing compound metabolic process (GO:0006796);; Biological Process: gravitropism (GO:0009630);; Biologica…	--	--	[R]	General function prediction only	Protein kinase domain;; Protein tyrosine and serine/threonine kinase	sp|O64682|PID_ARATH Protein kinase PINOID OS=Arabidopsis thaliana OX=3702 GN=PID PE=1 SV=1	T	Signal transduction mechanisms	Protein kinase superfamily protein [Arabidopsis thaliana]
AT2G35700	30	64	253	225	0.747007	1.199432	5.481591	4.485776	7.33E-08	1.83E-06	2.341826341	up	--	--	Biological Process: phosphorelay signal transduction system (GO:0000160);; Molecular Function: nucleic acid binding transcription factor activity (GO:0001071);; Biological Process: developmental process involved in reproduction (GO:0003006);; Molecular Function: nucleic acid binding (GO:0003676);; Biological Process: transcription, DNA-templated (GO:0006351);; Biological Process: plant-type cell …	--	--	--	--	AP2 domain	sp|Q9ZQP3|ERF38_ARATH Ethylene-responsive transcription factor ERF038 OS=Arabidopsis thaliana OX=3702 GN=ERF038 PE=2 SV=1	K	Transcription	unnamed protein product [Arabidopsis thaliana]
AT4G36500	589	1146	4698	4076	14.009884	20.323282	95.140648	75.851486	1.82E-15	1.09E-13	2.336932633	up	--	--	Cellular Component: intracellular membrane-bounded organelle (GO:0043231);;	--	--	--	--	--	--	S	Function unknown	hypothetical protein AXX17_AT4G41600 [Arabidopsis thaliana]
AT1G02470	27	41	232	110	0.686154	0.77468	5.162918	2.196847	2.02E-05	0.000307164	2.335127494	up	[S]	Function unknown	Cellular Component: plastid (GO:0009536);;	--	--	--	--	Polyketide cyclase / dehydrase and lipid transport;; Polyketide cyclase / dehydrase and lipid transport	--	S	Function unknown	Polyketide cyclase/dehydrase and lipid transport superfamily protein [Arabidopsis thaliana]
AT5G57630	1281	1624	8010	6836	16.485854	15.519406	88.511264	69.179813	2.01E-25	2.50E-23	2.32968991	up	[M]	Cell wall/membrane/envelope biogenesis	--	--	--	[T]	Signal transduction mechanisms	Protein kinase domain;; Protein tyrosine and serine/threonine kinase;; NAF domain;; Kinase-like;; RIO1 family	sp|Q94CG0|CIPKL_ARATH CBL-interacting serine/threonine-protein kinase 21 OS=Arabidopsis thaliana OX=3702 GN=CIPK21 PE=1 SV=1	T	Signal transduction mechanisms	CBL-interacting protein kinase 21 [Arabidopsis thaliana]
AT1G47710	998	996	5062	5266	15.656487	11.63631	67.58544	64.586411	6.36E-30	9.53E-28	2.327873482	up	[O]	Posttranslational modification, protein turnover, chaperones	--	K13963|0|ath:AT1G47710|SERPIN1; Serine protease inhibitor (SERPIN) family protein	--	[V]	Defense mechanisms	Serpin (serine protease inhibitor)	sp|Q9S7T8|SPZX_ARATH Serpin-ZX OS=Arabidopsis thaliana OX=3702 GN=At1g47710 PE=1 SV=1	V	Defense mechanisms	Serine protease inhibitor (SERPIN) family protein [Arabidopsis thaliana]
AT3G04140	600	1106	3668	5005	5.257767	7.221944	27.340723	34.282814	3.87E-17	2.70E-15	2.323372651	up	[T]	Signal transduction mechanisms	--	--	--	[R]	General function prediction only	Ankyrin repeats (3 copies);; Ankyrin repeats (many copies);; Ankyrin repeats (many copies);; Ankyrin repeat;; Ankyrin repeat	sp|Q9C7A2|ITN1_ARATH Ankyrin repeat-containing protein ITN1 OS=Arabidopsis thaliana OX=3702 GN=ITN1 PE=1 SV=1	S	Function unknown	Ankyrin repeat family protein [Arabidopsis thaliana]
AT3G19270	21	44	169	157	0.354082	0.469739	2.069285	1.758349	1.40E-06	2.76E-05	2.31825101	up	[QV]	Secondary metabolites biosynthesis, transport and catabolism;; Defense mechanisms	--	K09843|0|ath:AT3G19270|CYP707A4; cytochrome P450, family 707, subfamily A, polypeptide 4	Carotenoid biosynthesis (ko00906)	[QI]	Secondary metabolites biosynthesis, transport and catabolism;; Lipid transport and metabolism	Cytochrome P450	sp|Q9LJK2|ABAH4_ARATH Abscisic acid 8&apos;-hydroxylase 4 OS=Arabidopsis thaliana OX=3702 GN=CYP707A4 PE=2 SV=2	Q	Secondary metabolites biosynthesis, transport and catabolism	cytochrome P450, family 707, subfamily A, polypeptide 4 [Arabidopsis thaliana]
AT2G45560	506	1114	4101	3959	5.667832	9.737946	40.221607	36.381872	1.45E-13	7.02E-12	2.31539754	up	[QV]	Secondary metabolites biosynthesis, transport and catabolism;; Defense mechanisms	--	K20556|0|ath:AT2G45560|CYP76C1; cytochrome P450, family 76, subfamily C, polypeptide 1	--	[Q]	Secondary metabolites biosynthesis, transport and catabolism	Cytochrome P450	sp|O64636|C76C1_ARATH Cytochrome P450 76C1 OS=Arabidopsis thaliana OX=3702 GN=CYP76C1 PE=2 SV=1	Q	Secondary metabolites biosynthesis, transport and catabolism	cytochrome P450, family 76, subfamily C, polypeptide 1 [Arabidopsis thaliana]
AT2G45080	60	46	265	282	1.462642	0.830203	5.498083	5.364913	1.60E-09	5.04E-08	2.311867274	up	--	--	Molecular Function: protein serine/threonine kinase activity (GO:0004674);; Biological Process: cell cycle (GO:0007049);; Molecular Function: kinase binding (GO:0019900);; Cellular Component: intracellular part (GO:0044424);; Biological Process: regulation of protein serine/threonine kinase activity (GO:0071900);;	--	--	[R]	General function prediction only	Cyclin;; Cyclin, N-terminal domain	sp|Q9SHD3|CCU21_ARATH Cyclin-U2-1 OS=Arabidopsis thaliana OX=3702 GN=CYCU2-1 PE=1 SV=1	S	Function unknown	cyclin p3;1 [Arabidopsis thaliana]
AT2G27200	308	299	1670	1424	3.40711	2.465876	15.734892	12.33189	5.33E-19	4.31E-17	2.31164988	up	[J]	Translation, ribosomal structure and biogenesis	Cellular Component: cytoplasm (GO:0005737);; Molecular Function: purine ribonucleoside binding (GO:0032550);;	K14539|0|ath:AT2G27200|P-loop containing nucleoside triphosphate hydrolases superfamily protein	Ribosome biogenesis in eukaryotes (ko03008)	[R]	General function prediction only	50S ribosome-binding GTPase;; Ferrous iron transport protein B	sp|Q9SHS8|LSG11_ARATH GTPase LSG1-1 OS=Arabidopsis thaliana OX=3702 GN=LSG1-1 PE=1 SV=1	S	Function unknown	P-loop containing nucleoside triphosphate hydrolases superfamily protein [Arabidopsis thaliana]
AT1G12710	331	498	2304	1838	5.798874	6.479694	34.155632	25.040398	1.88E-17	1.34E-15	2.308565981	up	--	--	Molecular Function: binding (GO:0005488);;	--	--	--	--	Phloem protein 2	sp|Q9LN77|P2A12_ARATH F-box protein PP2-A12 OS=Arabidopsis thaliana OX=3702 GN=P2A12 PE=2 SV=1	S	Function unknown	phloem protein 2-A12 [Arabidopsis thaliana]
AT4G08555	140	147	949	487	5.843544	4.600055	33.882126	15.958764	5.51E-09	1.61E-07	2.308068069	up	--	--	--	--	--	--	--	--	--	--	--	hypothetical protein AT4G08555 [Arabidopsis thaliana]
AT5G26920	265	444	2634	811	2.955382	3.703666	25.238053	7.090045	2.47E-06	4.64E-05	2.30806564	up	--	--	Molecular Function: nucleic acid binding transcription factor activity (GO:0001071);; Biological Process: response to hypoxia (GO:0001666);; Biological Process: response to molecule of bacterial origin (GO:0002237);; Biological Process: response to oomycetes (GO:0002239);; Biological Process: regulation of response to biotic stimulus (GO:0002831);; Molecular Function: DNA binding (GO:0003677);; M…	--	--	--	--	Calmodulin binding protein-like	sp|F4K2R6|CB60G_ARATH Calmodulin-binding protein 60 G OS=Arabidopsis thaliana OX=3702 GN=CBP60G PE=1 SV=1	K	Transcription	Cam-binding protein 60-like G [Arabidopsis thaliana]
AT4G18270	274	251	1238	1444	2.889314	1.976028	11.129746	11.934842	7.66E-21	7.12E-19	2.299782879	up	[M]	Cell wall/membrane/envelope biogenesis	Biological Process: cellular protein modification process (GO:0006464);; Molecular Function: protein transmembrane transporter activity (GO:0008320);; Molecular Function: phosphotransferase activity, for other substituted phosphate groups (GO:0016780);; Cellular Component: intrinsic component of membrane (GO:0031224);;	--	--	--	--	Glycosyl transferase family 4	sp|O49730|MRAY_ARATH Phospho-N-acetylmuramoyl-pentapeptide-transferase homolog OS=Arabidopsis thaliana OX=3702 GN=TRANS11 PE=2 SV=3	M	Cell wall/membrane/envelope biogenesis	translocase 11 [Arabidopsis thaliana]
AT3G62550	720	1571	6830	4311	15.48345	25.19117	124.993744	72.489746	1.85E-10	6.50E-09	2.299263176	up	[T]	Signal transduction mechanisms	Cellular Component: intracellular membrane-bounded organelle (GO:0043231);; Biological Process: response to stimulus (GO:0050896);;	--	--	--	--	Universal stress protein family	sp|Q8LGG8|USPAL_ARATH Universal stress protein A-like protein OS=Arabidopsis thaliana OX=3702 GN=At3g01520 PE=1 SV=2	T	Signal transduction mechanisms	Adenine nucleotide alpha hydrolases-like superfamily protein [Arabidopsis thaliana]
AT3G62690	273	364	1533	1671	4.920988	4.887962	23.532969	23.573917	5.66E-25	6.78E-23	2.298901329	up	--	--	Biological Process: regionalization (GO:0003002);; Molecular Function: catalytic activity (GO:0003824);; Cellular Component: cytosol (GO:0005829);; Cellular Component: plastid (GO:0009536);; Biological Process: response to hormone (GO:0009725);; Biological Process: shoot system morphogenesis (GO:0010016);; Cellular Component: large ribosomal subunit (GO:0015934);; Molecular Function: rRNA binding…	--	--	[O]	Posttranslational modification, protein turnover, chaperones	Ring finger domain;; RING-like zinc finger;; RING-H2 zinc finger domain;; Zinc finger, C3HC4 type (RING finger);; Zinc finger, C3HC4 type (RING finger);; zinc-RING finger domain;; Zinc finger, C3HC4 type (RING finger);; RING-type zinc-finger;; Anaphase-promoting complex subunit 11 RING-H2 finger	sp|Q9LZJ6|ATL5_ARATH RING-H2 finger protein ATL5 OS=Arabidopsis thaliana OX=3702 GN=ATL5 PE=2 SV=1	O	Posttranslational modification, protein turnover, chaperones	AtL5 [Arabidopsis thaliana]
AT3G04010	606	656	3442	2903	6.001026	4.841646	29.013712	22.481831	2.11E-22	2.13E-20	2.297856578	up	[IQR]	Lipid transport and metabolism;; Secondary metabolites biosynthesis, transport and catabolism;; General function prediction only	Biological Process: cell communication (GO:0007154);; Molecular Function: hydrolase activity, acting on glycosyl bonds (GO:0016798);; Cellular Component: intrinsic component of membrane (GO:0031224);; Biological Process: primary metabolic process (GO:0044238);;	--	--	--	--	Glycosyl hydrolases family 17;; X8 domain;; Enoyl-(Acyl carrier protein) reductase	sp|Q6NKW9|E138_ARATH Glucan endo-1,3-beta-glucosidase 8 OS=Arabidopsis thaliana OX=3702 GN=At1g64760 PE=2 SV=2	G	Carbohydrate transport and metabolism	O-Glycosyl hydrolases family 17 protein [Arabidopsis thaliana]
AT1G19180	1189	1463	6793	6522	20.711217	19.010833	99.81228	88.274598	1.56E-30	2.54E-28	2.297676519	up	--	--	--	K13464|1.83997e-176|ath:AT1G19180|JAZ1; jasmonate-zim-domain protein 1	Plant hormone signal transduction (ko04075)	--	--	tify domain;; Jas motif	sp|Q9LMA8|TI10A_ARATH Protein TIFY 10A OS=Arabidopsis thaliana OX=3702 GN=TIFY10A PE=1 SV=1	S	Function unknown	jasmonate-zim-domain protein 1 [Arabidopsis thaliana]
AT5G47230	388	346	2014	1679	7.38508	4.903463	32.608261	24.980137	1.96E-17	1.39E-15	2.28909715	up	--	--	Biological Process: phosphorelay signal transduction system (GO:0000160);; Molecular Function: nucleic acid binding transcription factor activity (GO:0001071);; Molecular Function: DNA binding (GO:0003677);; Biological Process: transcription, DNA-templated (GO:0006351);; Biological Process: response to stress (GO:0006950);; Biological Process: response to organonitrogen compound (GO:0010243);; Ce…	K09286|3.31636e-137|ath:AT5G47230|ERF5; ethylene responsive element binding factor 5	--	--	--	AP2 domain	sp|O80341|EF102_ARATH Ethylene-responsive transcription factor 5 OS=Arabidopsis thaliana OX=3702 GN=ERF5 PE=2 SV=1	K	Transcription	ethylene responsive element binding factor 5 (ATERF5) [Arabidopsis thaliana]
AT2G22590	328	291	1022	2171	4.993823	3.301295	13.267385	25.889616	3.50E-11	1.31E-09	2.287942199	up	--	--	Molecular Function: transferase activity, transferring glycosyl groups (GO:0016757);;	--	--	[GC]	Carbohydrate transport and metabolism;; Energy production and conversion	UDP-glucoronosyl and UDP-glucosyl transferase;; Glycosyltransferase family 28 C-terminal domain	sp|Q940V3|U91A1_ARATH UDP-glycosyltransferase 91A1 OS=Arabidopsis thaliana OX=3702 GN=UGT91A1 PE=2 SV=1	CG	Energy production and conversion;; Carbohydrate transport and metabolism	UDP-Glycosyltransferase superfamily protein [Arabidopsis thaliana]
AT5G40590	73	111	469	439	1.611288	1.825378	8.841126	7.606269	8.68E-13	3.85E-11	2.282542749	up	--	--	--	--	--	--	--	C1 domain;; Phorbol esters/diacylglycerol binding domain (C1 domain)	--	S	Function unknown	Cysteine/Histidine-rich C1 domain family protein [Arabidopsis thaliana]
AT2G47460	206	200	631	1447	3.213504	2.326352	8.404182	17.69997	7.07E-10	2.35E-08	2.279165472	up	--	--	Molecular Function: nucleic acid binding transcription factor activity (GO:0001071);; Molecular Function: DNA binding (GO:0003677);; Biological Process: transcription, DNA-templated (GO:0006351);; Biological Process: response to osmotic stress (GO:0006970);; Biological Process: response to hormone (GO:0009725);; Biological Process: flavone biosynthetic process (GO:0051553);;	K09422|0|ath:AT2G47460|MYB12; myb domain protein 12	--	[K]	Transcription	Myb-like DNA-binding domain;; Myb-like DNA-binding domain	sp|O22264|MYB12_ARATH Transcription factor MYB12 OS=Arabidopsis thaliana OX=3702 GN=MYB12 PE=1 SV=1	K	Transcription	myb domain protein 12 [Arabidopsis thaliana]
AT3G50760	109	129	635	543	1.710813	1.51919	8.543077	6.709646	1.50E-14	7.98E-13	2.279129076	up	--	--	Biological Process: polysaccharide biosynthetic process (GO:0000271);; Molecular Function: UDP-glycosyltransferase activity (GO:0008194);; Cellular Component: intrinsic component of membrane (GO:0031224);; Cellular Component: intracellular membrane-bounded organelle (GO:0043231);; Biological Process: external encapsulating structure organization (GO:0045229);;	--	--	--	--	Glycosyl transferase family 8	sp|Q9S7G2|GATL2_ARATH Probable galacturonosyltransferase-like 2 OS=Arabidopsis thaliana OX=3702 GN=GATL2 PE=2 SV=1	G	Carbohydrate transport and metabolism	galacturonosyltransferase-like 2 [Arabidopsis thaliana]
AT3G50700	487	596	2828	2520	5.694506	5.193797	28.164062	23.05357	8.41E-24	9.02E-22	2.276293941	up	--	--	Molecular Function: nucleic acid binding transcription factor activity (GO:0001071);; Molecular Function: nucleic acid binding (GO:0003676);; Biological Process: transcription, DNA-templated (GO:0006351);; Cellular Component: intracellular membrane-bounded organelle (GO:0043231);; Molecular Function: transition metal ion binding (GO:0046914);;	--	--	[R]	General function prediction only	Zinc finger, C2H2 type;; Zinc-finger double-stranded RNA-binding	sp|Q9SCQ6|IDD2_ARATH Zinc finger protein GAI-ASSOCIATED FACTOR 1 OS=Arabidopsis thaliana OX=3702 GN=GAF1 PE=1 SV=1	K	Transcription	indeterminate(ID)-domain 2 [Arabidopsis thaliana]
AT2G33830	2272	2417	14099	8910	61.338019	48.496285	319.634326	186.152544	7.84E-15	4.30E-13	2.273026881	up	--	--	--	--	--	--	--	Dormancy/auxin associated protein	sp|P93017|DRMH1_ARATH Dormancy-associated protein homolog 1 OS=Arabidopsis thaliana OX=3702 GN=DRMH1 PE=1 SV=1	S	Function unknown	Dormancy/auxin associated family protein [Arabidopsis thaliana]
AT1G78070	1282	1535	7048	6873	14.598682	13.062005	68.47597	61.524591	4.84E-31	8.19E-29	2.272677578	up	[R]	General function prediction only	Cellular Component: cullin-RING ubiquitin ligase complex (GO:0031461);;	--	--	--	--	WD domain, G-beta repeat;; Anaphase-promoting complex subunit 4 WD40 domain	sp|Q9Y7K5|YGI3_SCHPO Uncharacterized WD repeat-containing protein C2A9.03 OS=Schizosaccharomyces pombe (strain 972 / ATCC 24843) OX=284812 GN=SPBC2A9.03 PE=4 SV=2	S	Function unknown	Transducin/WD40 repeat-like superfamily protein [Arabidopsis thaliana]
AT3G09032	55	46	283	217	1.33174	0.826466	5.82189	4.087616	5.66E-08	1.42E-06	2.267785397	up	--	--	Cellular Component: intracellular membrane-bounded organelle (GO:0043231);;	--	--	--	--	--	--	S	Function unknown	josephin-like protein [Arabidopsis thaliana]
AT1G10410	1659	1965	9616	8155	17.90914	15.796712	88.261574	68.774529	1.29E-24	1.48E-22	2.266575534	up	--	--	--	--	--	--	--	Protein of unknown function (DUF1336)	--	S	Function unknown	CW14 protein (DUF1336) [Arabidopsis thaliana]
AT3G11850	272	307	1524	1321	2.65161	2.226585	12.634934	10.062307	8.07E-20	6.95E-18	2.265903263	up	--	--	Molecular Function: cytoskeletal protein binding (GO:0008092);; Cellular Component: endomembrane system (GO:0012505);; Cellular Component: intrinsic component of membrane (GO:0031224);; Cellular Component: intracellular membrane-bounded organelle (GO:0043231);;	--	--	--	--	Zein-binding	sp|Q9FG14|MYOB7_ARATH Myosin-binding protein 7 OS=Arabidopsis thaliana OX=3702 GN=MYOB7 PE=1 SV=1	S	Function unknown	myosin-binding protein (Protein of unknown function, DUF593) [Arabidopsis thaliana]
AT1G76430	19	23	144	58	0.233814	0.210116	1.540955	0.570866	0.000580366	0.006089658	2.265166439	up	[GEPR]	Carbohydrate transport and metabolism;; Amino acid transport and metabolism;; Inorganic ion transport and metabolism;; General function prediction only	Cellular Component: plasma membrane (GO:0005886);; Cellular Component: plastid (GO:0009536);; Molecular Function: phosphate ion transmembrane transporter activity (GO:0015114);; Molecular Function: secondary active transmembrane transporter activity (GO:0015291);; Biological Process: inorganic anion transport (GO:0015698);; Cellular Component: intrinsic component of membrane (GO:0031224);; Biolog…	K08176|0|ath:AT1G76430|PHT1;9; phosphate transporter 1;9	--	[P]	Inorganic ion transport and metabolism	Sugar (and other) transporter;; Major Facilitator Superfamily	sp|Q9S735|PHT19_ARATH Probable inorganic phosphate transporter 1-9 OS=Arabidopsis thaliana OX=3702 GN=PHT1-9 PE=2 SV=1	P	Inorganic ion transport and metabolism	phosphate transporter 1;9 [Arabidopsis thaliana]
AT5G14920	810	858	4568	3602	11.382015	8.791228	52.738335	39.106766	7.94E-20	6.87E-18	2.26159849	up	--	--	--	--	--	--	--	Gibberellin regulated protein	sp|Q9LFR3|GASAE_ARATH Gibberellin-regulated protein 14 OS=Arabidopsis thaliana OX=3702 GN=GASA14 PE=1 SV=1	S	Function unknown	unnamed protein product [Arabidopsis thaliana]
AT4G01500	15	30	96	123	0.237204	0.352842	1.3212	1.560034	3.18E-05	0.000464667	2.259963774	up	--	--	Molecular Function: nucleic acid binding transcription factor activity (GO:0001071);; Molecular Function: nucleic acid binding (GO:0003676);; Biological Process: transcription, DNA-templated (GO:0006351);; Cellular Component: intracellular membrane-bounded organelle (GO:0043231);; Biological Process: phyllome development (GO:0048827);; Biological Process: reproductive shoot system development (GO…	--	--	--	--	B3 DNA binding domain	sp|O82595|NGA4_ARATH B3 domain-containing transcription factor NGA4 OS=Arabidopsis thaliana OX=3702 GN=NGA4 PE=1 SV=2	K	Transcription	AP2/B3-like transcriptional factor family protein [Arabidopsis thaliana]
AT1G05420	17	13	83	65	0.430582	0.248218	1.70183	1.223548	0.00039742	0.004407995	2.259653353	up	--	--	Biological Process: transcription, DNA-templated (GO:0006351);; Cellular Component: intracellular membrane-bounded organelle (GO:0043231);;	--	--	--	--	Transcriptional repressor, ovate	sp|F4I8R6|OFP12_ARATH Transcription repressor OFP12 OS=Arabidopsis thaliana OX=3702 GN=OFP12 PE=1 SV=1	K	Transcription	ovate family protein 12 [Arabidopsis thaliana]
AT4G19120	1836	1688	8567	8899	17.498626	12.008325	69.072981	66.300185	9.50E-26	1.21E-23	2.259582237	up	[H]	Coenzyme transport and metabolism	Cellular Component: Golgi apparatus (GO:0005794);; Biological Process: metabolic process (GO:0008152);; Molecular Function: methyltransferase activity (GO:0008168);; Cellular Component: intrinsic component of membrane (GO:0031224);;	--	--	--	--	Putative S-adenosyl-L-methionine-dependent methyltransferase;; Methyltransferase domain;; Methyltransferase domain	sp|Q94II3|PMTL_ARATH Probable methyltransferase PMT21 OS=Arabidopsis thaliana OX=3702 GN=ERD3 PE=2 SV=1	S	Function unknown	S-adenosyl-L-methionine-dependent methyltransferases superfamily protein [Arabidopsis thaliana]
AT3G47500	1282	1918	7108	8470	16.726974	18.641331	78.875244	86.358955	1.06E-25	1.33E-23	2.255224178	up	--	--	Molecular Function: nucleic acid binding transcription factor activity (GO:0001071);; Molecular Function: nucleic acid binding (GO:0003676);; Biological Process: transcription, DNA-templated (GO:0006351);; Molecular Function: cation binding (GO:0043169);; Cellular Component: intracellular membrane-bounded organelle (GO:0043231);; Biological Process: regulation of timing of meristematic phase tran…	--	--	--	--	Dof domain, zinc finger	sp|Q8LFV3|CDF3_ARATH Cyclic dof factor 3 OS=Arabidopsis thaliana OX=3702 GN=CDF3 PE=1 SV=2	K	Transcription	cycling DOF factor 3 [Arabidopsis thaliana]
AT1G80130	315	252	1407	1394	5.282419	3.151941	20.099752	18.305269	1.89E-16	1.23E-14	2.250475533	up	[O]	Posttranslational modification, protein turnover, chaperones	Biological Process: response to stress (GO:0006950);;	--	--	--	--	Tetratricopeptide repeat;; Tetratricopeptide repeat	--	S	Function unknown	Tetratricopeptide repeat (TPR)-like superfamily protein [Arabidopsis thaliana]
AT3G25730	271	190	1072	1221	4.478626	2.343846	15.114307	15.815205	1.31E-13	6.41E-12	2.248107339	up	--	--	Biological Process: phosphorelay signal transduction system (GO:0000160);; Molecular Function: regulatory region DNA binding (GO:0000975);; Molecular Function: nucleic acid binding transcription factor activity (GO:0001071);; Biological Process: transcription, DNA-templated (GO:0006351);; Molecular Function: metallopeptidase activity (GO:0008237);; Molecular Function: exopeptidase activity (GO:00…	K09287|0|ath:AT3G25730|EDF3; ethylene response DNA binding factor 3	--	--	--	B3 DNA binding domain;; AP2 domain	sp|Q9LS06|RAVL4_ARATH AP2/ERF and B3 domain-containing transcription factor ARF14 OS=Arabidopsis thaliana OX=3702 GN=ARF14 PE=2 SV=1	K	Transcription	ethylene response DNA binding factor 3 [Arabidopsis thaliana]
AT5G60100	115	107	628	440	1.238747	0.858409	5.219449	3.285485	1.77E-10	6.23E-09	2.234050225	up	[TK]	Signal transduction mechanisms;; Transcription	Molecular Function: binding (GO:0005488);; Biological Process: transcription, DNA-templated (GO:0006351);; Biological Process: circadian rhythm (GO:0007623);; Biological Process: intracellular signal transduction (GO:0035556);; Cellular Component: intracellular membrane-bounded organelle (GO:0043231);; Biological Process: regulation of protein binding (GO:0043393);;	K12131|0|ath:AT5G60100|PRR3; pseudo-response regulator 3	Circadian rhythm - plant (ko04712)	[K]	Transcription	Response regulator receiver domain;; CCT motif	sp|Q9LVG4|APRR3_ARATH Two-component response regulator-like APRR3 OS=Arabidopsis thaliana OX=3702 GN=APRR3 PE=1 SV=1	K	Transcription	pseudo-response regulator 3 [Arabidopsis thaliana]
AT4G21380	103	286	1214	565	0.82385	1.694013	8.179761	3.486456	4.10E-06	7.36E-05	2.231604704	up	[T]	Signal transduction mechanisms	--	--	--	--	--	S-locus glycoprotein domain;; D-mannose binding lectin;; PAN-like domain;; Receptor serine/threonine kinase;; Protein tyrosine and serine/threonine kinase;; Protein kinase domain;; Protein tyrosine and serine/threonine kinase;; Protein kinase domain;; Domain of unknown function (DUF3403)	sp|O81905|SD18_ARATH Receptor-like serine/threonine-protein kinase SD1-8 OS=Arabidopsis thaliana OX=3702 GN=SD18 PE=1 SV=1	T	Signal transduction mechanisms	RK3 [Arabidopsis thaliana]
AT4G19960	716	1383	5029	4846	5.703765	8.211795	34.106015	30.215283	2.29E-15	1.34E-13	2.22818305	up	[P]	Inorganic ion transport and metabolism	--	K03549|0|ath:AT4G19960|KUP9; K+ uptake permease 9	--	--	--	K+ potassium transporter	sp|O49423|POT9_ARATH Potassium transporter 9 OS=Arabidopsis thaliana OX=3702 GN=POT9 PE=2 SV=2	P	Inorganic ion transport and metabolism	K+ uptake permease 9 [Arabidopsis thaliana]
AT4G40020	24	35	206	67	0.263314	0.295272	1.981474	0.589411	0.000638306	0.006588449	2.225311538	up	--	--	Cellular Component: intracellular part (GO:0044424);;	--	--	--	--	--	--	S	Function unknown	Myosin heavy chain-related protein [Arabidopsis thaliana]
AT1G64940	86	110	600	320	1.228961	1.176866	7.318802	3.581387	6.69E-08	1.67E-06	2.224466567	up	[QV]	Secondary metabolites biosynthesis, transport and catabolism;; Defense mechanisms	--	K24184|0|ath:AT1G64940|CYP89A6; cytochrome P450, family 87, subfamily A, polypeptide 6	--	[Q]	Secondary metabolites biosynthesis, transport and catabolism	Cytochrome P450	sp|Q42602|C89A2_ARATH Cytochrome P450 89A2 OS=Arabidopsis thaliana OX=3702 GN=CYP89A2 PE=2 SV=2	Q	Secondary metabolites biosynthesis, transport and catabolism	cytochrome P450, family 87, subfamily A, polypeptide 6 [Arabidopsis thaliana]
AT5G63790	2672	3106	14576	12877	50.32785	43.643814	233.371271	189.481209	4.42E-26	5.74E-24	2.218341826	up	--	--	Molecular Function: regulatory region DNA binding (GO:0000975);; Molecular Function: nucleic acid binding transcription factor activity (GO:0001071);; Biological Process: transcription, DNA-templated (GO:0006351);; Biological Process: response to stress (GO:0006950);; Cellular Component: plastid (GO:0009536);; Biological Process: glycosinolate metabolic process (GO:0019757);; Biological Process: …	--	--	--	--	No apical meristem (NAM) protein	sp|Q8H115|NA102_ARATH NAC domain-containing protein 102 OS=Arabidopsis thaliana OX=3702 GN=NAC102 PE=1 SV=1	K	Transcription	NAC domain containing protein 102 [Arabidopsis thaliana]
AT1G51940	784	1356	5164	4865	7.906857	10.197903	44.329838	38.375237	8.78E-18	6.46E-16	2.21763218	up	[T]	Signal transduction mechanisms	Molecular Function: protein kinase activity (GO:0004672);; Biological Process: cellular protein modification process (GO:0006464);; Biological Process: phosphate-containing compound metabolic process (GO:0006796);; Biological Process: defense response (GO:0006952);; Biological Process: response to fungus (GO:0009620);; Biological Process: abscisic acid-activated signaling pathway (GO:0009738);; C…	--	--	--	--	Protein tyrosine and serine/threonine kinase;; Protein kinase domain;; LysM domain	sp|F4IB81|LYK3_ARATH LysM domain receptor-like kinase 3 OS=Arabidopsis thaliana OX=3702 GN=LYK3 PE=2 SV=1	T	Signal transduction mechanisms	protein kinase family protein / peptidoglycan-binding LysM domain-containing protein [Arabidopsis thaliana]
AT2G28550	2779	3416	13625	15935	32.011385	29.366339	136.064996	146.335275	2.74E-34	5.28E-32	2.216260155	up	--	--	Biological Process: phosphorelay signal transduction system (GO:0000160);; Molecular Function: nucleic acid binding transcription factor activity (GO:0001071);; Biological Process: developmental process involved in reproduction (GO:0003006);; Molecular Function: nucleic acid binding (GO:0003676);; Biological Process: transcription, DNA-templated (GO:0006351);; Biological Process: anatomical struc…	K09284|1.05235e-155|ath:AT2G28550|RAP2.7; related to AP2.7	--	--	--	AP2 domain	sp|Q9SK03|RAP27_ARATH Ethylene-responsive transcription factor RAP2-7 OS=Arabidopsis thaliana OX=3702 GN=RAP2-7 PE=2 SV=2	K	Transcription	related to AP2.7 [Arabidopsis thaliana]
AT4G32020	8013	10533	44979	42761	93.060448	91.132835	444.185547	388.022095	8.70E-29	1.26E-26	2.216193334	up	--	--	Cellular Component: intracellular membrane-bounded organelle (GO:0043231);;	--	--	--	--	--	--	275		serine/arginine repetitive matrix-like protein [Arabidopsis thaliana]
AT1G20440	10785	10887	52107	51512	115.269547	86.682281	473.544678	430.157532	4.81E-29	7.05E-27	2.214782782	up	--	--	Biological Process: response to acid chemical (GO:0001101);; Cellular Component: cytoplasm (GO:0005737);; Cellular Component: cell-cell junction (GO:0005911);; Molecular Function: cytoskeletal protein binding (GO:0008092);; Biological Process: response to heat (GO:0009408);; Biological Process: response to cold (GO:0009409);; Biological Process: response to fungus (GO:0009620);; Biological Proces…	--	--	--	--	Dehydrin	sp|P31168|COR47_ARATH Dehydrin COR47 OS=Arabidopsis thaliana OX=3702 GN=COR47 PE=1 SV=2	S	Function unknown	cor47, partial [Arabidopsis thaliana]
AT5G50360	46	28	174	185	0.898784	0.400005	2.89438	2.827272	2.42E-06	4.55E-05	2.212794038	up	--	--	Cellular Component: intracellular membrane-bounded organelle (GO:0043231);;	--	--	--	--	--	--	497		von willebrand factor A domain protein [Arabidopsis thaliana]
AT5G11150	406	348	1840	1774	7.48687	4.709276	28.739933	25.408102	5.19E-18	3.91E-16	2.211330951	up	--	--	--	K08515|1.34895e-147|ath:AT5G11150|VAMP713; vesicle-associated membrane protein 713	SNARE interactions in vesicular transport (ko04130)	[U]	Intracellular trafficking, secretion, and vesicular transport	Synaptobrevin;; Regulated-SNARE-like domain	sp|Q9LFP1|VA713_ARATH Vesicle-associated membrane protein 713 OS=Arabidopsis thaliana OX=3702 GN=VAMP713 PE=1 SV=1	U	Intracellular trafficking, secretion, and vesicular transport	vesicle-associated membrane protein 713 [Arabidopsis thaliana]
AT1G61340	136	190	896	616	3.419561	3.582517	19.288075	12.184808	2.25E-11	8.71E-10	2.202386631	up	--	--	Biological Process: response to osmotic stress (GO:0006970);; Biological Process: response to amino acid (GO:0043200);; Cellular Component: intracellular membrane-bounded organelle (GO:0043231);; Biological Process: response to other organism (GO:0051707);;	--	--	--	--	--	sp|Q8GX77|FB316_ARATH F-box protein At1g61340 OS=Arabidopsis thaliana OX=3702 GN=At1g61340 PE=2 SV=1	S	Function unknown	F-box family protein [Arabidopsis thaliana]
AT5G62350	2906	4221	15678	17521	58.386932	63.180779	267.87027	275.067993	5.43E-27	7.30E-25	2.192783854	up	--	--	Molecular Function: enzyme inhibitor activity (GO:0004857);; Biological Process: negative regulation of molecular function (GO:0044092);;	--	--	--	--	Plant invertase/pectin methylesterase inhibitor	sp|Q9STY5|PMI11_ARATH Pectinesterase inhibitor 11 OS=Arabidopsis thaliana OX=3702 GN=PMEI11 PE=2 SV=1	S	Function unknown	Plant invertase/pectin methylesterase inhibitor superfamily protein [Arabidopsis thaliana]
AT1G05065	17	26	108	91	0.569503	0.658357	3.159585	2.442634	6.09E-05	0.000832403	2.19259759	up	--	--	Cellular Component: extracellular region (GO:0005576);; Cellular Component: intracellular membrane-bounded organelle (GO:0043231);; Biological Process: single-multicellular organism process (GO:0044707);;	--	--	--	--	--	sp|Q3EDI6|CLE20_ARATH CLAVATA3/ESR (CLE)-related protein 20 OS=Arabidopsis thaliana OX=3702 GN=CLE20 PE=2 SV=1	107		CLAVATA3/ESR-RELATED 20 [Arabidopsis thaliana]
AT5G63130	124	145	668	584	1.826991	1.588265	8.593024	6.742749	2.36E-14	1.24E-12	2.188961578	up	--	--	Cellular Component: intracellular membrane-bounded organelle (GO:0043231);;	--	--	--	--	PB1 domain	--	S	Function unknown	Octicosapeptide/Phox/Bem1p family protein [Arabidopsis thaliana]
AT3G54150	71	186	743	400	1.348635	2.456614	11.29778	5.658299	3.37E-06	6.20E-05	2.18223993	up	[H]	Coenzyme transport and metabolism	Biological Process: metabolic process (GO:0008152);; Molecular Function: transferase activity, transferring one-carbon groups (GO:0016741);;	--	--	[R]	General function prediction only	Methyltransferase domain;; Methyltransferase domain;; Methyltransferase domain;; Methyltransferase domain	sp|A0A067XMT3|PTAI_PESFW Methyltransferase ptaI OS=Pestalotiopsis fici (strain W106-1 / CGMCC3.15140) OX=1229662 GN=ptaI PE=2 SV=1	Q	Secondary metabolites biosynthesis, transport and catabolism	S-adenosyl-L-methionine-dependent methyltransferases superfamily protein [Arabidopsis thaliana]
AT3G14440	391	375	1302	2321	3.546553	2.532511	10.05238	16.468884	1.95E-13	9.27E-12	2.173576359	up	[Q]	Secondary metabolites biosynthesis, transport and catabolism	Biological Process: hyperosmotic response (GO:0006972);; Cellular Component: plastid stroma (GO:0009532);; Cellular Component: chloroplast thylakoid (GO:0009534);; Biological Process: abscisic acid metabolic process (GO:0009687);; Molecular Function: carotenoid dioxygenase activity (GO:0010436);; Molecular Function: cation binding (GO:0043169);;	K09840|0|ath:AT3G14440|NCED3; nine-cis-epoxycarotenoid dioxygenase 3	Carotenoid biosynthesis (ko00906)	[Q]	Secondary metabolites biosynthesis, transport and catabolism	Retinal pigment epithelial membrane protein	sp|Q9LRR7|NCED3_ARATH 9-cis-epoxycarotenoid dioxygenase NCED3, chloroplastic OS=Arabidopsis thaliana OX=3702 GN=NCED3 PE=1 SV=1	Q	Secondary metabolites biosynthesis, transport and catabolism	nine-cis-epoxycarotenoid dioxygenase 3 [Arabidopsis thaliana]
AT4G36110	108	119	671	360	2.824639	2.329277	15.031332	7.414159	6.58E-08	1.65E-06	2.169237177	up	--	--	Biological Process: response to hormone (GO:0009725);;	K14488|2.8176e-69|ath:AT4G36110|SAUR9; SAUR-like auxin-responsive protein family	Plant hormone signal transduction (ko04075)	--	--	Auxin responsive protein	sp|Q9SL45|SAU10_ARATH Protein SMALL AUXIN UP-REGULATED RNA 10 OS=Arabidopsis thaliana OX=3702 GN=SAUR10 PE=2 SV=1	S	Function unknown	SAUR-like auxin-responsive protein family [Arabidopsis thaliana]
AT1G13260	1972	2903	10637	11629	27.111214	29.734943	124.378113	124.947159	2.58E-25	3.13E-23	2.165941159	up	--	--	Biological Process: phosphorelay signal transduction system (GO:0000160);; Molecular Function: nucleic acid binding transcription factor activity (GO:0001071);; Molecular Function: nucleic acid binding (GO:0003676);; Biological Process: transcription, DNA-templated (GO:0006351);; Biological Process: response to hormone (GO:0009725);; Biological Process: flower development (GO:0009908);; Cellular …	K09287|0|ath:AT1G13260|RAV1; related to ABI3/VP1 1	--	--	--	B3 DNA binding domain;; AP2 domain	sp|Q9ZWM9|RAV1_ARATH AP2/ERF and B3 domain-containing transcription factor RAV1 OS=Arabidopsis thaliana OX=3702 GN=RAV1 PE=1 SV=1	K	Transcription	related to ABI3/VP1 1 [Arabidopsis thaliana]
AT3G56710	63	189	814	273	1.09412	2.443537	12.015357	3.704754	0.000167364	0.002053558	2.160766681	up	--	--	Molecular Function: binding (GO:0005488);; Biological Process: response to light stimulus (GO:0009416);; Cellular Component: plastid (GO:0009536);; Biological Process: defense response to bacterium (GO:0042742);; Biological Process: positive regulation of molecular function (GO:0044093);;	--	--	--	--	VQ motif	sp|Q9LDH1|SIB1_ARATH Sigma factor binding protein 1, chloroplastic OS=Arabidopsis thaliana OX=3702 GN=SIB1 PE=1 SV=1	S	Function unknown	sigma factor binding protein 1 [Arabidopsis thaliana]
AT5G25790	60	72	333	266	0.869616	0.772863	4.168353	3.06014	3.64E-09	1.09E-07	2.156881593	up	--	--	Molecular Function: nucleic acid binding transcription factor activity (GO:0001071);; Biological Process: transcription, DNA-templated (GO:0006351);; Molecular Function: cation binding (GO:0043169);; Cellular Component: intracellular membrane-bounded organelle (GO:0043231);; Biological Process: single-multicellular organism process (GO:0044707);;	--	--	[P]	Inorganic ion transport and metabolism	Tesmin/TSO1-like CXC domain, cysteine-rich domain	sp|F4JY84|TCX7_ARATH Protein tesmin/TSO1-like CXC 7 OS=Arabidopsis thaliana OX=3702 GN=TCX7 PE=1 SV=1	P	Inorganic ion transport and metabolism	Tesmin/TSO1-like CXC domain-containing protein [Arabidopsis thaliana]
AT2G28720	452	810	2832	2831	11.191211	14.933017	59.641434	54.782913	7.30E-16	4.49E-14	2.154035852	up	--	--	--	K11252|2.1639e-52|zju:107408356|histone H2B.3-like	--	[B]	Chromatin structure and dynamics	Core histone H2A/H2B/H3/H4;; Histone-like transcription factor (CBF/NF-Y) and archaeal histone	sp|P40283|H2B11_ARATH Histone H2B.11 OS=Arabidopsis thaliana OX=3702 GN=At5g59910 PE=1 SV=5	B	Chromatin structure and dynamics	Histone superfamily protein [Cinnamomum micranthum f. kanehirae]
AT1G27630	769	754	3570	3408	9.769599	7.077428	39.189801	34.638485	2.35E-22	2.34E-20	2.15348929	up	--	--	--	K15188|1.65556e-147|ath:AT1G27630|CYCT1;3; cyclin T 1;3	--	[D]	Cell cycle control, cell division, chromosome partitioning	Cyclin, N-terminal domain	sp|Q8LBC0|CCT13_ARATH Cyclin-T1-3 OS=Arabidopsis thaliana OX=3702 GN=CYCT1-3 PE=1 SV=2	D	Cell cycle control, cell division, chromosome partitioning	cyclin T 1;3 [Arabidopsis thaliana]
AT5G09970	71	66	282	348	0.810506	0.556837	2.753213	3.114364	3.84E-10	1.31E-08	2.148148669	up	[QV]	Secondary metabolites biosynthesis, transport and catabolism;; Defense mechanisms	Molecular Function: monooxygenase activity (GO:0004497);; Biological Process: meristem maintenance (GO:0010073);; Cellular Component: intrinsic component of membrane (GO:0031224);; Biological Process: growth (GO:0040007);; Biological Process: single-organism metabolic process (GO:0044710);; Molecular Function: tetrapyrrole binding (GO:0046906);; Molecular Function: transition metal ion binding (G…	K20619|0|ath:AT5G09970|CYP78A7; cytochrome P450, family 78, subfamily A, polypeptide 7	--	[Q]	Secondary metabolites biosynthesis, transport and catabolism	Cytochrome P450	sp|Q9FIB0|C78A7_ARATH Cytochrome P450 78A7 OS=Arabidopsis thaliana OX=3702 GN=CYP78A7 PE=2 SV=1	Q	Secondary metabolites biosynthesis, transport and catabolism	cytochrome P450, family 78, subfamily A, polypeptide 7 [Arabidopsis thaliana]
AT1G69570	547	999	3500	3394	7.026264	9.565107	38.27161	34.094891	2.36E-15	1.38E-13	2.147430946	up	--	--	Molecular Function: nucleic acid binding transcription factor activity (GO:0001071);; Molecular Function: nucleic acid binding (GO:0003676);; Biological Process: transcription, DNA-templated (GO:0006351);; Molecular Function: cation binding (GO:0043169);; Cellular Component: intracellular membrane-bounded organelle (GO:0043231);; Biological Process: reproductive shoot system development (GO:00905…	--	--	--	--	Dof domain, zinc finger	sp|Q9SEZ3|CDF5_ARATH Cyclic dof factor 5 OS=Arabidopsis thaliana OX=3702 GN=CDF5 PE=2 SV=1	K	Transcription	Dof-type zinc finger DNA-binding family protein [Arabidopsis thaliana]
AT3G16560	685	988	3607	3944	6.87728	7.416475	31.061925	31.649852	8.20E-24	8.85E-22	2.147254545	up	--	--	Molecular Function: phosphoprotein phosphatase activity (GO:0004721);; Biological Process: cellular protein modification process (GO:0006464);; Cellular Component: intrinsic component of membrane (GO:0031224);; Molecular Function: cation binding (GO:0043169);; Cellular Component: intracellular membrane-bounded organelle (GO:0043231);;	--	--	[T]	Signal transduction mechanisms	Protein phosphatase 2C;; Protein phosphatase 2C	sp|Q9LUS8|P2C40_ARATH Probable protein phosphatase 2C 40 OS=Arabidopsis thaliana OX=3702 GN=At3g16560 PE=2 SV=1	T	Signal transduction mechanisms	Protein phosphatase 2C family protein [Arabidopsis thaliana]
AT1G76580	1056	1306	5541	5119	6.776578	6.224801	30.285241	25.75637	9.26E-25	1.09E-22	2.145724132	up	--	--	Molecular Function: regulatory region DNA binding (GO:0000975);; Molecular Function: nucleic acid binding transcription factor activity (GO:0001071);; Biological Process: transcription, DNA-templated (GO:0006351);; Cellular Component: intrinsic component of membrane (GO:0031224);; Molecular Function: cation binding (GO:0043169);; Cellular Component: intracellular membrane-bounded organelle (GO:00…	--	--	--	--	SBP domain;; Ankyrin repeat	sp|Q700C2|SPL16_ARATH Squamosa promoter-binding-like protein 16 OS=Arabidopsis thaliana OX=3702 GN=SPL16 PE=2 SV=2	S	Function unknown	Squamosa promoter-binding protein-like (SBP domain) transcription factor family protein [Arabidopsis thaliana]
AT1G78210	386	510	2008	2021	7.121189	7.00134	31.498432	29.131334	1.30E-22	1.32E-20	2.140191434	up	[HR]	Coenzyme transport and metabolism;; General function prediction only	Molecular Function: catalytic activity (GO:0003824);;	--	--	[R]	General function prediction only	alpha/beta hydrolase fold;; Alpha/beta hydrolase family;; Serine aminopeptidase, S33;; BAAT / Acyl-CoA thioester hydrolase C terminal	sp|P24640|LIP3_MORS1 Lipase 3 OS=Moraxella sp. (strain TA144) OX=77152 GN=lip3 PE=1 SV=1	S	Function unknown	alpha/beta-Hydrolases superfamily protein [Arabidopsis thaliana]
AT1G27020	385	604	2905	1421	6.238649	7.288394	40.052105	18.000307	1.84E-08	5.03E-07	2.138005831	up	[R]	General function prediction only	Cellular Component: intracellular membrane-bounded organelle (GO:0043231);;	--	--	--	--	Domain of unknown function (DUF1338)	--	S	Function unknown	plant/protein [Arabidopsis thaliana]
AT5G11610	102	217	785	613	1.521287	2.253931	8.516784	6.170605	5.25E-09	1.54E-07	2.136583876	up	--	--	Cellular Component: intrinsic component of membrane (GO:0031224);; Cellular Component: intracellular membrane-bounded organelle (GO:0043231);;	--	--	[GMW]	Carbohydrate transport and metabolism;; Cell wall/membrane/envelope biogenesis;; Extracellular structures	Exostosin family	sp|Q9FFN2|GLYT3_ARATH Probable glycosyltransferase At5g03795 OS=Arabidopsis thaliana OX=3702 GN=At5g03795 PE=3 SV=2	GMW	Carbohydrate transport and metabolism;; Cell wall/membrane/envelope biogenesis;; Extracellular structures	Exostosin family protein [Arabidopsis thaliana]
AT2G30424	50	119	358	387	1.780968	3.195579	11.051049	10.943966	9.62E-08	2.35E-06	2.135237643	up	--	--	Biological Process: regionalization (GO:0003002);; Molecular Function: nucleic acid binding (GO:0003676);; Biological Process: transcription, DNA-templated (GO:0006351);; Biological Process: trichome morphogenesis (GO:0010090);; Biological Process: negative regulation of cell fate commitment (GO:0010454);; Cellular Component: intracellular membrane-bounded organelle (GO:0043231);;	--	--	--	--	--	sp|B3H4X8|TCL2_ARATH MYB-like transcription factor TCL2 OS=Arabidopsis thaliana OX=3702 GN=TCL2 PE=1 SV=1	K	Transcription	Homeodomain-like superfamily protein [Arabidopsis thaliana]
AT1G73805	92	272	1138	404	0.946313	2.088797	10.007204	3.261747	9.20E-05	0.001199148	2.133067563	up	--	--	Molecular Function: nucleic acid binding transcription factor activity (GO:0001071);; Biological Process: response to molecule of bacterial origin (GO:0002237);; Biological Process: response to oomycetes (GO:0002239);; Biological Process: positive regulation of response to biotic stimulus (GO:0002833);; Molecular Function: DNA binding (GO:0003677);; Molecular Function: protein binding (GO:0005515…	--	--	--	--	Calmodulin binding protein-like;; Mitotic-spindle organizing gamma-tubulin ring associated	sp|Q9C9T2|SARD1_ARATH Protein SAR DEFICIENT 1 OS=Arabidopsis thaliana OX=3702 GN=SARD1 PE=1 SV=1	K	Transcription	Calmodulin binding protein-like protein [Arabidopsis thaliana]
AT3G52740	326	433	1434	1976	8.547339	8.448231	31.976675	40.500202	4.01E-19	3.30E-17	2.126755359	up	--	--	Biological Process: response to abiotic stimulus (GO:0009628);; Cellular Component: intracellular membrane-bounded organelle (GO:0043231);;	--	--	--	--	--	sp|Q9LXJ1|BIC1_ARATH Protein BIC1 OS=Arabidopsis thaliana OX=3702 GN=BIC1 PE=1 SV=1	286		hypothetical protein AT3G52740 [Arabidopsis thaliana]
AT1G01500	430	638	2378	2354	6.004384	6.642848	28.268703	25.71957	6.05E-20	5.40E-18	2.125822394	up	--	--	Molecular Function: nucleotide binding (GO:0000166);; Molecular Function: nucleic acid binding (GO:0003676);; Biological Process: transcription, DNA-templated (GO:0006351);; Cellular Component: intrinsic component of membrane (GO:0031224);; Cellular Component: intracellular membrane-bounded organelle (GO:0043231);; Biological Process: single-organism metabolic process (GO:0044710);;	--	--	--	--	--	sp|Q8GUH2|Y1015_ARATH Uncharacterized protein At1g01500 OS=Arabidopsis thaliana OX=3702 GN=At1g01500 PE=2 SV=1	S	Function unknown	Contains similarity to a dehydrogenase from Arabidopsis thaliana gb|Y12776 and contains a D-isomer specific 2-hydroxyacid dehydrogenases PF|00389 and Myb-like DNA binding PF|00249 domains. ESTs gb|Z48385, gb|Z48386 come from this gene [Arabidopsis thaliana]
AT1G10060	383	714	2509	2295	5.126734	6.944396	28.961353	24.485481	1.03E-13	5.08E-12	2.124440206	up	[EH]	Amino acid transport and metabolism;; Coenzyme transport and metabolism	--	K00826|0|ath:AT1G10060|BCAT-1; branched-chain amino acid transaminase 1	Cysteine and methionine metabolism (ko00270);; Valine, leucine and isoleucine degradation (ko00280);; Valine, leucine and isoleucine biosynthesis (ko00290);; Pantothenate and CoA biosynthesis (ko00770);; Glucosinolate biosynthesis (ko00966);; 2-Oxocarboxylic acid metabolism (ko01210);; Biosynthesis of amino acids (ko01230);; Biosynthesis of cofactors (ko01240)	[E]	Amino acid transport and metabolism	Amino-transferase class IV	sp|Q93Y32|BCAT1_ARATH Branched-chain-amino-acid aminotransferase 1, mitochondrial OS=Arabidopsis thaliana OX=3702 GN=BCAT1 PE=1 SV=2	E	Amino acid transport and metabolism	branched-chain amino acid transaminase 1 [Arabidopsis thaliana]
AT4G37390	321	445	1934	1416	3.662539	3.785649	18.783165	12.637415	1.13E-13	5.54E-12	2.115468717	up	[HJ]	Coenzyme transport and metabolism;; Translation, ribosomal structure and biogenesis	Biological Process: response to hormone (GO:0009725);; Molecular Function: acid-amino acid ligase activity (GO:0016881);; Biological Process: chemical homeostasis (GO:0048878);;	K14487|0|ath:AT4G37390|BRU6; Auxin-responsive GH3 family protein	Plant hormone signal transduction (ko04075)	--	--	GH3 auxin-responsive promoter	sp|Q9SZT9|GH32_ARATH Indole-3-acetic acid-amido synthetase GH3.2 OS=Arabidopsis thaliana OX=3702 GN=GH3.2 PE=1 SV=3	S	Function unknown	Auxin-responsive GH3 family protein [Arabidopsis thaliana]
AT4G11910	39	38	228	107	0.727447	0.536168	3.670264	1.572183	0.000101202	0.001310555	2.105563201	up	--	--	Biological Process: regulation of chlorophyll catabolic process (GO:0010271);; Cellular Component: plastid thylakoid (GO:0031976);;	K22013|0|ath:AT4G11910|STAY-GREEN-like protein	Porphyrin and chlorophyll metabolism (ko00860)	--	--	Staygreen protein	sp|Q66WT5|SGR2_ARATH Magnesium dechelatase SGR2, chloroplastic OS=Arabidopsis thaliana OX=3702 GN=SGR2 PE=1 SV=1	S	Function unknown	STAY-GREEN-like protein [Arabidopsis thaliana]
AT4G27652	76	120	468	383	2.721466	3.215997	14.404841	10.828604	8.45E-10	2.78E-08	2.105345066	up	--	--	Cellular Component: intracellular membrane-bounded organelle (GO:0043231);;	--	--	--	--	--	--	--	--	hypothetical protein AT4G27652 [Arabidopsis thaliana]
AT3G05980	103	59	348	385	1.886382	0.806566	5.435617	5.518184	1.87E-07	4.39E-06	2.104935356	up	--	--	Cellular Component: intracellular membrane-bounded organelle (GO:0043231);;	--	--	--	--	--	--	305		hypothetical protein AT3G05980 [Arabidopsis thaliana]
AT5G45610	434	651	2328	2405	4.707967	5.271373	21.66884	20.535111	8.25E-20	7.07E-18	2.102201226	up	--	--	Molecular Function: protein binding (GO:0005515);; Biological Process: cell cycle process (GO:0022402);; Biological Process: cellular response to stress (GO:0033554);;	--	--	--	--	--	sp|C8KI33|SUV2_ARATH Protein SENSITIVE TO UV 2 OS=Arabidopsis thaliana OX=3702 GN=SUV2 PE=1 SV=1	1244		protein dimerization [Arabidopsis thaliana]
AT3G11580	88	130	431	524	1.300063	1.426673	4.800593	5.551779	3.11E-12	1.31E-10	2.099459999	up	--	--	Molecular Function: nucleic acid binding (GO:0003676);; Biological Process: transcription, DNA-templated (GO:0006351);; Cellular Component: intracellular membrane-bounded organelle (GO:0043231);;	--	--	--	--	B3 DNA binding domain	sp|Q8RYD3|Y3158_ARATH B3 domain-containing protein At3g11580 OS=Arabidopsis thaliana OX=3702 GN=ARF32 PE=2 SV=1	K	Transcription	AP2/B3-like transcriptional factor family protein [Arabidopsis thaliana]
AT4G22780	456	602	2533	2057	5.585245	5.497112	26.413154	19.705895	7.38E-17	4.96E-15	2.097273453	up	[OT]	Posttranslational modification, protein turnover, chaperones;; Signal transduction mechanisms	Cellular Component: cytoplasm (GO:0005737);; Molecular Function: carboxylic acid binding (GO:0031406);; Molecular Function: organic cyclic compound binding (GO:0097159);;	--	--	--	--	ACT domain;; ACT domain;; ACT domain	sp|Q8LJW1|ACR7_ARATH ACT domain-containing protein ACR7 OS=Arabidopsis thaliana OX=3702 GN=ACR7 PE=2 SV=1	S	Function unknown	ACT domain repeat 7 [Arabidopsis thaliana]
AT5G46520	392	597	2359	1905	2.354471	2.655062	11.868692	8.752024	7.03E-15	3.88E-13	2.096147214	up	[K]	Transcription	Biological Process: cell communication (GO:0007154);; Molecular Function: purine ribonucleoside binding (GO:0032550);;	--	--	--	--	TIR domain;; NB-ARC domain;; TIR domain;; Leucine Rich Repeat;; ATPase family associated with various cellular activities (AAA)	sp|F4KHI3|VICTR_ARATH Protein VARIATION IN COMPOUND TRIGGERED ROOT growth response OS=Arabidopsis thaliana OX=3702 GN=VICTR PE=1 SV=1	S	Function unknown	disease resistance protein-like [Arabidopsis thaliana]
AT5G63820	22	31	119	111	0.779184	0.821377	3.688276	3.150793	2.71E-05	0.000401138	2.092804543	up	--	--	Cellular Component: intracellular membrane-bounded organelle (GO:0043231);;	--	--	--	--	Protein MS5	sp|Q9FN07|Y5638_ARATH UPF0725 protein At5g63820 OS=Arabidopsis thaliana OX=3702 GN=At5g63820 PE=3 SV=1	J	Translation, ribosomal structure and biogenesis	hypothetical protein (DUF626) [Arabidopsis thaliana]
AT4G25500	1546	1414	6758	6248	23.450945	16.038918	92.852227	79.03634	1.23E-19	1.04E-17	2.090260694	up	--	--	Biological Process: RNA splicing, via transesterification reactions with bulged adenosine as nucleophile (GO:0000377);; Molecular Function: nucleic acid binding (GO:0003676);; Cellular Component: nuclear body (GO:0016604);; Cellular Component: intracellular ribonucleoprotein complex (GO:0030529);; Biological Process: production of miRNAs involved in gene silencing by miRNA (GO:0035196);; Molecula…	K12893|1.61572e-136|ath:AT4G25500|RS40; arginine/serine-rich splicing factor 35	Spliceosome (ko03040)	[A]	RNA processing and modification	RNA recognition motif. (a.k.a. RRM, RBD, or RNP domain);; RNA recognition motif. (a.k.a. RRM, RBD, or RNP domain)	sp|P92965|RS40_ARATH Serine/arginine-rich splicing factor RS40 OS=Arabidopsis thaliana OX=3702 GN=RS40 PE=1 SV=2	A	RNA processing and modification	arginine/serine-rich splicing factor 35 [Arabidopsis thaliana]
AT5G58600	242	248	1021	1126	3.91209	2.946682	13.960356	14.007207	1.45E-18	1.13E-16	2.086324333	up	--	--	--	--	--	--	--	GDSL/SGNH-like Acyl-Esterase family found in Pmr5 and Cas1p;; PMR5 N terminal Domain;; GDSL/SGNH-like Acyl-Esterase family found in Pmr5 and Cas1p	sp|Q9LUZ6|TBL44_ARATH Protein PMR5 OS=Arabidopsis thaliana OX=3702 GN=PMR5 PE=2 SV=1	S	Function unknown	Pmr5/Cas1p GDSL/SGNH-like acyl-esterase family protein (DUF828) [Arabidopsis thaliana]
AT2G36470	140	188	703	716	1.766227	1.764279	7.552288	7.072665	2.54E-15	1.47E-13	2.084116997	up	--	--	Cellular Component: intracellular membrane-bounded organelle (GO:0043231);;	--	--	--	--	Plant protein of unknown function (DUF868)	--	S	Function unknown	DUF868 family protein, putative (DUF868) [Arabidopsis thaliana]
AT5G17050	1949	1901	6737	10238	29.825172	21.67071	87.678978	122.42672	3.72E-18	2.83E-16	2.078750594	up	[G]	Carbohydrate transport and metabolism	Biological Process: cellular aromatic compound metabolic process (GO:0006725);; Biological Process: response to abiotic stimulus (GO:0009628);; Biological Process: flavonoid metabolic process (GO:0009812);; Cellular Component: intrinsic component of membrane (GO:0031224);; Molecular Function: UDP-glucosyltransferase activity (GO:0035251);;	K10757|0|ath:AT5G17050|UGT78D2; UDP-glucosyl transferase 78D2	Flavone and flavonol biosynthesis (ko00944)	[GC]	Carbohydrate transport and metabolism;; Energy production and conversion	UDP-glucoronosyl and UDP-glucosyl transferase	sp|Q9LFJ8|U78D2_ARATH Flavonol 3-O-glucosyltransferase OS=Arabidopsis thaliana OX=3702 GN=UGT78D2 PE=1 SV=1	CG	Energy production and conversion;; Carbohydrate transport and metabolism	UDP-glucosyl transferase 78D2 [Arabidopsis thaliana]
AT1G01420	320	483	1612	1837	5.216306	5.40602	20.713513	21.296389	1.74E-18	1.35E-16	2.075962663	up	[G]	Carbohydrate transport and metabolism	--	K08237|0|ath:AT1G01420|UGT72B3; UDP-glucosyl transferase 72B3	--	[GC]	Carbohydrate transport and metabolism;; Energy production and conversion	UDP-glucoronosyl and UDP-glucosyl transferase	sp|Q9LNI1|U72B3_ARATH UDP-glycosyltransferase 72B3 OS=Arabidopsis thaliana OX=3702 GN=UGT72B3 PE=2 SV=1	CG	Energy production and conversion;; Carbohydrate transport and metabolism	UDP-glucosyl transferase 72B3 [Arabidopsis thaliana]
AT4G15490	956	1751	6285	5110	11.557215	15.769406	64.603462	48.264149	5.93E-13	2.67E-11	2.071984451	up	[G]	Carbohydrate transport and metabolism	Biological Process: flavonoid metabolic process (GO:0009812);; Molecular Function: UDP-glucosyltransferase activity (GO:0035251);;	--	--	[GC]	Carbohydrate transport and metabolism;; Energy production and conversion	UDP-glucoronosyl and UDP-glucosyl transferase	sp|O23401|U84A3_ARATH UDP-glycosyltransferase 84A3 OS=Arabidopsis thaliana OX=3702 GN=UGT84A3 PE=1 SV=1	CG	Energy production and conversion;; Carbohydrate transport and metabolism	UDP-Glycosyltransferase superfamily protein [Arabidopsis thaliana]
AT3G51410	31	31	145	122	0.412386	0.306183	1.684795	1.294987	1.36E-05	0.000216744	2.07139921	up	--	--	--	--	--	--	--	Arabidopsis protein of unknown function	--	S	Function unknown	hypothetical protein (DUF241) [Arabidopsis thaliana]
AT3G53530	138	267	796	921	3.245868	4.526925	15.44857	16.418842	2.50E-11	9.59E-10	2.068460879	up	--	--	--	--	--	[P]	Inorganic ion transport and metabolism	Heavy-metal-associated domain	sp|Q8RXH8|NAKR3_ARATH Protein SODIUM POTASSIUM ROOT DEFECTIVE 3 OS=Arabidopsis thaliana OX=3702 GN=NAKR3 PE=2 SV=1	P	Inorganic ion transport and metabolism	Chloroplast-targeted copper chaperone protein [Arabidopsis thaliana]
AT2G04040	256	551	2262	1059	3.436455	5.508283	25.842955	11.119445	1.37E-06	2.71E-05	2.067986997	up	[V]	Defense mechanisms	Biological Process: transition metal ion transport (GO:0000041);; Molecular Function: secondary active transmembrane transporter activity (GO:0015291);; Biological Process: drug transport (GO:0015893);; Cellular Component: intrinsic component of membrane (GO:0031224);; Biological Process: maintenance of location (GO:0051235);;	K03327|0|ath:AT2G04040|DTX1; MATE efflux family protein	--	[R]	General function prediction only	MatE;; Protein of unknown function (DUF2996)	sp|Q9SIA5|DTX1_ARATH Protein DETOXIFICATION 1 OS=Arabidopsis thaliana OX=3702 GN=DTX1 PE=2 SV=1	V	Defense mechanisms	MATE efflux family protein [Arabidopsis thaliana]
AT4G14230	551	795	2783	2961	6.422673	6.910366	27.612572	26.991432	2.95E-21	2.81E-19	2.06739623	up	[R]	General function prediction only	Cellular Component: intrinsic component of membrane (GO:0031224);; Cellular Component: intracellular membrane-bounded organelle (GO:0043231);;	K16302|0|ath:AT4G14230|CBS domain protein with a domain protein (DUF21)	--	[S]	Function unknown	Cyclin M transmembrane N-terminal domain;; CBS domain	sp|Q4V3C7|Y4423_ARATH DUF21 domain-containing protein At4g14230 OS=Arabidopsis thaliana OX=3702 GN=CBSDUF2 PE=2 SV=1	S	Function unknown	CBS domain protein with a domain protein (DUF21) [Arabidopsis thaliana]
AT1G18400	306	655	2208	1795	5.816532	10.09388	39.310594	28.214908	4.58E-10	1.55E-08	2.064094697	up	--	--	Molecular Function: nucleic acid binding transcription factor activity (GO:0001071);; Molecular Function: pattern binding (GO:0001871);; Molecular Function: nucleic acid binding (GO:0003676);; Molecular Function: protein binding (GO:0005515);; Biological Process: transcription, DNA-templated (GO:0006351);; Biological Process: cellular protein modification process (GO:0006464);; Biological Process…	--	--	--	--	Helix-loop-helix DNA-binding domain	sp|Q8GZ13|BEE1_ARATH Transcription factor BEE 1 OS=Arabidopsis thaliana OX=3702 GN=BEE1 PE=2 SV=1	K	Transcription	BR enhanced expression 1 [Arabidopsis thaliana]
AT5G40390	2685	2722	10328	13083	22.257864	16.811083	72.803329	84.736435	1.03E-24	1.21E-22	2.061986245	up	[G]	Carbohydrate transport and metabolism	Biological Process: response to acid chemical (GO:0001101);; Biological Process: sucrose metabolic process (GO:0005985);; Biological Process: protein phosphorylation (GO:0006468);; Biological Process: response to stress (GO:0006950);; Molecular Function: galactosyltransferase activity (GO:0008378);; Biological Process: oligosaccharide biosynthetic process (GO:0009312);; Cellular Component: plasti…	K06617|0|ath:AT5G40390|SIP1; Raffinose synthase family protein	Galactose metabolism (ko00052)	--	--	Raffinose synthase or seed imbibition protein Sip1	sp|Q9FND9|RFS5_ARATH Probable galactinol--sucrose galactosyltransferase 5 OS=Arabidopsis thaliana OX=3702 GN=RFS5 PE=1 SV=1	S	Function unknown	Raffinose synthase family protein [Arabidopsis thaliana]
AT4G37320	342	540	1728	2002	3.963901	4.660818	17.044127	18.142532	3.09E-17	2.17E-15	2.055409284	up	[QV]	Secondary metabolites biosynthesis, transport and catabolism;; Defense mechanisms	Molecular Function: monooxygenase activity (GO:0004497);; Biological Process: secondary metabolic process (GO:0019748);; Cellular Component: intrinsic component of membrane (GO:0031224);; Molecular Function: tetrapyrrole binding (GO:0046906);; Molecular Function: transition metal ion binding (GO:0046914);;	--	--	[Q]	Secondary metabolites biosynthesis, transport and catabolism	Cytochrome P450	sp|Q9LHA1|C8D11_ARATH Cytochrome P450 81D11 OS=Arabidopsis thaliana OX=3702 GN=CYP81D11 PE=2 SV=1	Q	Secondary metabolites biosynthesis, transport and catabolism	cytochrome P450, family 81, subfamily D, polypeptide 5 [Arabidopsis thaliana]
AT3G20340	139	123	757	342	4.515201	2.968664	20.922935	8.687585	3.88E-06	7.01E-05	2.04893044	up	--	--	Biological Process: response to stress (GO:0006950);; Cellular Component: intracellular membrane-bounded organelle (GO:0043231);;	--	--	--	--	--	--	S	Function unknown	protein expression protein [Arabidopsis thaliana]
AT4G09500	218	214	808	1044	3.134265	2.270346	9.804499	11.657802	1.68E-15	1.01E-13	2.046472818	up	--	--	Molecular Function: transferase activity, transferring glycosyl groups (GO:0016757);;	--	--	[GC]	Carbohydrate transport and metabolism;; Energy production and conversion	UDP-glucoronosyl and UDP-glucosyl transferase	sp|Q9M0P3|U79B7_ARATH UDP-glycosyltransferase 79B7 OS=Arabidopsis thaliana OX=3702 GN=UGT79B7 PE=2 SV=1	CG	Energy production and conversion;; Carbohydrate transport and metabolism	UDP-Glycosyltransferase superfamily protein [Arabidopsis thaliana]
AT4G22470	124	204	995	332	2.330252	2.855748	15.916443	4.872716	4.97E-05	0.000695628	2.039696515	up	--	--	Molecular Function: binding (GO:0005488);; Biological Process: lipid localization (GO:0010876);; Molecular Function: hydrolase activity (GO:0016787);;	--	--	--	--	Hydrophobic seed protein	sp|Q9S7I2|AIR1_ARATH Putative lipid-binding protein AIR1 OS=Arabidopsis thaliana OX=3702 GN=AIR1 PE=2 SV=1	S	Function unknown	unnamed protein product [Arabidopsis thaliana]
AT2G40140	2201	2168	9335	9172	22.154297	16.257271	79.951164	72.142097	8.12E-23	8.43E-21	2.039090301	up	--	--	Molecular Function: nucleic acid binding transcription factor activity (GO:0001071);; Biological Process: transcription, DNA-templated (GO:0006351);; Biological Process: response to stress (GO:0006950);; Biological Process: response to fungus (GO:0009620);; Biological Process: response to organonitrogen compound (GO:0010243);; Molecular Function: cation binding (GO:0043169);; Cellular Component: …	--	--	[R]	General function prediction only	Ankyrin repeats (many copies);; Ankyrin repeat;; Ankyrin repeats (3 copies);; Ankyrin repeat;; Zinc finger C-x8-C-x5-C-x3-H type (and similar)	sp|Q9XEE6|C3H29_ARATH Zinc finger CCCH domain-containing protein 29 OS=Arabidopsis thaliana OX=3702 GN=At2g40140 PE=1 SV=1	S	Function unknown	zinc finger (CCCH-type) family protein [Arabidopsis thaliana]
AT5G63320	1647	2019	8178	7136	10.714738	9.78315	43.815306	35.053274	5.06E-21	4.75E-19	2.036047582	up	--	--	Biological Process: response to acid chemical (GO:0001101);; Molecular Function: binding (GO:0005488);; Biological Process: transcription, DNA-templated (GO:0006351);; Biological Process: response to osmotic stress (GO:0006970);; Biological Process: cellular response to starvation (GO:0009267);; Biological Process: hormone-mediated signaling pathway (GO:0009755);; Cellular Component: intracellula…	--	--	--	--	Bromodomain;; Bromodomain extra-terminal - transcription regulation	sp|Q9FGW9|GTE10_ARATH Transcription factor GTE10 OS=Arabidopsis thaliana OX=3702 GN=GTE10 PE=1 SV=2	K	Transcription	nuclear protein X1 [Arabidopsis thaliana]
AT2G36270	44	38	176	171	0.584432	0.361071	1.923436	1.722888	1.91E-06	3.65E-05	2.034344076	up	--	--	Molecular Function: nucleic acid binding transcription factor activity (GO:0001071);; Biological Process: response to acid chemical (GO:0001101);; Molecular Function: DNA binding (GO:0003677);; Biological Process: transcription, DNA-templated (GO:0006351);; Biological Process: response to osmotic stress (GO:0006970);; Biological Process: hormone-mediated signaling pathway (GO:0009755);; Biologica…	K14432|0|ath:AT2G36270|ABI5; Basic-leucine zipper (bZIP) transcription factor family protein	Plant hormone signal transduction (ko04075)	--	--	bZIP transcription factor;; Basic region leucine zipper;; bZIP Maf transcription factor	sp|Q9SJN0|ABI5_ARATH Protein ABSCISIC ACID-INSENSITIVE 5 OS=Arabidopsis thaliana OX=3702 GN=ABI5 PE=1 SV=1	K	Transcription	Basic-leucine zipper (bZIP) transcription factor family protein [Arabidopsis thaliana]
AT5G15840	45	66	238	223	0.48614	0.558226	2.343494	1.924314	1.05E-07	2.56E-06	2.031597731	up	--	--	Molecular Function: nucleic acid binding transcription factor activity (GO:0001071);; Biological Process: transcription, DNA-templated (GO:0006351);; Biological Process: flower development (GO:0009908);; Biological Process: red or far-red light signaling pathway (GO:0010017);; Cellular Component: intracellular membrane-bounded organelle (GO:0043231);; Molecular Function: transition metal ion bind…	K12135|0|ath:AT5G15840|CO; B-box type zinc finger protein with CCT domain-containing protein	Circadian rhythm - plant (ko04712)	[K]	Transcription	CCT motif;; B-box zinc finger	sp|Q39057|CONS_ARATH Zinc finger protein CONSTANS OS=Arabidopsis thaliana OX=3702 GN=CO PE=1 SV=1	K	Transcription	B-box type zinc finger protein with CCT domain-containing protein [Arabidopsis thaliana]
AT5G44585	39	80	356	118	0.658546	1.006363	5.143936	1.564155	0.000649517	0.006682254	2.026596939	up	--	--	--	--	--	--	--	--	--	--	--	hypothetical protein AT5G44585 [Arabidopsis thaliana]
AT1G02820	511	1070	3184	3275	15.507001	24.21447	82.267822	77.737282	1.51E-11	5.95E-10	2.025909406	up	--	--	Biological Process: developmental process involved in reproduction (GO:0003006);; Cellular Component: plastid (GO:0009536);; Biological Process: response to stimulus (GO:0050896);;	--	--	--	--	Late embryogenesis abundant protein	sp|Q9SRX6|LEA2_ARATH Late embryogenis abundant protein 2 OS=Arabidopsis thaliana OX=3702 GN=LEA2 PE=2 SV=1	S	Function unknown	Late embryogenesis abundant 3 (LEA3) family protein [Arabidopsis thaliana]
AT3G60650	21	24	102	85	0.553236	0.477624	2.346953	1.799124	0.000200575	0.002415755	2.025871739	up	--	--	Cellular Component: intracellular membrane-bounded organelle (GO:0043231);; Biological Process: post-embryonic root development (GO:0048528);;	--	--	--	--	--	--	195		unnamed protein product [Arabidopsis thaliana]
AT1G54217	83	51	297	272	2.085644	1.003679	6.697888	5.635384	1.28E-06	2.53E-05	2.02448227	up	--	--	Cellular Component: intracellular ribonucleoprotein complex (GO:0030529);; Cellular Component: intrinsic component of membrane (GO:0031224);;	--	--	--	--	--	--	S	Function unknown	Ribosomal protein L18ae family [Arabidopsis thaliana]
AT2G26440	341	644	2462	1511	4.011615	5.652351	24.669542	13.908006	1.13E-08	3.17E-07	2.022438493	up	[GI]	Carbohydrate transport and metabolism;; Lipid transport and metabolism	Biological Process: polysaccharide catabolic process (GO:0000272);; Molecular Function: enzyme regulator activity (GO:0030234);; Cellular Component: external encapsulating structure (GO:0030312);; Biological Process: negative regulation of molecular function (GO:0044092);; Molecular Function: carboxylic ester hydrolase activity (GO:0052689);; Biological Process: cell wall organization (GO:0071555…	--	--	--	--	Pectinesterase;; Plant invertase/pectin methylesterase inhibitor	sp|O48711|PME12_ARATH Probable pectinesterase/pectinesterase inhibitor 12 OS=Arabidopsis thaliana OX=3702 GN=PME12 PE=2 SV=1	G	Carbohydrate transport and metabolism	Plant invertase/pectin methylesterase inhibitor superfamily [Arabidopsis thaliana]
AT3G50120	49	47	198	202	0.649797	0.466838	2.237484	2.09847	3.19E-07	7.12E-06	2.014668192	up	--	--	Cellular Component: intrinsic component of membrane (GO:0031224);;	--	--	--	--	Plant protein of unknown function	sp|Q9SD53|Y3720_ARATH UPF0481 protein At3g47200 OS=Arabidopsis thaliana OX=3702 GN=At3g47200 PE=2 SV=1	S	Function unknown	transmembrane protein, putative (DUF247) [Arabidopsis thaliana]
AT5G01790	132	173	536	732	2.639994	2.576229	9.127597	11.471561	5.91E-13	2.67E-11	2.014223918	up	--	--	Cellular Component: plastid (GO:0009536);;	--	--	--	--	--	--	S	Function unknown	hypothetical protein AT5G01790 [Arabidopsis thaliana]
AT1G21130	2890	6600	22257	15650	44.632898	74.543562	289.770889	188.473542	6.97E-09	2.01E-07	2.013957672	up	[H]	Coenzyme transport and metabolism	--	K22703|0|ath:AT1G21130|IGMT4; O-methyltransferase family protein	--	[R]	General function prediction only	O-methyltransferase domain;; Dimerisation domain	sp|Q9LPU8|IGMT4_ARATH Indole glucosinolate O-methyltransferase 4 OS=Arabidopsis thaliana OX=3702 GN=IGMT4 PE=1 SV=1	L	Replication, recombination and repair	O-methyltransferase family protein [Arabidopsis thaliana]
AT2G12550	162	238	934	691	1.97226	2.161733	9.676483	6.584336	1.19E-10	4.26E-09	2.011065446	up	--	--	--	--	--	[OT]	Posttranslational modification, protein turnover, chaperones;; Signal transduction mechanisms	UBA/TS-N domain;; Ubiquitin family;; Ubiquitin-like domain	sp|Q9Y5A7|NUB1_HUMAN NEDD8 ultimate buster 1 OS=Homo sapiens OX=9606 GN=NUB1 PE=1 SV=2	OT	Posttranslational modification, protein turnover, chaperones;; Signal transduction mechanisms	unnamed protein product [Arabidopsis thaliana]
AT1G07150	264	313	1128	1253	3.805665	3.364029	13.834299	14.119686	4.10E-19	3.34E-17	2.006690925	up	[R]	General function prediction only	--	--	--	[T]	Signal transduction mechanisms	Protein kinase domain;; Protein tyrosine and serine/threonine kinase	sp|Q9SND6|M3K20_ARATH Mitogen-activated protein kinase kinase kinase 20 OS=Arabidopsis thaliana OX=3702 GN=MAPKKK20 PE=1 SV=1	T	Signal transduction mechanisms	mitogen-activated protein kinase kinase kinase 13 [Arabidopsis thaliana]
AT4G29740	148	239	994	551	1.808149	2.187102	10.273313	5.205526	1.90E-07	4.43E-06	2.002188901	up	[C]	Energy production and conversion	Molecular Function: nucleotide binding (GO:0000166);; Biological Process: cytokinin metabolic process (GO:0009690);; Molecular Function: oxidoreductase activity, acting on the CH-NH2 group of donors, oxygen as acceptor (GO:0016641);; Molecular Function: oxidoreductase activity, acting on the CH-NH group of donors (GO:0016645);; Cellular Component: extracellular region part (GO:0044421);; Biologic…	K00279|0|ath:AT4G29740|CKX4; cytokinin oxidase 4	Zeatin biosynthesis (ko00908)	[C]	Energy production and conversion	Cytokinin dehydrogenase 1, FAD and cytokinin binding;; FAD binding domain;; Cytokinin dehydrogenase 1, FAD and cytokinin binding	sp|Q9FUJ2|CKX4_ARATH Cytokinin dehydrogenase 4 OS=Arabidopsis thaliana OX=3702 GN=CKX4 PE=1 SV=2	C	Energy production and conversion	cytokinin oxidase 4 [Arabidopsis thaliana]
AT2G21320	397	676	1937	2430	9.006085	11.408578	37.354065	43.059017	1.33E-14	7.12E-13	2.001167315	up	--	--	Molecular Function: nucleic acid binding transcription factor activity (GO:0001071);; Biological Process: transcription, DNA-templated (GO:0006351);; Biological Process: response to blue light (GO:0009637);; Biological Process: photomorphogenesis (GO:0009640);; Biological Process: heat acclimation (GO:0010286);; Cellular Component: intracellular membrane-bounded organelle (GO:0043231);; Molecular…	--	--	--	--	B-box zinc finger	sp|Q9SJU5|BBX18_ARATH B-box zinc finger protein 18 OS=Arabidopsis thaliana OX=3702 GN=BBX18 PE=1 SV=2	S	Function unknown	B-box zinc finger family protein [Arabidopsis thaliana]
AT5G55450	176	202	860	679	4.966162	4.253154	20.680445	14.996973	5.78E-12	2.36E-10	1.999049856	up	--	--	Molecular Function: hydrolase activity (GO:0016787);; Biological Process: protein metabolic process (GO:0019538);;	--	--	--	--	Probable lipid transfer	sp|Q8W453|DIRL1_ARATH Putative lipid-transfer protein DIR1 OS=Arabidopsis thaliana OX=3702 GN=DIR1 PE=1 SV=1	S	Function unknown	Bifunctional inhibitor/lipid-transfer protein/seed storage 2S albumin superfamily protein [Arabidopsis thaliana]
AT5G05320	25	34	151	85	0.405819	0.417467	2.110846	1.090706	0.000331949	0.003751767	1.993131315	up	[HC]	Coenzyme transport and metabolism;; Energy production and conversion	Molecular Function: catalytic activity (GO:0003824);; Biological Process: single-organism metabolic process (GO:0044710);; Molecular Function: flavin adenine dinucleotide binding (GO:0050660);;	--	--	[CR]	Energy production and conversion;; General function prediction only	FAD binding domain;; FAD binding domain	sp|Q9FLC2|MO3_ARATH Monooxygenase 3 OS=Arabidopsis thaliana OX=3702 GN=MO3 PE=2 SV=1	C	Energy production and conversion	FAD/NAD(P)-binding oxidoreductase family protein [Arabidopsis thaliana]
AT1G76190	16	38	113	101	0.510705	0.907155	3.125915	2.559409	0.000406476	0.004488157	1.985570824	up	--	--	Biological Process: response to hormone (GO:0009725);;	--	--	--	--	Auxin responsive protein	sp|Q6NMM0|SAU61_ARATH Auxin-responsive protein SAUR61 OS=Arabidopsis thaliana OX=3702 GN=SAUR61 PE=2 SV=1	S	Function unknown	SAUR-like auxin-responsive protein family [Arabidopsis thaliana]
AT4G40063	31	51	175	153	3.028161	3.760836	14.756086	11.868434	8.42E-06	0.000140739	1.984857809	up	--	--	--	--	--	--	--	--	--	--	--	hypothetical protein AT4G40063 [Arabidopsis thaliana]
AT3G20520	26	29	141	79	0.259834	0.222611	1.235628	0.636602	0.000459709	0.004991705	1.984314646	up	[S]	Function unknown	Molecular Function: phosphoric diester hydrolase activity (GO:0008081);; Biological Process: alditol metabolic process (GO:0019400);; Cellular Component: intrinsic component of membrane (GO:0031224);;	--	--	[C]	Energy production and conversion	Glycerophosphoryl diester phosphodiesterase family	sp|F4JEQ1|GPDL5_ARATH Glycerophosphodiester phosphodiesterase GDPDL5 OS=Arabidopsis thaliana OX=3702 GN=GDPDL5 PE=2 SV=1	C	Energy production and conversion	SHV3-like 3 [Arabidopsis thaliana]
AT1G64900	2078	3481	11250	10943	27.46505	34.267452	126.435814	113.004272	3.73E-16	2.36E-14	1.98370974	up	[QV]	Secondary metabolites biosynthesis, transport and catabolism;; Defense mechanisms	--	K24184|0|ath:AT1G64900|CYP89A2; cytochrome P450, family 89, subfamily A, polypeptide 2	--	[Q]	Secondary metabolites biosynthesis, transport and catabolism	Cytochrome P450	sp|Q42602|C89A2_ARATH Cytochrome P450 89A2 OS=Arabidopsis thaliana OX=3702 GN=CYP89A2 PE=2 SV=2	Q	Secondary metabolites biosynthesis, transport and catabolism	cytochrome P450, family 89, subfamily A, polypeptide 2 [Arabidopsis thaliana]
AT1G53430	2302	3944	14069	10652	15.621011	19.930699	81.160573	56.457951	2.54E-12	1.08E-10	1.982622525	up	[K]	Transcription	Biological Process: cellular protein modification process (GO:0006464);; Molecular Function: kinase activity (GO:0016301);; Cellular Component: intrinsic component of membrane (GO:0031224);; Molecular Function: purine ribonucleoside binding (GO:0032550);;	--	--	--	--	Protein tyrosine and serine/threonine kinase;; Protein kinase domain;; Malectin domain;; Leucine rich repeat;; Leucine Rich repeats (2 copies);; Leucine Rich Repeat	sp|C0LGG8|Y5343_ARATH Probable LRR receptor-like serine/threonine-protein kinase At1g53430 OS=Arabidopsis thaliana OX=3702 GN=At1g53430 PE=1 SV=1	T	Signal transduction mechanisms	Leucine-rich repeat transmembrane protein kinase [Arabidopsis thaliana]
AT4G12320	1540	3703	9983	10707	12.981215	23.258734	71.565613	70.526176	1.12E-09	3.64E-08	1.981868212	up	[QV]	Secondary metabolites biosynthesis, transport and catabolism;; Defense mechanisms	--	--	--	[Q]	Secondary metabolites biosynthesis, transport and catabolism	Cytochrome P450	sp|A0A4D6Q415|CYP1_CROXC Flavonoid 3&apos;-monooxygenase CYP75B137 OS=Crocosmia x crocosmiiflora OX=1053288 GN=CYP75B137 PE=1 SV=1	Q	Secondary metabolites biosynthesis, transport and catabolism	cytochrome P450, family 706, subfamily A, polypeptide 6 [Arabidopsis thaliana]
AT5G27930	590	691	2462	2733	7.233928	6.017275	23.004873	23.959401	2.13E-23	2.24E-21	1.981039245	up	--	--	Molecular Function: phosphoprotein phosphatase activity (GO:0004721);; Biological Process: cellular protein modification process (GO:0006464);; Molecular Function: cation binding (GO:0043169);; Cellular Component: intracellular part (GO:0044424);;	--	--	[T]	Signal transduction mechanisms	Protein phosphatase 2C	sp|Q0WRB2|P2C73_ARATH Probable protein phosphatase 2C 73 OS=Arabidopsis thaliana OX=3702 GN=PPC6-7 PE=2 SV=1	T	Signal transduction mechanisms	Protein phosphatase 2C family protein [Arabidopsis thaliana]
AT1G08890	515	432	1858	2021	6.807712	4.25167	20.894152	20.886402	2.57E-15	1.48E-13	1.978414647	up	[G]	Carbohydrate transport and metabolism	Cellular Component: plastid (GO:0009536);; Molecular Function: substrate-specific transmembrane transporter activity (GO:0022891);; Cellular Component: intrinsic component of membrane (GO:0031224);; Biological Process: single-organism transport (GO:0044765);;	K03444|0|ath:AT1G08890|Major facilitator superfamily protein	--	[R]	General function prediction only	Sugar (and other) transporter;; Major Facilitator Superfamily	sp|Q9SCW7|ERDL1_ARATH Sugar transporter ERD6-like 1 OS=Arabidopsis thaliana OX=3702 GN=SUGTL4 PE=2 SV=2	U	Intracellular trafficking, secretion, and vesicular transport	Major facilitator superfamily protein [Arabidopsis thaliana]
AT3G55760	623	646	2517	2621	7.197797	5.573316	24.666472	23.542534	3.93E-21	3.72E-19	1.974762143	up	--	--	Cellular Component: plastid stroma (GO:0009532);; Cellular Component: intrinsic component of membrane (GO:0031224);;	--	--	--	--	--	--	1011		hypothetical protein AT3G55760 [Arabidopsis thaliana]
AT2G45660	700	1191	3807	3681	12.008689	15.284138	54.892925	48.816929	9.29E-15	5.04E-13	1.972533137	up	--	--	Molecular Function: transcription regulatory region sequence-specific DNA binding (GO:0000976);; Molecular Function: nucleic acid binding transcription factor activity (GO:0001071);; Biological Process: response to acid chemical (GO:0001101);; Molecular Function: protein binding (GO:0005515);; Biological Process: transcription from RNA polymerase II promoter (GO:0006366);; Biological Process: pro…	--	--	[K]	Transcription	SRF-type transcription factor (DNA-binding and dimerisation domain);; K-box region	sp|O64645|SOC1_ARATH MADS-box protein SOC1 OS=Arabidopsis thaliana OX=3702 GN=SOC1 PE=1 SV=1	K	Transcription	AGAMOUS-like 20 [Arabidopsis thaliana]
AT5G17300	2573	3315	10856	12801	32.900463	31.594292	118.073418	127.960354	5.58E-26	7.20E-24	1.970513277	up	--	--	Molecular Function: nucleic acid binding transcription factor activity (GO:0001071);; Molecular Function: nucleic acid binding (GO:0003676);; Biological Process: transcription, DNA-templated (GO:0006351);; Biological Process: hormone-mediated signaling pathway (GO:0009755);; Biological Process: auxin biosynthetic process (GO:0009851);; Cellular Component: intracellular membrane-bounded organelle …	--	--	[O]	Posttranslational modification, protein turnover, chaperones	Myb-like DNA-binding domain	sp|F4KGY6|RVE1_ARATH Protein REVEILLE 1 OS=Arabidopsis thaliana OX=3702 GN=RVE1 PE=2 SV=1	K	Transcription	Homeodomain-like superfamily protein [Arabidopsis thaliana]
AT3G57430	167	279	884	875	1.407396	1.755883	6.349792	5.777747	3.83E-12	1.59E-10	1.963119066	up	--	--	Biological Process: RNA processing (GO:0006396);; Cellular Component: plastid (GO:0009536);; Molecular Function: transition metal ion binding (GO:0046914);;	--	--	[R]	General function prediction only	PPR repeat family;; PPR repeat;; DYW family of nucleic acid deaminases;; PPR repeat;; Pentatricopeptide repeat domain;; Pentacotripeptide-repeat region of PRORP	sp|Q7Y211|PP285_ARATH Pentatricopeptide repeat-containing protein At3g57430, chloroplastic OS=Arabidopsis thaliana OX=3702 GN=PCMP-H81 PE=2 SV=2	S	Function unknown	Tetratricopeptide repeat (TPR)-like superfamily protein [Arabidopsis thaliana]
AT5G55340	50	58	185	249	0.876503	0.763882	2.773624	3.431218	2.71E-07	6.13E-06	1.960198352	up	[M]	Cell wall/membrane/envelope biogenesis	Molecular Function: O-acyltransferase activity (GO:0008374);; Cellular Component: intrinsic component of membrane (GO:0031224);;	--	--	--	--	Membrane bound O-acyl transferase family	sp|Q9FJ76|WAXS5_ARATH Probable long-chain-alcohol O-fatty-acyltransferase 5 OS=Arabidopsis thaliana OX=3702 GN=AT5 PE=2 SV=1	S	Function unknown	MBOAT (membrane bound O-acyl transferase) family protein [Arabidopsis thaliana]
AT1G49450	318	252	983	1338	3.728834	2.197387	9.808341	12.266126	8.70E-12	3.49E-10	1.958381111	up	[R]	General function prediction only	Cellular Component: intrinsic component of membrane (GO:0031224);; Cellular Component: intracellular part (GO:0044424);;	--	--	[R]	General function prediction only	WD domain, G-beta repeat;; PQQ-like domain;; WD40 repeated domain;; Nucleoporin Nup120/160	sp|O48716|JGB_ARATH Protein JINGUBANG OS=Arabidopsis thaliana OX=3702 GN=JGB PE=1 SV=1	S	Function unknown	Transducin/WD40 repeat-like superfamily protein [Arabidopsis thaliana]
AT1G14540	135	252	1156	309	2.643646	3.666826	19.256973	4.723931	0.000388777	0.004321902	1.956977972	up	--	--	Biological Process: response to hypoxia (GO:0001666);; Molecular Function: catalytic activity (GO:0003824);; Molecular Function: antioxidant activity (GO:0016209);; Biological Process: hydrogen peroxide metabolic process (GO:0042743);; Molecular Function: cation binding (GO:0043169);; Biological Process: single-organism metabolic process (GO:0044710);; Molecular Function: tetrapyrrole binding (GO…	K00430|0|ath:AT1G14540|PER4; Peroxidase superfamily protein	Phenylpropanoid biosynthesis (ko00940)	--	--	Peroxidase	sp|Q9LE15|PER4_ARATH Peroxidase 4 OS=Arabidopsis thaliana OX=3702 GN=PER4 PE=3 SV=1	Q	Secondary metabolites biosynthesis, transport and catabolism	Peroxidase superfamily protein [Arabidopsis thaliana]
AT5G06690	293	565	1909	1412	6.957785	10.130686	37.180369	25.235583	2.32E-09	7.15E-08	1.956493459	up	--	--	--	--	--	[O]	Posttranslational modification, protein turnover, chaperones	Thioredoxin	sp|Q9FG36|TRL31_ARATH Thioredoxin-like 3-1, chloroplastic OS=Arabidopsis thaliana OX=3702 GN=WCRKC1 PE=2 SV=3	O	Posttranslational modification, protein turnover, chaperones	WCRKC thioredoxin 1 [Arabidopsis thaliana]
AT1G07420	957	934	3892	3664	15.880604	11.051277	55.507927	47.469227	1.39E-18	1.10E-16	1.956267095	up	[I]	Lipid transport and metabolism	Biological Process: developmental process involved in reproduction (GO:0003006);; Biological Process: fatty acid metabolic process (GO:0006631);; Biological Process: lipid biosynthetic process (GO:0008610);; Cellular Component: plastid envelope (GO:0009526);; Molecular Function: oxidoreductase activity, acting on paired donors, with incorporation or reduction of molecular oxygen, NAD(P)H as one d…	K14424|0|ath:AT1G07420|SMO2-1; sterol 4-alpha-methyl-oxidase 2-1	Steroid biosynthesis (ko00100)	[I]	Lipid transport and metabolism	Fatty acid hydroxylase superfamily	sp|Q8VWZ8|SMO22_ARATH Methylsterol monooxygenase 2-2 OS=Arabidopsis thaliana OX=3702 GN=SMO2-2 PE=2 SV=1	I	Lipid transport and metabolism	sterol 4-alpha-methyl-oxidase 2-1 [Arabidopsis thaliana]
AT4G11600	5201	5923	23775	20252	125.573563	106.534439	488.095032	382.022705	1.76E-19	1.47E-17	1.955040684	up	[VI]	Defense mechanisms;; Lipid transport and metabolism	Molecular Function: peroxidase activity (GO:0004601);; Cellular Component: extracellular region (GO:0005576);; Biological Process: response to osmotic stress (GO:0006970);; Cellular Component: plastid (GO:0009536);; Biological Process: response to metal ion (GO:0010038);; Cellular Component: membrane (GO:0016020);; Biological Process: single-organism metabolic process (GO:0044710);; Biological Pr…	K00432|2.42546e-145|ath:AT4G11600|GPX6; glutathione peroxidase 6	Glutathione metabolism (ko00480);; Arachidonic acid metabolism (ko00590)	[O]	Posttranslational modification, protein turnover, chaperones	Glutathione peroxidase;; AhpC/TSA family;; Redoxin	sp|O48646|GPX6_ARATH Probable phospholipid hydroperoxide glutathione peroxidase 6, mitochondrial OS=Arabidopsis thaliana OX=3702 GN=GPX6 PE=2 SV=2	O	Posttranslational modification, protein turnover, chaperones	PHGPX [Arabidopsis thaliana]
AT1G22990	43	34	200	104	1.396422	0.813314	5.636393	2.702209	0.000313329	0.003568025	1.951996	up	--	--	--	--	--	[P]	Inorganic ion transport and metabolism	Heavy-metal-associated domain	sp|Q93VP2|HIP22_ARATH Heavy metal-associated isoprenylated plant protein 22 OS=Arabidopsis thaliana OX=3702 GN=HIPP22 PE=1 SV=1	P	Inorganic ion transport and metabolism	Heavy metal transport/detoxification superfamily protein [Arabidopsis thaliana]
AT1G13390	720	925	3335	3086	10.033402	9.438008	42.178034	35.077784	4.18E-19	3.39E-17	1.938226697	up	--	--	Cellular Component: intracellular membrane-bounded organelle (GO:0043231);;	--	--	--	--	--	--	346		translocase subunit seca [Arabidopsis thaliana]
AT5G61810	714	851	2856	3281	9.044557	8.036192	30.799231	32.531905	4.78E-23	4.99E-21	1.932122536	up	--	--	Molecular Function: adenine nucleotide transmembrane transporter activity (GO:0000295);; Molecular Function: protein binding (GO:0005515);; Biological Process: phosphate ion transport (GO:0006817);; Biological Process: nucleotide transport (GO:0006862);; Biological Process: cellular process (GO:0009987);; Molecular Function: inorganic anion transmembrane transporter activity (GO:0015103);; Biolog…	K14684|0|csat:104739163|calcium-binding mitochondrial carrier protein SCaMC-1-like	--	[F]	Nucleotide transport and metabolism	Mitochondrial carrier protein;; EF hand;; EF-hand domain pair;; EF-hand domain;; EF hand;; EF-hand domain pair	sp|Q9FLS8|MAPC1_ARATH Calcium-dependent mitochondrial ATP-magnesium/phosphate carrier protein 1 OS=Arabidopsis thaliana OX=3702 GN=APC1 PE=1 SV=1	C	Energy production and conversion	Mitochondrial substrate carrier family protein [Arabidopsis thaliana]
AT1G11170	117	145	509	511	1.457728	1.34474	5.546821	4.938431	6.65E-12	2.69E-10	1.928614554	up	--	--	Molecular Function: transferase activity (GO:0016740);;	--	--	--	--	Protein of unknown function (DUF707)	--	S	Function unknown	lysine ketoglutarate reductase trans-splicing-like protein (DUF707) [Arabidopsis thaliana]
AT4G27950	401	340	1324	1604	6.833973	4.307019	19.189587	21.366505	6.48E-14	3.25E-12	1.92307534	up	--	--	Biological Process: phosphorelay signal transduction system (GO:0000160);; Molecular Function: nucleic acid binding transcription factor activity (GO:0001071);; Molecular Function: nucleic acid binding (GO:0003676);; Biological Process: transcription, DNA-templated (GO:0006351);; Biological Process: protein import into nucleus (GO:0006606);; Biological Process: hormone-mediated signaling pathway …	--	--	--	--	AP2 domain	sp|Q9SUE3|CRF4_ARATH Ethylene-responsive transcription factor CRF4 OS=Arabidopsis thaliana OX=3702 GN=CRF4 PE=1 SV=2	K	Transcription	cytokinin response factor 4 [Arabidopsis thaliana]
AT1G25250	52	52	174	235	0.660294	0.500376	1.878378	2.246999	9.85E-07	2.00E-05	1.922397394	up	--	--	Molecular Function: nucleic acid binding transcription factor activity (GO:0001071);; Biological Process: developmental process involved in reproduction (GO:0003006);; Molecular Function: nucleic acid binding (GO:0003676);; Biological Process: transcription, DNA-templated (GO:0006351);; Biological Process: tropism (GO:0009606);; Biological Process: auxin biosynthetic process (GO:0009851);; Biolog…	--	--	[R]	General function prediction only	--	sp|Q9FRH4|IDD16_ARATH Protein indeterminate-domain 16 OS=Arabidopsis thaliana OX=3702 GN=IDD16 PE=2 SV=1	K	Transcription	indeterminate(ID)-domain 16 [Arabidopsis thaliana]
AT1G61380	964	1813	6019	4460	8.253083	11.536914	43.869955	29.80193	4.42E-10	1.50E-08	1.91939783	up	[NW]	Cell motility;; Extracellular structures	--	--	--	--	--	Protein tyrosine and serine/threonine kinase;; Protein kinase domain;; S-locus glycoprotein domain;; PAN-like domain;; Domain of unknown function (DUF3403)	sp|O64782|SD129_ARATH G-type lectin S-receptor-like serine/threonine-protein kinase SD1-29 OS=Arabidopsis thaliana OX=3702 GN=SD129 PE=1 SV=1	T	Signal transduction mechanisms	S-domain-1 29 [Arabidopsis thaliana]
AT5G37590	302	249	1258	881	3.730339	2.305356	13.060768	8.410418	4.15E-09	1.23E-07	1.917472029	up	[R]	General function prediction only	Cellular Component: plastid (GO:0009536);;	--	--	[Z]	Cytoskeleton	Tetratricopeptide repeat;; Tetratricopeptide repeat;; Tetratricopeptide repeat;; Tetratricopeptide repeat;; MalT-like TPR region;; Tetratricopeptide repeat;; Tetratricopeptide repeat;; Tetratricopeptide repeat;; Tetratricopeptide repeat;; Tetratricopeptide repeat;; Tetratricopeptide repeat	sp|Q9NSK0|KLC4_HUMAN Kinesin light chain 4 OS=Homo sapiens OX=9606 GN=KLC4 PE=1 SV=3	Z	Cytoskeleton	Tetratricopeptide repeat (TPR)-like superfamily protein [Arabidopsis thaliana]
AT1G01470	2039	2386	9460	7550	37.502499	32.687279	147.955505	108.498451	3.28E-16	2.08E-14	1.917088947	up	[V]	Defense mechanisms	Biological Process: developmental process involved in reproduction (GO:0003006);; Cellular Component: cytoplasm (GO:0005737);; Biological Process: response to water deprivation (GO:0009414);; Biological Process: response to fungus (GO:0009620);; Biological Process: response to light intensity (GO:0009642);;	--	--	--	--	Late embryogenesis abundant protein	sp|O03983|LEA14_ARATH Probable desiccation-related protein LEA14 OS=Arabidopsis thaliana OX=3702 GN=LEA14 PE=1 SV=1	S	Function unknown	Late embryogenesis abundant protein [Arabidopsis thaliana]
AT1G52200	768	1191	4934	2412	13.485135	15.516644	74.108991	32.934961	2.43E-07	5.57E-06	1.915552533	up	--	--	Biological Process: response to stress (GO:0006950);; Cellular Component: intrinsic component of membrane (GO:0031224);;	--	--	--	--	PLAC8 family	sp|Q9M815|PCR8_ARATH Protein PLANT CADMIUM RESISTANCE 8 OS=Arabidopsis thaliana OX=3702 GN=PCR8 PE=1 SV=2	S	Function unknown	PLAC8 family protein [Arabidopsis thaliana]
AT4G16750	227	127	613	801	4.655044	1.941039	10.695821	12.852677	3.48E-07	7.70E-06	1.914698838	up	--	--	Biological Process: phosphorelay signal transduction system (GO:0000160);; Molecular Function: nucleic acid binding transcription factor activity (GO:0001071);; Molecular Function: nucleic acid binding (GO:0003676);; Biological Process: transcription, DNA-templated (GO:0006351);; Cellular Component: intracellular membrane-bounded organelle (GO:0043231);; Biological Process: single-multicellular o…	--	--	--	--	AP2 domain	sp|Q9SUK8|ERF39_ARATH Ethylene-responsive transcription factor ERF039 OS=Arabidopsis thaliana OX=3702 GN=ERF039 PE=2 SV=1	K	Transcription	Integrase-type DNA-binding superfamily protein [Arabidopsis thaliana]
AT2G34090	297	377	1524	1043	4.392173	4.146901	19.53028	12.446149	2.12E-10	7.34E-09	1.913848513	up	[HG]	Coenzyme transport and metabolism;; Carbohydrate transport and metabolism	Biological Process: developmental process involved in reproduction (GO:0003006);;	--	--	--	--	Uncharacterised protein family UPF0052	sp|P53980|YNB1_YEAST Uncharacterized protein YNL011C OS=Saccharomyces cerevisiae (strain ATCC 204508 / S288c) OX=559292 GN=YNL011C PE=1 SV=1	S	Function unknown	maternal effect embryo arrest 18 [Arabidopsis thaliana]
AT1G49570	31	26	121	100	0.498368	0.308411	1.68189	1.273424	0.000215682	0.002580298	1.912812567	up	--	--	Molecular Function: catalytic activity (GO:0003824);; Biological Process: response to stress (GO:0006950);; Molecular Function: antioxidant activity (GO:0016209);; Cellular Component: intrinsic component of membrane (GO:0031224);; Biological Process: hydrogen peroxide metabolic process (GO:0042743);; Molecular Function: cation binding (GO:0043169);; Biological Process: single-organism metabolic p…	K00430|0|ath:AT1G49570|Peroxidase superfamily protein	Phenylpropanoid biosynthesis (ko00940)	--	--	Peroxidase	sp|Q9FX85|PER10_ARATH Peroxidase 10 OS=Arabidopsis thaliana OX=3702 GN=PER10 PE=1 SV=1	C	Energy production and conversion	Peroxidase superfamily protein [Arabidopsis thaliana]
AT2G28500	27	45	128	146	0.538426	0.682288	2.219633	2.32103	3.85E-05	0.000551914	1.903202302	up	--	--	--	--	--	--	--	Lateral organ boundaries (LOB) domain	sp|Q9SK08|LBD11_ARATH LOB domain-containing protein 11 OS=Arabidopsis thaliana OX=3702 GN=LBD11 PE=2 SV=2	S	Function unknown	LOB domain-containing protein 11 [Arabidopsis thaliana]
AT1G08650	1357	1189	4499	5404	22.381273	14.51845	62.813262	69.452973	9.70E-17	6.43E-15	1.901491687	up	[M]	Cell wall/membrane/envelope biogenesis	--	--	--	[T]	Signal transduction mechanisms	Protein kinase domain;; Protein tyrosine and serine/threonine kinase	sp|Q9SPK4|PPCK1_ARATH Phosphoenolpyruvate carboxylase kinase 1 OS=Arabidopsis thaliana OX=3702 GN=PPCK1 PE=1 SV=1	T	Signal transduction mechanisms	phosphoenolpyruvate carboxylase kinase 1 [Arabidopsis thaliana]
AT3G60980	393	566	1748	1896	6.6372	7.133908	25.145647	25.068527	5.05E-17	3.45E-15	1.898835747	up	--	--	Biological Process: response to stress (GO:0006950);; Cellular Component: intracellular membrane-bounded organelle (GO:0043231);;	--	--	[R]	General function prediction only	PPR repeat family;; PPR repeat;; PPR repeat	sp|Q9LEX5|PP290_ARATH Pentatricopeptide repeat-containing protein At3g60980, mitochondrial OS=Arabidopsis thaliana OX=3702 GN=At3g60980 PE=2 SV=1	D	Cell cycle control, cell division, chromosome partitioning	Tetratricopeptide repeat (TPR)-like superfamily protein [Arabidopsis thaliana]
AT1G26600	28	83	211	200	0.747351	1.450266	4.534926	3.908347	0.000147315	0.001832756	1.897626198	up	--	--	Cellular Component: extracellular region part (GO:0044421);; Biological Process: single-multicellular organism process (GO:0044707);;	--	--	--	--	--	sp|Q9FZE4|CLE9_ARATH CLAVATA3/ESR (CLE)-related protein 9 OS=Arabidopsis thaliana OX=3702 GN=CLE9 PE=2 SV=2	S	Function unknown	CLAVATA3/ESR-RELATED 9 [Arabidopsis thaliana]
AT2G28840	4869	4279	17320	17936	61.279623	40.118822	186.175763	176.988133	1.57E-17	1.13E-15	1.894018699	up	[T]	Signal transduction mechanisms	Molecular Function: catalytic activity (GO:0003824);; Cellular Component: intrinsic component of membrane (GO:0031224);; Biological Process: protein modification by small protein conjugation (GO:0032446);; Molecular Function: transition metal ion binding (GO:0046914);;	--	--	--	--	Ankyrin repeats (3 copies);; Ankyrin repeats (many copies);; Ankyrin repeat;; Ankyrin repeat;; Ankyrin repeats (many copies)	sp|Q94B55|XB31_ARATH Putative E3 ubiquitin-protein ligase XBAT31 OS=Arabidopsis thaliana OX=3702 GN=XBAT31 PE=2 SV=1	O	Posttranslational modification, protein turnover, chaperones	hypothetical protein AT2G28840 [Arabidopsis thaliana]
AT1G75880	122	319	871	751	1.957106	3.855739	12.052915	9.532812	1.29E-06	2.56E-05	1.890649731	up	[IR]	Lipid transport and metabolism;; General function prediction only	Biological Process: reproduction (GO:0000003);; Biological Process: lipid metabolic process (GO:0006629);; Molecular Function: transferase activity (GO:0016740);; Molecular Function: hydrolase activity, acting on ester bonds (GO:0016788);; Cellular Component: intrinsic component of membrane (GO:0031224);;	--	--	--	--	GDSL-like Lipase/Acylhydrolase	sp|Q94CH8|EXL1_ARATH GDSL esterase/lipase EXL1 OS=Arabidopsis thaliana OX=3702 GN=EXL1 PE=2 SV=1	I	Lipid transport and metabolism	SGNH hydrolase-type esterase superfamily protein [Arabidopsis thaliana]
AT1G74430	148	262	736	802	2.80201	3.528583	11.650633	11.773428	1.49E-10	5.29E-09	1.889832095	up	--	--	Molecular Function: nucleic acid binding transcription factor activity (GO:0001071);; Biological Process: response to acid chemical (GO:0001101);; Molecular Function: DNA binding (GO:0003677);; Biological Process: transcription, DNA-templated (GO:0006351);;	--	--	[K]	Transcription	Myb-like DNA-binding domain;; Myb-like DNA-binding domain	sp|Q9LE63|MY106_ARATH Transcription factor MYB106 OS=Arabidopsis thaliana OX=3702 GN=MYB106 PE=2 SV=1	K	Transcription	myb domain protein 95 [Arabidopsis thaliana]
AT1G59870	13164	22209	74888	56229	66.212021	83.21405	320.273895	220.963348	1.41E-11	5.58E-10	1.887687995	up	[T]	Signal transduction mechanisms	Molecular Function: phosphoprotein phosphatase activity (GO:0004721);; Cellular Component: cell-cell junction (GO:0005911);; Biological Process: phosphate-containing compound metabolic process (GO:0006796);; Biological Process: response to osmotic stress (GO:0006970);; Cellular Component: plastid envelope (GO:0009526);; Biological Process: response to bacterium (GO:0009617);; Biological Process: …	--	--	[Q]	Secondary metabolites biosynthesis, transport and catabolism	ABC-2 type transporter;; ABC transporter;; Plant PDR ABC transporter associated;; ABC-2 type transporter;; ABC-transporter N-terminal;; AAA domain, putative AbiEii toxin, Type IV TA system;; CDR ABC transporter	sp|Q9XIE2|AB36G_ARATH ABC transporter G family member 36 OS=Arabidopsis thaliana OX=3702 GN=ABCG36 PE=1 SV=1	Q	Secondary metabolites biosynthesis, transport and catabolism	ABC-2 and Plant PDR ABC-type transporter family protein [Arabidopsis thaliana]
AT4G22770	147	121	495	534	2.22607	1.371991	6.371671	6.316841	8.45E-10	2.78E-08	1.88613315	up	--	--	Molecular Function: nucleic acid binding (GO:0003676);;	--	--	--	--	Plants and Prokaryotes Conserved (PCC) domain	sp|O49658|AHL2_ARATH AT-hook motif nuclear-localized protein 2 OS=Arabidopsis thaliana OX=3702 GN=AHL2 PE=2 SV=1	K	Transcription	AT hook motif DNA-binding family protein [Arabidopsis thaliana]
AT5G43630	2184	3095	8927	10961	17.653125	18.444826	59.518998	66.742854	4.65E-20	4.18E-18	1.881342084	up	--	--	Molecular Function: nucleic acid binding (GO:0003676);; Biological Process: transcription from RNA polymerase II promoter (GO:0006366);; Biological Process: cellular protein modification process (GO:0006464);; Cellular Component: transcription elongation factor complex (GO:0008023);; Molecular Function: transition metal ion binding (GO:0046914);;	--	--	--	--	Plus-3 domain	--	S	Function unknown	zinc knuckle (CCHC-type) family protein [Arabidopsis thaliana]
AT1G62050	496	624	2079	2106	5.347679	5.007719	19.059931	17.739315	8.21E-19	6.55E-17	1.870328802	up	--	--	Cellular Component: extracellular region (GO:0005576);; Cellular Component: intracellular membrane-bounded organelle (GO:0043231);;	K21437|0|ath:AT1G62050|Ankyrin repeat family protein	--	[R]	General function prediction only	GPCR-chaperone	sp|Q86YJ7|AN13B_HUMAN Ankyrin repeat domain-containing protein 13B OS=Homo sapiens OX=9606 GN=ANKRD13B PE=1 SV=4	S	Function unknown	Ankyrin repeat family protein [Arabidopsis thaliana]
AT4G12000	283	452	1395	1318	3.204995	3.936993	13.432907	11.65817	1.18E-12	5.16E-11	1.867824568	up	[S]	Function unknown	Biological Process: response to stress (GO:0006950);; Cellular Component: intrinsic component of membrane (GO:0031224);;	--	--	--	--	SNARE associated Golgi protein	--	S	Function unknown	SNARE associated Golgi protein family [Arabidopsis thaliana]
AT5G58660	81	95	351	304	1.301395	1.146957	4.911674	3.8751	2.69E-08	7.08E-07	1.866646504	up	[Q]	Secondary metabolites biosynthesis, transport and catabolism	Molecular Function: oxidoreductase activity, acting on paired donors, with incorporation or reduction of molecular oxygen (GO:0016705);; Biological Process: single-organism metabolic process (GO:0044710);; Molecular Function: transition metal ion binding (GO:0046914);;	--	--	[QR]	Secondary metabolites biosynthesis, transport and catabolism;; General function prediction only	non-haem dioxygenase in morphine synthesis N-terminal;; 2OG-Fe(II) oxygenase superfamily	sp|O49561|G2OX8_ARATH Gibberellin 2-beta-dioxygenase 8 OS=Arabidopsis thaliana OX=3702 GN=GA2OX8 PE=1 SV=2	Q	Secondary metabolites biosynthesis, transport and catabolism	2-oxoglutarate (2OG) and Fe(II)-dependent oxygenase superfamily protein [Arabidopsis thaliana]
AT1G28360	29	21	90	100	0.523951	0.282132	1.40212	1.441438	0.000617491	0.006420864	1.866632172	up	--	--	Biological Process: phosphorelay signal transduction system (GO:0000160);; Molecular Function: nucleic acid binding transcription factor activity (GO:0001071);; Molecular Function: nucleic acid binding (GO:0003676);; Biological Process: transcription, DNA-templated (GO:0006351);; Biological Process: response to stress (GO:0006950);; Cellular Component: intracellular membrane-bounded organelle (GO…	--	--	--	--	AP2 domain	sp|Q94ID6|ERF81_ARATH Ethylene-responsive transcription factor 12 OS=Arabidopsis thaliana OX=3702 GN=ERF12 PE=1 SV=1	K	Transcription	F3M18.21 [Arabidopsis thaliana]
AT5G03680	132	119	390	565	1.414643	0.947713	3.556803	4.73732	4.92E-09	1.45E-07	1.866007608	up	--	--	Molecular Function: nucleic acid binding transcription factor activity (GO:0001071);; Molecular Function: nucleic acid binding (GO:0003676);; Biological Process: transcription, DNA-templated (GO:0006351);; Biological Process: response to organonitrogen compound (GO:0010243);; Biological Process: organ growth (GO:0035265);; Cellular Component: intracellular membrane-bounded organelle (GO:0043231);…	--	--	[K]	Transcription	Myb/SANT-like DNA-binding domain	sp|Q9LZS0|PTL_ARATH Trihelix transcription factor PTL OS=Arabidopsis thaliana OX=3702 GN=PTL PE=1 SV=1	K	Transcription	Duplicated homeodomain-like superfamily protein [Arabidopsis thaliana]
AT1G07160	35	33	168	83	0.551917	0.390101	2.291629	1.038207	0.000992796	0.009587096	1.864893475	up	[T]	Signal transduction mechanisms	Molecular Function: phosphoprotein phosphatase activity (GO:0004721);; Biological Process: cellular protein modification process (GO:0006464);; Cellular Component: plastid (GO:0009536);; Molecular Function: cation binding (GO:0043169);;	--	--	[T]	Signal transduction mechanisms	Protein phosphatase 2C	sp|Q8RX37|P2C02_ARATH Probable protein phosphatase 2C 2 OS=Arabidopsis thaliana OX=3702 GN=At1g07160 PE=2 SV=1	T	Signal transduction mechanisms	Protein phosphatase 2C family protein [Arabidopsis thaliana]
AT5G53290	408	261	1149	1417	6.438902	3.06359	15.437254	17.507437	7.64E-09	2.19E-07	1.864236655	up	--	--	Biological Process: phosphorelay signal transduction system (GO:0000160);; Molecular Function: nucleic acid binding transcription factor activity (GO:0001071);; Molecular Function: nucleic acid binding (GO:0003676);; Biological Process: transcription, DNA-templated (GO:0006351);; Biological Process: protein import into nucleus (GO:0006606);; Biological Process: hormone-mediated signaling pathway …	--	--	--	--	AP2 domain	sp|Q9FK12|CRF3_ARATH Ethylene-responsive transcription factor CRF3 OS=Arabidopsis thaliana OX=3702 GN=CRF3 PE=1 SV=1	K	Transcription	cytokinin response factor 3 [Arabidopsis thaliana]
AT1G49210	50	54	217	168	1.414821	1.119896	5.209905	3.697785	8.14E-06	0.000136398	1.859396021	up	--	--	Molecular Function: ubiquitin-like protein transferase activity (GO:0019787);; Cellular Component: intrinsic component of membrane (GO:0031224);; Biological Process: protein modification by small protein conjugation (GO:0032446);; Molecular Function: transition metal ion binding (GO:0046914);;	K19040|3.11816e-150|ath:AT1G49210|RING/U-box superfamily protein	--	[O]	Posttranslational modification, protein turnover, chaperones	Ring finger domain;; RING-like zinc finger;; Zinc finger, C3HC4 type (RING finger);; Zinc finger, C3HC4 type (RING finger)	sp|Q6NML0|ATL76_ARATH E3 ubiquitin-protein ligase ATL76 OS=Arabidopsis thaliana OX=3702 GN=ATL76 PE=1 SV=1	O	Posttranslational modification, protein turnover, chaperones	RING/U-box superfamily protein [Arabidopsis thaliana]
AT1G18390	763	903	3678	2417	7.650455	6.74339	31.9132	19.334037	1.84E-10	6.46E-09	1.8538541	up	[R]	General function prediction only	Molecular Function: protein kinase activity (GO:0004672);; Biological Process: cellular protein modification process (GO:0006464);; Cellular Component: intrinsic component of membrane (GO:0031224);; Molecular Function: purine ribonucleoside binding (GO:0032550);;	--	--	[T]	Signal transduction mechanisms	Protein tyrosine and serine/threonine kinase;; Protein kinase domain;; Wall-associated receptor kinase C-terminal;; Wall-associated receptor kinase galacturonan-binding	sp|P0C5E2|LRL12_ARATH LEAF RUST 10 DISEASE-RESISTANCE LOCUS RECEPTOR-LIKE PROTEIN KINASE-like 1.2 OS=Arabidopsis thaliana OX=3702 GN=LRK10L-1.2 PE=2 SV=3	T	Signal transduction mechanisms	Serine/Threonine kinase family catalytic domain protein [Arabidopsis thaliana]
AT2G15042	43	116	383	176	0.609164	1.239298	4.667913	1.968334	0.00070053	0.007122119	1.84894079	up	[K]	Transcription	Cellular Component: intrinsic component of membrane (GO:0031224);;	--	--	[R]	General function prediction only	Leucine rich repeat;; Leucine Rich repeats (2 copies);; Leucine Rich Repeat;; Leucine Rich repeat;; Leucine rich repeat	sp|Q9ZUK7|RLP18_ARATH Receptor-like protein 18 OS=Arabidopsis thaliana OX=3702 GN=RLP18 PE=2 SV=3	S	Function unknown	Leucine-rich repeat (LRR) family protein [Arabidopsis thaliana]
AT5G24920	34	56	171	157	1.099965	1.341599	4.723993	3.974073	2.27E-05	0.00034179	1.848939705	up	--	--	Cellular Component: intrinsic component of membrane (GO:0031224);; Biological Process: amino acid export (GO:0032973);;	--	--	--	--	--	sp|Q3E965|GDU5_ARATH Protein GLUTAMINE DUMPER 5 OS=Arabidopsis thaliana OX=3702 GN=GDU5 PE=2 SV=2	S	Function unknown	glutamine dumper 5 [Arabidopsis thaliana]
AT4G26670	354	373	1401	1285	6.577965	5.159267	22.156027	18.667587	1.42E-14	7.62E-13	1.848672296	up	--	--	Cellular Component: plastid envelope (GO:0009526);; Cellular Component: intrinsic component of membrane (GO:0031224);;	--	--	[U]	Intracellular trafficking, secretion, and vesicular transport	Tim17/Tim22/Tim23/Pmp24 family	sp|Q94EH2|TI222_ARATH Chloroplastic import inner membrane translocase subunit TIM22-2 OS=Arabidopsis thaliana OX=3702 GN=TIM22-2 PE=1 SV=1	U	Intracellular trafficking, secretion, and vesicular transport	Mitochondrial import inner membrane translocase subunit Tim17/Tim22/Tim23 family protein [Arabidopsis thaliana]
AT4G36920	1034	1084	3758	4107	14.03645	10.971475	43.556662	43.59536	8.02E-21	7.39E-19	1.84849867	up	--	--	Molecular Function: nucleic acid binding transcription factor activity (GO:0001071);; Molecular Function: nucleic acid binding (GO:0003676);; Biological Process: transcription, DNA-templated (GO:0006351);; Cellular Component: intracellular membrane-bounded organelle (GO:0043231);; Biological Process: cellular developmental process (GO:0048869);; Biological Process: reproductive shoot system devel…	K09284|0|ath:AT4G36920|AP2; Integrase-type DNA-binding superfamily protein	--	--	--	AP2 domain	sp|P47927|AP2_ARATH Floral homeotic protein APETALA 2 OS=Arabidopsis thaliana OX=3702 GN=AP2 PE=1 SV=1	K	Transcription	Integrase-type DNA-binding superfamily protein [Arabidopsis thaliana]
AT5G24570	143	272	801	693	7.80697	11.08177	37.332947	29.685238	1.69E-08	4.65E-07	1.843592403	up	--	--	--	--	--	--	--	--	--	--	--	hypothetical protein AT5G24570 [Arabidopsis thaliana]
AT1G05805	1104	1595	5054	4734	15.248882	16.410864	59.353748	51.093624	2.07E-16	1.33E-14	1.838232434	up	--	--	Molecular Function: protein binding (GO:0005515);;	--	--	--	--	Helix-loop-helix DNA-binding domain	sp|Q8H102|BH128_ARATH Transcription factor bHLH128 OS=Arabidopsis thaliana OX=3702 GN=BHLH128 PE=1 SV=1	K	Transcription	basic helix-loop-helix (bHLH) DNA-binding superfamily protein [Arabidopsis thaliana]
AT4G33920	1298	2125	6659	5656	16.853812	20.163589	74.560055	54.569124	1.23E-12	5.36E-11	1.837688342	up	--	--	Molecular Function: phosphoprotein phosphatase activity (GO:0004721);; Biological Process: cellular protein modification process (GO:0006464);; Molecular Function: cation binding (GO:0043169);;	--	--	[T]	Signal transduction mechanisms	Protein phosphatase 2C	sp|O81760|P2C63_ARATH Probable protein phosphatase 2C 63 OS=Arabidopsis thaliana OX=3702 GN=At4g33920 PE=2 SV=1	T	Signal transduction mechanisms	Protein phosphatase 2C family protein [Arabidopsis thaliana]
AT4G34740	849	1475	3570	4859	9.523396	12.322645	34.056774	42.588955	2.99E-12	1.26E-10	1.833356537	up	[F]	Nucleotide transport and metabolism	Biological Process: purine nucleobase metabolic process (GO:0006144);; Biological Process: IMP biosynthetic process (GO:0006188);; Biological Process: glutamine family amino acid metabolic process (GO:0009064);; Cellular Component: plastid stroma (GO:0009532);; Biological Process: plastid organization (GO:0009657);; Biological Process: shoot system morphogenesis (GO:0010016);; Molecular Function:…	K00764|0|ath:AT4G34740|ASE2; GLN phosphoribosyl pyrophosphate amidotransferase 2	Purine metabolism (ko00230);; Alanine, aspartate and glutamate metabolism (ko00250)	[F]	Nucleotide transport and metabolism	Glutamine amidotransferase domain;; Glutamine amidotransferase domain;; Phosphoribosyl transferase domain;; Glutamine amidotransferases class-II	sp|Q9STG9|ASE2_ARATH Amidophosphoribosyltransferase 2, chloroplastic OS=Arabidopsis thaliana OX=3702 GN=ASE2 PE=1 SV=1	F	Nucleotide transport and metabolism	GLN phosphoribosyl pyrophosphate amidotransferase 2 [Arabidopsis thaliana]
AT3G04060	315	436	1371	1352	5.114543	5.270556	18.939917	17.152853	7.33E-15	4.03E-13	1.832797829	up	--	--	Molecular Function: regulatory region nucleic acid binding (GO:0001067);; Molecular Function: nucleic acid binding transcription factor activity (GO:0001071);; Biological Process: transcription, DNA-templated (GO:0006351);; Biological Process: leaf senescence (GO:0010150);; Biological Process: regulation of chlorophyll catabolic process (GO:0010271);; Cellular Component: intracellular membrane-bo…	--	--	--	--	No apical meristem (NAM) protein	sp|Q9SQQ6|NAC46_ARATH NAC domain-containing protein 46 OS=Arabidopsis thaliana OX=3702 GN=NAC046 PE=1 SV=1	K	Transcription	NAC domain containing protein 46 [Arabidopsis thaliana]
AT5G52660	357	537	1547	1689	5.721583	6.311938	20.824895	21.234717	9.97E-15	5.39E-13	1.830775536	up	--	--	Molecular Function: nucleic acid binding (GO:0003676);; Biological Process: transcription, DNA-templated (GO:0006351);; Cellular Component: intracellular membrane-bounded organelle (GO:0043231);;	--	--	[O]	Posttranslational modification, protein turnover, chaperones	Myb-like DNA-binding domain	sp|Q8H0W3|RVE6_ARATH Protein REVEILLE 6 OS=Arabidopsis thaliana OX=3702 GN=RVE6 PE=2 SV=1	K	Transcription	Homeodomain-like superfamily protein [Arabidopsis thaliana]
AT5G12300	145	139	529	505	2.059486	1.464455	6.405661	5.618439	4.71E-10	1.59E-08	1.821630884	up	--	--	--	--	--	--	--	C2 domain	--	S	Function unknown	Calcium-dependent lipid-binding (CaLB domain) family protein [Arabidopsis thaliana]
AT2G18350	216	214	788	774	3.880883	2.85991	12.033739	10.854158	2.77E-12	1.17E-10	1.818630762	up	--	--	Molecular Function: nucleic acid binding (GO:0003676);; Biological Process: transcription, DNA-templated (GO:0006351);; Molecular Function: cation binding (GO:0043169);; Cellular Component: intracellular membrane-bounded organelle (GO:0043231);;	--	--	--	--	ZF-HD protein dimerisation region	sp|Q9ZPW7|ZHD6_ARATH Zinc-finger homeodomain protein 6 OS=Arabidopsis thaliana OX=3702 GN=ZHD6 PE=1 SV=1	K	Transcription	homeobox protein 24 [Arabidopsis thaliana]
AT4G32340	440	967	2737	2191	7.530624	12.342458	39.904465	29.342924	5.90E-08	1.48E-06	1.816392092	up	[O]	Posttranslational modification, protein turnover, chaperones	--	--	--	--	--	--	--	S	Function unknown	hypothetical protein AXX17_AT4G37110 [Arabidopsis thaliana]
AT4G32190	2496	4181	11711	11975	22.320156	27.861601	89.072571	83.686966	3.83E-14	1.98E-12	1.811269606	up	--	--	--	--	--	--	--	--	--	1364		Myosin heavy chain-related protein [Arabidopsis thaliana]
AT2G37710	1111	1928	6117	4553	10.76515	13.921526	50.411243	34.47794	5.94E-10	1.99E-08	1.810934448	up	[T]	Signal transduction mechanisms	Molecular Function: protein kinase activity (GO:0004672);; Biological Process: cellular protein modification process (GO:0006464);; Biological Process: phosphate-containing compound metabolic process (GO:0006796);; Biological Process: enzyme linked receptor protein signaling pathway (GO:0007167);; Cellular Component: intrinsic component of membrane (GO:0031224);; Molecular Function: purine ribonu…	--	--	--	--	Legume lectin domain;; Protein kinase domain;; Protein tyrosine and serine/threonine kinase	sp|O80939|LRK41_ARATH L-type lectin-domain containing receptor kinase IV.1 OS=Arabidopsis thaliana OX=3702 GN=LECRK41 PE=2 SV=1	T	Signal transduction mechanisms	receptor lectin kinase [Arabidopsis thaliana]
AT1G30730	326	383	1421	1104	4.143373	3.634252	15.395189	10.984248	2.42E-11	9.34E-10	1.807895259	up	[C]	Energy production and conversion	Molecular Function: nucleotide binding (GO:0000166);; Molecular Function: oxidoreductase activity (GO:0016491);; Biological Process: single-organism metabolic process (GO:0044710);;	--	--	--	--	FAD binding domain;; Berberine and berberine like	sp|Q9SA88|BBE11_ARATH Berberine bridge enzyme-like 11 OS=Arabidopsis thaliana OX=3702 GN=At1g30730 PE=2 SV=1	C	Energy production and conversion	FAD-binding Berberine family protein [Arabidopsis thaliana]
AT4G21680	156	444	1290	765	1.766487	3.751748	12.441029	6.778158	4.68E-05	0.000659178	1.807388468	up	[E]	Amino acid transport and metabolism	Cellular Component: intrinsic component of membrane (GO:0031224);; Biological Process: establishment of localization (GO:0051234);;	--	--	[E]	Amino acid transport and metabolism	POT family;; Major Facilitator Superfamily	sp|Q8GXN2|PTR47_ARATH Protein NRT1/ PTR FAMILY 7.2 OS=Arabidopsis thaliana OX=3702 GN=NPF7.2 PE=2 SV=2	E	Amino acid transport and metabolism	NITRATE TRANSPORTER 1.8 [Arabidopsis thaliana]
AT1G64170	337	474	1846	992	2.902613	3.035555	13.512999	6.668715	4.76E-07	1.02E-05	1.806571959	up	[T]	Signal transduction mechanisms	Molecular Function: monovalent cation:proton antiporter activity (GO:0005451);; Biological Process: proton transport (GO:0015992);; Biological Process: metal ion transport (GO:0030001);; Cellular Component: intrinsic component of membrane (GO:0031224);; Cellular Component: intracellular membrane-bounded organelle (GO:0043231);; Biological Process: monovalent inorganic cation homeostasis (GO:00550…	--	--	[P]	Inorganic ion transport and metabolism	Sodium/hydrogen exchanger family	sp|Q1HDT3|CHX16_ARATH Cation/H(+) antiporter 16 OS=Arabidopsis thaliana OX=3702 GN=CHX16 PE=2 SV=1	P	Inorganic ion transport and metabolism	cation/H+ exchanger 16 [Arabidopsis thaliana]
AT2G29440	527	360	1155	2142	9.795536	4.983944	18.268612	31.125471	2.57E-07	5.86E-06	1.805764807	up	[O]	Posttranslational modification, protein turnover, chaperones	--	K00799|2.84726e-157|ath:AT2G29440|GSTU6; glutathione S-transferase tau 6	Glutathione metabolism (ko00480)	[O]	Posttranslational modification, protein turnover, chaperones	Glutathione S-transferase, N-terminal domain;; Glutathione S-transferase, N-terminal domain;; Glutathione S-transferase, N-terminal domain;; Glutathione S-transferase, C-terminal domain;; Family of unknown function (DUF572)	sp|Q9ZW26|GSTU6_ARATH Glutathione S-transferase U6 OS=Arabidopsis thaliana OX=3702 GN=GSTU6 PE=2 SV=1	O	Posttranslational modification, protein turnover, chaperones	glutathione S-transferase tau 6 [Arabidopsis thaliana]
AT2G02120	103	146	404	486	4.346938	4.587836	14.579117	16.107906	1.12E-09	3.64E-08	1.804685515	up	--	--	Biological Process: cell killing (GO:0001906);; Molecular Function: enzyme inhibitor activity (GO:0004857);; Cellular Component: cell wall (GO:0005618);; Biological Process: response to stress (GO:0006950);; Biological Process: response to fungus (GO:0009620);; Molecular Function: hydrolase activity (GO:0016787);; Biological Process: protein metabolic process (GO:0019538);; Cellular Component: in…	--	--	--	--	Gamma-thionin family	sp|Q41914|DEF04_ARATH Defensin-like protein 4 OS=Arabidopsis thaliana OX=3702 GN=PDF2.1 PE=2 SV=2	T	Signal transduction mechanisms	Scorpion toxin-like knottin superfamily protein [Arabidopsis thaliana]
AT2G34200	85	122	403	328	1.734863	1.833605	6.825837	5.163577	1.29E-07	3.09E-06	1.803053502	up	--	--	Cellular Component: intrinsic component of membrane (GO:0031224);; Molecular Function: transition metal ion binding (GO:0046914);;	--	--	[A]	RNA processing and modification	RING-variant domain	--	A	RNA processing and modification	RING/FYVE/PHD zinc finger superfamily protein [Arabidopsis thaliana]
AT5G05840	42	63	126	253	0.600017	0.664616	1.530979	2.825789	0.000108094	0.001387896	1.802604305	up	--	--	Cellular Component: intracellular membrane-bounded organelle (GO:0043231);;	--	--	--	--	Protein of unknown function (DUF620)	--	S	Function unknown	hypothetical protein AT5G05840 [Arabidopsis thaliana]
AT4G30350	930	1128	3650	3694	6.592368	5.9534	21.996975	20.4568	7.84E-20	6.81E-18	1.802128096	up	[O]	Posttranslational modification, protein turnover, chaperones	Biological Process: macromolecule metabolic process (GO:0043170);;	--	--	[O]	Posttranslational modification, protein turnover, chaperones	--	sp|Q9M0C5|SMXL2_ARATH Protein SMAX1-LIKE 2 OS=Arabidopsis thaliana OX=3702 GN=SMXL2 PE=2 SV=1	O	Posttranslational modification, protein turnover, chaperones	Double Clp-N motif-containing P-loop nucleoside triphosphate hydrolases superfamily protein [Arabidopsis thaliana]
AT3G47160	662	772	2692	2412	10.363839	8.88803	35.423703	29.002214	6.51E-16	4.02E-14	1.801110175	up	--	--	Molecular Function: transition metal ion binding (GO:0046914);;	--	--	[O]	Posttranslational modification, protein turnover, chaperones	Zinc finger, C3HC4 type (RING finger);; Ring finger domain;; Prokaryotic RING finger family 4;; Zinc finger, C3HC4 type (RING finger)	sp|Q9M022|AIRP2_ARATH E3 ubiquitin-protein ligase AIRP2 OS=Arabidopsis thaliana OX=3702 GN=AIRP2 PE=1 SV=1	O	Posttranslational modification, protein turnover, chaperones	RING/U-box superfamily protein [Arabidopsis thaliana]
AT3G27210	410	373	1563	1228	8.33199	5.643797	27.003387	19.496967	1.98E-10	6.93E-09	1.795049756	up	--	--	Cellular Component: membrane (GO:0016020);; Cellular Component: intracellular membrane-bounded organelle (GO:0043231);;	--	--	--	--	--	sp|Q9LK32|Y3721_ARATH Uncharacterized protein At3g27210 OS=Arabidopsis thaliana OX=3702 GN=Y-2 PE=1 SV=1	S	Function unknown	hypothetical protein AT3G27210 [Arabidopsis thaliana]
AT4G33070	434	594	1752	1875	4.858893	4.954018	16.686356	16.414022	2.87E-16	1.83E-14	1.789742897	up	[GHR]	Carbohydrate transport and metabolism;; Coenzyme transport and metabolism;; General function prediction only	Molecular Function: carbon-carbon lyase activity (GO:0016830);; Molecular Function: vitamin binding (GO:0019842);; Molecular Function: metal ion binding (GO:0046872);;	K01568|0|ath:AT4G33070|Thiamine pyrophosphate dependent pyruvate decarboxylase family protein	Glycolysis / Gluconeogenesis (ko00010)	[EH]	Amino acid transport and metabolism;; Coenzyme transport and metabolism	Thiamine pyrophosphate enzyme, N-terminal TPP binding domain;; Thiamine pyrophosphate enzyme, central domain;; Thiamine pyrophosphate enzyme, C-terminal TPP binding domain	sp|O82647|PDC1_ARATH Pyruvate decarboxylase 1 OS=Arabidopsis thaliana OX=3702 GN=PDC1 PE=2 SV=1	EH	Amino acid transport and metabolism;; Coenzyme transport and metabolism	Thiamine pyrophosphate dependent pyruvate decarboxylase family protein [Arabidopsis thaliana]
AT1G18200	83	137	473	286	2.052716	2.553327	10.059945	5.587329	1.09E-05	0.0001766	1.788368715	up	[R]	General function prediction only	Biological Process: protein localization (GO:0008104);; Cellular Component: membrane (GO:0016020);; Molecular Function: purine ribonucleoside binding (GO:0032550);; Biological Process: intracellular signal transduction (GO:0035556);; Cellular Component: intracellular membrane-bounded organelle (GO:0043231);;	--	--	[U]	Intracellular trafficking, secretion, and vesicular transport	Ras family;; Ras of Complex, Roc, domain of DAPkinase;; ADP-ribosylation factor family;; 50S ribosome-binding GTPase	sp|Q0WQN4|RAA6B_ARATH Ras-related protein RABA6b OS=Arabidopsis thaliana OX=3702 GN=RABA6B PE=2 SV=2	U	Intracellular trafficking, secretion, and vesicular transport	Rab GTPase-like A1I protein [Arabidopsis thaliana]
AT4G39260	5764	4894	18346	19848	129.335403	81.801376	350.050812	347.986084	4.83E-15	2.72E-13	1.785337555	up	[J]	Translation, ribosomal structure and biogenesis	--	--	--	[R]	General function prediction only	RNA recognition motif. (a.k.a. RRM, RBD, or RNP domain);; RNA recognition motif	sp|Q03251|RBG8_ARATH Glycine-rich RNA-binding protein 8 OS=Arabidopsis thaliana OX=3702 GN=RBG8 PE=1 SV=1	A	RNA processing and modification	cold, circadian rhythm, and RNA binding 1 [Arabidopsis thaliana]
AT2G15890	2419	4212	13361	9423	39.617516	48.668489	185.411621	120.106304	2.53E-09	7.79E-08	1.782307435	up	--	--	Biological Process: developmental process involved in reproduction (GO:0003006);; Cellular Component: plastid (GO:0009536);; Biological Process: response to fungus (GO:0009620);; Molecular Function: protein complex binding (GO:0032403);;	--	--	--	--	--	sp|Q9XIM0|MEE14_ARATH CCG-binding protein 1 OS=Arabidopsis thaliana OX=3702 GN=MEE14 PE=1 SV=1	400		maternal effect embryo arrest 14 [Arabidopsis thaliana]
AT4G16860	2787	4705	13873	12012	18.849784	23.798713	79.394821	63.144081	5.50E-12	2.26E-10	1.780417854	up	[K]	Transcription	Biological Process: cell communication (GO:0007154);; Molecular Function: protein domain specific binding (GO:0019904);; Molecular Function: purine ribonucleoside binding (GO:0032550);; Biological Process: defense response to fungus (GO:0050832);;	--	--	--	--	TIR domain;; Leucine Rich Repeat;; NB-ARC domain;; Leucine Rich repeats (2 copies);; TIR domain;; Leucine rich repeat;; AAA domain;; Leucine Rich Repeat	sp|F4JNA9|RPP4_ARATH Disease resistance protein RPP4 OS=Arabidopsis thaliana OX=3702 GN=RPP4 PE=1 SV=1	S	Function unknown	Disease resistance protein (TIR-NBS-LRR class) family [Arabidopsis thaliana]
AT3G47820	378	452	1360	1568	4.519603	4.025365	13.841699	14.664833	1.07E-16	7.04E-15	1.779490486	up	--	--	Molecular Function: ubiquitin-like protein transferase activity (GO:0019787);; Biological Process: protein modification by small protein conjugation (GO:0032446);; Cellular Component: intracellular part (GO:0044424);;	--	--	--	--	Armadillo/beta-catenin-like repeat;; U-box domain	sp|Q9STT1|PUB39_ARATH U-box domain-containing protein 39 OS=Arabidopsis thaliana OX=3702 GN=PUB39 PE=2 SV=2	O	Posttranslational modification, protein turnover, chaperones	PLANT U-BOX 39 [Arabidopsis thaliana]
AT5G07620	127	150	502	469	2.472876	2.174848	8.30337	7.126562	6.85E-10	2.28E-08	1.777806288	up	[T]	Signal transduction mechanisms	Biological Process: cellular protein modification process (GO:0006464);; Biological Process: phosphate-containing compound metabolic process (GO:0006796);; Molecular Function: kinase activity (GO:0016301);; Cellular Component: intrinsic component of membrane (GO:0031224);; Molecular Function: purine ribonucleoside binding (GO:0032550);;	--	--	[T]	Signal transduction mechanisms	Protein tyrosine and serine/threonine kinase;; Protein kinase domain	sp|P33543|TMKL1_ARATH Putative kinase-like protein TMKL1 OS=Arabidopsis thaliana OX=3702 GN=TMKL1 PE=1 SV=1	T	Signal transduction mechanisms	Protein kinase superfamily protein [Arabidopsis thaliana]
AT5G15970	3718	2956	11082	12666	122.912712	72.805099	311.536743	327.158264	4.70E-13	2.17E-11	1.769257759	up	--	--	Biological Process: response to acid chemical (GO:0001101);; Biological Process: signal transduction (GO:0007165);; Biological Process: response to cold (GO:0009409);; Cellular Component: plastid (GO:0009536);; Cellular Component: membrane (GO:0016020);;	--	--	--	--	--	sp|P31169|KIN2_ARATH Stress-induced protein KIN2 OS=Arabidopsis thaliana OX=3702 GN=KIN2 PE=2 SV=1	--	--	stress-responsive protein (KIN2) / stress-induced protein (KIN2) / cold-responsive protein (COR6.6) / cold-regulated protein (COR6.6) [Arabidopsis thaliana]
AT3G52430	472	681	2211	1749	5.181212	5.575538	20.668705	15.023731	3.42E-11	1.29E-09	1.766109656	up	--	--	Biological Process: defense response to insect (GO:0002213);; Biological Process: positive regulation of response to biotic stimulus (GO:0002833);; Molecular Function: binding (GO:0005488);; Biological Process: lipid metabolic process (GO:0006629);; Biological Process: cell death (GO:0008219);; Biological Process: response to UV (GO:0009411);; Biological Process: systemic acquired resistance (GO:…	--	--	--	--	Enhanced disease susceptibility 1 protein EP domain;; Lipase (class 3)	sp|Q9S745|PAD4_ARATH Lipase-like PAD4 OS=Arabidopsis thaliana OX=3702 GN=PAD4 PE=1 SV=1	I	Lipid transport and metabolism	phytoalexin deficient 4 [Arabidopsis thaliana]
AT5G25210	209	203	743	693	5.15279	3.670716	15.300295	13.364083	9.81E-11	3.52E-09	1.759957092	up	--	--	Cellular Component: intracellular membrane-bounded organelle (GO:0043231);;	--	--	--	--	--	--	S	Function unknown	hypothetical protein AT5G25210 [Arabidopsis thaliana]
AT4G16540	155	195	655	549	1.640037	1.486814	7.093165	4.584054	1.42E-09	4.52E-08	1.758064262	up	--	--	--	--	--	--	--	Hsp20/alpha crystallin family	sp|F4JMH9|HSP57_ARATH Putative 57 kDa heat shock protein OS=Arabidopsis thaliana OX=3702 GN=At4g16560 PE=3 SV=1	S	Function unknown	unnamed protein product [Arabidopsis thaliana]
AT3G08880	186	168	559	685	3.163815	2.133353	8.116165	9.144647	4.10E-10	1.40E-08	1.757680086	up	--	--	Cellular Component: intracellular membrane-bounded organelle (GO:0043231);;	--	--	--	--	--	sp|Q67XT3|SPC24_ARATH Kinetochore protein SPC24 homolog OS=Arabidopsis thaliana OX=3702 GN=SPC24 PE=1 SV=1	409		plectin-like protein [Arabidopsis thaliana]
AT2G22500	905	1105	3542	3388	10.798185	9.820566	35.954487	31.597286	1.90E-17	1.35E-15	1.755100637	up	--	--	Biological Process: hydrogen transport (GO:0006818);; Cellular Component: organelle inner membrane (GO:0019866);; Cellular Component: intrinsic component of membrane (GO:0031224);; Molecular Function: carboxylic acid transmembrane transporter activity (GO:0046943);;	K15104|0|ath:AT2G22500|UCP5; uncoupling protein 5	--	[C]	Energy production and conversion	Mitochondrial carrier protein	sp|Q9SJY5|PUMP5_ARATH Mitochondrial uncoupling protein 5 OS=Arabidopsis thaliana OX=3702 GN=PUMP5 PE=2 SV=1	C	Energy production and conversion	uncoupling protein 5 [Arabidopsis thaliana]
AT2G36970	259	508	1320	1274	3.736741	5.468009	16.236647	14.401942	8.01E-09	2.29E-07	1.751663733	up	[G]	Carbohydrate transport and metabolism	Molecular Function: transferase activity, transferring glycosyl groups (GO:0016757);;	--	--	[GC]	Carbohydrate transport and metabolism;; Energy production and conversion	UDP-glucoronosyl and UDP-glucosyl transferase	sp|Q9SJL0|U86A1_ARATH UDP-glycosyltransferase 86A1 OS=Arabidopsis thaliana OX=3702 GN=UGT86A1 PE=2 SV=1	CG	Energy production and conversion;; Carbohydrate transport and metabolism	UDP-Glycosyltransferase superfamily protein [Arabidopsis thaliana]
AT5G64770	538	1176	2823	2959	19.435692	31.644691	86.756691	83.549889	1.79E-08	4.89E-07	1.751154196	up	--	--	Molecular Function: receptor binding (GO:0005102);; Biological Process: protein localization (GO:0008104);; Biological Process: cell proliferation (GO:0008283);; Biological Process: gravitropism (GO:0009630);; Biological Process: auxin polar transport (GO:0009926);; Cellular Component: extracellular region part (GO:0044421);; Biological Process: post-embryonic root development (GO:0048528);; Biol…	--	--	--	--	--	sp|Q9FGF6|RGF9_ARATH Root meristem growth factor 9 OS=Arabidopsis thaliana OX=3702 GN=RGF9 PE=3 SV=1	--	--	root meristem growth factor [Arabidopsis thaliana]
AT1G45163	69	124	372	279	2.164859	2.884071	9.928104	6.838435	6.65E-06	0.00011446	1.751076759	up	--	--	Cellular Component: intrinsic component of membrane (GO:0031224);; Cellular Component: intracellular membrane-bounded organelle (GO:0043231);;	--	--	--	--	--	--	--	--	transmembrane protein [Arabidopsis thaliana]
AT2G44490	4322	7811	22182	18686	48.205837	64.906128	210.380859	162.840668	2.01E-10	7.04E-09	1.748645285	up	[G]	Carbohydrate transport and metabolism	Molecular Function: hydrolase activity, hydrolyzing O-glycosyl compounds (GO:0004553);; Molecular Function: phosphoprotein phosphatase activity (GO:0004721);; Molecular Function: phospholipid binding (GO:0005543);; Biological Process: protein dephosphorylation (GO:0006470);; Biological Process: response to osmotic stress (GO:0006970);; Cellular Component: plastid envelope (GO:0009526);; Biologica…	K01188|0|ath:AT2G44490|PEN2; Glycosyl hydrolase superfamily protein	Cyanoamino acid metabolism (ko00460);; Starch and sucrose metabolism (ko00500);; Phenylpropanoid biosynthesis (ko00940)	[G]	Carbohydrate transport and metabolism	Glycosyl hydrolase family 1	sp|O64883|BGL26_ARATH Beta-glucosidase 26, peroxisomal OS=Arabidopsis thaliana OX=3702 GN=BGLU26 PE=1 SV=1	G	Carbohydrate transport and metabolism	Glycosyl hydrolase superfamily protein [Arabidopsis thaliana]
AT5G43440	374	818	2335	1629	6.996915	11.498399	37.624832	23.65003	9.28E-07	1.90E-05	1.746689677	up	[Q]	Secondary metabolites biosynthesis, transport and catabolism	Molecular Function: oxidoreductase activity, acting on the CH-NH2 group of donors, oxygen as acceptor (GO:0016641);; Molecular Function: cation binding (GO:0043169);; Biological Process: single-organism metabolic process (GO:0044710);;	--	--	[QR]	Secondary metabolites biosynthesis, transport and catabolism;; General function prediction only	non-haem dioxygenase in morphine synthesis N-terminal;; 2OG-Fe(II) oxygenase superfamily	sp|Q9LSW7|ACCH9_ARATH 1-aminocyclopropane-1-carboxylate oxidase homolog 9 OS=Arabidopsis thaliana OX=3702 GN=At5g43440 PE=2 SV=1	Q	Secondary metabolites biosynthesis, transport and catabolism	2-oxoglutarate (2OG) and Fe(II)-dependent oxygenase superfamily protein [Arabidopsis thaliana]
AT3G61880	64	83	252	251	0.814618	0.795614	2.762244	2.52327	6.08E-07	1.29E-05	1.744594486	up	[QV]	Secondary metabolites biosynthesis, transport and catabolism;; Defense mechanisms	--	K20619|0|ath:AT3G61880|CYP78A9; cytochrome p450 78a9	--	[Q]	Secondary metabolites biosynthesis, transport and catabolism	Cytochrome P450	sp|Q9SLP1|C78A9_ARATH Cytochrome P450 78A9 OS=Arabidopsis thaliana OX=3702 GN=CYP78A9 PE=1 SV=1	Q	Secondary metabolites biosynthesis, transport and catabolism	cytochrome p450 78a9 [Arabidopsis thaliana]
AT5G20480	243	382	1391	691	1.422575	1.693025	6.951003	3.107162	8.91E-06	0.000147663	1.744192255	up	[K]	Transcription	Biological Process: activation of innate immune response (GO:0002218);; Molecular Function: protein kinase activity (GO:0004672);; Biological Process: cellular protein modification process (GO:0006464);; Biological Process: phosphate-containing compound metabolic process (GO:0006796);; Biological Process: enzyme linked receptor protein signaling pathway (GO:0007167);; Biological Process: response…	K13428|0|ath:AT5G20480|EFR; EF-TU receptor	Plant-pathogen interaction (ko04626)	--	--	Protein kinase domain;; Leucine rich repeat;; Protein tyrosine and serine/threonine kinase;; Leucine Rich repeats (2 copies);; Leucine Rich Repeat;; Leucine rich repeat N-terminal domain	sp|C0LGT6|EFR_ARATH LRR receptor-like serine/threonine-protein kinase EFR OS=Arabidopsis thaliana OX=3702 GN=EFR PE=1 SV=1	T	Signal transduction mechanisms	EF-TU receptor [Arabidopsis thaliana]
AT4G17550	562	794	2258	2363	6.550142	6.897974	22.391394	21.528049	1.60E-15	9.68E-14	1.742415486	up	[G]	Carbohydrate transport and metabolism	Molecular Function: transporter activity (GO:0005215);; Cellular Component: plastid (GO:0009536);; Cellular Component: intrinsic component of membrane (GO:0031224);; Cellular Component: vacuolar part (GO:0044437);; Biological Process: single-organism transport (GO:0044765);; Biological Process: divalent inorganic anion homeostasis (GO:0072505);;	K13783|0|ath:AT4G17550|G3Pp4; Major facilitator superfamily protein	--	[G]	Carbohydrate transport and metabolism	Major Facilitator Superfamily	sp|O23596|GLPT4_ARATH Putative glycerol-3-phosphate transporter 4 OS=Arabidopsis thaliana OX=3702 GN=At4g17550 PE=3 SV=2	G	Carbohydrate transport and metabolism	Major facilitator superfamily protein [Arabidopsis thaliana]
AT3G55880	565	622	2208	1848	9.869308	8.190055	32.341469	24.327145	6.99E-13	3.14E-11	1.741838599	up	--	--	Molecular Function: catalytic activity (GO:0003824);; Biological Process: cellular response to starvation (GO:0009267);; Cellular Component: intrinsic component of membrane (GO:0031224);;	--	--	--	--	--	--	S	Function unknown	Alpha/beta hydrolase related protein [Arabidopsis thaliana]
AT4G22758	83	124	334	370	1.56199	1.7638	5.346112	5.382712	5.34E-08	1.35E-06	1.738466485	up	--	--	--	--	--	[R]	General function prediction only	--	sp|Q56XJ7|Y4276_ARATH Uncharacterized protein At4g22758 OS=Arabidopsis thaliana OX=3702 GN=At4g22758 PE=2 SV=1	S	Function unknown	PPR containing protein [Arabidopsis thaliana]
AT1G06980	47	82	213	223	1.098518	1.444051	4.312211	4.150427	9.60E-06	0.000158234	1.738325543	up	--	--	--	--	--	--	--	Domain of unknown function (DUF4228)	--	S	Function unknown	6,7-dimethyl-8-ribityllumazine synthase [Arabidopsis thaliana]
AT5G12010	1018	1213	3618	4014	12.759517	11.325456	38.564983	39.310802	7.20E-20	6.31E-18	1.736518153	up	--	--	Cellular Component: plastid (GO:0009536);; Cellular Component: membrane (GO:0016020);; Cellular Component: vacuolar part (GO:0044437);;	--	--	[L]	Replication, recombination and repair	DDE superfamily endonuclease;; Plant transposon protein	sp|Q9M2U3|ALPL_ARATH Protein ALP1-like OS=Arabidopsis thaliana OX=3702 GN=At3g55350 PE=2 SV=1	L	Replication, recombination and repair	nuclease [Arabidopsis thaliana]
AT5G65310	3837	3615	11407	14392	48.270992	33.833629	121.945672	141.428316	2.83E-16	1.82E-14	1.735262741	up	--	--	Molecular Function: nucleic acid binding transcription factor activity (GO:0001071);; Molecular Function: DNA binding (GO:0003677);; Biological Process: transcription, DNA-templated (GO:0006351);; Biological Process: abscisic acid-activated signaling pathway (GO:0009738);; Cellular Component: intracellular membrane-bounded organelle (GO:0043231);; Molecular Function: protein dimerization activity…	--	--	[K]	Transcription	Homeobox associated leucine zipper;; Homeodomain	sp|P46667|ATHB5_ARATH Homeobox-leucine zipper protein ATHB-5 OS=Arabidopsis thaliana OX=3702 GN=ATHB-5 PE=1 SV=1	K	Transcription	homeobox protein 5 [Arabidopsis thaliana]
AT1G13740	339	359	1075	1327	4.587006	3.612438	12.368864	14.025311	4.77E-14	2.42E-12	1.734787149	up	--	--	Biological Process: response to acid chemical (GO:0001101);; Molecular Function: binding (GO:0005488);; Biological Process: response to stress (GO:0006950);; Biological Process: cell communication (GO:0007154);; Cellular Component: intracellular membrane-bounded organelle (GO:0043231);;	--	--	--	--	Putative nuclear localisation signal;; Ethylene-responsive binding factor-associated repression;; Tify domain binding domain	sp|Q9LMX5|AFP2_ARATH Ninja-family protein AFP2 OS=Arabidopsis thaliana OX=3702 GN=AFP2 PE=1 SV=1	S	Function unknown	unknown protein [Arabidopsis thaliana]
AT5G52860	186	247	691	784	2.159086	2.144745	6.847033	7.141359	5.18E-12	2.13E-10	1.734752721	up	[T]	Signal transduction mechanisms	Biological Process: transport (GO:0006810);; Molecular Function: nucleoside-triphosphatase activity (GO:0017111);; Cellular Component: intrinsic component of membrane (GO:0031224);; Molecular Function: purine ribonucleoside binding (GO:0032550);;	--	--	[Q]	Secondary metabolites biosynthesis, transport and catabolism	ABC-2 type transporter;; ABC transporter;; ABC-2 type transporter	sp|Q9FLX5|AB8G_ARATH ABC transporter G family member 8 OS=Arabidopsis thaliana OX=3702 GN=ABCG8 PE=2 SV=1	Q	Secondary metabolites biosynthesis, transport and catabolism	ABC-2 type transporter family protein [Arabidopsis thaliana]
AT1G63410	28	28	85	108	0.722102	0.522999	1.883287	2.221513	0.000738269	0.007448505	1.734529216	up	--	--	Cellular Component: intracellular membrane-bounded organelle (GO:0043231);;	--	--	--	--	LURP-one-related	sp|Q9SH27|LOR4_ARATH Protein LURP-one-related 4 OS=Arabidopsis thaliana OX=3702 GN=At1g63410 PE=3 SV=1	S	Function unknown	LURP-one-like protein (DUF567) [Arabidopsis thaliana]
AT1G30330	2292	2344	7654	8250	14.345519	10.943769	40.788017	40.439829	4.05E-19	3.31E-17	1.733198452	up	--	--	Molecular Function: nucleic acid binding transcription factor activity (GO:0001071);; Molecular Function: nucleic acid binding (GO:0003676);; Biological Process: transcription, DNA-templated (GO:0006351);; Biological Process: hormone-mediated signaling pathway (GO:0009755);; Cellular Component: intracellular membrane-bounded organelle (GO:0043231);; Biological Process: reproductive shoot system d…	--	--	--	--	Auxin response factor;; B3 DNA binding domain;; AUX/IAA family	sp|Q9ZTX8|ARFF_ARATH Auxin response factor 6 OS=Arabidopsis thaliana OX=3702 GN=ARF6 PE=1 SV=2	K	Transcription	auxin response factor 6 [Arabidopsis thaliana]
AT3G04030	199	207	655	736	2.984722	2.295099	8.662394	8.900012	1.01E-11	4.04E-10	1.731481967	up	--	--	Molecular Function: nucleic acid binding transcription factor activity (GO:0001071);; Molecular Function: nucleic acid binding (GO:0003676);; Biological Process: transcription, DNA-templated (GO:0006351);; Cellular Component: intracellular membrane-bounded organelle (GO:0043231);;	--	--	--	--	MYB-CC type transfactor, LHEQLE motif;; Myb-like DNA-binding domain	sp|Q9SQQ9|PHL9_ARATH Myb-related protein 2 OS=Arabidopsis thaliana OX=3702 GN=MYR2 PE=1 SV=1	K	Transcription	Homeodomain-like superfamily protein [Arabidopsis thaliana]
AT1G10090	1204	1531	4554	4661	10.253496	9.716672	32.994816	31.024813	1.58E-18	1.23E-16	1.72142979	up	--	--	Biological Process: transport (GO:0006810);; Cellular Component: intrinsic component of membrane (GO:0031224);;	K21989|0|ath:AT1G10090|Early-responsive to dehydration stress protein (ERD4)	--	[R]	General function prediction only	Calcium-dependent channel, 7TM region, putative phosphate;; Late exocytosis, associated with Golgi transport;; Cytosolic domain of 10TM putative phosphate transporter	sp|Q94A87|CSCL9_ARATH CSC1-like protein At1g10090 OS=Arabidopsis thaliana OX=3702 GN=At1g10090 PE=1 SV=1	S	Function unknown	Early-responsive to dehydration stress protein (ERD4) [Arabidopsis thaliana]
AT3G10300	459	706	2405	1431	6.784005	7.835721	30.765026	16.849352	2.86E-07	6.46E-06	1.720006164	up	--	--	Molecular Function: metal ion binding (GO:0046872);;	K13448|6.79309e-94|ath:AT3G10300|Calcium-binding EF-hand family protein	Plant-pathogen interaction (ko04626)	[T]	Signal transduction mechanisms	EF hand;; EF-hand domain;; EF-hand domain pair;; EF hand	sp|Q8W4L0|CML49_ARATH Probable calcium-binding protein CML49 OS=Arabidopsis thaliana OX=3702 GN=CML49 PE=2 SV=1	T	Signal transduction mechanisms	hypothetical protein AXX17_AT3G10080 [Arabidopsis thaliana]
AT2G30250	835	1460	4774	2726	11.644838	15.183691	56.672237	29.731306	8.31E-07	1.73E-05	1.718008164	up	--	--	Molecular Function: nucleic acid binding transcription factor activity (GO:0001071);; Molecular Function: DNA binding (GO:0003677);; Biological Process: transcription, DNA-templated (GO:0006351);; Biological Process: response to osmotic stress (GO:0006970);; Biological Process: heat acclimation (GO:0010286);; Cellular Component: intracellular membrane-bounded organelle (GO:0043231);;	K13423|0|ath:AT2G30250|WRKY25; WRKY DNA-binding protein 25	MAPK signaling pathway - plant (ko04016);; Plant-pathogen interaction (ko04626)	--	--	WRKY DNA -binding domain	sp|O22921|WRK25_ARATH Probable WRKY transcription factor 25 OS=Arabidopsis thaliana OX=3702 GN=WRKY25 PE=1 SV=1	K	Transcription	WRKY DNA-binding protein 25 [Arabidopsis thaliana]
AT4G32800	134	220	599	577	2.381828	2.918134	9.065722	8.032452	1.07E-08	3.01E-07	1.715453445	up	--	--	Biological Process: phosphorelay signal transduction system (GO:0000160);; Molecular Function: regulatory region DNA binding (GO:0000975);; Molecular Function: nucleic acid binding transcription factor activity (GO:0001071);; Biological Process: transcription, DNA-templated (GO:0006351);; Cellular Component: intracellular membrane-bounded organelle (GO:0043231);;	--	--	--	--	AP2 domain	sp|Q9M080|ERF43_ARATH Ethylene-responsive transcription factor ERF043 OS=Arabidopsis thaliana OX=3702 GN=ERF043 PE=2 SV=1	K	Transcription	Integrase-type DNA-binding superfamily protein [Arabidopsis thaliana]
AT4G18170	115	250	793	385	1.954339	3.170254	11.493743	5.120767	0.000164977	0.002029336	1.715362012	up	--	--	Molecular Function: nucleic acid binding transcription factor activity (GO:0001071);; Molecular Function: DNA binding (GO:0003677);; Biological Process: transcription, DNA-templated (GO:0006351);; Cellular Component: intracellular membrane-bounded organelle (GO:0043231);;	--	--	--	--	WRKY DNA -binding domain	sp|Q8VWJ2|WRK28_ARATH WRKY transcription factor 28 OS=Arabidopsis thaliana OX=3702 GN=WRKY28 PE=2 SV=1	K	Transcription	DNA binding-like protein [Arabidopsis thaliana]
AT5G23575	2436	1891	7220	7565	26.577805	15.368402	67.001236	64.50415	1.38E-11	5.49E-10	1.713075645	up	--	--	Cellular Component: intrinsic component of membrane (GO:0031224);; Cellular Component: intracellular membrane-bounded organelle (GO:0043231);;	--	--	[R]	General function prediction only	Cleft lip and palate transmembrane protein 1 (CLPTM1);; PQ loop repeat	sp|Q6DEL2|CLPT1_DANRE Cleft lip and palate transmembrane protein 1 homolog OS=Danio rerio OX=7955 GN=clptm1 PE=2 SV=1	J	Translation, ribosomal structure and biogenesis	Transmembrane CLPTM1 family protein [Arabidopsis thaliana]
AT5G43740	425	900	2261	2076	3.208097	5.066082	14.802073	12.496769	5.30E-08	1.34E-06	1.711184805	up	--	--	Biological Process: response to stress (GO:0006950);; Molecular Function: purine ribonucleoside binding (GO:0032550);;	--	--	[T]	Signal transduction mechanisms	NB-ARC domain;; Leucine rich repeat	sp|Q9FG90|DRL33_ARATH Probable disease resistance protein At5g43740 OS=Arabidopsis thaliana OX=3702 GN=At5g43740 PE=2 SV=1	T	Signal transduction mechanisms	Disease resistance protein (CC-NBS-LRR class) family [Arabidopsis thaliana]
AT2G44940	1011	873	2747	3693	19.224997	12.363141	44.434441	54.898251	3.88E-12	1.61E-10	1.709907755	up	--	--	Biological Process: phosphorelay signal transduction system (GO:0000160);; Molecular Function: regulatory region DNA binding (GO:0000975);; Molecular Function: nucleic acid binding transcription factor activity (GO:0001071);; Biological Process: transcription, DNA-templated (GO:0006351);; Cellular Component: intracellular membrane-bounded organelle (GO:0043231);;	--	--	--	--	AP2 domain	sp|Q8LBQ7|ERF34_ARATH Ethylene-responsive transcription factor ERF034 OS=Arabidopsis thaliana OX=3702 GN=ERF034 PE=2 SV=2	K	Transcription	Integrase-type DNA-binding superfamily protein [Arabidopsis thaliana]
AT1G73630	205	272	706	895	5.376147	5.322731	15.798941	18.402399	1.39E-11	5.50E-10	1.709135417	up	[T]	Signal transduction mechanisms	Cellular Component: intracellular membrane-bounded organelle (GO:0043231);; Molecular Function: metal ion binding (GO:0046872);;	K13448|5.95111e-114|ath:AT1G73630|EF hand calcium-binding protein family	Plant-pathogen interaction (ko04626)	[T]	Signal transduction mechanisms	EF hand;; EF-hand domain pair;; EF-hand domain;; EF hand;; EF-hand domain pair;; Secreted protein acidic and rich in cysteine Ca binding region;; Cytoskeletal-regulatory complex EF hand	sp|Q9C9U8|CML26_ARATH Probable calcium-binding protein CML26 OS=Arabidopsis thaliana OX=3702 GN=CML26 PE=1 SV=1	T	Signal transduction mechanisms	EF hand calcium-binding protein family [Arabidopsis thaliana]
AT1G03740	1583	1996	6798	5013	12.641467	11.847265	46.051209	31.31005	3.45E-11	1.30E-09	1.704278068	up	[T]	Signal transduction mechanisms	Molecular Function: protein kinase activity (GO:0004672);; Biological Process: cellular protein modification process (GO:0006464);; Biological Process: phosphate-containing compound metabolic process (GO:0006796);; Molecular Function: purine ribonucleoside binding (GO:0032550);; Cellular Component: intracellular membrane-bounded organelle (GO:0043231);;	--	--	[D]	Cell cycle control, cell division, chromosome partitioning	Protein kinase domain;; Protein tyrosine and serine/threonine kinase	sp|Q9ZVM9|Y1461_ARATH Probable serine/threonine-protein kinase At1g54610 OS=Arabidopsis thaliana OX=3702 GN=At1g54610 PE=1 SV=1	KL	Transcription;; Replication, recombination and repair	Protein kinase superfamily protein [Arabidopsis thaliana]
AT3G21150	72	104	274	311	1.380485	1.485497	4.493244	4.683702	3.54E-07	7.83E-06	1.702766204	up	--	--	Molecular Function: nucleic acid binding transcription factor activity (GO:0001071);; Molecular Function: nucleic acid binding (GO:0003676);; Biological Process: transcription, DNA-templated (GO:0006351);; Biological Process: response to red or far red light (GO:0009639);; Biological Process: flower development (GO:0009908);; Biological Process: response to organonitrogen compound (GO:0010243);; …	--	--	--	--	--	sp|Q9LJB7|BBX32_ARATH B-box zinc finger protein 32 OS=Arabidopsis thaliana OX=3702 GN=BBX32 PE=1 SV=1	K	Transcription	B-box 32 [Arabidopsis thaliana]
AT4G33300	3328	4119	12560	12192	23.570208	22.236896	76.232572	67.185852	1.31E-18	1.04E-16	1.702563994	up	[R]	General function prediction only	Cellular Component: extracellular region (GO:0005576);; Biological Process: response to stress (GO:0006950);; Biological Process: response to bacterium (GO:0009617);; Molecular Function: purine ribonucleoside binding (GO:0032550);;	--	--	--	--	NB-ARC domain;; Arabidopsis broad-spectrum mildew resistance protein RPW8;; Leucine Rich repeats (2 copies)	sp|Q9SZA7|DRL29_ARATH Probable disease resistance protein At4g33300 OS=Arabidopsis thaliana OX=3702 GN=At4g33300 PE=2 SV=3	S	Function unknown	ADR1-like 1 [Arabidopsis thaliana]
AT5G10790	657	670	2305	2126	6.523181	4.931852	19.840532	16.59961	8.30E-14	4.13E-12	1.700561629	up	--	--	Molecular Function: ubiquitin-like protein-specific protease activity (GO:0019783);; Biological Process: modification-dependent protein catabolic process (GO:0019941);; Cellular Component: intracellular membrane-bounded organelle (GO:0043231);; Molecular Function: transition metal ion binding (GO:0046914);; Biological Process: protein modification by small protein removal (GO:0070646);;	K11366|0|ath:AT5G10790|UBP22; ubiquitin-specific protease 22	--	[O]	Posttranslational modification, protein turnover, chaperones	Ubiquitin carboxyl-terminal hydrolase;; Ubiquitin carboxyl-terminal hydrolase;; Zn-finger in ubiquitin-hydrolases and other protein	sp|Q9LEW0|UBP22_ARATH Ubiquitin C-terminal hydrolase 22 OS=Arabidopsis thaliana OX=3702 GN=UBP22 PE=1 SV=1	O	Posttranslational modification, protein turnover, chaperones	ubiquitin-specific protease 22 [Arabidopsis thaliana]
AT2G02100	2609	2670	8760	8858	85.890549	65.488106	245.266312	227.878845	1.10E-17	7.97E-16	1.696072914	up	--	--	Biological Process: cell killing (GO:0001906);; Molecular Function: enzyme inhibitor activity (GO:0004857);; Cellular Component: cell wall (GO:0005618);; Biological Process: response to stress (GO:0006950);; Biological Process: response to fungus (GO:0009620);; Molecular Function: hydrolase activity (GO:0016787);; Biological Process: protein metabolic process (GO:0019538);; Cellular Component: in…	--	--	--	--	Gamma-thionin family	sp|Q39182|DEF02_ARATH Defensin-like protein 2 OS=Arabidopsis thaliana OX=3702 GN=PDF2.2 PE=2 SV=1	T	Signal transduction mechanisms	low-molecular-weight cysteine-rich 69 [Arabidopsis thaliana]
AT5G18540	71	84	250	264	1.76365	1.541876	5.383741	5.103936	6.58E-07	1.39E-05	1.693016234	up	--	--	Cellular Component: intracellular membrane-bounded organelle (GO:0043231);;	--	--	--	--	--	--	147		E3 ubiquitin-protein ligase [Arabidopsis thaliana]
AT1G64760	423	482	1454	1550	5.798017	5.023825	17.008677	16.610596	2.41E-15	1.40E-13	1.692253816	up	--	--	Cellular Component: plasma membrane (GO:0005886);; Cellular Component: cell-cell junction (GO:0005911);; Biological Process: response to stress (GO:0006950);; Molecular Function: beta-glucosidase activity (GO:0008422);; Cellular Component: external encapsulating structure (GO:0030312);; Cellular Component: intrinsic component of membrane (GO:0031224);; Biological Process: primary metabolic proces…	--	--	--	--	Glycosyl hydrolases family 17;; X8 domain	sp|Q6NKW9|E138_ARATH Glucan endo-1,3-beta-glucosidase 8 OS=Arabidopsis thaliana OX=3702 GN=At1g64760 PE=2 SV=2	G	Carbohydrate transport and metabolism	O-Glycosyl hydrolases family 17 protein [Arabidopsis thaliana]
AT5G14940	230	314	939	847	2.783703	2.837545	9.682551	8.024731	9.33E-11	3.35E-09	1.692193283	up	--	--	Biological Process: peptide transport (GO:0015833);; Cellular Component: intrinsic component of membrane (GO:0031224);; Molecular Function: carboxylic acid transmembrane transporter activity (GO:0046943);; Biological Process: response to other organism (GO:0051707);;	--	--	[E]	Amino acid transport and metabolism	POT family;; Major Facilitator Superfamily	sp|Q9LFR1|PTR50_ARATH Protein NRT1/ PTR FAMILY 5.8 OS=Arabidopsis thaliana OX=3702 GN=NPF5.8 PE=2 SV=1	E	Amino acid transport and metabolism	Major facilitator superfamily protein [Arabidopsis thaliana]
AT4G23040	486	543	1687	1723	5.883414	4.897478	17.365379	16.298595	2.42E-15	1.41E-13	1.690539813	up	--	--	Molecular Function: binding (GO:0005488);; Cellular Component: cytoplasm (GO:0005737);; Biological Process: transport (GO:0006810);; Cellular Component: intracellular membrane-bounded organelle (GO:0043231);;	--	--	[T]	Signal transduction mechanisms	UBX domain;; UBA-like domain	sp|Q9C5G7|PUX13_ARATH Plant UBX domain-containing protein 13 OS=Arabidopsis thaliana OX=3702 GN=PUX13 PE=1 SV=1	T	Signal transduction mechanisms	putative protein [Arabidopsis thaliana]
AT1G61370	267	318	1155	753	2.176754	1.959588	8.396453	4.994328	1.24E-07	2.98E-06	1.688499064	up	[M]	Cell wall/membrane/envelope biogenesis	Molecular Function: protein kinase activity (GO:0004672);; Biological Process: cellular protein modification process (GO:0006464);; Biological Process: phosphate-containing compound metabolic process (GO:0006796);; Biological Process: cell recognition (GO:0008037);; Cellular Component: intrinsic component of membrane (GO:0031224);; Molecular Function: purine ribonucleoside binding (GO:0032550);;	--	--	--	--	Protein tyrosine and serine/threonine kinase;; Protein kinase domain;; S-locus glycoprotein domain;; D-mannose binding lectin;; PAN-like domain;; Domain of unknown function (DUF3403)	sp|O64783|Y1137_ARATH G-type lectin S-receptor-like serine/threonine-protein kinase At1g61370 OS=Arabidopsis thaliana OX=3702 GN=At1g61370 PE=3 SV=2	T	Signal transduction mechanisms	S-locus lectin protein kinase family protein [Arabidopsis thaliana]
AT4G26130	1333	1826	5372	4962	21.193483	21.62962	72.648796	61.651691	8.00E-15	4.37E-13	1.687172427	up	--	--	Cellular Component: intrinsic component of membrane (GO:0031224);;	--	--	--	--	Cotton fibre expressed protein;; Domain of unknown function (DUF4408)	sp|F4K956|A70_ARATH Pathogen-associated molecular patterns-induced protein A70 OS=Arabidopsis thaliana OX=3702 GN=A70 PE=1 SV=1	S	Function unknown	cDNA-5-encoded protein, partial [Arabidopsis thaliana]
AT2G16700	508	618	2139	1535	10.188791	9.135458	35.85822	23.83204	1.33E-09	4.27E-08	1.686739792	up	--	--	Cellular Component: cytoskeleton (GO:0005856);; Molecular Function: cytoskeletal protein binding (GO:0008092);; Biological Process: actin polymerization or depolymerization (GO:0008154);; Cellular Component: intrinsic component of membrane (GO:0031224);;	K05765|1.2733e-53|ath:AT2G16700|ADF5; actin depolymerizing factor 5	--	[Z]	Cytoskeleton	Cofilin/tropomyosin-type actin-binding protein	sp|Q9ZNT3|ADF5_ARATH Actin-depolymerizing factor 5 OS=Arabidopsis thaliana OX=3702 GN=ADF5 PE=1 SV=1	Z	Cytoskeleton	actin depolymerizing factor 5 [Arabidopsis thaliana]
AT3G15210	1458	1672	5160	5122	28.684423	24.511755	86.332588	78.741768	6.91E-18	5.12E-16	1.680411603	up	--	--	Molecular Function: nucleic acid binding transcription factor activity (GO:0001071);; Biological Process: response to acid chemical (GO:0001101);; Biological Process: activation of innate immune response (GO:0002218);; Molecular Function: DNA binding (GO:0003677);; Biological Process: transcription, DNA-templated (GO:0006351);; Biological Process: ethylene-activated signaling pathway (GO:0009873)…	K09286|2.08483e-121|ath:AT3G15210|ERF4; ethylene responsive element binding factor 4	--	--	--	AP2 domain	sp|O80340|ERF78_ARATH Ethylene-responsive transcription factor 4 OS=Arabidopsis thaliana OX=3702 GN=ERF4 PE=1 SV=1	K	Transcription	ethylene responsive element binding factor 4 [Arabidopsis thaliana]
AT1G75190	107	182	500	432	2.297161	2.916065	9.171485	7.273967	4.21E-07	9.12E-06	1.67855071	up	--	--	Cellular Component: intracellular membrane-bounded organelle (GO:0043231);;	--	--	--	--	--	--	85		hypothetical protein AT1G75190 [Arabidopsis thaliana]
AT2G35710	227	343	913	937	2.937953	3.233585	9.72667	9.044604	8.56E-11	3.10E-09	1.675693537	up	[M]	Cell wall/membrane/envelope biogenesis	Biological Process: cellular protein modification process (GO:0006464);; Molecular Function: transferase activity, transferring glycosyl groups (GO:0016757);; Cellular Component: intrinsic component of membrane (GO:0031224);; Molecular Function: cation binding (GO:0043169);; Biological Process: single-organism biosynthetic process (GO:0044711);;	--	--	[G]	Carbohydrate transport and metabolism	Mannosyltransferase putative	sp|Q8VZP6|GUX8_ARATH Putative glucuronosyltransferase PGSIP8 OS=Arabidopsis thaliana OX=3702 GN=PGSIP8 PE=2 SV=1	G	Carbohydrate transport and metabolism	Nucleotide-diphospho-sugar transferases superfamily protein [Arabidopsis thaliana]
AT1G70560	536	663	1906	2014	8.572041	7.911486	25.952768	25.202709	5.76E-16	3.59E-14	1.675050562	up	[E]	Amino acid transport and metabolism	Biological Process: response to bacterium (GO:0009617);; Biological Process: gravitropism (GO:0009630);; Biological Process: response to red or far red light (GO:0009639);; Biological Process: indoleacetic acid metabolic process (GO:0009683);; Biological Process: response to hormone (GO:0009725);; Biological Process: embryo development ending in seed dormancy (GO:0009793);; Biological Process: ti…	K16903|0|ath:AT1G70560|TAA1; tryptophan aminotransferase of Arabidopsis 1	Tryptophan metabolism (ko00380)	--	--	Allinase;; Aminotransferase class I and II	sp|Q9S7N2|TAA1_ARATH L-tryptophan--pyruvate aminotransferase 1 OS=Arabidopsis thaliana OX=3702 GN=TAA1 PE=1 SV=1	E	Amino acid transport and metabolism	tryptophan aminotransferase of Arabidopsis 1 [Arabidopsis thaliana]
AT2G47890	1314	1101	4124	3863	18.179915	10.99475	50.028062	44.082984	1.82E-11	7.10E-10	1.675004212	up	--	--	Molecular Function: regulatory region DNA binding (GO:0000975);; Molecular Function: nucleic acid binding transcription factor activity (GO:0001071);; Biological Process: transcription, DNA-templated (GO:0006351);; Cellular Component: intracellular membrane-bounded organelle (GO:0043231);; Molecular Function: transition metal ion binding (GO:0046914);;	--	--	--	--	CCT motif;; B-box zinc finger	sp|O82256|COL13_ARATH Zinc finger protein CONSTANS-LIKE 13 OS=Arabidopsis thaliana OX=3702 GN=COL13 PE=1 SV=1	K	Transcription	B-box type zinc finger protein with CCT domain-containing protein [Arabidopsis thaliana]
AT1G78590	385	539	1503	1496	5.654231	5.820415	18.573873	16.952618	5.29E-13	2.41E-11	1.673379337	up	[F]	Nucleotide transport and metabolism	Cellular Component: cytoplasm (GO:0005737);; Biological Process: NADP metabolic process (GO:0006739);; Biological Process: coenzyme biosynthetic process (GO:0009108);; Molecular Function: kinase activity (GO:0016301);; Molecular Function: purine ribonucleoside binding (GO:0032550);;	K00858|0|ath:AT1G78590|NADK3; NAD(H) kinase 3	Nicotinate and nicotinamide metabolism (ko00760);; Biosynthesis of cofactors (ko01240)	[R]	General function prediction only	ATP-NAD kinase	sp|Q500Y9|NADHK_ARATH NADH kinase OS=Arabidopsis thaliana OX=3702 GN=NADK3 PE=1 SV=1	S	Function unknown	NAD(H) kinase 3 [Arabidopsis thaliana]
AT3G45970	560	984	3302	1554	14.222917	18.598619	71.062064	30.829379	2.38E-05	0.00035514	1.669812539	up	--	--	--	--	--	--	--	Expansin C-terminal domain;; Lytic transglycolase	sp|Q9LZT4|EXLA1_ARATH Expansin-like A1 OS=Arabidopsis thaliana OX=3702 GN=EXLA1 PE=2 SV=1	S	Function unknown	expansin-like A1 [Arabidopsis thaliana]
AT1G77760	13143	19127	53742	50047	103.296204	111.98848	359.14389	307.313446	1.63E-14	8.66E-13	1.666068267	up	[C]	Energy production and conversion	Cellular Component: cytoplasm (GO:0005737);; Biological Process: response to stress (GO:0006950);; Molecular Function: nitrate reductase activity (GO:0008940);; Biological Process: response to radiation (GO:0009314);; Biological Process: nitrate metabolic process (GO:0042126);; Biological Process: cellular nitrogen compound biosynthetic process (GO:0044271);; Molecular Function: tetrapyrrole bind…	K10534|0|ath:AT1G77760|NIA1; nitrate reductase 1	Nitrogen metabolism (ko00910)	[C]	Energy production and conversion	Oxidoreductase molybdopterin binding domain;; Mo-co oxidoreductase dimerisation domain;; Oxidoreductase FAD-binding domain;; Oxidoreductase NAD-binding domain;; Cytochrome b5-like Heme/Steroid binding domain	sp|P11832|NIA1_ARATH Nitrate reductase [NADH] 1 OS=Arabidopsis thaliana OX=3702 GN=NIA1 PE=1 SV=3	C	Energy production and conversion	nitrate reductase 1 [Arabidopsis thaliana]
AT4G27520	4890	7132	17399	21574	65.676842	71.36293	198.714508	226.413345	1.49E-15	9.04E-14	1.665899342	up	--	--	Cellular Component: extracellular region (GO:0005576);; Cellular Component: plasma membrane (GO:0005886);; Cellular Component: plastid (GO:0009536);; Cellular Component: intrinsic component of membrane (GO:0031224);;	--	--	--	--	Plastocyanin-like domain	sp|Q9T076|ENL2_ARATH Early nodulin-like protein 2 OS=Arabidopsis thaliana OX=3702 GN=At4g27520 PE=1 SV=1	S	Function unknown	unknown [Arabidopsis thaliana]
AT2G23120	2577	2882	9715	7910	80.553078	67.133568	258.286926	193.235077	5.51E-13	2.50E-11	1.66200526	up	--	--	Cellular Component: cytoplasm (GO:0005737);; Cellular Component: membrane (GO:0016020);;	--	--	--	--	Late embryogenesis abundant protein 18	--	S	Function unknown	hypothetical protein AT2G23118 [Arabidopsis thaliana]
AT5G39240	75	67	223	241	3.02694	2.01486	7.684081	7.643974	6.13E-06	0.000106062	1.658008696	up	--	--	Cellular Component: intracellular membrane-bounded organelle (GO:0043231);;	--	--	--	--	--	--	S	Function unknown	transcription factor UPBEAT-like protein [Arabidopsis thaliana]
AT3G09520	81	207	538	357	0.842843	1.609779	4.779931	2.913927	0.000179133	0.002180247	1.656057508	up	--	--	Biological Process: exocytosis (GO:0006887);; Cellular Component: intracellular membrane-bounded organelle (GO:0043231);; Cellular Component: protein complex (GO:0043234);;	K07195|0|ath:AT3G09520|EXO70H4; exocyst subunit exo70 family protein H4	--	[U]	Intracellular trafficking, secretion, and vesicular transport	Exo70 exocyst complex subunit	sp|Q8VY27|E70H1_ARATH Exocyst complex component EXO70H1 OS=Arabidopsis thaliana OX=3702 GN=EXO70H1 PE=1 SV=1	U	Intracellular trafficking, secretion, and vesicular transport	exocyst subunit exo70 family protein H4 [Arabidopsis thaliana]
AT3G27880	584	577	1647	2142	10.468976	7.716221	25.144445	30.041851	4.97E-13	2.28E-11	1.65221667	up	--	--	Cellular Component: intracellular membrane-bounded organelle (GO:0043231);;	--	--	--	--	Protein of unknown function (DUF1645)	--	S	Function unknown	hypothetical protein (DUF1645) [Arabidopsis thaliana]
AT5G14960	69	84	290	196	1.150346	1.044905	4.117252	2.564638	4.47E-05	0.000631346	1.649314128	up	--	--	Molecular Function: nucleic acid binding transcription factor activity (GO:0001071);; Molecular Function: nucleic acid binding (GO:0003676);; Biological Process: transcription, DNA-templated (GO:0006351);; Biological Process: cell proliferation (GO:0008283);; Biological Process: response to hormone (GO:0009725);; Cellular Component: intracellular membrane-bounded organelle (GO:0043231);; Cellular…	--	--	[K]	Transcription	E2F/DP family winged-helix DNA-binding domain	sp|Q9LFQ9|E2FD_ARATH E2F transcription factor-like E2FD OS=Arabidopsis thaliana OX=3702 GN=E2FD PE=1 SV=1	K	Transcription	DP-E2F-like 2 [Arabidopsis thaliana]
AT1G19050	514	878	2389	1994	13.504468	17.187326	53.402985	40.960236	4.07E-09	1.21E-07	1.647842744	up	[T]	Signal transduction mechanisms	Molecular Function: binding (GO:0005488);; Biological Process: transcription, DNA-templated (GO:0006351);; Biological Process: hormone-mediated signaling pathway (GO:0009755);; Biological Process: response to organonitrogen compound (GO:0010243);; Biological Process: intracellular signal transduction (GO:0035556);; Cellular Component: intracellular membrane-bounded organelle (GO:0043231);; Biolog…	K14492|1.10192e-127|ath:AT1G19050|ARR7; response regulator 7	Plant hormone signal transduction (ko04075)	[K]	Transcription	Response regulator receiver domain	sp|Q9ZWS7|ARR7_ARATH Two-component response regulator ARR7 OS=Arabidopsis thaliana OX=3702 GN=ARR7 PE=1 SV=1	K	Transcription	ARR7 [Arabidopsis thaliana]
AT2G03340	1077	1471	3966	4169	12.119211	12.335506	37.96674	36.677582	6.17E-16	3.82E-14	1.646601171	up	--	--	Molecular Function: nucleic acid binding transcription factor activity (GO:0001071);; Molecular Function: DNA binding (GO:0003677);; Biological Process: transcription, DNA-templated (GO:0006351);; Cellular Component: intracellular membrane-bounded organelle (GO:0043231);;	--	--	--	--	WRKY DNA -binding domain	sp|Q9ZQ70|WRKY3_ARATH Probable WRKY transcription factor 3 OS=Arabidopsis thaliana OX=3702 GN=WRKY3 PE=2 SV=1	K	Transcription	WRKY DNA-binding protein 3 [Arabidopsis thaliana]
AT3G04070	364	492	1534	1175	5.599648	5.633004	20.063587	14.122006	2.39E-09	7.35E-08	1.645647961	up	--	--	Molecular Function: nucleic acid binding transcription factor activity (GO:0001071);; Molecular Function: DNA binding (GO:0003677);; Biological Process: transcription, DNA-templated (GO:0006351);; Cellular Component: intracellular membrane-bounded organelle (GO:0043231);; Biological Process: single-multicellular organism process (GO:0044707);;	--	--	--	--	No apical meristem (NAM) protein	sp|Q84TD6|NAC47_ARATH NAC transcription factor 47 OS=Arabidopsis thaliana OX=3702 GN=NAC047 PE=2 SV=1	K	Transcription	NAC domain containing protein 47 [Arabidopsis thaliana]
AT5G14550	916	1017	2905	3298	13.857327	11.660838	37.785279	39.480267	4.10E-17	2.85E-15	1.639509822	up	--	--	Molecular Function: UDP-glycosyltransferase activity (GO:0008194);; Cellular Component: intrinsic component of membrane (GO:0031224);;	--	--	--	--	Core-2/I-Branching enzyme	sp|Q65XS5|BC10_ORYSJ Glycosyltransferase BC10 OS=Oryza sativa subsp. japonica OX=39947 GN=BC10 PE=1 SV=1	S	Function unknown	Core-2/I-branching beta-1,6-N-acetylglucosaminyltransferase family protein [Arabidopsis thaliana]
AT5G51570	757	674	2546	2034	13.618834	9.038754	38.976189	28.60364	1.37E-09	4.37E-08	1.637551528	up	[O]	Posttranslational modification, protein turnover, chaperones	Cellular Component: cell-cell junction (GO:0005911);; Cellular Component: membrane (GO:0016020);; Cellular Component: vacuolar part (GO:0044437);;	--	--	[C]	Energy production and conversion	SPFH domain / Band 7 family	sp|Q9FHM7|HIR4_ARATH Hypersensitive-induced response protein 4 OS=Arabidopsis thaliana OX=3702 GN=HIR4 PE=1 SV=1	C	Energy production and conversion	SPFH/Band 7/PHB domain-containing membrane-associated protein family [Arabidopsis thaliana]
AT2G35650	598	659	2106	1892	7.436067	6.088452	22.189331	18.443947	7.57E-13	3.38E-11	1.63563143	up	[N]	Cell motility	Molecular Function: beta-1,4-mannosyltransferase activity (GO:0019187);; Cellular Component: intrinsic component of membrane (GO:0031224);; Cellular Component: intracellular membrane-bounded organelle (GO:0043231);; Biological Process: external encapsulating structure organization (GO:0045229);;	K13680|0|ath:AT2G35650|CSLA07; cellulose synthase like	--	--	--	Glycosyltransferase like family 2;; Glycosyl transferase family group 2;; Glycosyl transferase family 2;; Glycosyl transferase family 21	sp|Q9ZQN8|CSLA7_ARATH Glucomannan 4-beta-mannosyltransferase 7 OS=Arabidopsis thaliana OX=3702 GN=CSLA7 PE=1 SV=2	M	Cell wall/membrane/envelope biogenesis	cellulose synthase like [Arabidopsis thaliana]
AT5G17760	529	487	1560	1695	6.678207	4.589205	16.695037	16.661788	3.57E-12	1.49E-10	1.628960731	up	[MDT]	Cell wall/membrane/envelope biogenesis;; Cell cycle control, cell division, chromosome partitioning;; Signal transduction mechanisms	Molecular Function: nucleoside-triphosphatase activity (GO:0017111);; Cellular Component: intrinsic component of membrane (GO:0031224);; Molecular Function: purine ribonucleoside binding (GO:0032550);;	--	--	[O]	Posttranslational modification, protein turnover, chaperones	Domain associated at C-terminal with AAA;; ATPase family associated with various cellular activities (AAA);; Holliday junction DNA helicase RuvB P-loop domain;; AAA domain (dynein-related subfamily)	sp|Q9FN75|AATPI_ARATH AAA-ATPase At5g17760 OS=Arabidopsis thaliana OX=3702 GN=At5g17760 PE=3 SV=1	O	Posttranslational modification, protein turnover, chaperones	P-loop containing nucleoside triphosphate hydrolases superfamily protein [Arabidopsis thaliana]
AT4G26080	3174	3225	9409	11064	36.287296	27.460976	91.45771	98.821472	4.44E-17	3.06E-15	1.628624235	up	--	--	Molecular Function: phosphoprotein phosphatase activity (GO:0004721);; Biological Process: cellular protein modification process (GO:0006464);; Biological Process: response to stress (GO:0006950);; Biological Process: abscisic acid-activated signaling pathway (GO:0009738);; Biological Process: stomatal movement (GO:0010118);; Cellular Component: membrane (GO:0016020);; Molecular Function: kinase …	K14497|0|ath:AT4G26080|ABI1; Protein phosphatase 2C family protein	MAPK signaling pathway - plant (ko04016);; Plant hormone signal transduction (ko04075)	[T]	Signal transduction mechanisms	Protein phosphatase 2C	sp|P49597|P2C56_ARATH Protein phosphatase 2C 56 OS=Arabidopsis thaliana OX=3702 GN=ABI1 PE=1 SV=2	T	Signal transduction mechanisms	Protein phosphatase 2C family protein [Arabidopsis thaliana]
AT2G39200	645	879	3211	1482	7.644402	7.760801	32.37215	13.726856	2.02E-05	0.000307164	1.626099701	up	--	--	Molecular Function: protein binding (GO:0005515);; Cellular Component: intrinsic component of membrane (GO:0031224);; Biological Process: single-organism cellular process (GO:0044763);; Biological Process: leaf development (GO:0048366);; Biological Process: defense response to fungus (GO:0050832);;	K08472|0|ath:AT2G39200|MLO12; Seven transmembrane MLO family protein	--	--	--	Mlo family	sp|O80961|MLO12_ARATH MLO-like protein 12 OS=Arabidopsis thaliana OX=3702 GN=MLO12 PE=2 SV=2	G	Carbohydrate transport and metabolism	Seven transmembrane MLO family protein [Arabidopsis thaliana]
AT1G14720	1734	2761	6921	7112	28.83663	34.202755	97.866501	92.401833	1.61E-12	6.93E-11	1.623844639	up	[G]	Carbohydrate transport and metabolism	Cellular Component: extracellular region (GO:0005576);; Biological Process: cellular glucan metabolic process (GO:0006073);; Molecular Function: transferase activity, transferring hexosyl groups (GO:0016758);; Molecular Function: hydrolase activity, acting on glycosyl bonds (GO:0016798);; Cellular Component: external encapsulating structure (GO:0030312);; Cellular Component: intrinsic component o…	K08235|0|ath:AT1G14720|XTH28; xyloglucan endotransglucosylase/hydrolase 28	--	--	--	Glycosyl hydrolases family 16;; Xyloglucan endo-transglycosylase (XET) C-terminus	sp|Q38909|XTH28_ARATH Probable xyloglucan endotransglucosylase/hydrolase protein 28 OS=Arabidopsis thaliana OX=3702 GN=XTH28 PE=2 SV=1	G	Carbohydrate transport and metabolism	xyloglucan endotransglucosylase/hydrolase 28 [Arabidopsis thaliana]
AT3G20600	122	235	700	389	3.022403	4.33259	14.753513	7.541008	9.66E-05	0.001254866	1.622797293	up	--	--	Molecular Function: binding (GO:0005488);; Cellular Component: plasma membrane (GO:0005886);; Biological Process: cell death (GO:0008219);; Cellular Component: intrinsic component of membrane (GO:0031224);; Biological Process: cellular response to stress (GO:0033554);; Biological Process: defense response to bacterium (GO:0042742);; Biological Process: innate immune response (GO:0045087);; Biolog…	--	--	--	--	--	sp|O48915|NDR1_ARATH Protein NDR1 OS=Arabidopsis thaliana OX=3702 GN=NDR1 PE=1 SV=1	S	Function unknown	Late embryogenesis abundant (LEA) hydroxyproline-rich glycoprotein family [Arabidopsis thaliana]
AT1G80340	144	113	242	599	2.436362	1.426251	3.488111	7.950649	0.000244673	0.002888405	1.620531452	up	[Q]	Secondary metabolites biosynthesis, transport and catabolism	Biological Process: response to red or far red light (GO:0009639);; Biological Process: gibberellin metabolic process (GO:0009685);; Molecular Function: oxidoreductase activity, acting on paired donors, with incorporation or reduction of molecular oxygen, 2-oxoglutarate as one donor, and incorporation of one atom each of oxygen into both donors (GO:0016706);; Molecular Function: cation binding (G…	K04124|0|ath:AT1G80340|GA3OX2; gibberellin 3-oxidase 2	Diterpenoid biosynthesis (ko00904)	[QR]	Secondary metabolites biosynthesis, transport and catabolism;; General function prediction only	2OG-Fe(II) oxygenase superfamily;; non-haem dioxygenase in morphine synthesis N-terminal	sp|Q9ZT84|G3OX2_ARATH Gibberellin 3-beta-dioxygenase 2 OS=Arabidopsis thaliana OX=3702 GN=GA3OX2 PE=1 SV=2	Q	Secondary metabolites biosynthesis, transport and catabolism	gibberellin 3-oxidase 2 [Arabidopsis thaliana]
AT5G07610	202	276	782	711	3.948897	4.030131	13.041127	10.896124	1.49E-09	4.73E-08	1.619885132	up	--	--	Cellular Component: intracellular membrane-bounded organelle (GO:0043231);;	--	--	--	--	F-box domain;; F-box-like	sp|Q9FLS0|FB253_ARATH F-box protein At5g07610 OS=Arabidopsis thaliana OX=3702 GN=At5g07610 PE=2 SV=1	S	Function unknown	F-box family protein [Arabidopsis thaliana]
AT3G52870	1216	1832	4723	4765	16.648903	18.684502	54.984104	50.97261	3.65E-13	1.70E-11	1.617213572	up	[S]	Function unknown	Cellular Component: plastid (GO:0009536);;	--	--	--	--	--	sp|Q9LFA4|IQM3_ARATH IQ domain-containing protein IQM3 OS=Arabidopsis thaliana OX=3702 GN=IQM3 PE=2 SV=1	949		IQ calmodulin-binding motif family protein [Arabidopsis thaliana]
AT3G09162	72	161	364	351	1.960294	3.2772	8.421769	7.496934	3.41E-05	0.000493786	1.615630323	up	--	--	--	--	--	--	--	--	--	--	--	hypothetical protein AT3G09162 [Arabidopsis thaliana]
AT1G63350	110	219	613	388	0.869765	1.323615	4.251691	2.4293	5.55E-05	0.000767898	1.615492726	up	--	--	Biological Process: response to stress (GO:0006950);; Molecular Function: purine ribonucleoside binding (GO:0032550);; Cellular Component: intracellular membrane-bounded organelle (GO:0043231);;	--	--	[T]	Signal transduction mechanisms	NB-ARC domain;; Leucine Rich repeats (2 copies);; Leucine rich repeat	sp|Q9C8T9|DRL19_ARATH Putative disease resistance protein At1g63350 OS=Arabidopsis thaliana OX=3702 GN=At1g63350 PE=3 SV=1	T	Signal transduction mechanisms	Disease resistance protein (CC-NBS-LRR class) family [Arabidopsis thaliana]
AT5G59790	334	426	1173	1206	4.247249	4.03529	12.725344	12.015999	1.04E-12	4.57E-11	1.614864039	up	--	--	Cellular Component: intracellular membrane-bounded organelle (GO:0043231);;	--	--	--	--	Domain of unknown function (DUF966)	sp|Q9LX14|UFC_ARATH Protein UPSTREAM OF FLC OS=Arabidopsis thaliana OX=3702 GN=UFC PE=2 SV=1	S	Function unknown	UPSTREAM OF FLC protein (DUF966) [Arabidopsis thaliana]
AT3G46730	43	43	153	116	0.388807	0.294366	1.194503	0.829251	0.00055458	0.005847218	1.613409254	up	--	--	Biological Process: response to stress (GO:0006950);; Molecular Function: purine ribonucleoside binding (GO:0032550);;	--	--	[T]	Signal transduction mechanisms	NB-ARC domain;; Rx N-terminal domain	sp|Q9STE7|R13L3_ARATH Putative disease resistance RPP13-like protein 3 OS=Arabidopsis thaliana OX=3702 GN=RPP13L3 PE=3 SV=1	T	Signal transduction mechanisms	NB-ARC domain-containing disease resistance protein [Arabidopsis thaliana]
AT1G62300	1752	2001	6176	5519	18.728079	15.934811	56.147438	46.103401	3.36E-14	1.74E-12	1.608308605	up	--	--	Biological Process: phosphorelay signal transduction system (GO:0000160);; Molecular Function: regulatory region DNA binding (GO:0000975);; Molecular Function: nucleic acid binding transcription factor activity (GO:0001071);; Biological Process: transcription, DNA-templated (GO:0006351);; Biological Process: cellular response to starvation (GO:0009267);; Biological Process: response to organonitr…	--	--	--	--	WRKY DNA -binding domain	sp|Q9C519|WRKY6_ARATH WRKY transcription factor 6 OS=Arabidopsis thaliana OX=3702 GN=WRKY6 PE=1 SV=1	K	Transcription	WRKY family transcription factor [Arabidopsis thaliana]
AT5G52830	141	157	502	426	2.201157	1.82705	6.677686	5.209915	1.10E-07	2.65E-06	1.607865559	up	--	--	Molecular Function: regulatory region DNA binding (GO:0000975);; Molecular Function: nucleic acid binding transcription factor activity (GO:0001071);; Biological Process: response to acid chemical (GO:0001101);; Biological Process: transcription, DNA-templated (GO:0006351);; Biological Process: response to bacterium (GO:0009617);; Biological Process: second-messenger-mediated signaling (GO:001993…	--	--	--	--	WRKY DNA -binding domain	sp|Q9FLX8|WRK27_ARATH Probable WRKY transcription factor 27 OS=Arabidopsis thaliana OX=3702 GN=WRKY27 PE=2 SV=1	K	Transcription	WRKY DNA-binding protein 27 [Arabidopsis thaliana]
AT5G44005	107	163	461	369	2.777539	3.155597	10.199766	7.505907	1.69E-06	3.27E-05	1.60693527	up	--	--	Cellular Component: membrane (GO:0016020);; Cellular Component: intracellular membrane-bounded organelle (GO:0043231);;	--	--	--	--	--	--	162		hypothetical protein AT5G44005 [Arabidopsis thaliana]
AT5G66790	171	222	749	456	1.603137	1.557031	6.00038	3.352089	6.58E-06	0.000113491	1.606311589	up	[T]	Signal transduction mechanisms	Molecular Function: protein kinase activity (GO:0004672);; Biological Process: cellular protein modification process (GO:0006464);; Biological Process: phosphate-containing compound metabolic process (GO:0006796);; Cellular Component: intrinsic component of membrane (GO:0031224);; Molecular Function: purine ribonucleoside binding (GO:0032550);;	--	--	[T]	Signal transduction mechanisms	Protein tyrosine and serine/threonine kinase;; Protein kinase domain	sp|Q8GYF5|WAKLR_ARATH Wall-associated receptor kinase-like 21 OS=Arabidopsis thaliana OX=3702 GN=WAKL21 PE=2 SV=2	T	Signal transduction mechanisms	Protein kinase superfamily protein [Arabidopsis thaliana]
AT3G14050	1837	2440	7066	6153	15.977598	15.810691	52.270935	41.82637	5.26E-13	2.40E-11	1.606000093	up	[TK]	Signal transduction mechanisms;; Transcription	Biological Process: response to acid chemical (GO:0001101);; Biological Process: response to stress (GO:0006950);; Biological Process: purine ribonucleotide metabolic process (GO:0009150);; Cellular Component: plastid (GO:0009536);; Molecular Function: secondary active transmembrane transporter activity (GO:0015291);; Molecular Function: diphosphotransferase activity (GO:0016778);; Cellular Compo…	K00951|0|ath:AT3G14050|RSH2; RELA/SPOT homolog 2	Purine metabolism (ko00230)	[T]	Signal transduction mechanisms	HD domain;; Region found in RelA / SpoT proteins;; HD domain	sp|Q9LVJ3|RSH2C_ARATH Probable GTP diphosphokinase RSH2, chloroplastic OS=Arabidopsis thaliana OX=3702 GN=RSH2 PE=2 SV=1	T	Signal transduction mechanisms	RELA/SPOT homolog 2 [Arabidopsis thaliana]
AT3G55450	745	825	2577	2312	9.61061	7.9821	28.463072	23.405679	7.30E-13	3.26E-11	1.605422954	up	[T]	Signal transduction mechanisms	--	K00924|0|ath:AT3G55450|PBL1; PBS1-like 1	--	[T]	Signal transduction mechanisms	Protein tyrosine and serine/threonine kinase;; Protein kinase domain	sp|Q8H186|PBL1_ARATH Probable serine/threonine-protein kinase PBL1 OS=Arabidopsis thaliana OX=3702 GN=PBL1 PE=1 SV=1	T	Signal transduction mechanisms	PBS1-like 1 [Arabidopsis thaliana]
AT3G25870	146	204	525	559	2.628568	2.739325	8.060643	7.87961	5.48E-09	1.60E-07	1.602278573	up	--	--	Cellular Component: intracellular membrane-bounded organelle (GO:0043231);;	--	--	--	--	--	--	A	RNA processing and modification	hypothetical protein AT3G25870 [Arabidopsis thaliana]
AT5G01100	191	232	884	398	1.910541	1.731524	7.534765	3.112301	0.000150847	0.001873138	1.597020449	up	--	--	Molecular Function: transferase activity (GO:0016740);; Cellular Component: intrinsic component of membrane (GO:0031224);; Cellular Component: intracellular membrane-bounded organelle (GO:0043231);; Biological Process: plant-type cell wall organization or biogenesis (GO:0071669);;	--	--	--	--	GDP-fucose protein O-fucosyltransferase	sp|Q9LFC6|FRB1_ARATH Protein FRIABLE 1 OS=Arabidopsis thaliana OX=3702 GN=FRB1 PE=2 SV=1	G	Carbohydrate transport and metabolism	O-fucosyltransferase family protein [Arabidopsis thaliana]
AT4G18010	2460	4494	11365	9714	23.799512	32.365618	93.434431	73.185868	8.10E-09	2.32E-07	1.596397023	up	--	--	Biological Process: response to acid chemical (GO:0001101);; Biological Process: hormone-mediated signaling pathway (GO:0009755);; Biological Process: post-embryonic development (GO:0009791);; Molecular Function: phosphatidylinositol bisphosphate phosphatase activity (GO:0034593);; Molecular Function: phosphatidylinositol trisphosphate phosphatase activity (GO:0034594);; Biological Process: inosi…	K24221|0|ath:AT4G18010|IP5PII; myo-inositol polyphosphate 5-phosphatase 2	Inositol phosphate metabolism (ko00562)	[U]	Intracellular trafficking, secretion, and vesicular transport	Endonuclease/Exonuclease/phosphatase family	sp|Q9FUR2|IP5P2_ARATH Type I inositol polyphosphate 5-phosphatase 2 OS=Arabidopsis thaliana OX=3702 GN=IP5P2 PE=1 SV=2	U	Intracellular trafficking, secretion, and vesicular transport	myo-inositol polyphosphate 5-phosphatase 2 [Arabidopsis thaliana]
AT2G23030	91	88	321	232	1.599201	1.141994	4.794378	3.181899	3.02E-05	0.000443042	1.595524573	up	[T]	Signal transduction mechanisms	Molecular Function: protein kinase activity (GO:0004672);; Cellular Component: cytoplasm (GO:0005737);; Biological Process: cellular protein modification process (GO:0006464);; Biological Process: response to stress (GO:0006950);; Molecular Function: purine ribonucleoside binding (GO:0032550);;	K14498|0|ath:AT2G23030|SNRK2.9; SNF1-related protein kinase 2.9	MAPK signaling pathway - plant (ko04016);; Plant hormone signal transduction (ko04075)	[T]	Signal transduction mechanisms	Protein kinase domain;; Protein tyrosine and serine/threonine kinase	sp|O64812|SRK2J_ARATH Serine/threonine-protein kinase SRK2J OS=Arabidopsis thaliana OX=3702 GN=SRK2J PE=1 SV=1	T	Signal transduction mechanisms	SNF1-related protein kinase 2.9 [Arabidopsis thaliana]
AT1G71710	1057	1697	4348	4043	10.741143	12.941849	37.46902	32.08713	7.73E-11	2.82E-09	1.59306532	up	--	--	Molecular Function: phosphatidylinositol bisphosphate phosphatase activity (GO:0034593);; Molecular Function: phosphatidylinositol trisphosphate phosphatase activity (GO:0034594);; Cellular Component: intracellular part (GO:0044424);; Biological Process: phosphatidylinositol metabolic process (GO:0046488);;	--	--	[U]	Intracellular trafficking, secretion, and vesicular transport	Endonuclease/Exonuclease/phosphatase family	sp|Q8H0Z6|IP5P3_ARATH Type IV inositol polyphosphate 5-phosphatase 3 OS=Arabidopsis thaliana OX=3702 GN=IP5P3 PE=1 SV=1	U	Intracellular trafficking, secretion, and vesicular transport	Contains similarity to the inositol-1,4,5-trisphosphate 5-Phosphatase from Arabidopsis thaliana gi|6117853 [Arabidopsis thaliana]
AT1G61730	1125	1071	3224	3636	18.054464	12.79761	43.99588	45.587845	8.37E-14	4.16E-12	1.59245244	up	--	--	Molecular Function: regulatory region DNA binding (GO:0000975);; Biological Process: transcription, DNA-templated (GO:0006351);; Cellular Component: plastid (GO:0009536);; Biological Process: glycosinolate metabolic process (GO:0019757);; Cellular Component: nuclear lumen (GO:0031981);;	--	--	--	--	Protein of unknown function, DUF573	sp|Q9SYA9|STKLD_ARATH Probable transcription factor At1g61730 OS=Arabidopsis thaliana OX=3702 GN=At1g61730 PE=1 SV=1	S	Function unknown	DNA-binding storekeeper protein-related transcriptional regulator [Arabidopsis thaliana]
AT1G05300	251	305	1088	600	3.788985	3.493051	14.352542	7.202396	1.11E-05	0.000180544	1.592445359	up	--	--	--	K14709|1.76081e-117|ath:AT1G05300|ZIP5; zinc transporter 5 precursor	--	[P]	Inorganic ion transport and metabolism	ZIP Zinc transporter;; ZIP Zinc transporter	sp|O23039|ZIP5_ARATH Zinc transporter 5 OS=Arabidopsis thaliana OX=3702 GN=ZIP5 PE=2 SV=1	P	Inorganic ion transport and metabolism	zinc transporter 5 precursor [Arabidopsis thaliana]
AT2G15960	636	1078	3057	2099	20.432013	25.809061	83.595177	52.737415	3.21E-07	7.14E-06	1.589549415	up	--	--	--	--	--	--	--	--	--	135		stress-induced protein [Arabidopsis thaliana]
AT4G33625	885	1099	3108	2985	18.123124	16.985721	54.884424	48.463531	2.16E-14	1.14E-12	1.588929553	up	--	--	Cellular Component: intrinsic component of membrane (GO:0031224);; Cellular Component: vacuolar part (GO:0044437);;	--	--	[O]	Posttranslational modification, protein turnover, chaperones	--	--	S	Function unknown	vacuole protein [Arabidopsis thaliana]
AT1G10070	290	457	1628	583	4.362907	5.119261	20.899151	6.941873	0.000597569	0.006226901	1.584992849	up	[EH]	Amino acid transport and metabolism;; Coenzyme transport and metabolism	Molecular Function: branched-chain-amino-acid transaminase activity (GO:0004084);; Biological Process: isoleucine metabolic process (GO:0006549);; Biological Process: cellular amino acid biosynthetic process (GO:0008652);; Cellular Component: plastid (GO:0009536);; Biological Process: cell wall organization or biogenesis (GO:0071554);;	K00826|0|ath:AT1G10070|BCAT-2; branched-chain amino acid transaminase 2	Cysteine and methionine metabolism (ko00270);; Valine, leucine and isoleucine degradation (ko00280);; Valine, leucine and isoleucine biosynthesis (ko00290);; Pantothenate and CoA biosynthesis (ko00770);; Glucosinolate biosynthesis (ko00966);; 2-Oxocarboxylic acid metabolism (ko01210);; Biosynthesis of amino acids (ko01230);; Biosynthesis of cofactors (ko01240)	[E]	Amino acid transport and metabolism	Amino-transferase class IV	sp|Q9M439|BCAT2_ARATH Branched-chain-amino-acid aminotransferase 2, chloroplastic OS=Arabidopsis thaliana OX=3702 GN=BCAT2 PE=1 SV=1	E	Amino acid transport and metabolism	branched-chain amino acid transaminase 2 [Arabidopsis thaliana]
AT1G14680	29	46	114	114	0.573883	0.697929	1.965187	1.816596	0.000960824	0.009347323	1.582420168	up	--	--	Cellular Component: cytoplasm (GO:0005737);;	--	--	--	--	--	--	535		early endosome antigen [Arabidopsis thaliana]
AT1G20190	661	782	2076	2350	12.443911	10.968989	33.372125	34.657385	3.10E-15	1.78E-13	1.577877417	up	--	--	Biological Process: cell morphogenesis (GO:0000902);; Biological Process: multidimensional cell growth (GO:0009825);; Biological Process: plant-type cell wall modification (GO:0009827);; Cellular Component: external encapsulating structure (GO:0030312);;	--	--	--	--	Expansin C-terminal domain;; Lytic transglycolase	sp|Q9LNU3|EXP11_ARATH Expansin-A11 OS=Arabidopsis thaliana OX=3702 GN=EXPA11 PE=2 SV=1	S	Function unknown	expansin-A11 [Arabidopsis lyrata subsp. lyrata]
AT1G78170	349	449	1161	1277	7.150656	6.851047	20.262663	20.479612	1.36E-12	5.91E-11	1.577612376	up	--	--	Cellular Component: intracellular membrane-bounded organelle (GO:0043231);;	--	--	--	--	--	--	441		E3 ubiquitin-protein ligase [Arabidopsis thaliana]
AT4G16880	458	861	1952	2013	9.518977	13.321854	34.486217	32.689106	1.93E-08	5.24E-07	1.577402315	up	--	--	Biological Process: response to stress (GO:0006950);; Cellular Component: intracellular membrane-bounded organelle (GO:0043231);;	--	--	[R]	General function prediction only	Leucine Rich Repeat	sp|F4JNA9|RPP4_ARATH Disease resistance protein RPP4 OS=Arabidopsis thaliana OX=3702 GN=RPP4 PE=1 SV=1	S	Function unknown	disease resistance RPP5 like protein, partial [Arabidopsis thaliana]
AT3G09650	799	1294	2752	3586	7.547623	9.108825	22.1119	26.473278	1.67E-10	5.92E-09	1.570945508	up	--	--	Biological Process: RNA processing (GO:0006396);; Cellular Component: plastid stroma (GO:0009532);; Molecular Function: RNA binding (GO:0044822);;	--	--	[R]	General function prediction only	PPR repeat family;; PPR repeat;; PPR repeat;; Pentatricopeptide repeat domain;; Pentacotripeptide-repeat region of PRORP	sp|Q9SF38|PP222_ARATH Pentatricopeptide repeat-containing protein At3g09650, chloroplastic OS=Arabidopsis thaliana OX=3702 GN=HCF152 PE=2 SV=1	S	Function unknown	Tetratricopeptide repeat (TPR)-like superfamily protein [Arabidopsis thaliana]
AT5G59820	441	554	1654	1345	11.14389	10.417766	35.542885	26.555819	7.82E-10	2.58E-08	1.569018403	up	--	--	Molecular Function: DNA binding (GO:0003677);; Biological Process: transcription, DNA-templated (GO:0006351);; Biological Process: hyperosmotic response (GO:0006972);; Biological Process: response to cold (GO:0009409);; Biological Process: response to UV (GO:0009411);; Biological Process: response to light intensity (GO:0009642);; Biological Process: response to organonitrogen compound (GO:001024…	--	--	[R]	General function prediction only	C2H2-type zinc finger	sp|Q42410|ZAT12_ARATH Zinc finger protein ZAT12 OS=Arabidopsis thaliana OX=3702 GN=ZAT12 PE=2 SV=1	K	Transcription	C2H2-type zinc finger family protein [Arabidopsis thaliana]
AT1G25320	436	323	1087	1269	4.298525	2.370266	9.109123	9.770689	5.35E-08	1.35E-06	1.568897733	up	[K]	Transcription	Molecular Function: protein kinase activity (GO:0004672);; Biological Process: cellular protein modification process (GO:0006464);; Biological Process: enzyme linked receptor protein signaling pathway (GO:0007167);; Cellular Component: intrinsic component of membrane (GO:0031224);; Molecular Function: purine ribonucleoside binding (GO:0032550);;	--	--	--	--	Protein kinase domain;; Protein tyrosine and serine/threonine kinase;; Leucine rich repeat;; Leucine rich repeat N-terminal domain;; Leucine Rich repeats (2 copies);; Leucine Rich Repeat	sp|Q9ZU46|ZAR1_ARATH Receptor protein kinase-like protein ZAR1 OS=Arabidopsis thaliana OX=3702 GN=ZAR1 PE=1 SV=1	T	Signal transduction mechanisms	Leucine-rich repeat protein kinase family protein [Arabidopsis thaliana]
AT3G57130	50	68	159	200	0.714533	0.678388	1.990134	2.317963	6.45E-05	0.000874452	1.568421689	up	--	--	Biological Process: activation of innate immune response (GO:0002218);; Biological Process: developmental process involved in reproduction (GO:0003006);; Molecular Function: protein binding (GO:0005515);; Biological Process: transcription, DNA-templated (GO:0006351);; Biological Process: ubiquitin-dependent protein catabolic process (GO:0006511);; Biological Process: adaxial/abaxial axis specific…	K14508|0|ath:AT3G57130|BOP1; Ankyrin repeat family protein / BTB/POZ domain-containing protein	Plant hormone signal transduction (ko04075)	[R]	General function prediction only	Domain of unknown function (DUF3420);; BTB/POZ domain;; Ankyrin repeats (3 copies);; Ankyrin repeats (many copies);; Ankyrin repeat;; Ankyrin repeats (many copies);; Ankyrin repeat	sp|Q9M1I7|NPR6_ARATH Regulatory protein NPR6 OS=Arabidopsis thaliana OX=3702 GN=NPR6 PE=1 SV=1	S	Function unknown	Ankyrin repeat family protein / BTB/POZ domain-containing protein [Arabidopsis thaliana]
AT1G13930	8968	13569	30092	38131	243.566879	274.529938	694.905029	809.125977	5.25E-13	2.40E-11	1.568286474	up	--	--	Biological Process: response to osmotic stress (GO:0006970);; Cellular Component: plastid envelope (GO:0009526);; Cellular Component: plastid stroma (GO:0009532);; Biological Process: response to hormone (GO:0009725);; Biological Process: response to metal ion (GO:0010038);; Cellular Component: membrane (GO:0016020);;	--	--	--	--	--	sp|Q9ZQ80|NDRP1_ARATH Nodulin-related protein 1 OS=Arabidopsis thaliana OX=3702 GN=NRP1 PE=1 SV=1	207		oleosin-B3-like protein [Arabidopsis thaliana]
AT1G76980	280	350	1054	833	5.148992	4.750912	15.715935	11.829839	1.63E-08	4.48E-07	1.560636081	up	--	--	Cellular Component: intracellular membrane-bounded organelle (GO:0043231);;	--	--	--	--	--	--	370		patatin-like phospholipase domain protein [Arabidopsis thaliana]
AT5G39670	144	285	830	417	4.006229	5.914205	19.678875	9.080729	0.000311389	0.003547996	1.558686169	up	--	--	Cellular Component: intrinsic component of membrane (GO:0031224);; Molecular Function: metal ion binding (GO:0046872);;	--	--	[T]	Signal transduction mechanisms	EF-hand domain pair;; EF hand;; EF-hand domain pair;; EF-hand domain;; EF hand	sp|Q93Z27|CML46_ARATH Probable calcium-binding protein CML46 OS=Arabidopsis thaliana OX=3702 GN=CML46 PE=1 SV=1	T	Signal transduction mechanisms	Calcium-binding EF-hand family protein [Arabidopsis thaliana]
AT1G71400	387	541	1540	1221	3.41911	3.55877	11.565669	8.425719	8.26E-09	2.35E-07	1.557024505	up	[K]	Transcription	Biological Process: response to stress (GO:0006950);; Biological Process: cell communication (GO:0007154);; Cellular Component: intrinsic component of membrane (GO:0031224);;	--	--	[R]	General function prediction only	Leucine rich repeat;; Leucine Rich repeats (2 copies);; Leucine Rich Repeat;; Leucine rich repeat N-terminal domain;; Leucine Rich repeat	sp|Q9C9H7|RLP12_ARATH Receptor-like protein 12 OS=Arabidopsis thaliana OX=3702 GN=RLP12 PE=2 SV=2	L	Replication, recombination and repair	receptor like protein 12 [Arabidopsis thaliana]
AT1G79660	640	806	2182	2158	19.849644	18.632502	57.571556	52.318413	1.74E-13	8.32E-12	1.555313666	up	--	--	Cellular Component: intrinsic component of membrane (GO:0031224);; Cellular Component: intracellular membrane-bounded organelle (GO:0043231);;	--	--	--	--	--	--	159		ephrin-A3 protein [Arabidopsis thaliana]
AT3G20810	189	100	507	381	2.633621	1.013487	5.862268	3.988979	0.00029204	0.003344999	1.555221851	up	[J]	Translation, ribosomal structure and biogenesis	Molecular Function: nucleic acid binding transcription factor activity (GO:0001071);; Biological Process: transcription, DNA-templated (GO:0006351);; Biological Process: circadian rhythm (GO:0007623);; Molecular Function: oxidoreductase activity (GO:0016491);; Molecular Function: histone-lysine N-methyltransferase activity (GO:0018024);; Cellular Component: intrinsic component of membrane (GO:003…	K10277|0|ath:AT3G20810|JMJD5; 2-oxoglutarate (2OG) and Fe(II)-dependent oxygenase superfamily protein	--	[BT]	Chromatin structure and dynamics;; Signal transduction mechanisms	Cupin-like domain;; Cupin-like domain;; Cupin superfamily protein	sp|Q8RWR1|JMJ30_ARATH Lysine-specific demethylase JMJ30 OS=Arabidopsis thaliana OX=3702 GN=JMJ30 PE=1 SV=1	BT	Chromatin structure and dynamics;; Signal transduction mechanisms	2-oxoglutarate (2OG) and Fe(II)-dependent oxygenase superfamily protein [Arabidopsis thaliana]
AT2G36080	689	786	1978	2485	10.491058	9.731117	27.818395	31.790235	7.30E-14	3.66E-12	1.552151369	up	--	--	Molecular Function: nucleic acid binding transcription factor activity (GO:0001071);; Molecular Function: nucleic acid binding (GO:0003676);; Biological Process: transcription, DNA-templated (GO:0006351);; Biological Process: response to abiotic stimulus (GO:0009628);; Cellular Component: intracellular membrane-bounded organelle (GO:0043231);;	--	--	--	--	B3 DNA binding domain	sp|Q8GYJ2|Y2608_ARATH B3 domain-containing protein At2g36080 OS=Arabidopsis thaliana OX=3702 GN=ARF31 PE=2 SV=1	K	Transcription	AP2/B3-like transcriptional factor family protein [Arabidopsis thaliana]
AT3G15500	248	366	997	822	3.986022	4.37669	13.622935	10.322589	3.96E-08	1.01E-06	1.551799604	up	--	--	Biological Process: response to reactive oxygen species (GO:0000302);; Molecular Function: nucleic acid binding transcription factor activity (GO:0001071);; Molecular Function: DNA binding (GO:0003677);; Biological Process: transcription, DNA-templated (GO:0006351);; Biological Process: hormone-mediated signaling pathway (GO:0009755);; Biological Process: leaf senescence (GO:0010150);; Cellular C…	--	--	--	--	No apical meristem (NAM) protein	sp|Q9LDY8|NAC55_ARATH NAC domain-containing protein 55 OS=Arabidopsis thaliana OX=3702 GN=NAC055 PE=2 SV=1	K	Transcription	NAC domain containing protein 3 [Arabidopsis thaliana]
AT5G48070	144	168	416	526	2.53853	2.204173	6.235371	7.244869	3.10E-08	8.10E-07	1.550203993	up	[G]	Carbohydrate transport and metabolism	Cellular Component: extracellular region (GO:0005576);; Cellular Component: cell wall (GO:0005618);; Biological Process: cellular glucan metabolic process (GO:0006073);; Biological Process: response to auxin (GO:0009733);; Cellular Component: membrane (GO:0016020);; Biological Process: cellular component biogenesis (GO:0044085);; Biological Process: single-organism process (GO:0044699);; Biologic…	K08235|0|ath:AT5G48070|XTH20; xyloglucan endotransglucosylase/hydrolase 20	--	--	--	Glycosyl hydrolases family 16;; Xyloglucan endo-transglycosylase (XET) C-terminus	sp|Q9FI31|XTH20_ARATH Xyloglucan endotransglucosylase/hydrolase protein 20 OS=Arabidopsis thaliana OX=3702 GN=XTH20 PE=2 SV=1	G	Carbohydrate transport and metabolism	XTH20 [Arabidopsis thaliana]
AT5G10100	323	317	767	1182	5.36597	3.92961	10.814137	15.336608	2.49E-08	6.59E-07	1.545625873	up	[G]	Carbohydrate transport and metabolism	--	K01087|0|ath:AT5G10100|TPPI; Haloacid dehalogenase-like hydrolase (HAD) superfamily protein	Starch and sucrose metabolism (ko00500)	[G]	Carbohydrate transport and metabolism	Trehalose-phosphatase;; haloacid dehalogenase-like hydrolase	sp|F4KFG5|TPPI_ARATH Probable trehalose-phosphate phosphatase I OS=Arabidopsis thaliana OX=3702 GN=TPPI PE=3 SV=1	G	Carbohydrate transport and metabolism	Haloacid dehalogenase-like hydrolase (HAD) superfamily protein [Arabidopsis thaliana]
AT5G19875	288	284	699	1034	6.493746	4.761726	13.406029	18.229961	1.89E-08	5.15E-07	1.540208604	up	--	--	Biological Process: response to stress (GO:0006950);; Cellular Component: intrinsic component of membrane (GO:0031224);; Cellular Component: intracellular membrane-bounded organelle (GO:0043231);;	--	--	--	--	--	--	164		transmembrane protein [Arabidopsis thaliana]
AT5G64330	2057	2426	6367	6992	18.202115	16.092203	47.883616	48.312149	4.65E-17	3.19E-15	1.537286095	up	--	--	Molecular Function: binding (GO:0005488);; Biological Process: response to radiation (GO:0009314);; Biological Process: tropism (GO:0009606);; Cellular Component: membrane (GO:0016020);; Biological Process: intracellular receptor signaling pathway (GO:0030522);; Biological Process: protein modification by small protein conjugation (GO:0032446);; Cellular Component: intracellular membrane-bounded …	--	--	--	--	NPH3 family	sp|Q9FMF5|RPT3_ARATH Root phototropism protein 3 OS=Arabidopsis thaliana OX=3702 GN=RPT3 PE=1 SV=2	S	Function unknown	Phototropic-responsive NPH3 family protein [Arabidopsis thaliana]
AT4G02550	230	264	878	575	3.68019	3.088853	11.686177	7.027791	2.77E-06	5.15E-05	1.537146711	up	--	--	Biological Process: defense response (GO:0006952);; Cellular Component: intracellular membrane-bounded organelle (GO:0043231);;	--	--	--	--	Myb/SANT-like DNA-binding domain	sp|Q9FFJ8|LIMYB_ARATH L10-interacting MYB domain-containing protein OS=Arabidopsis thaliana OX=3702 GN=LIMYB PE=1 SV=1	S	Function unknown	Myb/SANT-like DNA-binding domain protein [Arabidopsis thaliana]
AT4G14560	375	419	1193	1170	9.821174	8.173339	26.566929	23.959297	1.91E-11	7.44E-10	1.537021706	up	--	--	Molecular Function: regulatory region DNA binding (GO:0000975);; Molecular Function: nucleic acid binding transcription factor activity (GO:0001071);; Molecular Function: protein binding (GO:0005515);; Biological Process: transcription, DNA-templated (GO:0006351);; Biological Process: hormone-mediated signaling pathway (GO:0009755);; Cellular Component: intracellular membrane-bounded organelle (G…	K14484|1.14689e-100|ath:AT4G14560|IAA1; indole-3-acetic acid inducible	Plant hormone signal transduction (ko04075)	--	--	AUX/IAA family	sp|P49677|IAA1_ARATH Auxin-responsive protein IAA1 OS=Arabidopsis thaliana OX=3702 GN=IAA1 PE=1 SV=2	K	Transcription	indole-3-acetic acid inducible [Arabidopsis thaliana]
AT2G29720	182	347	955	568	2.761842	3.931416	12.353021	6.750098	6.72E-05	0.000907521	1.536867502	up	[HC]	Coenzyme transport and metabolism;; Energy production and conversion	--	--	--	[CR]	Energy production and conversion;; General function prediction only	FAD binding domain;; Squalene epoxidase;; NAD(P)-binding Rossmann-like domain;; Lycopene cyclase protein	sp|Q9FLC2|MO3_ARATH Monooxygenase 3 OS=Arabidopsis thaliana OX=3702 GN=MO3 PE=2 SV=1	C	Energy production and conversion	FAD/NAD(P)-binding oxidoreductase family protein [Arabidopsis thaliana]
AT5G41410	638	1041	2537	2380	6.007758	7.308935	20.327845	17.525043	1.35E-09	4.32E-08	1.536154916	up	--	--	Molecular Function: nucleic acid binding transcription factor activity (GO:0001071);; Biological Process: developmental process involved in reproduction (GO:0003006);; Molecular Function: nucleic acid binding (GO:0003676);; Cellular Component: cytoplasm (GO:0005737);; Cellular Component: cell-cell junction (GO:0005911);; Biological Process: transcription, DNA-templated (GO:0006351);; Cellular Com…	--	--	[K]	Transcription	Associated with HOX;; Homeobox KN domain;; Homeodomain	sp|Q38897|BEL1_ARATH Homeobox protein BEL1 homolog OS=Arabidopsis thaliana OX=3702 GN=BEL1 PE=1 SV=2	K	Transcription	POX (plant homeobox) family protein [Arabidopsis thaliana]
AT1G62570	5317	3937	10922	17431	59.441841	32.785763	103.81649	152.246338	1.37E-07	3.26E-06	1.536001376	up	[P]	Inorganic ion transport and metabolism	Molecular Function: nucleotide binding (GO:0000166);; Molecular Function: oxidoreductase activity, acting on paired donors, with incorporation or reduction of molecular oxygen, NAD(P)H as one donor, and incorporation of one atom of oxygen (GO:0016709);; Biological Process: glycosinolate biosynthetic process (GO:0019758);; Cellular Component: intracellular membrane-bounded organelle (GO:0043231);;	K22324|0|ath:AT1G62570|FMO_GS-OX4; flavin-monooxygenase glucosinolate S-oxygenase 4	--	[Q]	Secondary metabolites biosynthesis, transport and catabolism	Flavin-binding monooxygenase-like;; Pyridine nucleotide-disulphide oxidoreductase;; Pyridine nucleotide-disulphide oxidoreductase;; FAD dependent oxidoreductase;; NAD(P)-binding Rossmann-like domain;; FAD-NAD(P)-binding;; FAD binding domain;; L-lysine 6-monooxygenase (NADPH-requiring);; HI0933-like protein;; Flavin containing amine oxidoreductase;; Pyridine nucleotide-disulphide oxidoreductase;; …	sp|Q93Y23|GSOX4_ARATH Flavin-containing monooxygenase FMO GS-OX4 OS=Arabidopsis thaliana OX=3702 GN=FMOGS-OX4 PE=1 SV=1	Q	Secondary metabolites biosynthesis, transport and catabolism	flavin-monooxygenase glucosinolate S-oxygenase 4 [Arabidopsis thaliana]
AT2G15970	8650	8529	23873	27343	197.510651	145.072372	463.468323	487.77182	4.89E-15	2.74E-13	1.52602634	up	--	--	Biological Process: response to cold (GO:0009409);; Biological Process: response to water deprivation (GO:0009414);; Cellular Component: intrinsic component of membrane (GO:0031224);; Cellular Component: intracellular membrane-bounded organelle (GO:0043231);;	--	--	--	--	Cold acclimation protein WCOR413	sp|Q9XIM7|CRPM1_ARATH Cold-regulated 413 plasma membrane protein 1 OS=Arabidopsis thaliana OX=3702 GN=COR413PM1 PE=2 SV=1	S	Function unknown	cold regulated 413 plasma membrane 1 [Arabidopsis thaliana]
AT5G47220	241	392	890	959	4.539179	5.503837	14.270696	14.125485	1.23E-08	3.44E-07	1.525721387	up	--	--	Biological Process: phosphorelay signal transduction system (GO:0000160);; Molecular Function: nucleic acid binding transcription factor activity (GO:0001071);; Biological Process: activation of innate immune response (GO:0002218);; Molecular Function: nucleic acid binding (GO:0003676);; Biological Process: transcription, DNA-templated (GO:0006351);; Biological Process: response to organonitrogen…	K14517|3.09546e-137|ath:AT5G47220|ERF2; ethylene responsive element binding factor 2	Plant hormone signal transduction (ko04075)	--	--	AP2 domain	sp|O80338|EF101_ARATH Ethylene-responsive transcription factor 2 OS=Arabidopsis thaliana OX=3702 GN=ERF2 PE=2 SV=1	K	Transcription	ethylene responsive element binding factor 2 [Arabidopsis thaliana]
AT4G34135	1636	1879	5803	4487	18.961953	16.238757	57.264132	40.677065	5.11E-10	1.71E-08	1.524272788	up	--	--	--	--	--	[GC]	Carbohydrate transport and metabolism;; Energy production and conversion	UDP-glucoronosyl and UDP-glucosyl transferase	sp|Q94C57|U73B2_ARATH UDP-glucosyl transferase 73B2 OS=Arabidopsis thaliana OX=3702 GN=UGT73B2 PE=1 SV=1	CG	Energy production and conversion;; Carbohydrate transport and metabolism	UDP-glucosyltransferase 73B2 [Arabidopsis thaliana]
AT2G22430	5002	6679	17709	16446	75.120949	74.730255	226.147415	192.972733	1.56E-13	7.52E-12	1.523805647	up	--	--	Molecular Function: nucleic acid binding transcription factor activity (GO:0001071);; Molecular Function: DNA binding (GO:0003677);; Biological Process: transcription, DNA-templated (GO:0006351);; Biological Process: response to stress (GO:0006950);; Biological Process: abscisic acid-activated signaling pathway (GO:0009738);; Cellular Component: intracellular membrane-bounded organelle (GO:004323…	K09338|2.46185e-161|ath:AT2G22430|HB6; homeobox protein 6	--	[K]	Transcription	Homeobox associated leucine zipper;; Homeodomain	sp|P46668|ATHB6_ARATH Homeobox-leucine zipper protein ATHB-6 OS=Arabidopsis thaliana OX=3702 GN=ATHB-6 PE=1 SV=1	K	Transcription	unnamed protein product [Arabidopsis thaliana]
AT5G57110	4200	2692	9545	11331	27.672463	13.103615	53.032299	57.848069	3.23E-07	7.19E-06	1.523516381	up	[P]	Inorganic ion transport and metabolism	Molecular Function: protein binding (GO:0005515);; Cellular Component: plasma membrane (GO:0005886);; Cellular Component: cell-cell junction (GO:0005911);; Biological Process: calcium ion transport (GO:0006816);; Cellular Component: plastid stroma (GO:0009532);; Molecular Function: cation-transporting ATPase activity (GO:0019829);; Cellular Component: intrinsic component of membrane (GO:0031224);…	K01537|0|ath:AT5G57110|ACA8; autoinhibited Ca2+ -ATPase	--	[P]	Inorganic ion transport and metabolism	Cation transporting ATPase, C-terminus;; E1-E2 ATPase;; Ca2+-ATPase N terminal autoinhibitory domain;; haloacid dehalogenase-like hydrolase;; Cation transport ATPase (P-type);; Cation transporter/ATPase, N-terminus	sp|Q9LF79|ACA8_ARATH Calcium-transporting ATPase 8, plasma membrane-type OS=Arabidopsis thaliana OX=3702 GN=ACA8 PE=1 SV=1	P	Inorganic ion transport and metabolism	autoinhibited Ca2+ -ATPase, isoform 8 [Arabidopsis thaliana]
AT5G62910	616	731	2011	1950	10.245801	9.081143	28.671502	25.581709	9.49E-13	4.18E-11	1.523384842	up	--	--	Molecular Function: transition metal ion binding (GO:0046914);;	--	--	[K]	Transcription	RING/Ubox like zinc-binding domain	sp|P34909|NOT4_YEAST General negative regulator of transcription subunit 4 OS=Saccharomyces cerevisiae (strain ATCC 204508 / S288c) OX=559292 GN=MOT2 PE=1 SV=1	K	Transcription	RING/U-box superfamily protein [Arabidopsis thaliana]
AT4G16920	970	1501	3822	3349	4.527009	5.335284	15.243617	12.366075	7.96E-10	2.62E-08	1.523175505	up	[K]	Transcription	Biological Process: cell communication (GO:0007154);; Molecular Function: purine ribonucleoside binding (GO:0032550);; Biological Process: defense response to fungus (GO:0050832);;	--	--	--	--	TIR domain;; Leucine Rich Repeat;; NB-ARC domain;; Leucine Rich repeats (2 copies);; TIR domain;; Leucine rich repeat;; Leucine Rich Repeat	sp|F4JNB7|RPP5_ARATH Disease resistance protein RPP5 OS=Arabidopsis thaliana OX=3702 GN=RPP5 PE=1 SV=1	S	Function unknown	Disease resistance protein (TIR-NBS-LRR class) family [Arabidopsis thaliana]
AT5G38350	114	98	296	336	1.081898	0.692531	2.403583	2.510987	5.19E-06	9.10E-05	1.521376038	up	[K]	Transcription	Biological Process: response to stress (GO:0006950);; Biological Process: cell communication (GO:0007154);; Cellular Component: intrinsic component of membrane (GO:0031224);; Molecular Function: purine ribonucleoside binding (GO:0032550);;	--	--	--	--	NB-ARC domain;; Leucine Rich repeats (2 copies);; Leucine Rich Repeat	sp|Q9FI14|TAO1_ARATH Disease resistance protein TAO1 OS=Arabidopsis thaliana OX=3702 GN=TAO1 PE=3 SV=1	S	Function unknown	Disease resistance protein (NBS-LRR class) family [Arabidopsis thaliana]
AT1G70630	171	174	447	577	1.626503	1.274093	3.931275	4.435583	6.56E-08	1.64E-06	1.518023999	up	--	--	--	K20892|0|crb:17894209|beta-arabinofuranosyltransferase RAY1	--	--	--	Nucleotide-diphospho-sugar transferase	sp|F4I6V0|RAY1_ARATH Beta-arabinofuranosyltransferase RAY1 OS=Arabidopsis thaliana OX=3702 GN=RAY1 PE=2 SV=1	S	Function unknown	Nucleotide-diphospho-sugar transferase family protein [Arabidopsis thaliana]
AT4G19230	549	457	996	2050	6.421515	3.989786	9.929292	18.795	9.28E-06	0.000153189	1.516661148	up	[QV]	Secondary metabolites biosynthesis, transport and catabolism;; Defense mechanisms	Biological Process: steroid metabolic process (GO:0008202);; Biological Process: response to light stimulus (GO:0009416);; Biological Process: response to fungus (GO:0009620);; Biological Process: abscisic acid metabolic process (GO:0009687);; Biological Process: seed dormancy process (GO:0010162);; Molecular Function: oxidoreductase activity, acting on paired donors, with incorporation or reduct…	K09843|0|ath:AT4G19230|CYP707A1; cytochrome P450, family 707, subfamily A, polypeptide 1	Carotenoid biosynthesis (ko00906)	[QI]	Secondary metabolites biosynthesis, transport and catabolism;; Lipid transport and metabolism	Cytochrome P450	sp|Q949P1|ABAH1_ARATH Abscisic acid 8&apos;-hydroxylase 1 OS=Arabidopsis thaliana OX=3702 GN=CYP707A1 PE=1 SV=1	Q	Secondary metabolites biosynthesis, transport and catabolism	cytochrome P450, family 707, subfamily A, polypeptide 1 [Arabidopsis thaliana]
AT1G17420	346	690	1575	1391	2.77825	4.129821	10.760526	8.728659	1.11E-06	2.23E-05	1.516176303	up	--	--	Biological Process: response to acid chemical (GO:0001101);; Biological Process: developmental process involved in reproduction (GO:0003006);; Biological Process: fatty acid biosynthetic process (GO:0006633);; Biological Process: response to stress (GO:0006950);; Cellular Component: plastid (GO:0009536);; Biological Process: response to light intensity (GO:0009642);; Biological Process: jasmonic …	K00454|0|ath:AT1G17420|LOX3; lipoxygenase 3	Linoleic acid metabolism (ko00591);; alpha-Linolenic acid metabolism (ko00592)	--	--	Lipoxygenase;; PLAT/LH2 domain	sp|Q9LNR3|LOX3_ARATH Lipoxygenase 3, chloroplastic OS=Arabidopsis thaliana OX=3702 GN=LOX3 PE=2 SV=1	E	Amino acid transport and metabolism	lipoxygenase 3 [Arabidopsis thaliana]
AT5G59730	1981	2672	6646	6896	21.385544	21.492165	61.028469	58.181381	1.84E-14	9.73E-13	1.513015293	up	--	--	Cellular Component: cytoplasm (GO:0005737);; Biological Process: exocytosis (GO:0006887);; Cellular Component: intracellular membrane-bounded organelle (GO:0043231);; Cellular Component: protein complex (GO:0043234);;	--	--	[U]	Intracellular trafficking, secretion, and vesicular transport	Exo70 exocyst complex subunit	sp|Q8VY27|E70H1_ARATH Exocyst complex component EXO70H1 OS=Arabidopsis thaliana OX=3702 GN=EXO70H1 PE=1 SV=1	U	Intracellular trafficking, secretion, and vesicular transport	exocyst subunit exo70 family protein H7 [Arabidopsis thaliana]
AT5G47240	383	648	1634	1321	6.159881	7.770043	22.422975	16.552069	1.98E-07	4.60E-06	1.512698928	up	[V]	Defense mechanisms	Molecular Function: catalytic activity (GO:0003824);; Cellular Component: cytoplasm (GO:0005737);; Biological Process: response to stress (GO:0006950);; Molecular Function: cation binding (GO:0043169);;	--	--	[T]	Signal transduction mechanisms	Nudix hydrolase domain;; NUDIX domain	sp|Q8L7W2|NUDT8_ARATH Nudix hydrolase 8 OS=Arabidopsis thaliana OX=3702 GN=NUDT8 PE=2 SV=2	T	Signal transduction mechanisms	nudix hydrolase homolog 8 [Arabidopsis thaliana]
AT4G22270	152	207	456	591	2.238369	2.29396	5.970854	6.893826	7.59E-08	1.88E-06	1.506830989	up	--	--	Cellular Component: intrinsic component of membrane (GO:0031224);; Cellular Component: intracellular membrane-bounded organelle (GO:0043231);; Biological Process: single-multicellular organism process (GO:0044707);; Biological Process: regulation of cellular process (GO:0050794);;	--	--	--	--	Protein of unknown function (DUF3537)	--	S	Function unknown	transmembrane protein, putative (DUF3537) [Arabidopsis thaliana]
AT4G23200	96	272	605	422	0.972636	2.061841	5.324685	3.404743	0.000756842	0.007604053	1.504361827	up	[T]	Signal transduction mechanisms	--	--	--	--	--	Protein tyrosine and serine/threonine kinase;; Protein kinase domain;; Salt stress response/antifungal	sp|O65472|CRK12_ARATH Putative cysteine-rich receptor-like protein kinase 12 OS=Arabidopsis thaliana OX=3702 GN=CRK12 PE=3 SV=3	T	Signal transduction mechanisms	cysteine-rich RLK (RECEPTOR-like protein kinase) 12 [Arabidopsis thaliana]
AT1G16500	145	145	386	465	2.787071	2.074357	6.317929	6.984834	2.39E-07	5.50E-06	1.503529679	up	--	--	Cellular Component: intracellular membrane-bounded organelle (GO:0043231);;	--	--	--	--	--	--	324		filamentous hemagglutinin transporter [Arabidopsis thaliana]
AT2G22450	389	253	989	912	4.59507	2.223262	9.952627	8.42861	5.97E-06	0.000103445	1.50333418	up	[H]	Coenzyme transport and metabolism	Molecular Function: GTP cyclohydrolase activity (GO:0003933);; Biological Process: riboflavin metabolic process (GO:0006771);; Cellular Component: plastid (GO:0009536);; Molecular Function: carbon-carbon lyase activity (GO:0016830);; Molecular Function: purine ribonucleoside binding (GO:0032550);; Molecular Function: cation binding (GO:0043169);;	K14652|0|ath:AT2G22450|RIBA2; riboflavin biosynthesis protein	Riboflavin metabolism (ko00740);; Folate biosynthesis (ko00790);; Biosynthesis of cofactors (ko01240)	[H]	Coenzyme transport and metabolism	3,4-dihydroxy-2-butanone 4-phosphate synthase;; GTP cyclohydrolase II	sp|Q6NLQ7|RIBA2_ARATH Monofunctional riboflavin biosynthesis protein RIBA 2, chloroplastic OS=Arabidopsis thaliana OX=3702 GN=RIBA2 PE=1 SV=1	H	Coenzyme transport and metabolism	riboflavin biosynthesis protein [Arabidopsis thaliana]
AT1G20693	3773	4889	11871	13234	88.515465	85.435951	239.042986	242.546265	4.85E-16	3.05E-14	1.501926792	up	--	--	Molecular Function: nucleic acid binding transcription factor activity (GO:0001071);; Molecular Function: nucleic acid binding (GO:0003676);; Molecular Function: structural molecule activity (GO:0005198);; Cellular Component: cytoplasm (GO:0005737);; Biological Process: chromatin organization (GO:0006325);; Cellular Component: macromolecular complex (GO:0032991);; Cellular Component: intracellula…	--	--	[R]	General function prediction only	HMG (high mobility group) box;; HMG-box domain	sp|O49596|HMGB2_ARATH High mobility group B protein 2 OS=Arabidopsis thaliana OX=3702 GN=HMGB2 PE=1 SV=1	K	Transcription	hypothetical protein EUTSA_v10009970mg, partial [Eutrema salsugineum]
AT4G16950	5069	8840	20287	19274	24.517327	31.879383	84.633417	74.443738	3.21E-09	9.74E-08	1.497879558	up	[K]	Transcription	Biological Process: cell communication (GO:0007154);; Molecular Function: purine ribonucleoside binding (GO:0032550);; Biological Process: defense response to fungus (GO:0050832);;	--	--	--	--	TIR domain;; Leucine Rich Repeat;; Leucine Rich repeats (2 copies);; NB-ARC domain;; TIR domain;; Leucine rich repeat;; Leucine Rich Repeat	sp|F4JNB7|RPP5_ARATH Disease resistance protein RPP5 OS=Arabidopsis thaliana OX=3702 GN=RPP5 PE=1 SV=1	S	Function unknown	Disease resistance protein (TIR-NBS-LRR class) family [Arabidopsis thaliana]
AT5G60540	851	911	2515	2598	17.971752	14.332002	45.156025	42.862831	2.40E-13	1.14E-11	1.496131969	up	[H]	Coenzyme transport and metabolism	Biological Process: developmental process involved in reproduction (GO:0003006);; Cellular Component: cytoplasm (GO:0005737);; Biological Process: pyridoxine metabolic process (GO:0008614);; Biological Process: glutamine family amino acid metabolic process (GO:0009064);; Biological Process: coenzyme biosynthetic process (GO:0009108);; Molecular Function: hydrolase activity, acting on carbon-nitro…	K08681|0|ath:AT5G60540|PDX2; pyridoxine biosynthesis 2	Vitamin B6 metabolism (ko00750);; Biosynthesis of cofactors (ko01240)	[H]	Coenzyme transport and metabolism	SNO glutamine amidotransferase family;; CobB/CobQ-like glutamine amidotransferase domain	sp|Q8LAD0|PDX2_ARATH Probable pyridoxal 5&apos;-phosphate synthase subunit PDX2 OS=Arabidopsis thaliana OX=3702 GN=PDX2 PE=1 SV=1	H	Coenzyme transport and metabolism	pyridoxine biosynthesis 2 [Arabidopsis thaliana]
AT4G29990	137	123	357	403	1.013947	0.678989	2.247661	2.336047	1.48E-06	2.91E-05	1.495145551	up	[T]	Signal transduction mechanisms	Molecular Function: protein kinase activity (GO:0004672);; Biological Process: cellular protein modification process (GO:0006464);; Cellular Component: intrinsic component of membrane (GO:0031224);; Molecular Function: purine ribonucleoside binding (GO:0032550);;	--	--	--	--	Malectin-like domain;; Protein tyrosine and serine/threonine kinase;; Protein kinase domain;; Leucine rich repeat;; Leucine Rich repeats (2 copies);; Leucine Rich Repeat	sp|O64483|SIRK_ARATH Senescence-induced receptor-like serine/threonine-protein kinase OS=Arabidopsis thaliana OX=3702 GN=SIRK PE=1 SV=1	T	Signal transduction mechanisms	Leucine-rich repeat transmembrane protein kinase protein [Arabidopsis thaliana]
AT3G05220	2387	3069	7482	8218	21.146103	20.304183	56.317624	56.883174	1.46E-15	8.90E-14	1.49169342	up	--	--	Biological Process: cation transport (GO:0006812);; Molecular Function: cation binding (GO:0043169);;	--	--	[P]	Inorganic ion transport and metabolism	Heavy-metal-associated domain	sp|Q0WV37|HIP34_ARATH Heavy metal-associated isoprenylated plant protein 34 OS=Arabidopsis thaliana OX=3702 GN=HIPP34 PE=2 SV=1	P	Inorganic ion transport and metabolism	Heavy metal transport/detoxification superfamily protein [Arabidopsis thaliana]
AT2G25930	1302	1359	3791	3894	11.735965	9.130877	29.072716	27.442652	1.30E-13	6.33E-12	1.488010143	up	--	--	Biological Process: cell morphogenesis (GO:0000902);; Molecular Function: nucleic acid binding transcription factor activity (GO:0001071);; Biological Process: response to acid chemical (GO:0001101);; Molecular Function: protein binding (GO:0005515);; Biological Process: transcription, DNA-templated (GO:0006351);; Biological Process: response to stress (GO:0006950);; Biological Process: phototran…	K12125|0|ath:AT2G25930|ELF3; hydroxyproline-rich glycoprotein family protein	Circadian rhythm - plant (ko04712)	--	--	--	sp|O82804|ELF3_ARATH Protein EARLY FLOWERING 3 OS=Arabidopsis thaliana OX=3702 GN=ELF3 PE=1 SV=1	K	Transcription	hydroxyproline-rich glycoprotein family protein [Arabidopsis thaliana]
AT2G23340	256	308	700	931	5.261116	4.712574	12.225041	14.945373	2.57E-09	7.87E-08	1.48752476	up	--	--	Biological Process: phosphorelay signal transduction system (GO:0000160);; Molecular Function: nucleic acid binding transcription factor activity (GO:0001071);; Molecular Function: nucleic acid binding (GO:0003676);; Biological Process: transcription, DNA-templated (GO:0006351);; Cellular Component: intracellular membrane-bounded organelle (GO:0043231);;	--	--	--	--	AP2 domain	sp|O22174|ERF08_ARATH Ethylene-responsive transcription factor ERF008 OS=Arabidopsis thaliana OX=3702 GN=ERF008 PE=2 SV=1	K	Transcription	DREB and EAR motif protein 3 [Arabidopsis thaliana]
AT4G17670	151	185	482	481	3.286793	3.015106	8.967248	8.210187	7.58E-08	1.88E-06	1.486521582	up	--	--	Cellular Component: intracellular membrane-bounded organelle (GO:0043231);;	--	--	--	--	zinc-finger of the FCS-type, C2-C2	sp|Q8VZM9|FLZ2_ARATH FCS-Like Zinc finger 2 OS=Arabidopsis thaliana OX=3702 GN=FLZ2 PE=1 SV=1	S	Function unknown	senescence-associated family protein (DUF581) [Arabidopsis thaliana]
AT3G05880	2634	2801	7395	8304	74.299789	58.863213	177.371231	183.00267	2.26E-15	1.33E-13	1.485606727	up	[S]	Function unknown	Biological Process: response to acid chemical (GO:0001101);; Biological Process: hyperosmotic response (GO:0006972);; Cellular Component: intrinsic component of membrane (GO:0031224);;	--	--	[R]	General function prediction only	Proteolipid membrane potential modulator	sp|Q9ZNQ7|RCI2A_ARATH Hydrophobic protein RCI2A OS=Arabidopsis thaliana OX=3702 GN=RCI2A PE=2 SV=1	S	Function unknown	Low temperature and salt responsive protein family [Arabidopsis thaliana]
AT3G47860	528	783	2021	1685	9.885897	10.939199	32.222607	24.679823	1.10E-08	3.09E-07	1.484614107	up	[M]	Cell wall/membrane/envelope biogenesis	Biological Process: response to acid chemical (GO:0001101);; Biological Process: developmental process involved in reproduction (GO:0003006);; Biological Process: response to stress (GO:0006950);; Cellular Component: chloroplast thylakoid (GO:0009534);; Biological Process: response to light intensity (GO:0009642);; Biological Process: response to organic substance (GO:0010033);; Biological Proces…	--	--	[M]	Cell wall/membrane/envelope biogenesis	Lipocalin-like domain;; Lipocalin / cytosolic fatty-acid binding protein family	sp|Q9STS7|CHL_ARATH Chloroplastic lipocalin OS=Arabidopsis thaliana OX=3702 GN=CHL PE=1 SV=1	M	Cell wall/membrane/envelope biogenesis	chloroplastic lipocalin [Arabidopsis thaliana]
AT4G01550	337	480	1243	1067	4.727914	5.042067	14.906226	11.726419	1.55E-08	4.29E-07	1.481183768	up	--	--	Molecular Function: nucleic acid binding transcription factor activity (GO:0001071);; Molecular Function: nucleic acid binding (GO:0003676);; Biological Process: transcription, DNA-templated (GO:0006351);; Cellular Component: intrinsic component of membrane (GO:0031224);; Cellular Component: intracellular membrane-bounded organelle (GO:0043231);; Biological Process: single-multicellular organism …	--	--	--	--	No apical meristem (NAM) protein	sp|Q9M126|NAC69_ARATH NAC domain-containing protein 69 OS=Arabidopsis thaliana OX=3702 GN=NAC69 PE=1 SV=1	S	Function unknown	NAC domain containing protein 69 [Arabidopsis thaliana]
AT4G16957	248	327	924	699	4.171315	4.09025	13.220371	9.192591	4.57E-07	9.82E-06	1.479475328	up	--	--	Molecular Function: small molecule binding (GO:0036094);; Cellular Component: intracellular membrane-bounded organelle (GO:0043231);; Biological Process: defense response to fungus (GO:0050832);; Molecular Function: organic cyclic compound binding (GO:0097159);; Molecular Function: heterocyclic compound binding (GO:1901363);;	--	--	--	--	--	sp|F4JNB7|RPP5_ARATH Disease resistance protein RPP5 OS=Arabidopsis thaliana OX=3702 GN=RPP5 PE=1 SV=1	S	Function unknown	SUPPRESSOR OF, CONSTITUTIVE protein [Arabidopsis thaliana]
AT3G15030	710	1134	2451	2762	7.35787	8.775248	21.619638	22.381062	4.79E-10	1.61E-08	1.476723947	up	--	--	Biological Process: developmental process involved in reproduction (GO:0003006);; Molecular Function: nucleic acid binding (GO:0003676);; Biological Process: transcription, DNA-templated (GO:0006351);; Biological Process: shoot system morphogenesis (GO:0010016);; Biological Process: regulation of development, heterochronic (GO:0040034);; Cellular Component: intracellular membrane-bounded organell…	--	--	--	--	TCP family transcription factor	sp|Q8LPR5|TCP4_ARATH Transcription factor TCP4 OS=Arabidopsis thaliana OX=3702 GN=TCP4 PE=1 SV=1	K	Transcription	TCP family transcription factor 4 [Arabidopsis thaliana]
AT5G02890	259	363	709	1072	4.235817	4.426306	9.87962	13.730529	9.42E-08	2.30E-06	1.47620393	up	--	--	Molecular Function: transferase activity, transferring acyl groups (GO:0016746);;	--	--	--	--	Transferase family	--	S	Function unknown	HXXXD-type acyl-transferase family protein [Arabidopsis thaliana]
AT5G67480	1147	1943	5034	3560	13.595868	17.478167	52.51877	33.432514	8.24E-07	1.71E-05	1.47547894	up	--	--	--	--	--	[K]	Transcription	TAZ zinc finger;; BTB/POZ domain	sp|Q9FJX5|BT4_ARATH BTB/POZ and TAZ domain-containing protein 4 OS=Arabidopsis thaliana OX=3702 GN=BT4 PE=1 SV=1	K	Transcription	BTB and TAZ domain protein 4 [Arabidopsis thaliana]
AT5G61350	178	405	615	1029	1.529693	2.596783	4.501569	6.92719	8.38E-05	0.001104337	1.475198054	up	[T]	Signal transduction mechanisms	Cellular Component: plant-type vacuole (GO:0000325);; Molecular Function: protein kinase activity (GO:0004672);; Biological Process: cellular protein modification process (GO:0006464);; Biological Process: phosphate-containing compound metabolic process (GO:0006796);; Biological Process: calcium ion transport (GO:0006816);; Cellular Component: intrinsic component of membrane (GO:0031224);; Molecu…	--	--	[T]	Signal transduction mechanisms	Protein tyrosine and serine/threonine kinase;; Protein kinase domain;; Malectin-like domain;; Malectin domain	sp|Q9FLJ8|Y5613_ARATH Probable receptor-like protein kinase At5g61350 OS=Arabidopsis thaliana OX=3702 GN=At5g61350 PE=2 SV=1	T	Signal transduction mechanisms	Protein kinase superfamily protein [Arabidopsis thaliana]
AT2G36690	591	795	2382	1492	10.481556	10.557445	36.118874	21.02975	2.28E-06	4.30E-05	1.474366725	up	[Q]	Secondary metabolites biosynthesis, transport and catabolism	Molecular Function: oxidoreductase activity, acting on paired donors, with incorporation or reduction of molecular oxygen (GO:0016705);; Molecular Function: cation binding (GO:0043169);; Biological Process: single-organism metabolic process (GO:0044710);;	--	--	[QR]	Secondary metabolites biosynthesis, transport and catabolism;; General function prediction only	2OG-Fe(II) oxygenase superfamily;; non-haem dioxygenase in morphine synthesis N-terminal	sp|Q6YYX9|SLC1_ORYSJ Probable 2-oxoglutarate-dependent dioxygenase SLC1 OS=Oryza sativa subsp. japonica OX=39947 GN=SLC1 PE=2 SV=1	Q	Secondary metabolites biosynthesis, transport and catabolism	2-oxoglutarate (2OG) and Fe(II)-dependent oxygenase superfamily protein [Arabidopsis thaliana]
AT4G30710	566	560	1575	1649	4.705493	3.478263	11.106126	10.701384	4.34E-11	1.61E-09	1.472148152	up	--	--	Biological Process: mitotic cell cycle (GO:0000278);; Molecular Function: binding (GO:0005488);;	--	--	--	--	QWRF family	sp|Q9SUH5|AUG8_ARATH AUGMIN subunit 8 OS=Arabidopsis thaliana OX=3702 GN=AUG8 PE=1 SV=1	S	Function unknown	QWRF motif protein (DUF566) [Arabidopsis thaliana]
AT3G01310	1707	2404	6186	5349	11.254608	11.894061	34.760064	27.292993	2.07E-10	7.23E-09	1.470057064	up	--	--	Biological Process: phosphate-containing compound metabolic process (GO:0006796);; Molecular Function: phosphatase activity (GO:0016791);;	K13024|0|ath:AT3G01310|Phosphoglycerate mutase-like family protein	Phosphatidylinositol signaling system (ko04070)	[Z]	Cytoskeleton	Histidine phosphatase superfamily (branch 2);; Diphosphoinositol pentakisphosphate kinase 2 N-terminal domain	sp|F4J8C6|VIP1L_ARATH Inositol hexakisphosphate and diphosphoinositol-pentakisphosphate kinase VIP1 OS=Arabidopsis thaliana OX=3702 GN=VIP1 PE=1 SV=1	Z	Cytoskeleton	Phosphoglycerate mutase-like family protein [Arabidopsis thaliana]
AT3G56260	93	125	284	334	2.176391	2.183872	5.665758	6.133162	3.65E-06	6.66E-05	1.468727964	up	--	--	Cellular Component: intracellular membrane-bounded organelle (GO:0043231);;	--	--	--	--	--	--	--	--	hypothetical protein AT3G56260 [Arabidopsis thaliana]
AT5G40170	1131	2074	4874	3999	10.118255	13.82611	37.094463	27.968122	3.42E-07	7.58E-06	1.467205507	up	[K]	Transcription	Biological Process: response to stress (GO:0006950);; Biological Process: cell communication (GO:0007154);; Molecular Function: transferase activity, transferring phosphorus-containing groups (GO:0016772);;	--	--	[R]	General function prediction only	Leucine rich repeat;; Leucine Rich repeats (2 copies);; Leucine Rich Repeat;; Leucine Rich repeat	sp|F4KHA2|RLP54_ARATH Receptor-like protein 54 OS=Arabidopsis thaliana OX=3702 GN=RLP54 PE=3 SV=1	L	Replication, recombination and repair	receptor like protein 54 [Arabidopsis thaliana]
AT3G52180	599	803	1936	2019	8.635059	8.579444	23.533843	22.32871	6.27E-12	2.55E-10	1.467090734	up	--	--	Molecular Function: pattern binding (GO:0001871);; Molecular Function: phosphoprotein phosphatase activity (GO:0004721);; Biological Process: starch metabolic process (GO:0005982);; Biological Process: cellular protein modification process (GO:0006464);; Biological Process: phosphate-containing compound metabolic process (GO:0006796);; Cellular Component: plastid stroma (GO:0009532);; Biological …	--	--	[V]	Defense mechanisms	Dual specificity phosphatase, catalytic domain	sp|Q9FEB5|DSP4_ARATH Phosphoglucan phosphatase DSP4, chloroplastic OS=Arabidopsis thaliana OX=3702 GN=DSP4 PE=1 SV=1	GV	Carbohydrate transport and metabolism;; Defense mechanisms	dual specificity protein phosphatase (DsPTP1) family protein [Arabidopsis thaliana]
AT3G12320	1913	3356	7156	7541	33.762728	44.590961	108.866943	111.103804	4.93E-09	1.45E-07	1.465656595	up	--	--	--	--	--	--	--	--	sp|Q9LHH5|LNK3_ARATH Protein LNK3 OS=Arabidopsis thaliana OX=3702 GN=LNK3 PE=1 SV=1	450		hypothetical protein AT3G12320 [Arabidopsis thaliana]
AT5G26230	189	162	431	581	2.772504	1.763671	5.379791	6.659846	1.72E-06	3.31E-05	1.465588509	up	--	--	Molecular Function: enzyme inhibitor activity (GO:0004857);; Cellular Component: cytoplasm (GO:0005737);; Cellular Component: membrane (GO:0016020);; Cellular Component: intracellular membrane-bounded organelle (GO:0043231);; Biological Process: steroid hormone mediated signaling pathway (GO:0043401);; Biological Process: primary metabolic process (GO:0044238);;	--	--	--	--	--	sp|Q3E936|MAKR1_ARATH Probable membrane-associated kinase regulator 1 OS=Arabidopsis thaliana OX=3702 GN=MAKR1 PE=1 SV=1	S	Function unknown	membrane-associated kinase regulator [Arabidopsis thaliana]
AT3G23000	4677	5141	12500	15482	69.688339	57.064838	158.374619	180.242493	5.67E-15	3.15E-13	1.464145664	up	[M]	Cell wall/membrane/envelope biogenesis	Molecular Function: protein kinase activity (GO:0004672);; Biological Process: cellular protein modification process (GO:0006464);; Biological Process: phosphate-containing compound metabolic process (GO:0006796);; Biological Process: response to stress (GO:0006950);; Biological Process: signal transduction (GO:0007165);; Cellular Component: membrane (GO:0016020);; Molecular Function: purine ribo…	--	--	[T]	Signal transduction mechanisms	Protein kinase domain;; Protein tyrosine and serine/threonine kinase;; NAF domain;; Lipopolysaccharide kinase (Kdo/WaaP) family	sp|Q9XIW0|CIPK7_ARATH CBL-interacting serine/threonine-protein kinase 7 OS=Arabidopsis thaliana OX=3702 GN=CIPK7 PE=1 SV=1	T	Signal transduction mechanisms	CBL-interacting protein kinase 7 [Arabidopsis thaliana]
AT1G07280	1924	3940	8108	8105	19.728882	30.220276	70.416338	64.93047	4.35E-07	9.40E-06	1.463338759	up	--	--	--	--	--	--	--	Tetratricopeptide repeat	--	S	Function unknown	Tetratricopeptide repeat (TPR)-like superfamily protein [Arabidopsis thaliana]
AT5G51830	1022	1161	3549	2569	16.552052	13.997134	48.51556	32.352486	3.93E-08	1.01E-06	1.46331164	up	[G]	Carbohydrate transport and metabolism	Molecular Function: hexokinase activity (GO:0004396);; Cellular Component: cytoplasm (GO:0005737);; Biological Process: starch metabolic process (GO:0005982);; Biological Process: response to metal ion (GO:0010038);; Biological Process: phosphorylation (GO:0016310);; Biological Process: pentose metabolic process (GO:0019321);; Molecular Function: purine ribonucleoside binding (GO:0032550);;	K00847|0|ath:AT5G51830|pfkB-like carbohydrate kinase family protein	Fructose and mannose metabolism (ko00051);; Starch and sucrose metabolism (ko00500);; Amino sugar and nucleotide sugar metabolism (ko00520)	[G]	Carbohydrate transport and metabolism	pfkB family carbohydrate kinase	sp|Q9FLH8|SCRK7_ARATH Probable fructokinase-7 OS=Arabidopsis thaliana OX=3702 GN=At5g51830 PE=1 SV=1	G	Carbohydrate transport and metabolism	pfkB-like carbohydrate kinase family protein [Arabidopsis thaliana]
AT3G22120	7617	7710	21453	22116	138.880844	101.868703	319.512901	304.967083	4.79E-14	2.43E-12	1.46308876	up	--	--	Molecular Function: binding (GO:0005488);;	--	--	--	--	Hydrophobic seed protein	sp|Q00451|PRF1_SOLLC 36.4 kDa proline-rich protein OS=Solanum lycopersicum OX=4081 GN=TPRP-F1 PE=2 SV=1	S	Function unknown	cell wall-plasma membrane linker protein [Arabidopsis thaliana]
AT2G31230	115	133	382	315	2.478311	2.148475	7.042507	5.334053	7.75E-06	0.000130542	1.462746765	up	--	--	Biological Process: phosphorelay signal transduction system (GO:0000160);; Molecular Function: nucleic acid binding transcription factor activity (GO:0001071);; Molecular Function: nucleic acid binding (GO:0003676);; Biological Process: transcription, DNA-templated (GO:0006351);; Biological Process: response to stress (GO:0006950);; Cellular Component: plastid (GO:0009536);; Biological Process: r…	--	--	--	--	AP2 domain	sp|Q8VYM0|ERF93_ARATH Ethylene-responsive transcription factor 15 OS=Arabidopsis thaliana OX=3702 GN=ERF15 PE=2 SV=1	K	Transcription	ethylene reponse factor-like AP2 domain transcription factor [Arabidopsis thaliana]
AT5G03700	638	642	1959	1659	8.452475	6.331572	22.074842	17.173456	3.45E-09	1.04E-07	1.462745161	up	--	--	Cellular Component: Golgi apparatus (GO:0005794);; Biological Process: cell recognition (GO:0008037);; Cellular Component: intrinsic component of membrane (GO:0031224);;	--	--	--	--	S-locus glycoprotein domain;; PAN domain	sp|Q9LZR8|Y5370_ARATH PAN domain-containing protein At5g03700 OS=Arabidopsis thaliana OX=3702 GN=At5g03700 PE=1 SV=1	S	Function unknown	D-mannose binding lectin protein with Apple-like carbohydrate-binding domain-containing protein [Arabidopsis thaliana]
AT1G02270	527	917	2165	1813	7.486161	9.693455	26.046134	20.049	3.00E-07	6.73E-06	1.455936157	up	--	--	Molecular Function: nuclease activity (GO:0004518);; Biological Process: response to stress (GO:0006950);; Cellular Component: intrinsic component of membrane (GO:0031224);; Cellular Component: intracellular membrane-bounded organelle (GO:0043231);; Molecular Function: metal ion binding (GO:0046872);; Biological Process: nucleic acid metabolic process (GO:0090304);;	--	--	[K]	Transcription	--	sp|O81916|YC22_ARATH Uncharacterized calcium-binding protein At1g02270 OS=Arabidopsis thaliana OX=3702 GN=At1g02270 PE=2 SV=2	K	Transcription	Calcium-binding endonuclease/exonuclease/phosphatase family [Arabidopsis thaliana]
AT3G06620	1151	1338	3521	3471	8.635186	7.478248	22.470154	20.354193	3.23E-13	1.52E-11	1.455677987	up	[T]	Signal transduction mechanisms	Molecular Function: protein kinase activity (GO:0004672);; Biological Process: transcription, DNA-templated (GO:0006351);; Biological Process: cellular protein modification process (GO:0006464);; Biological Process: phosphate-containing compound metabolic process (GO:0006796);; Molecular Function: purine ribonucleoside binding (GO:0032550);; Cellular Component: intracellular membrane-bounded orga…	--	--	[T]	Signal transduction mechanisms	Protein tyrosine and serine/threonine kinase;; Protein kinase domain;; PAS fold;; PAS domain;; PAS fold;; PAS fold	sp|Q9C9U5|SIS8_ARATH Probable serine/threonine-protein kinase SIS8 OS=Arabidopsis thaliana OX=3702 GN=SIS8 PE=1 SV=1	T	Signal transduction mechanisms	PAS domain-containing protein tyrosine kinase family protein [Arabidopsis thaliana]
AT5G27280	488	776	2022	1456	14.080451	16.674187	49.615314	32.815819	1.11E-06	2.23E-05	1.455357735	up	--	--	Cellular Component: plastid (GO:0009536);; Molecular Function: transition metal ion binding (GO:0046914);;	--	--	[S]	Function unknown	DNL zinc finger	sp|Q9D113|DNLZ_MOUSE DNL-type zinc finger protein OS=Mus musculus OX=10090 GN=Dnlz PE=1 SV=1	S	Function unknown	Zim17-type zinc finger protein [Arabidopsis thaliana]
AT3G13380	653	865	2355	1858	3.579629	3.535883	10.989349	7.968974	1.39E-08	3.87E-07	1.454244778	up	[K]	Transcription	Molecular Function: protein tyrosine kinase activity (GO:0004713);; Biological Process: cellular protein modification process (GO:0006464);; Biological Process: phosphate-containing compound metabolic process (GO:0006796);; Molecular Function: lipid binding (GO:0008289);; Cellular Component: intrinsic component of membrane (GO:0031224);; Molecular Function: purine ribonucleoside binding (GO:00325…	--	--	--	--	Leucine rich repeat;; Protein kinase domain;; Protein tyrosine and serine/threonine kinase;; Leucine Rich repeats (2 copies);; Leucine Rich Repeat;; Leucine rich repeat N-terminal domain	sp|Q9LJF3|BRL3_ARATH Receptor-like protein kinase BRI1-like 3 OS=Arabidopsis thaliana OX=3702 GN=BRL3 PE=1 SV=1	T	Signal transduction mechanisms	BRI1-like 3 [Arabidopsis thaliana]
AT3G53460	6009	7321	18199	19150	83.672522	75.988181	215.778354	213.035684	9.07E-16	5.53E-14	1.451995846	up	[J]	Translation, ribosomal structure and biogenesis	Biological Process: RNA processing (GO:0006396);; Molecular Function: poly-pyrimidine tract binding (GO:0008187);; Biological Process: response to cold (GO:0009409);; Cellular Component: chloroplast (GO:0009507);; Cellular Component: plastid stroma (GO:0009532);; Molecular Function: small molecule binding (GO:0036094);; Biological Process: regulation of RNA stability (GO:0043487);; Molecular Func…	--	--	[R]	General function prediction only	RNA recognition motif. (a.k.a. RRM, RBD, or RNP domain)	sp|Q43349|CP29A_ARATH 29 kDa ribonucleoprotein, chloroplastic OS=Arabidopsis thaliana OX=3702 GN=CP29A PE=2 SV=2	A	RNA processing and modification	RNA-binding protein cp29, partial [Arabidopsis thaliana]
AT1G64950	2072	2748	7171	6207	25.039162	24.734358	73.671486	58.593891	7.99E-11	2.90E-09	1.450990374	up	[QV]	Secondary metabolites biosynthesis, transport and catabolism;; Defense mechanisms	--	K24184|0|ath:AT1G64950|CYP89A5; cytochrome P450, family 89, subfamily A, polypeptide 5	--	[Q]	Secondary metabolites biosynthesis, transport and catabolism	Cytochrome P450	sp|Q42602|C89A2_ARATH Cytochrome P450 89A2 OS=Arabidopsis thaliana OX=3702 GN=CYP89A2 PE=2 SV=2	Q	Secondary metabolites biosynthesis, transport and catabolism	cytochrome P450, family 89, subfamily A, polypeptide 5 [Arabidopsis thaliana]
AT1G33600	1270	2309	5886	3847	14.859994	20.134081	59.143267	35.67974	7.78E-06	0.000130817	1.450039471	up	[K]	Transcription	Cellular Component: cell wall (GO:0005618);; Biological Process: response to stress (GO:0006950);; Biological Process: cell communication (GO:0007154);; Cellular Component: plastid (GO:0009536);; Biological Process: response to abiotic stimulus (GO:0009628);;	--	--	[R]	General function prediction only	Leucine rich repeat;; Leucine Rich repeats (2 copies);; Leucine rich repeat N-terminal domain;; Leucine Rich Repeat	sp|Q00874|DR100_ARATH DNA damage-repair/toleration protein DRT100 OS=Arabidopsis thaliana OX=3702 GN=DRT100 PE=2 SV=2	S	Function unknown	Leucine-rich repeat (LRR) family protein [Arabidopsis thaliana]
AT2G40330	299	551	1282	1040	4.601782	6.326199	16.814581	12.52742	3.38E-06	6.20E-05	1.447595224	up	--	--	Molecular Function: binding (GO:0005488);; Cellular Component: membrane (GO:0016020);; Molecular Function: phosphatase inhibitor activity (GO:0019212);;	K14496|9.26435e-137|ath:AT2G40330|PYL6; PYR1-like 6	MAPK signaling pathway - plant (ko04016);; Plant hormone signal transduction (ko04075)	--	--	Polyketide cyclase / dehydrase and lipid transport;; Pathogenesis-related protein Bet v 1 family;; Polyketide cyclase / dehydrase and lipid transport	sp|Q8S8E3|PYL6_ARATH Abscisic acid receptor PYL6 OS=Arabidopsis thaliana OX=3702 GN=PYL6 PE=1 SV=1	S	Function unknown	PYR1-like 6 [Arabidopsis thaliana]
AT2G02070	1848	2920	6076	7126	20.202965	23.780237	56.476464	60.867378	1.74E-10	6.13E-09	1.444950147	up	--	--	Molecular Function: nucleic acid binding transcription factor activity (GO:0001071);; Molecular Function: nucleic acid binding (GO:0003676);; Biological Process: transcription, DNA-templated (GO:0006351);; Cellular Component: plastid (GO:0009536);; Molecular Function: cation binding (GO:0043169);;	--	--	[R]	General function prediction only	Zinc finger, C2H2 type;; Zinc-finger double-stranded RNA-binding	sp|Q9ZUL3|IDD5_ARATH Protein indeterminate-domain 5, chloroplastic OS=Arabidopsis thaliana OX=3702 GN=IDD5 PE=1 SV=1	K	Transcription	putative C2H2-type zinc finger protein [Arabidopsis thaliana]
AT5G28300	949	1235	3054	3005	9.213856	8.935328	25.230177	22.81069	3.49E-12	1.46E-10	1.443899618	up	--	--	--	--	--	[K]	Transcription	Myb/SANT-like DNA-binding domain	sp|Q8H181|GTL2_ARATH Trihelix transcription factor GTL2 OS=Arabidopsis thaliana OX=3702 GN=At5g28300 PE=2 SV=1	K	Transcription	Duplicated homeodomain-like superfamily protein [Arabidopsis thaliana]
AT2G37520	1123	1440	3506	3599	8.255886	7.884744	21.911131	20.669788	4.41E-13	2.04E-11	1.440309539	up	--	--	Biological Process: transcription, DNA-templated (GO:0006351);; Molecular Function: transferase activity (GO:0016740);; Cellular Component: intracellular membrane-bounded organelle (GO:0043231);; Molecular Function: transition metal ion binding (GO:0046914);;	--	--	--	--	Tify domain binding domain;; PHD-finger	sp|F4IXE7|IDM1_ARATH Increased DNA methylation 1 OS=Arabidopsis thaliana OX=3702 GN=IDM1 PE=1 SV=1	S	Function unknown	Acyl-CoA N-acyltransferase with RING/FYVE/PHD-type zinc finger domain-containing protein [Arabidopsis thaliana]
AT4G12750	442	288	1062	1008	2.750769	1.335877	5.631158	4.907087	1.04E-05	0.000170532	1.439668515	up	--	--	Molecular Function: nucleic acid binding (GO:0003676);; Biological Process: transcription, DNA-templated (GO:0006351);; Cellular Component: intracellular membrane-bounded organelle (GO:0043231);; Biological Process: reproductive shoot system development (GO:0090567);;	--	--	--	--	Williams-Beuren syndrome DDT (WSD), D-TOX E motif;; Homeodomain;; DDT domain;; WSTF, HB1, Itc1p, MBD9 motif 1;; HB1, ASXL, restriction endonuclease HTH domain	sp|F4JRF5|RLT3_ARATH Homeobox-DDT domain protein RLT3 OS=Arabidopsis thaliana OX=3702 GN=RLT3 PE=3 SV=1	K	Transcription	Homeodomain-like transcriptional regulator [Arabidopsis thaliana]
AT3G18090	369	299	917	966	2.181893	1.295558	4.475943	4.376878	1.86E-07	4.36E-06	1.438941139	up	[K]	Transcription	--	K16252|0|ath:AT3G18090|NRPD2B; nuclear RNA polymerase D2B	--	[K]	Transcription	RNA polymerase Rpb2, domain 6;; RNA polymerase beta subunit;; RNA polymerase Rpb2, domain 4;; RNA polymerase Rpb2, domain 3;; RNA polymerase Rpb2, domain 2;; RNA polymerase Rpb2, domain 5;; RNA polymerase Rpb2, domain 7;; RNA polymerase Rpb2, domain 6	sp|Q9LV32|RPD2B_ARATH DNA-directed RNA polymerase D subunit 2b OS=Arabidopsis thaliana OX=3702 GN=NRPD2b PE=2 SV=1	K	Transcription	nuclear RNA polymerase D2B [Arabidopsis thaliana]
AT3G52400	955	1482	4325	2252	16.586174	19.175823	63.889084	30.573452	5.55E-05	0.000767898	1.438838136	up	--	--	Molecular Function: protein binding (GO:0005515);; Cellular Component: intracellular (GO:0005622);; Cellular Component: cell-cell junction (GO:0005911);; Biological Process: protein targeting (GO:0006605);; Biological Process: cellular defense response (GO:0006968);; Biological Process: response to fungus (GO:0009620);; Biological Process: plant-type hypersensitive response (GO:0009626);; Biologi…	K08486|0|ath:AT3G52400|SYP122; syntaxin of plants 122	SNARE interactions in vesicular transport (ko04130)	[U]	Intracellular trafficking, secretion, and vesicular transport	Syntaxin;; SNARE domain	sp|Q9SVC2|SY122_ARATH Syntaxin-122 OS=Arabidopsis thaliana OX=3702 GN=SYP122 PE=1 SV=1	U	Intracellular trafficking, secretion, and vesicular transport	syntaxin of plants 122 [Arabidopsis thaliana]
AT1G10760	4578	7371	17496	15133	23.523899	28.206246	76.223407	60.609233	7.08E-09	2.04E-07	1.438497647	up	[G]	Carbohydrate transport and metabolism	Biological Process: starch metabolic process (GO:0005982);; Biological Process: phosphate-containing compound metabolic process (GO:0006796);; Biological Process: response to cold (GO:0009409);; Cellular Component: plastid envelope (GO:0009526);; Cellular Component: plastid stroma (GO:0009532);; Biological Process: response to symbiont (GO:0009608);; Molecular Function: kinase activity (GO:001630…	K08244|0|ath:AT1G10760|SEX1; Pyruvate phosphate dikinase, PEP/pyruvate binding domain-containing protein	--	--	--	Pyruvate phosphate dikinase, AMP/ATP-binding domain	sp|Q9SAC6|GWD1_ARATH Alpha-glucan water dikinase 1, chloroplastic OS=Arabidopsis thaliana OX=3702 GN=GWD1 PE=1 SV=2	G	Carbohydrate transport and metabolism	Pyruvate phosphate dikinase, PEP/pyruvate binding domain-containing protein [Arabidopsis thaliana]
AT3G04550	1113	1817	3668	4394	18.176428	22.109247	50.93792	56.067593	1.66E-09	5.21E-08	1.43666458	up	--	--	Cellular Component: plastid stroma (GO:0009532);;	--	--	--	--	Rubisco Assembly chaperone C-terminal domain;; Rubisco accumulation factor 1 alpha helical domain;; Rubisco accumulation factor 1 helix turn helix domain	sp|Q9SR19|RAF2_ARATH Rubisco accumulation factor 1.2, chloroplastic OS=Arabidopsis thaliana OX=3702 GN=RAF1.2 PE=1 SV=1	S	Function unknown	rubisco accumulation factor-like protein [Arabidopsis thaliana]
AT5G02180	479	1139	2160	2208	5.631109	9.988708	21.617064	20.307171	1.84E-05	0.000284135	1.434928768	up	--	--	Cellular Component: plastid (GO:0009536);; Cellular Component: intrinsic component of membrane (GO:0031224);; Biological Process: carboxylic acid transport (GO:0046942);; Molecular Function: carboxylic acid transmembrane transporter activity (GO:0046943);;	K15015|0|ath:AT5G02180|Transmembrane amino acid transporter family protein	--	[E]	Amino acid transport and metabolism	Transmembrane amino acid transporter protein	sp|Q8GYS4|AVT1D_ARATH Amino acid transporter AVT1D OS=Arabidopsis thaliana OX=3702 GN=AVT1D PE=2 SV=1	E	Amino acid transport and metabolism	Transmembrane amino acid transporter family protein [Arabidopsis thaliana]
AT1G34260	1183	1701	4231	3640	5.879027	6.300484	17.849561	14.097083	1.90E-09	5.90E-08	1.431326809	up	[O]	Posttranslational modification, protein turnover, chaperones	--	K00921|0|ath:AT1G34260|FAB1D; FORMS APLOID AND BINUCLEATE CELLS 1A	Inositol phosphate metabolism (ko00562);; Phosphatidylinositol signaling system (ko04070);; Phagosome (ko04145)	[T]	Signal transduction mechanisms	Phosphatidylinositol-4-phosphate 5-Kinase;; TCP-1/cpn60 chaperonin family	sp|Q9XID0|FAB1D_ARATH Putative 1-phosphatidylinositol-3-phosphate 5-kinase FAB1D OS=Arabidopsis thaliana OX=3702 GN=FAB1D PE=3 SV=1	T	Signal transduction mechanisms	FORMS APLOID AND BINUCLEATE CELLS 1A [Arabidopsis thaliana]
AT3G49570	117	199	432	428	3.882067	4.919295	12.23958	11.128677	8.06E-06	0.000135307	1.428380246	up	--	--	Biological Process: response to oomycetes (GO:0002239);; Biological Process: transcription, DNA-templated (GO:0006351);; Biological Process: defense response (GO:0006952);; Biological Process: response to osmotic stress (GO:0006970);; Biological Process: cellular response to starvation (GO:0009267);; Biological Process: response to bacterium (GO:0009617);; Biological Process: plastid organization…	--	--	--	--	--	sp|Q9SCK2|LSU3_ARATH Protein RESPONSE TO LOW SULFUR 3 OS=Arabidopsis thaliana OX=3702 GN=LSU3 PE=4 SV=1	S	Function unknown	response to low sulfur 3 [Arabidopsis thaliana]
AT5G62900	372	366	1015	1033	9.44368	6.91704	21.948498	20.510454	3.04E-09	9.25E-08	1.42803593	up	--	--	Cellular Component: intracellular membrane-bounded organelle (GO:0043231);;	--	--	--	--	Domain of unknown function (DUF4228)	--	S	Function unknown	basic-leucine zipper transcription factor K [Arabidopsis thaliana]
AT5G50680	189	392	701	875	3.25966	5.054772	10.319432	11.835894	1.39E-05	0.000221366	1.425690515	up	[H]	Coenzyme transport and metabolism	--	K10684|0|ath:AT5G50680|SAE1B; SUMO activating enzyme 1B	Ubiquitin mediated proteolysis (ko04120)	[O]	Posttranslational modification, protein turnover, chaperones	ThiF family	sp|P0DI13|SA1B2_ARATH SUMO-activating enzyme subunit 1B-2 OS=Arabidopsis thaliana OX=3702 GN=SAE1B-2 PE=1 SV=1	O	Posttranslational modification, protein turnover, chaperones	SUMO activating enzyme 1B [Arabidopsis thaliana]
AT3G10113	114	153	322	414	2.420659	2.433375	5.850402	6.91289	2.91E-06	5.41E-05	1.425004803	up	--	--	Molecular Function: nucleic acid binding transcription factor activity (GO:0001071);; Molecular Function: nucleic acid binding (GO:0003676);; Molecular Function: structural molecule activity (GO:0005198);; Biological Process: transcription, DNA-templated (GO:0006351);; Biological Process: response to osmotic stress (GO:0006970);; Cellular Component: plant-type cell wall (GO:0009505);; Biological …	--	--	[O]	Posttranslational modification, protein turnover, chaperones	Myb-like DNA-binding domain;; Myb-like DNA-binding domain	sp|F4J2J6|RVE7L_ARATH Protein REVEILLE 7-like OS=Arabidopsis thaliana OX=3702 GN=RVE7L PE=3 SV=1	K	Transcription	Homeodomain-like superfamily protein [Arabidopsis thaliana]
AT5G26570	1880	2697	6357	6110	11.956845	12.78056	34.520011	30.459043	4.50E-11	1.67E-09	1.423997287	up	[T]	Signal transduction mechanisms	Biological Process: starch metabolic process (GO:0005982);; Biological Process: protein phosphorylation (GO:0006468);; Cellular Component: plastid envelope (GO:0009526);; Cellular Component: plastid stroma (GO:0009532);; Molecular Function: kinase activity (GO:0016301);; Molecular Function: polysaccharide binding (GO:0030247);; Molecular Function: purine ribonucleoside binding (GO:0032550);; Mole…	K15535|0|ath:AT5G26570|PWD; chloroplastidic phosphoglucan, water dikinase (ATGWD3)	--	--	--	Pyruvate phosphate dikinase, AMP/ATP-binding domain;; Starch binding domain	sp|Q6ZY51|PWD_ARATH Phosphoglucan, water dikinase, chloroplastic OS=Arabidopsis thaliana OX=3702 GN=GWD3 PE=1 SV=1	G	Carbohydrate transport and metabolism	chloroplastidic phosphoglucan, water dikinase (ATGWD3) [Arabidopsis thaliana]
AT2G29630	3289	5745	11603	12867	24.406873	31.966715	73.979547	75.797339	8.06E-09	2.31E-07	1.421126542	up	[H]	Coenzyme transport and metabolism	Biological Process: thiamine metabolic process (GO:0006772);; Biological Process: coenzyme biosynthetic process (GO:0009108);; Cellular Component: plastid stroma (GO:0009532);; Biological Process: response to bacterium (GO:0009617);; Biological Process: response to organonitrogen compound (GO:0010243);; Molecular Function: ADP-sugar diphosphatase activity (GO:0019144);; Molecular Function: cation…	K03147|0|ath:AT2G29630|THIC; thiaminC	Thiamine metabolism (ko00730);; Biosynthesis of cofactors (ko01240)	--	--	Radical SAM ThiC family	sp|O82392|THIC_ARATH Phosphomethylpyrimidine synthase, chloroplastic OS=Arabidopsis thaliana OX=3702 GN=THIC PE=1 SV=1	H	Coenzyme transport and metabolism	thiaminC [Arabidopsis thaliana]
AT4G26120	115	162	484	258	1.285531	1.302141	4.810362	2.244861	0.000647566	0.006666504	1.420282333	up	--	--	Biological Process: response to organonitrogen compound (GO:0010243);;	K14508|0|ath:AT4G26120|Ankyrin repeat family protein / BTB/POZ domain-containing protein	Plant hormone signal transduction (ko04075)	[R]	General function prediction only	NPR1/NIM1 like defence protein C terminal;; Domain of unknown function (DUF3420);; BTB/POZ domain;; Ankyrin repeats (many copies);; Ankyrin repeat;; Ankyrin repeats (many copies)	sp|Q9SZI3|NPR2_ARATH Regulatory protein NPR2 OS=Arabidopsis thaliana OX=3702 GN=NPR2 PE=1 SV=1	S	Function unknown	Ankyrin repeat family protein / BTB/POZ domain-containing protein [Arabidopsis thaliana]
AT1G29670	2456	4716	10459	8729	45.591416	65.213022	165.167358	126.660968	1.03E-06	2.10E-05	1.419888832	up	[IR]	Lipid transport and metabolism;; General function prediction only	Cellular Component: extracellular region (GO:0005576);; Biological Process: lipid metabolic process (GO:0006629);; Cellular Component: chloroplast (GO:0009507);; Molecular Function: hydrolase activity, acting on ester bonds (GO:0016788);; Cellular Component: external encapsulating structure (GO:0030312);;	--	--	--	--	GDSL-like Lipase/Acylhydrolase	sp|Q9C7N4|GDL15_ARATH GDSL esterase/lipase At1g29670 OS=Arabidopsis thaliana OX=3702 GN=At1g29670 PE=2 SV=1	L	Replication, recombination and repair	GDSL-like Lipase/Acylhydrolase superfamily protein [Arabidopsis thaliana]
AT1G34780	723	1032	2272	2506	11.341803	12.093177	30.335449	30.740696	5.63E-11	2.08E-09	1.417090473	up	--	--	--	--	--	[S]	Function unknown	Thioredoxin	sp|Q9SA00|APRL4_ARATH 5&apos;-adenylylsulfate reductase-like 4 OS=Arabidopsis thaliana OX=3702 GN=APRL4 PE=2 SV=1	S	Function unknown	APR-like 4 [Arabidopsis thaliana]
AT4G03400	2455	4585	9099	9857	21.22953	28.638676	75.621239	65.452882	7.79E-08	1.93E-06	1.417063526	up	[R]	General function prediction only	Biological Process: response to radiation (GO:0009314);; Cellular Component: plastid (GO:0009536);; Biological Process: response to hormone (GO:0009725);;	K14487|0|ath:AT4G03400|DFL2; Auxin-responsive GH3 family protein	Plant hormone signal transduction (ko04075)	--	--	GH3 auxin-responsive promoter	sp|Q9ZNS2|GH310_ARATH Indole-3-acetic acid-amido synthetase GH3.10 OS=Arabidopsis thaliana OX=3702 GN=GH3.10 PE=2 SV=1	S	Function unknown	Auxin-responsive GH3 family protein [Arabidopsis thaliana]
AT5G66650	377	419	1036	1150	2.379692	1.970244	5.567034	5.677783	2.04E-10	7.13E-09	1.41593101	up	--	--	Biological Process: calcium ion transport (GO:0006816);; Cellular Component: plastid (GO:0009536);; Cellular Component: organelle inner membrane (GO:0019866);; Cellular Component: intrinsic component of membrane (GO:0031224);;	K20858|0|ath:AT5G66650|calcium uniporter (DUF607)	--	[R]	General function prediction only	Mitochondrial calcium uniporter	sp|Q9LVR5|MCU3_ARATH Calcium uniporter protein 3, mitochondrial OS=Arabidopsis thaliana OX=3702 GN=At5g66650 PE=2 SV=1	S	Function unknown	calcium uniporter (DUF607) [Arabidopsis thaliana]
AT3G06500	1675	2118	5624	4652	15.501392	14.632439	44.223498	33.643435	9.35E-10	3.06E-08	1.415210709	up	[G]	Carbohydrate transport and metabolism	--	--	--	--	--	Alkaline and neutral invertase;; Amylo-alpha-1,6-glucosidase;; Alkaline and neutral invertase	sp|B9DFA8|INVC_ARATH Alkaline/neutral invertase C, mitochondrial OS=Arabidopsis thaliana OX=3702 GN=INVC PE=1 SV=1	S	Function unknown	Plant neutral invertase family protein [Arabidopsis thaliana]
AT4G35720	113	74	296	221	1.87002	0.910749	4.167929	2.857954	0.000940828	0.009192678	1.414511324	up	--	--	--	--	--	--	--	Arabidopsis protein of unknown function	--	S	Function unknown	DUF241 domain protein, putative (DUF241) [Arabidopsis thaliana]
AT5G14570	854	1160	2446	3037	11.035207	11.170271	26.902168	30.683638	2.47E-11	9.52E-10	1.409697779	up	[P]	Inorganic ion transport and metabolism	Cellular Component: plant-type vacuole (GO:0000325);; Molecular Function: inorganic anion transmembrane transporter activity (GO:0015103);; Biological Process: inorganic anion transport (GO:0015698);; Cellular Component: intrinsic component of membrane (GO:0031224);; Biological Process: nitrate metabolic process (GO:0042126);;	K02575|0|ath:AT5G14570|NRT2.7; high affinity nitrate transporter 2.7	Nitrogen metabolism (ko00910)	--	--	Major Facilitator Superfamily	sp|Q9LYK2|NRT27_ARATH High affinity nitrate transporter 2.7 OS=Arabidopsis thaliana OX=3702 GN=NRT2.7 PE=2 SV=1	P	Inorganic ion transport and metabolism	high affinity nitrate transporter 2.7 [Arabidopsis thaliana]
AT4G05050	13601	16774	43934	38192	304.992902	280.263575	833.251508	663.700124	2.67E-11	1.02E-09	1.40902791	up	[O]	Posttranslational modification, protein turnover, chaperones	Cellular Component: large ribosomal subunit (GO:0015934);; Biological Process: modification-dependent protein catabolic process (GO:0019941);; Cellular Component: nuclear lumen (GO:0031981);; Biological Process: protein modification process (GO:0036211);;	--	--	[OR]	Posttranslational modification, protein turnover, chaperones;; General function prediction only	Ubiquitin family;; Ubiquitin-2 like Rad60 SUMO-like;; Ubiquitin-like domain;; TANK binding kinase 1 ubiquitin-like domain;; Ubiquitin-2 like Rad60 SUMO-like;; Ubiquitin-like domain;; DUF2407 ubiquitin-like domain;; Silencing defective 2 N-terminal ubiquitin domain;; Ubiquitin-like domain;; Toluene-4-monooxygenase system protein B (TmoB)	sp|P0CH33|UBQ11_ARATH Polyubiquitin 11 OS=Arabidopsis thaliana OX=3702 GN=UBQ11 PE=2 SV=1	O	Posttranslational modification, protein turnover, chaperones	LOW QUALITY PROTEIN: Ubiquitin, partial [Parasponia andersonii]
AT5G06710	201	211	515	614	2.911318	2.246467	6.085175	6.66735	9.26E-08	2.27E-06	1.407344031	up	--	--	Molecular Function: nucleic acid binding transcription factor activity (GO:0001071);; Molecular Function: DNA binding (GO:0003677);; Biological Process: transcription, DNA-templated (GO:0006351);; Cellular Component: intracellular membrane-bounded organelle (GO:0043231);;	K09338|9.29193e-110|ath:AT5G06710|HAT14; homeobox leucine zipper protein	--	[K]	Transcription	--	sp|P46665|HAT14_ARATH Homeobox-leucine zipper protein HAT14 OS=Arabidopsis thaliana OX=3702 GN=HAT14 PE=2 SV=3	K	Transcription	homeobox leucine zipper protein [Arabidopsis thaliana]
AT5G07070	161	229	520	532	1.883145	1.999644	5.19011	4.879782	4.04E-07	8.80E-06	1.405508372	up	[T]	Signal transduction mechanisms	Molecular Function: protein kinase activity (GO:0004672);; Biological Process: protein phosphorylation (GO:0006468);; Biological Process: signal transduction (GO:0007165);; Cellular Component: intrinsic component of membrane (GO:0031224);; Molecular Function: purine ribonucleoside binding (GO:0032550);; Cellular Component: cell part (GO:0044464);;	--	--	[T]	Signal transduction mechanisms	Protein kinase domain;; Protein tyrosine and serine/threonine kinase;; NAF domain;; Kinase-like	sp|Q9LYQ8|CIPK2_ARATH CBL-interacting serine/threonine-protein kinase 2 OS=Arabidopsis thaliana OX=3702 GN=CIPK2 PE=1 SV=1	T	Signal transduction mechanisms	CBL-interacting protein kinase 2 [Arabidopsis thaliana]
AT1G13210	1745	2244	6074	4628	10.315041	9.881304	30.535057	21.3778	2.04E-08	5.50E-07	1.40536618	up	[P]	Inorganic ion transport and metabolism	Molecular Function: protein binding (GO:0005515);; Molecular Function: phospholipid transporter activity (GO:0005548);; Biological Process: phospholipid transport (GO:0015914);; Cellular Component: intrinsic component of membrane (GO:0031224);; Molecular Function: purine ribonucleoside binding (GO:0032550);; Molecular Function: ATPase coupled ion transmembrane transporter activity (GO:0042625);; …	K01530|0|ath:AT1G13210|ACA.l; autoinhibited Ca2+/ATPase II	--	[R]	General function prediction only	Phospholipid-translocating P-type ATPase C-terminal;; Phospholipid-translocating ATPase N-terminal;; haloacid dehalogenase-like hydrolase;; Cation transport ATPase (P-type)	sp|Q9SAF5|ALA11_ARATH Probable phospholipid-transporting ATPase 11 OS=Arabidopsis thaliana OX=3702 GN=ALA11 PE=2 SV=1	P	Inorganic ion transport and metabolism	autoinhibited Ca2+/ATPase II [Arabidopsis thaliana]
AT2G21590	240	307	772	703	2.542067	2.494077	7.122753	5.944002	7.00E-08	1.75E-06	1.404503354	up	[G]	Carbohydrate transport and metabolism	Biological Process: glycogen metabolic process (GO:0005977);; Biological Process: starch metabolic process (GO:0005982);; Cellular Component: plastid (GO:0009536);; Molecular Function: purine ribonucleoside binding (GO:0032550);; Molecular Function: adenylyltransferase activity (GO:0070566);;	K00975|0|ath:AT2G21590|APL4; Glucose-1-phosphate adenylyltransferase family protein	Starch and sucrose metabolism (ko00500);; Amino sugar and nucleotide sugar metabolism (ko00520)	[M]	Cell wall/membrane/envelope biogenesis	Nucleotidyl transferase	sp|Q9SIK1|GLGL4_ARATH Probable glucose-1-phosphate adenylyltransferase large subunit, chloroplastic OS=Arabidopsis thaliana OX=3702 GN=At2g21590 PE=2 SV=1	M	Cell wall/membrane/envelope biogenesis	Glucose-1-phosphate adenylyltransferase family protein [Arabidopsis thaliana]
AT5G67190	332	440	1006	1079	6.62801	6.54631	17.08581	16.834322	1.17E-09	3.77E-08	1.402275893	up	--	--	Biological Process: phosphorelay signal transduction system (GO:0000160);; Molecular Function: nucleic acid binding transcription factor activity (GO:0001071);; Molecular Function: nucleic acid binding (GO:0003676);; Biological Process: transcription, DNA-templated (GO:0006351);; Cellular Component: intracellular membrane-bounded organelle (GO:0043231);;	--	--	--	--	AP2 domain	sp|Q9FH94|ERF10_ARATH Ethylene-responsive transcription factor ERF010 OS=Arabidopsis thaliana OX=3702 GN=ERF010 PE=2 SV=1	K	Transcription	DREB and EAR motif protein 2 [Arabidopsis thaliana]
AT5G54130	613	880	1674	2373	7.647059	8.188206	17.774601	23.157963	8.15E-09	2.33E-07	1.401175366	up	--	--	Molecular Function: nuclease activity (GO:0004518);; Molecular Function: metal ion binding (GO:0046872);;	--	--	[K]	Transcription	Endonuclease/Exonuclease/phosphatase family	sp|O81916|YC22_ARATH Uncharacterized calcium-binding protein At1g02270 OS=Arabidopsis thaliana OX=3702 GN=At1g02270 PE=2 SV=2	K	Transcription	Calcium-binding endonuclease/exonuclease/phosphatase family [Arabidopsis thaliana]
AT2G28780	115	80	234	306	1.016877	0.523263	1.757971	2.115464	0.00030576	0.003489926	1.3987511	up	--	--	Cellular Component: intrinsic component of membrane (GO:0031224);;	--	--	--	--	Fusaric acid resistance protein-like;; Fusaric acid resistance protein family	--	S	Function unknown	P-hydroxybenzoic acid efflux pump subunit [Arabidopsis thaliana]
AT3G16800	1225	1133	2729	3751	19.243829	12.972175	35.62728	45.733742	3.16E-09	9.62E-08	1.397921011	up	--	--	Molecular Function: phosphoprotein phosphatase activity (GO:0004721);; Biological Process: cellular protein modification process (GO:0006464);; Molecular Function: cation binding (GO:0043169);; Cellular Component: intracellular membrane-bounded organelle (GO:0043231);;	--	--	[T]	Signal transduction mechanisms	Protein phosphatase 2C;; Stage II sporulation protein E (SpoIIE)	sp|Q9LRZ4|P2C41_ARATH Probable protein phosphatase 2C 41 OS=Arabidopsis thaliana OX=3702 GN=At3g16800 PE=2 SV=1	T	Signal transduction mechanisms	Protein phosphatase 2C family protein [Arabidopsis thaliana]
AT3G23820	7085	8649	20061	22433	67.593796	61.474102	162.735336	167.214523	3.91E-15	2.22E-13	1.396620972	up	[M]	Cell wall/membrane/envelope biogenesis	Cellular Component: Golgi membrane (GO:0000139);; Biological Process: nucleobase-containing compound metabolic process (GO:0006139);; Biological Process: response to fungus (GO:0009620);; Molecular Function: racemase and epimerase activity, acting on carbohydrates and derivatives (GO:0016857);; Biological Process: galacturonate metabolic process (GO:0019586);; Cellular Component: intrinsic compon…	K08679|0|ath:AT3G23820|GAE6; UDP-D-glucuronate 4-epimerase 6	Ascorbate and aldarate metabolism (ko00053);; Amino sugar and nucleotide sugar metabolism (ko00520);; Biosynthesis of cofactors (ko01240)	[M]	Cell wall/membrane/envelope biogenesis	GDP-mannose 4,6 dehydratase;; NAD dependent epimerase/dehydratase family;; 3-beta hydroxysteroid dehydrogenase/isomerase family;; RmlD substrate binding domain;; Polysaccharide biosynthesis protein;; Male sterility protein	sp|Q9LIS3|GAE6_ARATH UDP-glucuronate 4-epimerase 6 OS=Arabidopsis thaliana OX=3702 GN=GAE6 PE=1 SV=1	M	Cell wall/membrane/envelope biogenesis	UDP-D-glucuronate 4-epimerase 6 [Arabidopsis thaliana]
AT5G66350	129	134	337	377	1.303596	1.023779	2.910364	3.059432	3.04E-06	5.63E-05	1.395999021	up	--	--	Molecular Function: nucleic acid binding transcription factor activity (GO:0001071);; Biological Process: transcription, DNA-templated (GO:0006351);; Biological Process: gibberellic acid mediated signaling pathway (GO:0009740);; Biological Process: auxin metabolic process (GO:0009850);; Molecular Function: cation binding (GO:0043169);; Cellular Component: intracellular membrane-bounded organelle …	--	--	--	--	Domain of unknown function (DUF702)	sp|Q9XGX0|SHI_ARATH Protein SHORT INTERNODES OS=Arabidopsis thaliana OX=3702 GN=SHI PE=1 SV=1	K	Transcription	Lateral root primordium (LRP) protein-like protein [Arabidopsis thaliana]
AT5G16820	466	613	1399	1498	5.906437	5.847068	15.172207	14.922676	1.56E-10	5.56E-09	1.393589794	up	--	--	Molecular Function: nucleic acid binding transcription factor activity (GO:0001071);; Molecular Function: DNA binding (GO:0003677);; Biological Process: transcription, DNA-templated (GO:0006351);; Biological Process: response to stress (GO:0006950);; Cellular Component: intracellular membrane-bounded organelle (GO:0043231);;	K09419|0|ath:AT5G16820|HSF3; heat shock factor 3	--	[K]	Transcription	HSF-type DNA-binding	sp|O81821|HFA1B_ARATH Heat stress transcription factor A-1b OS=Arabidopsis thaliana OX=3702 GN=HSFA1B PE=1 SV=2	K	Transcription	Heat Shock Factor 3, partial [Arabidopsis thaliana]
[truncated: 931 more rows]
