# Supplementary material for: Autophagy deficiency confers freezing tolerance in Arabidopsis thaliana
Source: BMC Plant Biol. 2025 Jul 30;25:994. doi: 10.1186/s12870-025-07066-9 (PMC12312434; doi:10.1186/s12870-025-07066-9)
Supplement: Supplementary file 9 — Supplementary Material 9 [file 12870_2025_7066_MOESM9_ESM.zip › RNA-seq data/Supplemental Data Set 2. Col-0-0h vs Col-24h.xls]

#ID	1-Col-0h_Count	2-Col-0h_Count	1-Col-24h_Count	2-Col-24h_Count	1-Col-0h_FPKM	2-Col-0h_FPKM	1-Col-24h_FPKM	2-Col-24h_FPKM	Pvalue	FDR	log2FC	regulated	COG_class	COG_class_annotation	GO_annotation	KEGG_annotation	KEGG_pathway_annotation	KOG_class	KOG_class_annotation	Pfam_annotation	Swiss-Prot_annotation	eggNOG_class	eggNOG_class_annotation	NR_annotation
AT1G12310	0	0	2723	2308	0	0	33.964748	27.672798	1.07E-20	7.79E-19	13.66889794	up	[T]	Signal transduction mechanisms	Cellular Component: cytoplasm (GO:0005737);; Cellular Component: membrane (GO:0016020);; Cellular Component: intracellular membrane-bounded organelle (GO:0043231);; Molecular Function: metal ion binding (GO:0046872);;	K13448|2.0436e-97|crb:17900880|probable calcium-binding protein CML13	Plant-pathogen interaction (ko04626)	[T]	Signal transduction mechanisms	EF-hand domain pair;; EF hand;; EF-hand domain;; EF-hand domain pair;; EF hand	sp|Q94AZ4|CML13_ARATH Probable calcium-binding protein CML13 OS=Arabidopsis thaliana OX=3702 GN=CML13 PE=2 SV=1	T	Signal transduction mechanisms	Calcium-binding EF-hand family protein [Arabidopsis thaliana]
AT2G42530	20	36	34695	53146	0.312042	0.419623	432.051575	636.233521	3.26E-180	1.60E-176	10.57804053	up	--	--	Biological Process: protein folding (GO:0006457);; Biological Process: response to osmotic stress (GO:0006970);; Biological Process: signal transduction (GO:0007165);; Biological Process: response to heat (GO:0009408);; Biological Process: response to cold (GO:0009409);; Biological Process: response to water deprivation (GO:0009414);; Cellular Component: plastid envelope (GO:0009526);; Cellular C…	--	--	--	--	--	sp|Q9SIN5|CR15B_ARATH Protein COLD-REGULATED 15B, chloroplastic OS=Arabidopsis thaliana OX=3702 GN=COR15B PE=1 SV=1	C	Energy production and conversion	cold regulated 15b [Arabidopsis thaliana]
AT4G25433	0	0	241	264	0	0	6.321715	6.644964	4.27E-12	1.09E-10	10.35839198	up	--	--	Cellular Component: membrane (GO:0016020);; Biological Process: cell wall macromolecule metabolic process (GO:0044036);;	--	--	--	--	--	--	S	Function unknown	peptidoglycan-binding LysM domain-containing protein [Arabidopsis thaliana]
AT1G09350	54	50	43670	45450	0.894688	0.616191	582.860395	583.186873	5.27E-277	1.04E-272	9.674131971	up	[M]	Cell wall/membrane/envelope biogenesis	Biological Process: response to stress (GO:0006950);; Molecular Function: UDP-galactosyltransferase activity (GO:0035250);; Molecular Function: cation binding (GO:0043169);; Cellular Component: intracellular part (GO:0044424);; Biological Process: single-organism biosynthetic process (GO:0044711);;	K18819|0|ath:AT1G09350|GolS3; galactinol synthase 3	Galactose metabolism (ko00052)	[G]	Carbohydrate transport and metabolism	Glycosyl transferase family 8	sp|O80518|GOLS3_ARATH Galactinol synthase 3 OS=Arabidopsis thaliana OX=3702 GN=GOLS3 PE=1 SV=1	G	Carbohydrate transport and metabolism	galactinol synthase 3 [Arabidopsis thaliana]
AT2G42540	158	174	97982	136547	2.536993	2.118505	1252.603917	1678.146608	4.40E-240	2.88E-236	9.407269771	up	--	--	Biological Process: protein folding (GO:0006457);; Biological Process: response to osmotic stress (GO:0006970);; Biological Process: signal transduction (GO:0007165);; Biological Process: response to heat (GO:0009408);; Biological Process: response to cold (GO:0009409);; Biological Process: response to water deprivation (GO:0009414);; Cellular Component: plastid envelope (GO:0009526);; Cellular C…	--	--	--	--	--	sp|Q42512|CR15A_ARATH Protein COLD-REGULATED 15A, chloroplastic OS=Arabidopsis thaliana OX=3702 GN=COR15A PE=1 SV=1	C	Energy production and conversion	cold-regulated 15a [Arabidopsis thaliana]
AT5G17030	4	8	2445	2633	0.052205	0.08979	29.857361	30.908239	5.81E-70	3.80E-67	8.670300069	up	[G]	Carbohydrate transport and metabolism	--	--	--	[GC]	Carbohydrate transport and metabolism;; Energy production and conversion	UDP-glucoronosyl and UDP-glucosyl transferase	sp|Q9LFK0|U78D3_ARATH UDP-glycosyltransferase 78D3 OS=Arabidopsis thaliana OX=3702 GN=UGT78D3 PE=2 SV=1	CG	Energy production and conversion;; Carbohydrate transport and metabolism	UDP-glucosyl transferase 78D3 [Arabidopsis thaliana]
AT5G52310	1701	1660	443223	428855	15.835197	11.509031	3283.055908	3053.819824	2.15E-271	2.11E-267	7.945929274	up	--	--	Biological Process: hyperosmotic response (GO:0006972);; Biological Process: response to oxidative stress (GO:0006979);; Biological Process: response to water deprivation (GO:0009414);; Biological Process: response to symbiont (GO:0009608);; Biological Process: response to carbohydrate (GO:0009743);; Cellular Component: intracellular membrane-bounded organelle (GO:0043231);; Biological Process: r…	--	--	--	--	--	sp|Q06738|RD29A_ARATH Low-temperature-induced 78 kDa protein OS=Arabidopsis thaliana OX=3702 GN=RD29A PE=1 SV=2	S	Function unknown	low-temperature-responsive protein 78 (LTI78) / desiccation-responsive protein 29A (RD29A) [Arabidopsis thaliana]
AT1G51090	9	11	2638	2493	0.199273	0.185262	50.173717	45.585148	6.74E-86	5.76E-83	7.940813872	up	--	--	Biological Process: cation transport (GO:0006812);; Biological Process: response to fungus (GO:0009620);; Molecular Function: cation binding (GO:0043169);;	--	--	--	--	--	--	S	Function unknown	Heavy metal transport/detoxification superfamily protein [Arabidopsis thaliana]
AT1G71000	6	9	998	1992	0.113002	0.142361	17.880671	34.931317	1.28E-44	3.70E-42	7.598575091	up	[O]	Posttranslational modification, protein turnover, chaperones	Biological Process: cellular process (GO:0009987);; Cellular Component: intracellular membrane-bounded organelle (GO:0043231);;	--	--	[O]	Posttranslational modification, protein turnover, chaperones	DnaJ domain	sp|B1LCI2|DNAJ_THESQ Chaperone protein DnaJ OS=Thermotoga sp. (strain RQ2) OX=126740 GN=dnaJ PE=3 SV=1	O	Posttranslational modification, protein turnover, chaperones	Chaperone DnaJ-domain superfamily protein [Arabidopsis thaliana]
AT1G77120	562	416	63774	82264	8.730159	4.811386	788.689026	978.030212	5.31E-117	1.16E-113	7.140172221	up	[R]	General function prediction only	Biological Process: response to reactive oxygen species (GO:0000302);; Biological Process: response to acid chemical (GO:0001101);; Cellular Component: cytoplasm (GO:0005737);; Biological Process: response to osmotic stress (GO:0006970);; Biological Process: response to metal ion (GO:0010038);; Biological Process: response to purine-containing compound (GO:0014074);; Biological Process: energy de…	K18857|0|ath:AT1G77120|ADH1; alcohol dehydrogenase 1	Glycolysis / Gluconeogenesis (ko00010);; Fatty acid degradation (ko00071);; Tyrosine metabolism (ko00350);; alpha-Linolenic acid metabolism (ko00592);; Pyruvate metabolism (ko00620)	[Q]	Secondary metabolites biosynthesis, transport and catabolism	Zinc-binding dehydrogenase;; Alcohol dehydrogenase GroES-like domain	sp|P06525|ADH1_ARATH Alcohol dehydrogenase class-P OS=Arabidopsis thaliana OX=3702 GN=ADH1 PE=1 SV=2	Q	Secondary metabolites biosynthesis, transport and catabolism	alcohol dehydrogenase 1 [Arabidopsis thaliana]
AT4G18422	2	4	416	445	0.098379	0.134361	16.742851	17.254326	7.72E-26	8.62E-24	7.109079697	up	--	--	Cellular Component: intrinsic component of membrane (GO:0031224);; Cellular Component: intracellular membrane-bounded organelle (GO:0043231);;	--	--	--	--	--	--	145		transmembrane protein [Arabidopsis thaliana]
AT1G16850	102	83	13336	12100	2.817397	1.714749	294.232788	256.641907	1.52E-147	5.97E-144	7.02290122	up	--	--	Biological Process: response to osmotic stress (GO:0006970);; Cellular Component: intracellular membrane-bounded organelle (GO:0043231);;	--	--	--	--	--	--	230		transmembrane protein [Arabidopsis thaliana]
AT3G55580	26	24	2938	3832	0.369829	0.251666	33.263435	41.712708	5.38E-91	5.29E-88	7.01877975	up	[DZ]	Cell cycle control, cell division, chromosome partitioning;; Cytoskeleton	--	--	--	[S]	Function unknown	Regulator of chromosome condensation (RCC1) repeat;; Regulator of chromosome condensation (RCC1) repeat	sp|Q9FN03|UVR8_ARATH Ultraviolet-B receptor UVR8 OS=Arabidopsis thaliana OX=3702 GN=UVR8 PE=1 SV=1	DZ	Cell cycle control, cell division, chromosome partitioning;; Cytoskeleton	Regulator of chromosome condensation (RCC1) family protein [Arabidopsis thaliana]
AT2G24560	7	9	936	1032	0.092389	0.101998	12.779686	13.542599	3.87E-51	1.52E-48	6.884580275	up	[IR]	Lipid transport and metabolism;; General function prediction only	Biological Process: lipid metabolic process (GO:0006629);; Molecular Function: hydrolase activity, acting on ester bonds (GO:0016788);;	--	--	--	--	GDSL-like Lipase/Acylhydrolase	sp|Q9SJA9|GDL39_ARATH GDSL esterase/lipase At2g24560 OS=Arabidopsis thaliana OX=3702 GN=At2g24560 PE=2 SV=2	O	Posttranslational modification, protein turnover, chaperones	GDSL-like Lipase/Acylhydrolase family protein [Arabidopsis thaliana]
AT5G42900	51	65	4775	6980	1.047075	0.969774	78.891294	112.381329	1.50E-93	1.55E-90	6.613842368	up	--	--	Biological Process: response to stress (GO:0006950);; Biological Process: response to abiotic stimulus (GO:0009628);; Cellular Component: intracellular membrane-bounded organelle (GO:0043231);;	--	--	--	--	--	sp|Q8L8T7|COR27_ARATH Cold-regulated protein 27 OS=Arabidopsis thaliana OX=3702 GN=COR27 PE=1 SV=1	S	Function unknown	cold regulated protein 27 [Arabidopsis thaliana]
AT4G31940	0	3	217	79	0	0.021043	2.264949	0.791646	2.88E-10	5.56E-09	6.564435875	up	[QV]	Secondary metabolites biosynthesis, transport and catabolism;; Defense mechanisms	--	K23136|0|ath:AT4G31940|CYP82C4; cytochrome P450, family 82, subfamily C, polypeptide 4	--	[Q]	Secondary metabolites biosynthesis, transport and catabolism	Cytochrome P450	sp|Q9SZ46|C82C4_ARATH Xanthotoxin 5-hydroxylase CYP82C4 OS=Arabidopsis thaliana OX=3702 GN=CYP82C4 PE=1 SV=1	Q	Secondary metabolites biosynthesis, transport and catabolism	cytochrome P450, family 82, subfamily C, polypeptide 4 [Arabidopsis thaliana]
AT4G25480	8	0	418	392	0.14238	0	5.925299	5.334749	0.001109082	0.00455572	6.486678376	up	--	--	Molecular Function: nucleic acid binding transcription factor activity (GO:0001071);; Molecular Function: nucleic acid binding (GO:0003676);; Biological Process: transcription, DNA-templated (GO:0006351);; Biological Process: response to cold (GO:0009409);; Cellular Component: intracellular membrane-bounded organelle (GO:0043231);;	K09286|2.26845e-139|ath:AT4G25480|DREB1A; dehydration response element B1A	--	--	--	AP2 domain	sp|Q9M0L0|DRE1A_ARATH Dehydration-responsive element-binding protein 1A OS=Arabidopsis thaliana OX=3702 GN=DREB1A PE=1 SV=2	K	Transcription	C-repeat binding factor 3 [Arabidopsis thaliana]
AT4G01985	4	0	237	136	0.043461	0	2.386688	1.302017	1.85E-13	5.78E-12	6.443547314	up	--	--	--	--	--	--	--	--	--	62		hypothetical protein AT4G01985 [Arabidopsis thaliana]
AT3G50970	1456	1121	114217	97668	37.24353	21.360842	2325.041016	1911.305054	1.45E-112	2.84E-109	6.271055116	up	--	--	Biological Process: response to acid chemical (GO:0001101);; Cellular Component: cytoplasm (GO:0005737);; Biological Process: response to cold (GO:0009409);; Biological Process: response to fungus (GO:0009620);;	--	--	--	--	Dehydrin	sp|P42758|XERO2_ARATH Dehydrin Xero 2 OS=Arabidopsis thaliana OX=3702 GN=XERO2 PE=2 SV=1	S	Function unknown	dehydrin family protein [Arabidopsis thaliana]
AT1G49220	2	0	79	83	0.040915	0	2.02846	2.028958	1.03E-07	1.23E-06	6.260876173	up	--	--	Molecular Function: catalytic activity (GO:0003824);; Cellular Component: intrinsic component of membrane (GO:0031224);; Biological Process: protein modification by small protein conjugation (GO:0032446);; Molecular Function: transition metal ion binding (GO:0046914);;	K19040|2.85475e-165|ath:AT1G49220|RING/U-box superfamily protein	--	[O]	Posttranslational modification, protein turnover, chaperones	Ring finger domain;; RING-like zinc finger;; RING-H2 zinc finger domain;; Zinc finger, C3HC4 type (RING finger);; Zinc finger, C3HC4 type (RING finger)	sp|P0C034|ATL10_ARATH RING-H2 finger protein ATL10 OS=Arabidopsis thaliana OX=3702 GN=ATL10 PE=2 SV=1	O	Posttranslational modification, protein turnover, chaperones	RING/U-box superfamily protein [Arabidopsis thaliana]
AT4G33070	434	594	44267	30679	4.858893	4.954018	394.570953	262.883575	6.72E-124	1.65E-120	6.12604493	up	[GHR]	Carbohydrate transport and metabolism;; Coenzyme transport and metabolism;; General function prediction only	Molecular Function: carbon-carbon lyase activity (GO:0016830);; Molecular Function: vitamin binding (GO:0019842);; Molecular Function: metal ion binding (GO:0046872);;	K01568|0|ath:AT4G33070|Thiamine pyrophosphate dependent pyruvate decarboxylase family protein	Glycolysis / Gluconeogenesis (ko00010)	[EH]	Amino acid transport and metabolism;; Coenzyme transport and metabolism	Thiamine pyrophosphate enzyme, N-terminal TPP binding domain;; Thiamine pyrophosphate enzyme, central domain;; Thiamine pyrophosphate enzyme, C-terminal TPP binding domain	sp|O82647|PDC1_ARATH Pyruvate decarboxylase 1 OS=Arabidopsis thaliana OX=3702 GN=PDC1 PE=2 SV=1	EH	Amino acid transport and metabolism;; Coenzyme transport and metabolism	Thiamine pyrophosphate dependent pyruvate decarboxylase family protein [Arabidopsis thaliana]
AT1G04570	40	33	2239	2916	0.460242	0.277832	20.58628	25.845541	5.41E-73	3.94E-70	6.073876913	up	[G]	Carbohydrate transport and metabolism	Cellular Component: chloroplast envelope (GO:0009941);; Cellular Component: intrinsic component of membrane (GO:0031224);; Biological Process: establishment of localization (GO:0051234);;	--	--	--	--	BT1 family	sp|F4I5Q2|FBT8_ARATH Probable folate-biopterin transporter 8, chloroplastic OS=Arabidopsis thaliana OX=3702 GN=At1g04570 PE=2 SV=1	S	Function unknown	Major facilitator superfamily protein [Arabidopsis thaliana]
AT1G68050	38	38	2600	2723	0.432381	0.32157	23.65317	23.809544	4.61E-94	5.03E-91	6.064565696	up	[R]	General function prediction only	Biological Process: transcription, DNA-templated (GO:0006351);; Biological Process: response to light stimulus (GO:0009416);; Biological Process: flower development (GO:0009908);; Biological Process: modification-dependent protein catabolic process (GO:0019941);; Biological Process: protein modification by small protein conjugation (GO:0032446);; Molecular Function: signaling receptor activity (G…	K12116|0|ath:AT1G68050|FKF1; flavin-binding, kelch repeat, f box 1	Circadian rhythm - plant (ko04712)	--	--	Galactose oxidase, central domain;; Galactose oxidase, central domain;; Kelch motif;; Kelch motif;; Kelch motif;; PAS domain;; Kelch motif;; PAS fold;; PAS fold;; F-box domain	sp|Q9C9W9|ADO3_ARATH Adagio protein 3 OS=Arabidopsis thaliana OX=3702 GN=ADO3 PE=1 SV=1	K	Transcription	flavin-binding, kelch repeat, f box 1 [Arabidopsis thaliana]
AT3G18590	2	0	54	82	0.071629	0	1.733826	2.551255	7.85E-07	7.74E-06	6.012257528	up	--	--	Cellular Component: plasma membrane (GO:0005886);; Cellular Component: intrinsic component of membrane (GO:0031224);;	--	--	--	--	Plastocyanin-like domain	sp|Q9SK27|ENL1_ARATH Early nodulin-like protein 1 OS=Arabidopsis thaliana OX=3702 GN=At2g25060 PE=2 SV=2	S	Function unknown	early nodulin-like protein 5 [Arabidopsis thaliana]
AT1G11210	47	60	3232	3644	0.950152	0.901137	52.165314	56.545212	1.81E-98	2.22E-95	5.950178099	up	--	--	Biological Process: response to stress (GO:0006950);; Cellular Component: intrinsic component of membrane (GO:0031224);;	--	--	--	--	Domain of unknown function (DUF4408)	--	S	Function unknown	cotton fiber protein, putative (DUF761) [Arabidopsis thaliana]
AT4G14690	1056	1703	68059	94293	28.804939	34.60627	1476.884888	1967.063965	1.30E-87	1.16E-84	5.843435834	up	--	--	Biological Process: mitochondrial transport (GO:0006839);; Biological Process: response to heat (GO:0009408);; Cellular Component: photosystem (GO:0009521);; Cellular Component: chloroplast thylakoid (GO:0009534);; Biological Process: response to blue light (GO:0009637);; Biological Process: response to high light intensity (GO:0009644);; Biological Process: seed germination (GO:0009845);; Biolog…	--	--	--	--	Chlorophyll A-B binding protein	sp|Q94K66|ELIP2_ARATH Early light-induced protein 2, chloroplastic OS=Arabidopsis thaliana OX=3702 GN=ELIP2 PE=1 SV=1	S	Function unknown	Chlorophyll A-B binding family protein [Arabidopsis thaliana]
AT4G30830	20	42	1877	1716	0.280088	0.520397	21.390144	18.883353	9.38E-68	5.27E-65	5.810836015	up	--	--	Cellular Component: intracellular membrane-bounded organelle (GO:0043231);;	--	--	--	--	Zein-binding	sp|Q9FG14|MYOB7_ARATH Myosin-binding protein 7 OS=Arabidopsis thaliana OX=3702 GN=MYOB7 PE=1 SV=1	S	Function unknown	myosin-like protein (Protein of unknown function, DUF593) [Arabidopsis thaliana]
AT3G05660	24	43	1849	1906	0.186247	0.247733	11.428963	11.324364	8.12E-73	5.70E-70	5.760696981	up	[K]	Transcription	Biological Process: phosphate-containing compound metabolic process (GO:0006796);; Biological Process: response to stress (GO:0006950);; Biological Process: cell communication (GO:0007154);; Cellular Component: plastid (GO:0009536);; Molecular Function: transferase activity, transferring phosphorus-containing groups (GO:0016772);; Cellular Component: intrinsic component of membrane (GO:0031224);;	--	--	[R]	General function prediction only	Leucine rich repeat;; Leucine Rich repeats (2 copies);; Leucine Rich Repeat;; Leucine Rich repeat;; Leucine rich repeat N-terminal domain	sp|F4J8G2|RLP33_ARATH Receptor-like protein 33 OS=Arabidopsis thaliana OX=3702 GN=RLP33 PE=3 SV=1	T	Signal transduction mechanisms	receptor like protein 33 [Arabidopsis thaliana]
AT5G24470	159	201	9038	11123	2.341207	2.205722	106.302765	125.774094	2.99E-108	5.35E-105	5.75443768	up	[T]	Signal transduction mechanisms	Molecular Function: nucleic acid binding (GO:0003676);; Biological Process: transcription, DNA-templated (GO:0006351);; Biological Process: nucleocytoplasmic transport (GO:0006913);; Biological Process: response to red or far red light (GO:0009639);; Biological Process: intracellular signal transduction (GO:0035556);; Cellular Component: intracellular membrane-bounded organelle (GO:0043231);; Bio…	K12130|0|ath:AT5G24470|PRR5; two-component response regulator-like protein	Circadian rhythm - plant (ko04712)	[K]	Transcription	Response regulator receiver domain;; CCT motif	sp|Q6LA42|APRR5_ARATH Two-component response regulator-like APRR5 OS=Arabidopsis thaliana OX=3702 GN=APRR5 PE=1 SV=2	K	Transcription	two-component response regulator-like protein [Arabidopsis thaliana]
AT4G25470	17	23	1060	1156	0.416311	0.414811	21.19668	22.221178	6.52E-59	3.13E-56	5.735767917	up	--	--	Molecular Function: nucleic acid binding transcription factor activity (GO:0001071);; Molecular Function: DNA binding (GO:0003677);; Biological Process: transcription, DNA-templated (GO:0006351);; Biological Process: response to cold (GO:0009409);; Cellular Component: intracellular membrane-bounded organelle (GO:0043231);;	K09286|2.93689e-150|ath:AT4G25470|CBF2; C-repeat/DRE binding factor 2	--	--	--	AP2 domain	sp|Q9SYS6|DRE1C_ARATH Dehydration-responsive element-binding protein 1C OS=Arabidopsis thaliana OX=3702 GN=DREB1C PE=2 SV=2	K	Transcription	C-repeat/DRE binding factor 2 [Arabidopsis thaliana]
AT4G30650	257	306	15395	14673	7.612099	6.734666	362.792938	332.413574	4.21E-147	1.38E-143	5.676784793	up	[S]	Function unknown	Biological Process: response to fungus (GO:0009620);; Cellular Component: intrinsic component of membrane (GO:0031224);;	--	--	[R]	General function prediction only	Proteolipid membrane potential modulator	sp|Q9M095|RC23_ARATH UPF0057 membrane protein At4g30650 OS=Arabidopsis thaliana OX=3702 GN=At4g30650 PE=3 SV=1	S	Function unknown	Low temperature and salt responsive protein family [Arabidopsis thaliana]
AT5G17460	577	497	28441	25708	6.207469	3.971552	241.680294	211.052857	6.41E-108	1.05E-104	5.574064919	up	--	--	--	--	--	--	--	--	--	549		glutamyl-tRNA (Gln) amidotransferase subunit C [Arabidopsis thaliana]
AT1G20450	3711	3612	169794	149830	57.057798	41.40118	2076.132864	1760.739289	5.01E-124	1.41E-120	5.371764925	up	--	--	Biological Process: response to acid chemical (GO:0001101);; Cellular Component: cytoplasm (GO:0005737);; Cellular Component: cell-cell junction (GO:0005911);; Molecular Function: cytoskeletal protein binding (GO:0008092);; Biological Process: response to cold (GO:0009409);; Biological Process: seed germination (GO:0009845);; Cellular Component: intracellular membrane-bounded organelle (GO:004323…	--	--	--	--	Dehydrin	sp|P42759|ERD10_ARATH Dehydrin ERD10 OS=Arabidopsis thaliana OX=3702 GN=ERD10 PE=1 SV=1	S	Function unknown	Dehydrin family protein [Arabidopsis thaliana]
AT5G20830	2163	1752	75526	91938	16.602705	9.53696	442.754965	527.604485	1.08E-78	8.87E-76	5.339595487	up	[M]	Cell wall/membrane/envelope biogenesis	Cellular Component: cytoplasm (GO:0005737);; Cellular Component: cell-cell junction (GO:0005911);; Biological Process: sucrose metabolic process (GO:0005985);; Biological Process: response to stress (GO:0006950);; Biological Process: response to hexose (GO:0009746);; Biological Process: response to metal ion (GO:0010038);; Biological Process: response to disaccharide (GO:0034285);; Molecular Func…	K00695|0|ath:AT5G20830|SUS1; sucrose synthase 1	Starch and sucrose metabolism (ko00500)	[M]	Cell wall/membrane/envelope biogenesis	Sucrose synthase;; Glycosyl transferases group 1;; Glycosyl transferases group 1	sp|P49040|SUS1_ARATH Sucrose synthase 1 OS=Arabidopsis thaliana OX=3702 GN=SUS1 PE=1 SV=3	M	Cell wall/membrane/envelope biogenesis	sucrose synthase 1 [Arabidopsis thaliana]
AT4G33980	57	29	1743	1943	1.029278	0.387268	25.100914	26.904306	1.48E-44	4.23E-42	5.327543102	up	--	--	--	--	--	--	--	--	sp|Q8L983|COR28_ARATH Cold-regulated protein 28 OS=Arabidopsis thaliana OX=3702 GN=COR28 PE=1 SV=1	399		hypothetical protein AT4G33980 [Arabidopsis thaliana]
AT1G66060	4	0	57	113	0.060853	0	0.686629	1.307118	1.14E-07	1.35E-06	5.32097541	up	--	--	Cellular Component: plastid (GO:0009536);;	--	--	--	--	Family of unknown function (DUF577)	--	S	Function unknown	hypothetical protein (DUF577) [Arabidopsis thaliana]
AT5G05220	2	2	87	71	0.064028	0.040678	2.200804	1.732205	1.33E-08	1.89E-07	5.235416164	up	--	--	Cellular Component: plastid (GO:0009536);;	--	--	--	--	--	--	365		unnamed protein product [Arabidopsis thaliana]
AT2G28900	604	669	22177	27034	15.530334	12.813115	453.782684	531.769775	1.14E-99	1.59E-96	5.212335443	up	--	--	Biological Process: response to acid chemical (GO:0001101);; Molecular Function: binding (GO:0005488);; Biological Process: protein targeting (GO:0006605);; Biological Process: amino acid transport (GO:0006865);; Biological Process: response to stress (GO:0006950);; Molecular Function: protein transmembrane transporter activity (GO:0008320);; Cellular Component: plastid outer membrane (GO:0009527…	--	--	--	--	Tim17/Tim22/Tim23/Pmp24 family	sp|Q9ZV24|OP161_ARATH Outer envelope pore protein 16-1, chloroplastic OS=Arabidopsis thaliana OX=3702 GN=OEP161 PE=1 SV=1	U	Intracellular trafficking, secretion, and vesicular transport	outer plastid envelope protein 16-1 [Arabidopsis thaliana]
AT5G62360	18	91	1802	2213	0.440789	1.73786	36.81979	43.482994	3.02E-25	3.28E-23	5.208656566	up	--	--	Molecular Function: enzyme inhibitor activity (GO:0004857);; Biological Process: negative regulation of molecular function (GO:0044092);;	--	--	--	--	Plant invertase/pectin methylesterase inhibitor	sp|P17407|21KD_DAUCA 21 kDa protein OS=Daucus carota OX=4039 PE=2 SV=1	S	Function unknown	Plant invertase/pectin methylesterase inhibitor superfamily protein [Arabidopsis thaliana]
AT4G18650	5	3	93	209	0.125557	0.064538	2.304301	4.996438	1.20E-11	2.93E-10	5.179356038	up	--	--	Molecular Function: DNA binding (GO:0003677);; Biological Process: gene expression (GO:0010467);;	--	--	--	--	Seed dormancy control	sp|Q84JC2|DOGL4_ARATH Protein DOG1-like 4 OS=Arabidopsis thaliana OX=3702 GN=DOGL4 PE=2 SV=1	S	Function unknown	transcription factor-like protein [Arabidopsis thaliana]
AT3G09450	65	206	3861	5829	0.640144	1.512093	30.314774	43.996853	2.40E-32	3.90E-30	5.15823672	up	--	--	Cellular Component: intrinsic component of membrane (GO:0031224);; Biological Process: establishment of localization (GO:0051234);;	--	--	--	--	Fusaric acid resistance protein family;; Fusaric acid resistance protein-like	--	S	Function unknown	fusaric acid resistance family protein [Arabidopsis thaliana]
AT2G02120	103	146	4650	4044	4.346938	4.587836	157.058868	131.30191	6.57E-91	6.15E-88	5.06936463	up	--	--	Biological Process: cell killing (GO:0001906);; Molecular Function: enzyme inhibitor activity (GO:0004857);; Cellular Component: cell wall (GO:0005618);; Biological Process: response to stress (GO:0006950);; Biological Process: response to fungus (GO:0009620);; Molecular Function: hydrolase activity (GO:0016787);; Biological Process: protein metabolic process (GO:0019538);; Cellular Component: in…	--	--	--	--	Gamma-thionin family	sp|Q41914|DEF04_ARATH Defensin-like protein 4 OS=Arabidopsis thaliana OX=3702 GN=PDF2.1 PE=2 SV=2	T	Signal transduction mechanisms	Scorpion toxin-like knottin superfamily protein [Arabidopsis thaliana]
AT5G54470	122	113	3621	4064	2.616232	1.804039	61.991322	66.893555	2.44E-75	1.92E-72	4.961139302	up	--	--	Molecular Function: nucleic acid binding transcription factor activity (GO:0001071);; Biological Process: transcription, DNA-templated (GO:0006351);; Biological Process: response to stress (GO:0006950);; Cellular Component: intracellular membrane-bounded organelle (GO:0043231);; Molecular Function: transition metal ion binding (GO:0046914);; Biological Process: gametophyte development (GO:0048229…	--	--	--	--	--	sp|Q9LRM4|MIP1B_ARATH B-box domain protein 31 OS=Arabidopsis thaliana OX=3702 GN=MIP1B PE=2 SV=1	S	Function unknown	B-box type zinc finger family protein [Arabidopsis thaliana]
AT1G26790	36	87	1725	2162	0.640555	1.156695	24.633379	29.685019	2.74E-41	6.41E-39	4.957373711	up	--	--	Molecular Function: nucleic acid binding (GO:0003676);; Biological Process: transcription, DNA-templated (GO:0006351);; Cellular Component: intrinsic component of membrane (GO:0031224);;	--	--	--	--	Dof domain, zinc finger	sp|Q9LQX4|DOF13_ARATH Dof zinc finger protein DOF1.3 OS=Arabidopsis thaliana OX=3702 GN=DOF1.3 PE=3 SV=1	K	Transcription	Dof-type zinc finger DNA-binding family protein [Arabidopsis thaliana]
AT5G48070	144	168	6258	3869	2.53853	2.204173	87.79071	52.168552	1.08E-63	5.56E-61	4.947040905	up	[G]	Carbohydrate transport and metabolism	Cellular Component: extracellular region (GO:0005576);; Cellular Component: cell wall (GO:0005618);; Biological Process: cellular glucan metabolic process (GO:0006073);; Biological Process: response to auxin (GO:0009733);; Cellular Component: membrane (GO:0016020);; Biological Process: cellular component biogenesis (GO:0044085);; Biological Process: single-organism process (GO:0044699);; Biologic…	K08235|0|ath:AT5G48070|XTH20; xyloglucan endotransglucosylase/hydrolase 20	--	--	--	Glycosyl hydrolases family 16;; Xyloglucan endo-transglycosylase (XET) C-terminus	sp|Q9FI31|XTH20_ARATH Xyloglucan endotransglucosylase/hydrolase protein 20 OS=Arabidopsis thaliana OX=3702 GN=XTH20 PE=2 SV=1	G	Carbohydrate transport and metabolism	XTH20 [Arabidopsis thaliana]
AT3G22840	1350	1829	47966	53361	32.336914	32.643265	914.140076	977.659424	5.05E-101	7.63E-98	4.943501333	up	--	--	Biological Process: response to heat (GO:0009408);; Cellular Component: photosystem (GO:0009521);; Cellular Component: chloroplast thylakoid (GO:0009534);; Biological Process: response to blue light (GO:0009637);; Biological Process: response to high light intensity (GO:0009644);; Biological Process: seed germination (GO:0009845);; Biological Process: response to red light (GO:0010114);; Biologic…	--	--	--	--	Chlorophyll A-B binding protein	sp|P93735|ELIP1_ARATH Early light-induced protein 1, chloroplastic OS=Arabidopsis thaliana OX=3702 GN=ELIP1 PE=1 SV=1	S	Function unknown	Chlorophyll A-B binding family protein [Arabidopsis thaliana]
AT1G49720	169	225	6726	5793	2.45836	2.503302	82.091528	67.392127	1.07E-96	1.24E-93	4.930708433	up	--	--	Molecular Function: regulatory region DNA binding (GO:0000975);; Molecular Function: nucleic acid binding transcription factor activity (GO:0001071);; Biological Process: response to acid chemical (GO:0001101);; Biological Process: transcription, DNA-templated (GO:0006351);; Biological Process: hormone-mediated signaling pathway (GO:0009755);; Cellular Component: intracellular membrane-bounded or…	K14432|0|ath:AT1G49720|ABF1; abscisic acid responsive element-binding factor 1	Plant hormone signal transduction (ko04075)	--	--	bZIP transcription factor;; Basic region leucine zipper	sp|Q9M7Q5|AI5L4_ARATH ABSCISIC ACID-INSENSITIVE 5-like protein 4 OS=Arabidopsis thaliana OX=3702 GN=ABF1 PE=1 SV=1	K	Transcription	abscisic acid responsive element-binding factor 1 [Arabidopsis thaliana]
AT4G12470	1856	3404	62181	97867	53.195084	72.679085	1417.972046	2145.465576	1.19E-47	4.32E-45	4.902384528	up	--	--	Biological Process: response to acid chemical (GO:0001101);; Molecular Function: protein binding (GO:0005515);; Cellular Component: extracellular region (GO:0005576);; Cellular Component: cell wall (GO:0005618);; Cellular Component: cell-cell junction (GO:0005911);; Biological Process: response to osmotic stress (GO:0006970);; Biological Process: response to cold (GO:0009409);; Cellular Component…	--	--	--	--	Hydrophobic seed protein;; Protease inhibitor/seed storage/LTP family	sp|Q9SU35|ERLL1_ARATH pEARLI1-like lipid transfer protein 1 OS=Arabidopsis thaliana OX=3702 GN=AZI1 PE=1 SV=1	S	Function unknown	azelaic acid induced 1 [Arabidopsis thaliana]
AT1G73810	70	101	2889	2222	1.14113	1.230542	37.727142	27.902306	8.84E-68	5.11E-65	4.842540255	up	--	--	Molecular Function: UDP-glycosyltransferase activity (GO:0008194);; Cellular Component: intrinsic component of membrane (GO:0031224);;	--	--	--	--	Core-2/I-Branching enzyme	sp|Q65XS5|BC10_ORYSJ Glycosyltransferase BC10 OS=Oryza sativa subsp. japonica OX=39947 GN=BC10 PE=1 SV=1	S	Function unknown	Core-2/I-branching beta-1,6-N-acetylglucosaminyltransferase family protein [Arabidopsis thaliana]
AT2G22590	328	291	11734	7008	4.993823	3.301295	142.518875	81.826309	4.16E-55	1.78E-52	4.830415727	up	--	--	Molecular Function: transferase activity, transferring glycosyl groups (GO:0016757);;	--	--	[GC]	Carbohydrate transport and metabolism;; Energy production and conversion	UDP-glucoronosyl and UDP-glucosyl transferase;; Glycosyltransferase family 28 C-terminal domain	sp|Q940V3|U91A1_ARATH UDP-glycosyltransferase 91A1 OS=Arabidopsis thaliana OX=3702 GN=UGT91A1 PE=2 SV=1	CG	Energy production and conversion;; Carbohydrate transport and metabolism	UDP-Glycosyltransferase superfamily protein [Arabidopsis thaliana]
AT1G24580	31	59	1118	1476	0.859167	1.21275	24.944172	31.640942	4.94E-42	1.24E-39	4.81330384	up	--	--	Molecular Function: transition metal ion binding (GO:0046914);;	K16285|2.28191e-60|ath:AT1G24580|RING/U-box superfamily protein	--	[O]	Posttranslational modification, protein turnover, chaperones	Ring finger domain;; Zinc finger, C3HC4 type (RING finger)	sp|Q9SI09|XERIC_ARATH Probable E3 ubiquitin-protein ligase XERICO OS=Arabidopsis thaliana OX=3702 GN=XERICO PE=1 SV=1	O	Posttranslational modification, protein turnover, chaperones	RING/U-box superfamily protein [Arabidopsis thaliana]
AT1G20440	10785	10887	290216	273890	115.269547	86.682281	2467.514404	2238.67749	1.65E-99	2.17E-96	4.629767091	up	--	--	Biological Process: response to acid chemical (GO:0001101);; Cellular Component: cytoplasm (GO:0005737);; Cellular Component: cell-cell junction (GO:0005911);; Molecular Function: cytoskeletal protein binding (GO:0008092);; Biological Process: response to heat (GO:0009408);; Biological Process: response to cold (GO:0009409);; Biological Process: response to fungus (GO:0009620);; Biological Proces…	--	--	--	--	Dehydrin	sp|P31168|COR47_ARATH Dehydrin COR47 OS=Arabidopsis thaliana OX=3702 GN=COR47 PE=1 SV=2	S	Function unknown	cor47, partial [Arabidopsis thaliana]
AT5G15970	3718	2956	84214	86348	122.912712	72.805099	2214.861328	2183.184326	2.35E-64	1.25E-61	4.591172961	up	--	--	Biological Process: response to acid chemical (GO:0001101);; Biological Process: signal transduction (GO:0007165);; Biological Process: response to cold (GO:0009409);; Cellular Component: plastid (GO:0009536);; Cellular Component: membrane (GO:0016020);;	--	--	--	--	--	sp|P31169|KIN2_ARATH Stress-induced protein KIN2 OS=Arabidopsis thaliana OX=3702 GN=KIN2 PE=2 SV=1	--	--	stress-responsive protein (KIN2) / stress-induced protein (KIN2) / cold-responsive protein (COR6.6) / cold-regulated protein (COR6.6) [Arabidopsis thaliana]
AT4G19690	10	28	669	270	0.15907	0.343618	8.915466	3.466515	3.28E-17	1.69E-15	4.577801088	up	[P]	Inorganic ion transport and metabolism	Molecular Function: copper ion transmembrane transporter activity (GO:0005375);; Cellular Component: endosome (GO:0005768);; Cellular Component: Golgi apparatus (GO:0005794);; Biological Process: zinc II ion transport (GO:0006829);; Biological Process: response to ethylene (GO:0009723);; Biological Process: response to iron ion (GO:0010039);; Cellular Component: intrinsic component of membrane (G…	K14709|0|ath:AT4G19690|IRT1; iron-regulated transporter 1	--	[P]	Inorganic ion transport and metabolism	ZIP Zinc transporter	sp|Q38856|IRT1_ARATH Fe(2+) transport protein 1 OS=Arabidopsis thaliana OX=3702 GN=IRT1 PE=1 SV=2	P	Inorganic ion transport and metabolism	iron-regulated transporter 1 [Arabidopsis thaliana]
AT2G26820	23	35	732	623	0.278245	0.357364	7.743317	6.619417	1.02E-38	2.17E-36	4.488866058	up	--	--	Cellular Component: plastid (GO:0009536);; Molecular Function: purine ribonucleoside binding (GO:0032550);; Biological Process: response to other organism (GO:0051707);;	--	--	--	--	AIG1 family;; 50S ribosome-binding GTPase;; Phloem protein 2	sp|O81025|IAN10_ARATH Immune-associated nucleotide-binding protein 10 OS=Arabidopsis thaliana OX=3702 GN=IAN10 PE=3 SV=1	S	Function unknown	phloem protein 2-A3 [Arabidopsis thaliana]
AT1G64890	159	212	4594	3596	2.103611	2.092463	48.529549	36.518951	8.28E-69	5.25E-66	4.403166675	up	[G]	Carbohydrate transport and metabolism	Cellular Component: plastid (GO:0009536);; Cellular Component: intrinsic component of membrane (GO:0031224);; Biological Process: establishment of localization (GO:0051234);;	--	--	--	--	BT1 family;; Major Facilitator Superfamily;; PUCC protein	sp|Q9XIQ7|FBT7_ARATH Probable folate-biopterin transporter 7 OS=Arabidopsis thaliana OX=3702 GN=At1g64890 PE=2 SV=1	S	Function unknown	Major facilitator superfamily protein [Arabidopsis thaliana]
AT4G06746	23	36	576	691	0.544947	0.644403	11.145761	12.845505	1.75E-33	3.02E-31	4.37689691	up	--	--	Biological Process: phosphorelay signal transduction system (GO:0000160);; Molecular Function: nucleic acid binding transcription factor activity (GO:0001071);; Molecular Function: nucleic acid binding (GO:0003676);; Biological Process: transcription, DNA-templated (GO:0006351);; Cellular Component: intracellular membrane-bounded organelle (GO:0043231);;	K09286|7.48061e-82|ath:AT4G06746|RAP2.9; related to AP2 9	--	--	--	AP2 domain	sp|Q8W3M3|RAP29_ARATH Ethylene-responsive transcription factor RAP2-9 OS=Arabidopsis thaliana OX=3702 GN=RAP2-9 PE=2 SV=1	K	Transcription	related to AP2 9 [Arabidopsis thaliana]
AT3G17130	51	106	1739	1434	1.321487	2.068561	36.327824	28.794453	6.45E-39	1.41E-36	4.296445697	up	--	--	Molecular Function: enzyme inhibitor activity (GO:0004857);; Biological Process: negative regulation of molecular function (GO:0044092);;	--	--	--	--	Plant invertase/pectin methylesterase inhibitor	sp|F4HWQ8|CVIF1_ARATH Cell wall / vacuolar inhibitor of fructosidase 1 OS=Arabidopsis thaliana OX=3702 GN=C/VIF1 PE=1 SV=1	S	Function unknown	Plant invertase/pectin methylesterase inhibitor superfamily protein [Arabidopsis thaliana]
AT4G27560	777	673	15131	13288	10.669069	6.889089	165.437469	139.669312	5.16E-62	2.54E-59	4.210261876	up	--	--	Molecular Function: transferase activity, transferring glycosyl groups (GO:0016757);;	--	--	[GC]	Carbohydrate transport and metabolism;; Energy production and conversion	UDP-glucoronosyl and UDP-glucosyl transferase	sp|Q9T080|U79B2_ARATH UDP-glycosyltransferase 79B2 OS=Arabidopsis thaliana OX=3702 GN=UGT79B2 PE=2 SV=1	CG	Energy production and conversion;; Carbohydrate transport and metabolism	UDP-Glycosyltransferase superfamily protein [Arabidopsis thaliana]
AT5G44565	13	37	425	513	0.496326	1.087342	12.884724	15.075797	1.83E-21	1.44E-19	4.203654421	up	--	--	Cellular Component: intracellular membrane-bounded organelle (GO:0043231);;	--	--	--	--	--	--	--	--	transmembrane protein [Arabidopsis thaliana]
AT1G29395	670	783	11063	16453	16.257164	14.159714	213.725204	305.561279	1.97E-47	6.78E-45	4.190557633	up	--	--	Biological Process: response to cold (GO:0009409);; Biological Process: response to water deprivation (GO:0009414);; Cellular Component: chloroplast thylakoid (GO:0009534);; Cellular Component: chloroplast inner membrane (GO:0009706);; Cellular Component: intrinsic component of membrane (GO:0031224);;	--	--	--	--	Cold acclimation protein WCOR413	sp|Q94AL8|CRIM1_ARATH Cold-regulated 413 inner membrane protein 1, chloroplastic OS=Arabidopsis thaliana OX=3702 GN=COR413IM1 PE=1 SV=1	S	Function unknown	COLD REGULATED 314 INNER MEMBRANE 1 [Arabidopsis thaliana]
AT1G80130	315	252	5205	5534	5.282419	3.151941	69.600555	71.141693	2.61E-50	1.01E-47	4.162061315	up	[O]	Posttranslational modification, protein turnover, chaperones	Biological Process: response to stress (GO:0006950);;	--	--	--	--	Tetratricopeptide repeat;; Tetratricopeptide repeat	--	S	Function unknown	Tetratricopeptide repeat (TPR)-like superfamily protein [Arabidopsis thaliana]
AT4G17090	4813	10782	128381	153739	56.744209	94.703575	1204.164795	1386.267578	9.67E-35	1.71E-32	4.156924234	up	[G]	Carbohydrate transport and metabolism	Biological Process: maltose metabolic process (GO:0000023);; Biological Process: starch metabolic process (GO:0005982);; Biological Process: response to stress (GO:0006950);; Cellular Component: plastid stroma (GO:0009532);; Molecular Function: amylase activity (GO:0016160);;	K01177|0|ath:AT4G17090|CT-BMY; chloroplast beta-amylase	Starch and sucrose metabolism (ko00500)	--	--	Glycosyl hydrolase family 14	sp|O23553|BAM3_ARATH Beta-amylase 3, chloroplastic OS=Arabidopsis thaliana OX=3702 GN=BAM3 PE=1 SV=3	G	Carbohydrate transport and metabolism	chloroplast beta-amylase [Arabidopsis thaliana]
AT4G27360	21	54	569	727	0.970812	1.854905	21.02496	25.843828	5.44E-23	4.95E-21	4.086622516	up	--	--	Cellular Component: microtubule associated complex (GO:0005875);; Biological Process: single-organism cellular process (GO:0044763);;	K10418|3.18953e-69|ath:AT4G27360|Dynein light chain type 1 family protein	--	[Z]	Cytoskeleton	Dynein light chain type 1	sp|O02414|DYL1_HELCR Dynein light chain LC6, flagellar outer arm OS=Heliocidaris crassispina OX=1043166 PE=3 SV=1	Z	Cytoskeleton	Dynein light chain type 1 family protein [Arabidopsis thaliana]
AT5G15960	989	663	16394	13600	29.570452	14.757286	390.077881	311.076813	9.84E-39	2.12E-36	4.083552715	up	--	--	Biological Process: response to acid chemical (GO:0001101);; Biological Process: signal transduction (GO:0007165);; Biological Process: response to cold (GO:0009409);; Cellular Component: plastid (GO:0009536);; Cellular Component: membrane (GO:0016020);;	--	--	--	--	--	sp|P18612|KIN1_ARATH Stress-induced protein KIN1 OS=Arabidopsis thaliana OX=3702 GN=KIN1 PE=2 SV=1	--	--	stress-responsive protein (KIN1) / stress-induced protein (KIN1) [Arabidopsis thaliana]
AT5G48250	249	283	4700	4697	3.396461	2.8785	51.102955	49.096935	5.10E-71	3.46E-68	4.079254906	up	--	--	Molecular Function: nucleic acid binding transcription factor activity (GO:0001071);; Cellular Component: membrane (GO:0016020);; Cellular Component: intracellular membrane-bounded organelle (GO:0043231);; Molecular Function: transition metal ion binding (GO:0046914);;	--	--	--	--	CCT motif;; B-box zinc finger	sp|Q9LUA9|COL10_ARATH Zinc finger protein CONSTANS-LIKE 10 OS=Arabidopsis thaliana OX=3702 GN=COL10 PE=1 SV=1	K	Transcription	B-box type zinc finger protein with CCT domain-containing protein [Arabidopsis thaliana]
AT1G07050	4	22	184	257	0.094743	0.340605	3.609394	4.291415	1.47E-11	3.50E-10	4.077543816	up	--	--	Cellular Component: intracellular membrane-bounded organelle (GO:0043231);;	--	--	[K]	Transcription	CCT motif	sp|Q9LU68|CIA2_ARATH Protein CHLOROPLAST IMPORT APPARATUS 2 OS=Arabidopsis thaliana OX=3702 GN=CIA2 PE=1 SV=1	K	Transcription	CCT motif family protein [Arabidopsis thaliana]
AT2G36750	161	341	3606	4834	2.362021	3.719866	42.1087	54.268242	9.09E-32	1.44E-29	4.048605164	up	[G]	Carbohydrate transport and metabolism	Biological Process: response to UV (GO:0009411);; Cellular Component: plastid (GO:0009536);; Biological Process: flavonoid metabolic process (GO:0009812);; Molecular Function: UDP-glucosyltransferase activity (GO:0035251);; Biological Process: response to chemical (GO:0042221);;	K13496|0|ath:AT2G36750|UGT73C1; UDP-glucosyl transferase 73C1	Zeatin biosynthesis (ko00908)	[GC]	Carbohydrate transport and metabolism;; Energy production and conversion	UDP-glucoronosyl and UDP-glucosyl transferase	sp|Q9ZQ99|U73C1_ARATH UDP-glycosyltransferase 73C1 OS=Arabidopsis thaliana OX=3702 GN=UGT73C1 PE=2 SV=1	CG	Energy production and conversion;; Carbohydrate transport and metabolism	UDP-glucosyl transferase 73C1 [Arabidopsis thaliana]
AT1G68500	34	62	692	928	0.828631	1.13461	13.519242	17.434196	1.36E-28	1.82E-26	4.040446266	up	--	--	--	--	--	--	--	--	--	137		hypothetical protein AT1G68500 [Arabidopsis thaliana]
AT2G23910	351	426	7858	5395	6.472057	5.840639	108.567092	75.905141	6.88E-54	2.88E-51	4.023358004	up	[M]	Cell wall/membrane/envelope biogenesis	Biological Process: response to abiotic stimulus (GO:0009628);; Biological Process: phenylpropanoid biosynthetic process (GO:0009699);; Molecular Function: oxidoreductase activity, acting on the aldehyde or oxo group of donors, NAD or NADP as acceptor (GO:0016620);;	--	--	[V]	Defense mechanisms	NAD(P)H-binding;; 3-beta hydroxysteroid dehydrogenase/isomerase family;; NAD dependent epimerase/dehydratase family	sp|Q0JKZ0|SNL6_ORYSJ Cinnamoyl-CoA reductase-like SNL6 OS=Oryza sativa subsp. japonica OX=39947 GN=SNL6 PE=3 SV=1	V	Defense mechanisms	NAD(P)-binding Rossmann-fold superfamily protein [Arabidopsis thaliana]
AT5G43860	41	59	680	993	0.842784	0.923394	11.39435	15.996851	4.74E-29	6.51E-27	4.020242939	up	[T]	Signal transduction mechanisms	Biological Process: porphyrin-containing compound catabolic process (GO:0006787);; Cellular Component: chloroplast envelope (GO:0009941);; Molecular Function: carboxylic ester hydrolase activity (GO:0052689);;	K08099|0|ath:AT5G43860|CLH2; chlorophyllase 2	Porphyrin and chlorophyll metabolism (ko00860)	--	--	Chlorophyllase;; Chlorophyllase enzyme	sp|Q9M7I7|CLH2_ARATH Chlorophyllase-2 OS=Arabidopsis thaliana OX=3702 GN=CLH2 PE=1 SV=1	F	Nucleotide transport and metabolism	chlorophyllase 2 [Arabidopsis thaliana]
AT1G69870	1279	2113	26652	29549	13.098547	16.122028	217.234314	231.542862	6.67E-52	2.68E-49	4.011047906	up	[E]	Amino acid transport and metabolism	Cellular Component: intrinsic component of membrane (GO:0031224);; Biological Process: establishment of localization (GO:0051234);;	--	--	[E]	Amino acid transport and metabolism	POT family	sp|Q8RX77|PTR21_ARATH Protein NRT1/ PTR FAMILY 2.13 OS=Arabidopsis thaliana OX=3702 GN=NPF2.13 PE=1 SV=1	E	Amino acid transport and metabolism	nitrate transporter 1.7 [Arabidopsis thaliana]
AT2G20800	32	30	573	466	0.378016	0.265287	5.437871	4.256315	2.41E-29	3.40E-27	3.992509718	up	[C]	Energy production and conversion	Molecular Function: catalytic activity (GO:0003824);; Cellular Component: mitochondrial inner membrane (GO:0005743);; Cellular Component: microbody (GO:0042579);; Biological Process: single-organism metabolic process (GO:0044710);; Molecular Function: metal ion binding (GO:0046872);;	K17871|0|ath:AT2G20800|NDB4; NAD(P)H dehydrogenase B4	--	[C]	Energy production and conversion	Pyridine nucleotide-disulphide oxidoreductase;; Pyridine nucleotide-disulphide oxidoreductase	sp|Q9SKT7|NDB4_ARATH External alternative NAD(P)H-ubiquinone oxidoreductase B4, mitochondrial OS=Arabidopsis thaliana OX=3702 GN=NDB4 PE=1 SV=1	C	Energy production and conversion	NAD(P)H dehydrogenase B4 [Arabidopsis thaliana]
AT4G24410	6	9	115	132	0.245059	0.311261	4.440164	4.881763	3.14E-11	7.11E-10	3.989215562	up	--	--	--	--	--	--	--	--	--	--	--	hypothetical protein AT4G24410 [Arabidopsis thaliana]
AT4G17550	562	794	11599	10736	6.550142	6.897974	107.617737	95.759789	2.01E-68	1.24E-65	3.988708641	up	[G]	Carbohydrate transport and metabolism	Molecular Function: transporter activity (GO:0005215);; Cellular Component: plastid (GO:0009536);; Cellular Component: intrinsic component of membrane (GO:0031224);; Cellular Component: vacuolar part (GO:0044437);; Biological Process: single-organism transport (GO:0044765);; Biological Process: divalent inorganic anion homeostasis (GO:0072505);;	K13783|0|ath:AT4G17550|G3Pp4; Major facilitator superfamily protein	--	[G]	Carbohydrate transport and metabolism	Major Facilitator Superfamily	sp|O23596|GLPT4_ARATH Putative glycerol-3-phosphate transporter 4 OS=Arabidopsis thaliana OX=3702 GN=At4g17550 PE=3 SV=2	G	Carbohydrate transport and metabolism	Major facilitator superfamily protein [Arabidopsis thaliana]
AT1G08890	515	432	9004	6850	6.807712	4.25167	94.766983	69.308701	1.89E-47	6.64E-45	3.977863771	up	[G]	Carbohydrate transport and metabolism	Cellular Component: plastid (GO:0009536);; Molecular Function: substrate-specific transmembrane transporter activity (GO:0022891);; Cellular Component: intrinsic component of membrane (GO:0031224);; Biological Process: single-organism transport (GO:0044765);;	K03444|0|ath:AT1G08890|Major facilitator superfamily protein	--	[R]	General function prediction only	Sugar (and other) transporter;; Major Facilitator Superfamily	sp|Q9SCW7|ERDL1_ARATH Sugar transporter ERD6-like 1 OS=Arabidopsis thaliana OX=3702 GN=SUGTL4 PE=2 SV=2	U	Intracellular trafficking, secretion, and vesicular transport	Major facilitator superfamily protein [Arabidopsis thaliana]
AT2G21660	10465	5849	131706	144213	222.734848	92.729843	2271.940781	2387.437889	9.44E-29	1.27E-26	3.977046785	up	[J]	Translation, ribosomal structure and biogenesis	Molecular Function: nucleic acid binding (GO:0003676);; Molecular Function: small molecule binding (GO:0036094);; Cellular Component: intracellular membrane-bounded organelle (GO:0043231);;	--	--	[R]	General function prediction only	RNA recognition motif. (a.k.a. RRM, RBD, or RNP domain)	sp|Q03250|RBG7_ARATH Glycine-rich RNA-binding protein 7 OS=Arabidopsis thaliana OX=3702 GN=RBG7 PE=1 SV=1	A	RNA processing and modification	GRP7 [Arabidopsis thaliana]
AT2G38465	25	34	440	485	1.08199	1.089557	15.382924	16.324915	3.32E-27	4.08E-25	3.916258309	up	--	--	Cellular Component: membrane (GO:0016020);;	--	--	--	--	--	--	174		hypothetical protein AT2G38465 [Arabidopsis thaliana]
AT1G01470	2039	2386	32673	36630	37.502499	32.687279	478.103088	515.27655	8.61E-68	5.11E-65	3.909947456	up	[V]	Defense mechanisms	Biological Process: developmental process involved in reproduction (GO:0003006);; Cellular Component: cytoplasm (GO:0005737);; Biological Process: response to water deprivation (GO:0009414);; Biological Process: response to fungus (GO:0009620);; Biological Process: response to light intensity (GO:0009642);;	--	--	--	--	Late embryogenesis abundant protein	sp|O03983|LEA14_ARATH Probable desiccation-related protein LEA14 OS=Arabidopsis thaliana OX=3702 GN=LEA14 PE=1 SV=1	S	Function unknown	Late embryogenesis abundant protein [Arabidopsis thaliana]
AT2G04040	256	551	5567	6694	3.436455	5.508283	59.514759	68.799706	1.17E-31	1.83E-29	3.901515576	up	[V]	Defense mechanisms	Biological Process: transition metal ion transport (GO:0000041);; Molecular Function: secondary active transmembrane transporter activity (GO:0015291);; Biological Process: drug transport (GO:0015893);; Cellular Component: intrinsic component of membrane (GO:0031224);; Biological Process: maintenance of location (GO:0051235);;	K03327|0|ath:AT2G04040|DTX1; MATE efflux family protein	--	[R]	General function prediction only	MatE;; Protein of unknown function (DUF2996)	sp|Q9SIA5|DTX1_ARATH Protein DETOXIFICATION 1 OS=Arabidopsis thaliana OX=3702 GN=DTX1 PE=2 SV=1	V	Defense mechanisms	MATE efflux family protein [Arabidopsis thaliana]
AT2G17840	1787	1894	30010	27545	24.465873	19.315278	324.894654	288.54731	1.09E-73	8.26E-71	3.896874898	up	--	--	Biological Process: response to acid chemical (GO:0001101);; Biological Process: response to osmotic stress (GO:0006970);; Cellular Component: plastid (GO:0009536);; Biological Process: response to light intensity (GO:0009642);; Cellular Component: membrane (GO:0016020);; Biological Process: rhythmic process (GO:0048511);;	K19366|0|ath:AT2G17840|ERD7; Senescence/dehydration-associated protein-like protein	Endocytosis (ko04144)	--	--	Senescence-associated protein	sp|O48832|ERD7_ARATH Protein EARLY-RESPONSIVE TO DEHYDRATION 7, chloroplastic OS=Arabidopsis thaliana OX=3702 GN=ERD7 PE=1 SV=1	S	Function unknown	Senescence/dehydration-associated protein-like protein [Arabidopsis thaliana]
AT2G21130	161	207	2676	2985	3.682884	3.514037	48.685402	52.210773	1.71E-53	6.99E-51	3.888722089	up	[O]	Posttranslational modification, protein turnover, chaperones	--	K01802|1.83254e-108|ath:AT2G21130|Cyclophilin-like peptidyl-prolyl cis-trans isomerase family protein	--	[O]	Posttranslational modification, protein turnover, chaperones	Cyclophilin type peptidyl-prolyl cis-trans isomerase/CLD	sp|Q9SKQ0|CP19B_ARATH Peptidyl-prolyl cis-trans isomerase CYP19-2 OS=Arabidopsis thaliana OX=3702 GN=CYP19-2 PE=2 SV=1	O	Posttranslational modification, protein turnover, chaperones	Cyclophilin-like peptidyl-prolyl cis-trans isomerase family protein [Arabidopsis thaliana]
AT3G11020	11	17	205	222	0.165751	0.19763	2.582951	2.690085	2.31E-16	1.08E-14	3.878875519	up	--	--	Molecular Function: regulatory region DNA binding (GO:0000975);; Molecular Function: nucleic acid binding transcription factor activity (GO:0001071);; Biological Process: transcription, DNA-templated (GO:0006351);; Biological Process: response to heat (GO:0009408);; Cellular Component: intracellular membrane-bounded organelle (GO:0043231);; Biological Process: gametophyte development (GO:0048229)…	K09286|0|ath:AT3G11020|DREB2B; DRE/CRT-binding protein 2B	--	--	--	AP2 domain	sp|O82133|DRE2B_ARATH Dehydration-responsive element-binding protein 2B OS=Arabidopsis thaliana OX=3702 GN=DREB2B PE=2 SV=1	K	Transcription	DRE/CRT-binding protein 2B [Arabidopsis thaliana]
AT3G44450	51	154	1446	1517	1.075485	2.440102	24.482838	24.681799	4.87E-21	3.68E-19	3.838719726	up	--	--	Biological Process: response to abiotic stimulus (GO:0009628);; Cellular Component: intracellular membrane-bounded organelle (GO:0043231);;	--	--	--	--	--	sp|Q9M280|BIC2_ARATH Protein BIC2 OS=Arabidopsis thaliana OX=3702 GN=BIC2 PE=4 SV=1	236		hypothetical protein AT3G44450 [Arabidopsis thaliana]
AT1G17665	71	43	791	917	1.305297	0.58389	11.663881	13.000893	1.97E-24	2.02E-22	3.816770981	up	--	--	Cellular Component: plastid (GO:0009536);; Cellular Component: intrinsic component of membrane (GO:0031224);;	--	--	[R]	General function prediction only	--	--	I	Lipid transport and metabolism	CA-responsive protein [Arabidopsis thaliana]
AT2G15970	8650	8529	124174	123398	197.510651	145.072372	2255.409668	2154.678711	1.64E-63	8.27E-61	3.77668017	up	--	--	Biological Process: response to cold (GO:0009409);; Biological Process: response to water deprivation (GO:0009414);; Cellular Component: intrinsic component of membrane (GO:0031224);; Cellular Component: intracellular membrane-bounded organelle (GO:0043231);;	--	--	--	--	Cold acclimation protein WCOR413	sp|Q9XIM7|CRPM1_ARATH Cold-regulated 413 plasma membrane protein 1 OS=Arabidopsis thaliana OX=3702 GN=COR413PM1 PE=2 SV=1	S	Function unknown	cold regulated 413 plasma membrane 1 [Arabidopsis thaliana]
AT1G62570	5317	3937	78805	55423	59.441841	32.785763	700.836914	473.83667	7.01E-35	1.27E-32	3.760726026	up	[P]	Inorganic ion transport and metabolism	Molecular Function: nucleotide binding (GO:0000166);; Molecular Function: oxidoreductase activity, acting on paired donors, with incorporation or reduction of molecular oxygen, NAD(P)H as one donor, and incorporation of one atom of oxygen (GO:0016709);; Biological Process: glycosinolate biosynthetic process (GO:0019758);; Cellular Component: intracellular membrane-bounded organelle (GO:0043231);;	K22324|0|ath:AT1G62570|FMO_GS-OX4; flavin-monooxygenase glucosinolate S-oxygenase 4	--	[Q]	Secondary metabolites biosynthesis, transport and catabolism	Flavin-binding monooxygenase-like;; Pyridine nucleotide-disulphide oxidoreductase;; Pyridine nucleotide-disulphide oxidoreductase;; FAD dependent oxidoreductase;; NAD(P)-binding Rossmann-like domain;; FAD-NAD(P)-binding;; FAD binding domain;; L-lysine 6-monooxygenase (NADPH-requiring);; HI0933-like protein;; Flavin containing amine oxidoreductase;; Pyridine nucleotide-disulphide oxidoreductase;; …	sp|Q93Y23|GSOX4_ARATH Flavin-containing monooxygenase FMO GS-OX4 OS=Arabidopsis thaliana OX=3702 GN=FMOGS-OX4 PE=1 SV=1	Q	Secondary metabolites biosynthesis, transport and catabolism	flavin-monooxygenase glucosinolate S-oxygenase 4 [Arabidopsis thaliana]
AT4G38580	304	289	3756	4582	8.156367	5.772819	79.856583	93.818388	9.82E-44	2.64E-41	3.745000974	up	--	--	Cellular Component: nuclear envelope (GO:0005635);; Cellular Component: cell-cell junction (GO:0005911);; Biological Process: cation transport (GO:0006812);; Biological Process: response to heat (GO:0009408);; Cellular Component: membrane (GO:0016020);; Molecular Function: transition metal ion binding (GO:0046914);;	--	--	[P]	Inorganic ion transport and metabolism	Heavy-metal-associated domain	sp|Q9SZN7|HIP26_ARATH Heavy metal-associated isoprenylated plant protein 26 OS=Arabidopsis thaliana OX=3702 GN=HIPP26 PE=1 SV=1	P	Inorganic ion transport and metabolism	farnesylated protein 6 [Arabidopsis thaliana]
AT4G40010	160	190	2858	1971	2.747252	2.435802	39.140415	25.943615	1.99E-41	4.83E-39	3.716322684	up	[T]	Signal transduction mechanisms	Molecular Function: protein kinase activity (GO:0004672);; Cellular Component: cytoplasm (GO:0005737);; Biological Process: cellular protein modification process (GO:0006464);; Biological Process: phosphate-containing compound metabolic process (GO:0006796);; Biological Process: response to osmotic stress (GO:0006970);; Molecular Function: purine ribonucleoside binding (GO:0032550);; Cellular Com…	K14498|0|ath:AT4G40010|SNRK2.7; SNF1-related protein kinase 2.7	MAPK signaling pathway - plant (ko04016);; Plant hormone signal transduction (ko04075)	[T]	Signal transduction mechanisms	Protein kinase domain;; Protein tyrosine and serine/threonine kinase	sp|Q9SMQ4|SRK2F_ARATH Serine/threonine-protein kinase SRK2F OS=Arabidopsis thaliana OX=3702 GN=SRK2F PE=1 SV=1	T	Signal transduction mechanisms	SRK2F [Arabidopsis thaliana]
AT1G70640	16	17	245	193	0.225405	0.187363	2.910413	2.196371	7.50E-16	3.29E-14	3.660166035	up	--	--	Cellular Component: membrane (GO:0016020);; Cellular Component: intracellular membrane-bounded organelle (GO:0043231);;	--	--	--	--	PB1 domain	--	S	Function unknown	octicosapeptide/Phox/Bem1p (PB1) domain-containing protein [Arabidopsis thaliana]
AT1G53035	78	77	966	1086	1.894614	1.387408	18.855784	20.362741	3.46E-35	6.35E-33	3.660058758	up	--	--	Cellular Component: plastid (GO:0009536);; Cellular Component: intrinsic component of membrane (GO:0031224);;	--	--	--	--	--	--	303		transmembrane protein [Arabidopsis thaliana]
AT5G49480	1682	3007	28377	32294	34.920006	46.508278	468.793304	512.875732	4.66E-38	9.75E-36	3.659559134	up	[T]	Signal transduction mechanisms	Biological Process: response to acid chemical (GO:0001101);; Cellular Component: extracellular region (GO:0005576);; Biological Process: proteolysis (GO:0006508);; Biological Process: hyperosmotic response (GO:0006972);; Biological Process: response to red or far red light (GO:0009639);; Cellular Component: external encapsulating structure (GO:0030312);; Cellular Component: microbody (GO:0042579)…	--	--	[T]	Signal transduction mechanisms	EF-hand domain pair;; EF hand;; EF hand;; EF-hand domain;; EF-hand domain pair	sp|Q9FDX6|CP1_ARATH Calcium-binding protein CP1 OS=Arabidopsis thaliana OX=3702 GN=CP1 PE=2 SV=1	T	Signal transduction mechanisms	Ca2+-binding protein 1 [Arabidopsis thaliana]
AT4G34950	176	295	2670	3430	1.914992	2.390503	23.14259	28.584909	4.97E-34	8.65E-32	3.658350012	up	--	--	Cellular Component: intrinsic component of membrane (GO:0031224);;	--	--	--	--	Nodulin-like	sp|F4I9E1|NFD4_ARATH Protein NUCLEAR FUSION DEFECTIVE 4 OS=Arabidopsis thaliana OX=3702 GN=NFD4 PE=3 SV=1	S	Function unknown	hypothetical protein AXX17_AT4G39930 [Arabidopsis thaliana]
AT4G01870	4345	6425	61667	74900	48.807096	53.64847	544.006409	635.198486	3.29E-45	1.04E-42	3.621153682	up	[U]	Intracellular trafficking, secretion, and vesicular transport	Biological Process: protein metabolic process (GO:0019538);; Cellular Component: intracellular membrane-bounded organelle (GO:0043231);;	--	--	--	--	WD40-like Beta Propeller Repeat;; Dipeptidyl peptidase IV (DPP IV) N-terminal region	sp|Q145B2|TOLB_PARXL Tol-Pal system protein TolB OS=Paraburkholderia xenovorans (strain LB400) OX=266265 GN=tolB PE=3 SV=1	U	Intracellular trafficking, secretion, and vesicular transport	tolB protein-like protein [Arabidopsis thaliana]
AT3G07650	241	258	2871	3422	2.914181	2.326966	27.789592	31.935474	9.47E-44	2.59E-41	3.594144812	up	--	--	Molecular Function: nucleic acid binding transcription factor activity (GO:0001071);; Biological Process: transcription, DNA-templated (GO:0006351);; Cellular Component: intracellular membrane-bounded organelle (GO:0043231);; Molecular Function: transition metal ion binding (GO:0046914);; Biological Process: rhythmic process (GO:0048511);; Biological Process: long-day photoperiodism, flowering (G…	--	--	--	--	CCT motif;; B-box zinc finger	sp|Q9SSE5|COL9_ARATH Zinc finger protein CONSTANS-LIKE 9 OS=Arabidopsis thaliana OX=3702 GN=COL9 PE=1 SV=1	K	Transcription	CONSTANS-like 9 [Arabidopsis thaliana]
AT1G10770	14	3	100	120	0.349189	0.051833	2.06521	2.400031	5.31E-07	5.41E-06	3.582816728	up	--	--	Biological Process: cell morphogenesis involved in differentiation (GO:0000904);; Molecular Function: enzyme regulator activity (GO:0030234);; Biological Process: negative regulation of molecular function (GO:0044092);;	--	--	--	--	Plant invertase/pectin methylesterase inhibitor	--	S	Function unknown	Plant invertase/pectin methylesterase inhibitor superfamily protein [Arabidopsis thaliana]
AT1G70800	67	51	766	700	1.554758	0.867499	14.172378	12.462914	6.72E-27	8.16E-25	3.552402914	up	--	--	Biological Process: response to light stimulus (GO:0009416);; Biological Process: tropism (GO:0009606);; Biological Process: hormone-mediated signaling pathway (GO:0009755);; Molecular Function: cation binding (GO:0043169);; Biological Process: single-multicellular organism process (GO:0044707);;	--	--	[R]	General function prediction only	C2 domain	sp|Q9S764|CAR6_ARATH Protein C2-DOMAIN ABA-RELATED 6 OS=Arabidopsis thaliana OX=3702 GN=CAR6 PE=1 SV=1	S	Function unknown	Calcium-dependent lipid-binding (CaLB domain) family protein [Arabidopsis thaliana]
AT5G41590	52	55	753	553	1.388701	1.098298	16.179253	11.430391	2.92E-27	3.61E-25	3.536248565	up	--	--	--	--	--	--	--	LURP-one-related	sp|A0MFL4|LOR17_ARATH Protein LURP-one-related 17 OS=Arabidopsis thaliana OX=3702 GN=At5g41590 PE=2 SV=2	S	Function unknown	LURP-one-like protein (DUF567) [Arabidopsis thaliana]
AT2G16890	330	287	4335	3247	4.298079	2.8387	44.222608	32.865509	1.97E-37	3.98E-35	3.533968771	up	[G]	Carbohydrate transport and metabolism	Cellular Component: plastid (GO:0009536);; Molecular Function: transferase activity, transferring glycosyl groups (GO:0016757);;	--	--	[GC]	Carbohydrate transport and metabolism;; Energy production and conversion	UDP-glucoronosyl and UDP-glucosyl transferase	sp|Q9ZVX4|U90A1_ARATH UDP-glycosyltransferase 90A1 OS=Arabidopsis thaliana OX=3702 GN=UGT90A1 PE=2 SV=1	CG	Energy production and conversion;; Carbohydrate transport and metabolism	UDP-Glycosyltransferase superfamily protein [Arabidopsis thaliana]
AT3G05880	2634	2801	31243	33739	74.299789	58.863213	701.098999	727.843079	1.69E-55	7.38E-53	3.513859916	up	[S]	Function unknown	Biological Process: response to acid chemical (GO:0001101);; Biological Process: hyperosmotic response (GO:0006972);; Cellular Component: intrinsic component of membrane (GO:0031224);;	--	--	[R]	General function prediction only	Proteolipid membrane potential modulator	sp|Q9ZNQ7|RCI2A_ARATH Hydrophobic protein RCI2A OS=Arabidopsis thaliana OX=3702 GN=RCI2A PE=2 SV=1	S	Function unknown	Low temperature and salt responsive protein family [Arabidopsis thaliana]
AT4G24413	23	23	255	293	2.159892	1.623153	19.24682	21.277657	2.63E-17	1.37E-15	3.510340972	up	--	--	--	--	--	--	--	--	--	--	--	hypothetical protein AT4G24413 [Arabidopsis thaliana]
AT3G09440	11962	14052	133945	164577	119.403534	104.491791	1063.652344	1256.373454	5.28E-47	1.79E-44	3.463682158	up	[O]	Posttranslational modification, protein turnover, chaperones	Cellular Component: extracellular region (GO:0005576);; Cellular Component: cytosol (GO:0005829);; Cellular Component: cell-cell junction (GO:0005911);; Biological Process: response to stress (GO:0006950);; Cellular Component: plastid (GO:0009536);; Biological Process: response to abiotic stimulus (GO:0009628);; Biological Process: cellular process (GO:0009987);; Biological Process: response to m…	K03283|0|ath:AT3G09440|Heat shock protein 70 (Hsp 70) family protein	Spliceosome (ko03040);; Protein processing in endoplasmic reticulum (ko04141);; Endocytosis (ko04144)	[O]	Posttranslational modification, protein turnover, chaperones	Hsp70 protein;; MreB/Mbl protein;; NAD-specific glutamate dehydrogenase	sp|O65719|HSP7C_ARATH Heat shock 70 kDa protein 3 OS=Arabidopsis thaliana OX=3702 GN=HSP70-3 PE=1 SV=1	O	Posttranslational modification, protein turnover, chaperones	Heat shock protein 70 (Hsp 70) family protein [Arabidopsis thaliana]
AT4G22270	152	207	2327	1799	2.238369	2.29396	28.434954	20.837886	1.31E-39	2.92E-37	3.462343958	up	--	--	Cellular Component: intrinsic component of membrane (GO:0031224);; Cellular Component: intracellular membrane-bounded organelle (GO:0043231);; Biological Process: single-multicellular organism process (GO:0044707);; Biological Process: regulation of cellular process (GO:0050794);;	--	--	--	--	Protein of unknown function (DUF3537)	--	S	Function unknown	transmembrane protein, putative (DUF3537) [Arabidopsis thaliana]
AT3G20810	189	100	1618	1789	2.633621	1.013487	17.313243	18.910741	1.68E-19	1.06E-17	3.457765754	up	[J]	Translation, ribosomal structure and biogenesis	Molecular Function: nucleic acid binding transcription factor activity (GO:0001071);; Biological Process: transcription, DNA-templated (GO:0006351);; Biological Process: circadian rhythm (GO:0007623);; Molecular Function: oxidoreductase activity (GO:0016491);; Molecular Function: histone-lysine N-methyltransferase activity (GO:0018024);; Cellular Component: intrinsic component of membrane (GO:003…	K10277|0|ath:AT3G20810|JMJD5; 2-oxoglutarate (2OG) and Fe(II)-dependent oxygenase superfamily protein	--	[BT]	Chromatin structure and dynamics;; Signal transduction mechanisms	Cupin-like domain;; Cupin-like domain;; Cupin superfamily protein	sp|Q8RWR1|JMJ30_ARATH Lysine-specific demethylase JMJ30 OS=Arabidopsis thaliana OX=3702 GN=JMJ30 PE=1 SV=1	BT	Chromatin structure and dynamics;; Signal transduction mechanisms	2-oxoglutarate (2OG) and Fe(II)-dependent oxygenase superfamily protein [Arabidopsis thaliana]
AT2G31360	2723	2887	32572	31406	39.642166	31.307991	390.219002	360.989586	3.82E-58	1.75E-55	3.442763082	up	[I]	Lipid transport and metabolism	Biological Process: very long-chain fatty acid metabolic process (GO:0000038);; Biological Process: fatty acid biosynthetic process (GO:0006633);; Molecular Function: oxidoreductase activity, acting on paired donors, with incorporation or reduction of molecular oxygen (GO:0016705);; Cellular Component: intrinsic component of membrane (GO:0031224);; Cellular Component: intracellular membrane-bound…	K23119|0|ath:AT2G31360|ADS2; 16:0delta9 desaturase 2	--	[I]	Lipid transport and metabolism	Fatty acid desaturase	sp|Q9SID2|ADS2_ARATH Delta-9 acyl-lipid desaturase 2 OS=Arabidopsis thaliana OX=3702 GN=ADS2 PE=2 SV=2	I	Lipid transport and metabolism	16:0delta9 desaturase 2 [Arabidopsis thaliana]
AT5G04340	306	291	3347	3438	5.801813	4.111474	50.581554	49.949162	3.31E-43	8.55E-41	3.434041262	up	--	--	Biological Process: transcription, DNA-templated (GO:0006351);; Cellular Component: intracellular membrane-bounded organelle (GO:0043231);; Molecular Function: transcription regulatory region DNA binding (GO:0044212);; Molecular Function: transition metal ion binding (GO:0046914);; Biological Process: root development (GO:0048364);; Biological Process: divalent inorganic anion homeostasis (GO:007…	--	--	[R]	General function prediction only	C2H2-type zinc finger;; C2H2-type zinc finger	sp|O22533|ZAT6_ARATH Zinc finger protein ZAT6 OS=Arabidopsis thaliana OX=3702 GN=ZAT6 PE=2 SV=1	S	Function unknown	6 [Arabidopsis thaliana]
AT5G40590	73	111	822	1206	1.611288	1.825378	14.515256	20.46316	1.89E-23	1.77E-21	3.422191397	up	--	--	--	--	--	--	--	C1 domain;; Phorbol esters/diacylglycerol binding domain (C1 domain)	--	S	Function unknown	Cysteine/Histidine-rich C1 domain family protein [Arabidopsis thaliana]
AT5G64750	93	59	943	778	1.406604	0.657918	11.352684	9.001014	1.75E-21	1.38E-19	3.405274315	up	--	--	Biological Process: phosphorelay signal transduction system (GO:0000160);; Molecular Function: nucleic acid binding transcription factor activity (GO:0001071);; Molecular Function: nucleic acid binding (GO:0003676);; Biological Process: transcription, DNA-templated (GO:0006351);; Biological Process: response to stress (GO:0006950);; Biological Process: response to fungus (GO:0009620);; Biological…	--	--	--	--	AP2 domain	sp|Q9FGF8|ABR1_ARATH Ethylene-responsive transcription factor ABR1 OS=Arabidopsis thaliana OX=3702 GN=ABR1 PE=2 SV=1	K	Transcription	Integrase-type DNA-binding superfamily protein [Arabidopsis thaliana]
AT3G07150	11	26	117	278	0.33699	0.638651	3.093223	7.053141	1.74E-08	2.43E-07	3.402405467	up	--	--	--	--	--	--	--	--	--	400		amino acid-ligase [Arabidopsis thaliana]
AT1G66700	105	193	2402	872	1.854673	2.554158	34.138342	11.936653	3.74E-14	1.29E-12	3.397825858	up	--	--	Biological Process: metabolic process (GO:0008152);; Molecular Function: methyltransferase activity (GO:0008168);;	--	--	--	--	SAM dependent carboxyl methyltransferase	sp|Q9C9M3|PXMT1_ARATH Paraxanthine methyltransferase 1 OS=Arabidopsis thaliana OX=3702 GN=PXMT1 PE=2 SV=1	S	Function unknown	S-adenosyl-L-methionine-dependent methyltransferases superfamily protein [Arabidopsis thaliana]
AT1G60470	280	205	3454	1967	5.138036	2.792996	50.458138	27.625729	1.10E-21	8.87E-20	3.381035028	up	[M]	Cell wall/membrane/envelope biogenesis	Biological Process: response to stress (GO:0006950);; Molecular Function: transferase activity, transferring glycosyl groups (GO:0016757);; Molecular Function: cation binding (GO:0043169);; Cellular Component: intracellular part (GO:0044424);; Biological Process: single-organism biosynthetic process (GO:0044711);;	K18819|0|ath:AT1G60470|GolS4; galactinol synthase 4	Galactose metabolism (ko00052)	[G]	Carbohydrate transport and metabolism	Glycosyl transferase family 8	sp|O22693|GOLS4_ARATH Galactinol synthase 4 OS=Arabidopsis thaliana OX=3702 GN=GOLS4 PE=2 SV=1	G	Carbohydrate transport and metabolism	galactinol synthase 4 [Arabidopsis thaliana]
AT5G62210	640	626	8583	5311	12.866138	9.364038	137.299515	81.66761	2.30E-31	3.54E-29	3.372300214	up	--	--	Biological Process: response to abiotic stimulus (GO:0009628);; Cellular Component: intrinsic component of membrane (GO:0031224);;	--	--	--	--	Embryo-specific protein 3, (ATS3)	sp|Q9LYP6|ATS3_ARATH Embryo-specific protein ATS3 OS=Arabidopsis thaliana OX=3702 GN=ATS3 PE=2 SV=1	S	Function unknown	embryo-specific protein like [Arabidopsis thaliana]
AT5G17040	172	142	1804	1637	2.611708	1.61373	22.335453	19.457318	1.10E-32	1.79E-30	3.371941669	up	[G]	Carbohydrate transport and metabolism	--	--	--	[GC]	Carbohydrate transport and metabolism;; Energy production and conversion	UDP-glucoronosyl and UDP-glucosyl transferase	sp|Q9LFJ9|U78D4_ARATH UDP-glycosyltransferase 78D4 OS=Arabidopsis thaliana OX=3702 GN=UGT78D4 PE=2 SV=2	CG	Energy production and conversion;; Carbohydrate transport and metabolism	UDP-Glycosyltransferase superfamily protein [Arabidopsis thaliana]
AT3G05790	6	12	105	87	0.045814	0.069182	0.668753	0.53568	5.59E-08	7.10E-07	3.3652742	up	[O]	Posttranslational modification, protein turnover, chaperones	--	K08675|0|ath:AT3G05790|LON4; lon protease 4	--	[O]	Posttranslational modification, protein turnover, chaperones	Lon protease (S16) C-terminal proteolytic domain;; ATP-dependent protease La (LON) substrate-binding domain;; ATPase family associated with various cellular activities (AAA);; AAA domain (Cdc48 subfamily);; AAA domain (dynein-related subfamily);; PrkA AAA domain	sp|Q9M9L7|LONM4_ARATH Lon protease homolog 4, chloroplastic/mitochondrial OS=Arabidopsis thaliana OX=3702 GN=LON4 PE=3 SV=1	O	Posttranslational modification, protein turnover, chaperones	lon protease 4 [Arabidopsis thaliana]
AT4G37990	120	503	2592	3719	1.564632	4.890207	26.947227	37.174122	1.23E-11	3.00E-10	3.352019609	up	[G]	Carbohydrate transport and metabolism	Biological Process: phenylpropanoid biosynthetic process (GO:0009699);; Molecular Function: oxidoreductase activity, acting on the CH-OH group of donors, NAD or NADP as acceptor (GO:0016616);; Molecular Function: transition metal ion binding (GO:0046914);; Molecular Function: iron-sulfur cluster binding (GO:0051536);; Biological Process: response to other organism (GO:0051707);;	--	--	[Q]	Secondary metabolites biosynthesis, transport and catabolism	Alcohol dehydrogenase GroES-like domain;; Zinc-binding dehydrogenase	sp|Q02972|CADH8_ARATH Cinnamyl alcohol dehydrogenase 8 OS=Arabidopsis thaliana OX=3702 GN=CAD8 PE=1 SV=1	Q	Secondary metabolites biosynthesis, transport and catabolism	cinnamyl alcohol dehydrogenase 8 [Arabidopsis thaliana]
AT5G58070	3390	4337	36358	44411	66.08593	62.981018	563.80603	662.0625	6.62E-43	1.69E-40	3.333982673	up	[M]	Cell wall/membrane/envelope biogenesis	Biological Process: developmental process involved in reproduction (GO:0003006);; Cellular Component: plasma membrane (GO:0005886);; Cellular Component: cell-cell junction (GO:0005911);; Biological Process: cellular metal ion homeostasis (GO:0006875);; Biological Process: hyperosmotic response (GO:0006972);; Biological Process: response to oxidative stress (GO:0006979);; Biological Process: respo…	K03098|4.46789e-123|ath:AT5G58070|TIL; temperature-induced lipocalin	--	[M]	Cell wall/membrane/envelope biogenesis	Lipocalin-like domain;; Lipocalin / cytosolic fatty-acid binding protein family	sp|Q9FGT8|TIL_ARATH Temperature-induced lipocalin-1 OS=Arabidopsis thaliana OX=3702 GN=TIL PE=1 SV=1	M	Cell wall/membrane/envelope biogenesis	temperature-induced lipocalin [Arabidopsis thaliana]
AT5G25110	221	149	2103	1861	3.128159	1.565559	23.715681	20.171413	5.33E-25	5.66E-23	3.326966172	up	[T]	Signal transduction mechanisms	Molecular Function: protein kinase activity (GO:0004672);; Biological Process: protein phosphorylation (GO:0006468);; Biological Process: signal transduction (GO:0007165);; Biological Process: response to fungus (GO:0009620);; Cellular Component: intrinsic component of membrane (GO:0031224);; Molecular Function: purine ribonucleoside binding (GO:0032550);; Cellular Component: cell part (GO:004446…	--	--	[T]	Signal transduction mechanisms	Protein kinase domain;; Protein tyrosine and serine/threonine kinase;; NAF domain	sp|Q8W1D5|CIPKP_ARATH CBL-interacting serine/threonine-protein kinase 25 OS=Arabidopsis thaliana OX=3702 GN=CIPK25 PE=2 SV=1	T	Signal transduction mechanisms	CBL-interacting protein kinase 25 [Arabidopsis thaliana]
AT4G12480	1363	2578	15104	25042	36.328026	51.193119	320.349854	510.599701	5.43E-21	4.09E-19	3.326562381	up	--	--	Biological Process: response to acid chemical (GO:0001101);; Molecular Function: protein binding (GO:0005515);; Cellular Component: extracellular region (GO:0005576);; Cellular Component: cell wall (GO:0005618);; Cellular Component: cell-cell junction (GO:0005911);; Biological Process: response to osmotic stress (GO:0006970);; Biological Process: response to cold (GO:0009409);; Cellular Component…	--	--	--	--	Hydrophobic seed protein;; Protease inhibitor/seed storage/LTP family;; Probable lipid transfer	sp|Q39176|ERLI1_ARATH Lipid transfer protein EARLI 1 OS=Arabidopsis thaliana OX=3702 GN=EARLI1 PE=1 SV=1	S	Function unknown	Bifunctional inhibitor/lipid-transfer protein/seed storage 2S albumin superfamily protein [Arabidopsis thaliana]
AT1G46768	175	171	1611	2009	3.896348	2.827203	29.988685	37.002578	2.58E-31	3.93E-29	3.321057544	up	--	--	Biological Process: phosphorelay signal transduction system (GO:0000160);; Molecular Function: nucleic acid binding transcription factor activity (GO:0001071);; Molecular Function: nucleic acid binding (GO:0003676);; Biological Process: transcription, DNA-templated (GO:0006351);; Biological Process: response to stress (GO:0006950);; Cellular Component: intracellular membrane-bounded organelle (GO…	K09286|1.11964e-103|ath:AT1G46768|RAP2.1; related to AP2 1	--	--	--	AP2 domain	sp|Q8LC30|RAP21_ARATH Ethylene-responsive transcription factor RAP2-1 OS=Arabidopsis thaliana OX=3702 GN=RAP2-1 PE=2 SV=1	K	Transcription	related to AP2 1 [Arabidopsis thaliana]
AT1G47710	998	996	10515	10346	15.656487	11.63631	131.550745	124.29959	3.34E-48	1.26E-45	3.315459736	up	[O]	Posttranslational modification, protein turnover, chaperones	--	K13963|0|ath:AT1G47710|SERPIN1; Serine protease inhibitor (SERPIN) family protein	--	[V]	Defense mechanisms	Serpin (serine protease inhibitor)	sp|Q9S7T8|SPZX_ARATH Serpin-ZX OS=Arabidopsis thaliana OX=3702 GN=At1g47710 PE=1 SV=1	V	Defense mechanisms	Serine protease inhibitor (SERPIN) family protein [Arabidopsis thaliana]
AT1G25250	52	52	552	532	0.660294	0.500376	5.731509	5.185589	4.98E-25	5.32E-23	3.312643987	up	--	--	Molecular Function: nucleic acid binding transcription factor activity (GO:0001071);; Biological Process: developmental process involved in reproduction (GO:0003006);; Molecular Function: nucleic acid binding (GO:0003676);; Biological Process: transcription, DNA-templated (GO:0006351);; Biological Process: tropism (GO:0009606);; Biological Process: auxin biosynthetic process (GO:0009851);; Biolog…	--	--	[R]	General function prediction only	--	sp|Q9FRH4|IDD16_ARATH Protein indeterminate-domain 16 OS=Arabidopsis thaliana OX=3702 GN=IDD16 PE=2 SV=1	K	Transcription	indeterminate(ID)-domain 16 [Arabidopsis thaliana]
AT5G51570	757	674	7185	7783	13.618834	9.038754	102.912537	107.175011	4.03E-38	8.52E-36	3.310949214	up	[O]	Posttranslational modification, protein turnover, chaperones	Cellular Component: cell-cell junction (GO:0005911);; Cellular Component: membrane (GO:0016020);; Cellular Component: vacuolar part (GO:0044437);;	--	--	[C]	Energy production and conversion	SPFH domain / Band 7 family	sp|Q9FHM7|HIR4_ARATH Hypersensitive-induced response protein 4 OS=Arabidopsis thaliana OX=3702 GN=HIR4 PE=1 SV=1	C	Energy production and conversion	SPFH/Band 7/PHB domain-containing membrane-associated protein family [Arabidopsis thaliana]
MSTRG.10801	26	24	220	297	0.39313	0.274914	2.705407	3.526277	3.59E-14	1.25E-12	3.306026015	up	--	--	--	--	--	--	--	Plant transposon protein	--	S	Function unknown	unnamed protein product [Arabidopsis thaliana]
AT3G16390	312	265	4459	1645	4.503546	2.863508	51.222393	18.169898	7.31E-15	2.85E-13	3.300151086	up	[M]	Cell wall/membrane/envelope biogenesis	Cellular Component: cell-cell junction (GO:0005911);; Cellular Component: plastid (GO:0009536);; Biological Process: glycosinolate catabolic process (GO:0019759);; Biological Process: cellular nitrogen compound biosynthetic process (GO:0044271);; Molecular Function: RNA binding (GO:0044822);; Biological Process: response to other organism (GO:0051707);;	--	--	--	--	Jacalin-like lectin domain;; Kelch motif;; Galactose oxidase, central domain;; Kelch motif;; Galactose oxidase, central domain;; Kelch motif;; Kelch motif	sp|O04318|JAL27_ARATH Nitrile-specifier protein 3 OS=Arabidopsis thaliana OX=3702 GN=NSP3 PE=2 SV=1	S	Function unknown	nitrile specifier protein 3 [Arabidopsis thaliana]
AT2G40340	112	74	1005	946	1.601293	0.817558	11.581681	10.733331	4.31E-22	3.61E-20	3.299377554	up	--	--	--	--	--	--	--	AP2 domain	sp|Q8LFR2|DRE2C_ARATH Dehydration-responsive element-binding protein 2C OS=Arabidopsis thaliana OX=3702 GN=DREB2C PE=2 SV=2	K	Transcription	Integrase-type DNA-binding superfamily protein [Arabidopsis thaliana]
AT5G11110	2247	1826	26846	15821	15.350338	9.294739	145.916336	82.669533	4.31E-25	4.63E-23	3.292680886	up	[HR]	Coenzyme transport and metabolism;; General function prediction only	Cellular Component: cytoplasm (GO:0005737);; Biological Process: sucrose metabolic process (GO:0005985);; Biological Process: pollen development (GO:0009555);; Cellular Component: membrane (GO:0016020);; Molecular Function: UDP-glucosyltransferase activity (GO:0035251);; Biological Process: secretion (GO:0046903);;	K00696|0|ath:AT5G11110|SPS2F; sucrose phosphate synthase 2F	Starch and sucrose metabolism (ko00500)	[M]	Cell wall/membrane/envelope biogenesis	Glycosyl transferases group 1;; Sucrose-6F-phosphate phosphohydrolase;; Glycosyl transferases group 1;; Sucrose synthase	sp|Q9FY54|SPSA2_ARATH Probable sucrose-phosphate synthase 2 OS=Arabidopsis thaliana OX=3702 GN=SPS2 PE=1 SV=1	M	Cell wall/membrane/envelope biogenesis	sucrose phosphate synthase 2F [Arabidopsis thaliana]
AT4G24960	1113	1028	11955	10207	29.680428	20.425434	254.468825	208.844786	5.61E-42	1.40E-39	3.292106074	up	--	--	Biological Process: response to acid chemical (GO:0001101);; Biological Process: autophagy (GO:0006914);; Biological Process: hyperosmotic response (GO:0006972);; Cellular Component: intrinsic component of membrane (GO:0031224);; Cellular Component: intracellular membrane-bounded organelle (GO:0043231);; Biological Process: gametophyte development (GO:0048229);; Biological Process: reproductive s…	--	--	[U]	Intracellular trafficking, secretion, and vesicular transport	TB2/DP1, HVA22 family	sp|Q9S760|HA22D_ARATH HVA22-like protein d OS=Arabidopsis thaliana OX=3702 GN=HVA22D PE=2 SV=1	U	Intracellular trafficking, secretion, and vesicular transport	HVA22 homologue D [Arabidopsis thaliana]
AT3G62610	11	8	76	119	0.197683	0.103523	1.085236	1.635261	2.92E-07	3.16E-06	3.291128526	up	--	--	--	K09422|0|ath:AT3G62610|MYB11; myb domain protein 11	--	[K]	Transcription	Myb-like DNA-binding domain;; Myb-like DNA-binding domain	sp|Q9LZK4|MYB11_ARATH Transcription factor MYB11 OS=Arabidopsis thaliana OX=3702 GN=MYB11 PE=1 SV=1	K	Transcription	myb domain protein 11 [Arabidopsis thaliana]
AT5G61380	1225	1345	11685	14468	10.816094	8.847421	82.07972	97.702698	6.44E-40	1.47E-37	3.286536364	up	[TK]	Signal transduction mechanisms;; Transcription	Molecular Function: regulatory region DNA binding (GO:0000975);; Molecular Function: nucleic acid binding transcription factor activity (GO:0001071);; Biological Process: transcription, DNA-templated (GO:0006351);; Biological Process: intracellular signal transduction (GO:0035556);; Cellular Component: intracellular membrane-bounded organelle (GO:0043231);; Biological Process: rhythmic process (G…	K12127|0|ath:AT5G61380|TOC1; CCT motif -containing response regulator protein	Circadian rhythm - plant (ko04712)	[K]	Transcription	Response regulator receiver domain;; CCT motif	sp|Q9LKL2|APRR1_ARATH Two-component response regulator-like APRR1 OS=Arabidopsis thaliana OX=3702 GN=APRR1 PE=1 SV=1	K	Transcription	CCT motif -containing response regulator protein [Arabidopsis thaliana]
AT2G36970	259	508	3084	4519	3.736741	5.468009	35.51178	50.020378	1.82E-21	1.43E-19	3.285242621	up	[G]	Carbohydrate transport and metabolism	Molecular Function: transferase activity, transferring glycosyl groups (GO:0016757);;	--	--	[GC]	Carbohydrate transport and metabolism;; Energy production and conversion	UDP-glucoronosyl and UDP-glucosyl transferase	sp|Q9SJL0|U86A1_ARATH UDP-glycosyltransferase 86A1 OS=Arabidopsis thaliana OX=3702 GN=UGT86A1 PE=2 SV=1	CG	Energy production and conversion;; Carbohydrate transport and metabolism	UDP-Glycosyltransferase superfamily protein [Arabidopsis thaliana]
AT4G16146	54	124	826	915	1.32754	2.268039	16.148268	17.210787	5.99E-19	3.61E-17	3.262802439	up	--	--	Cellular Component: intrinsic component of membrane (GO:0031224);; Cellular Component: intracellular membrane-bounded organelle (GO:0043231);;	--	--	--	--	cAMP-regulated phosphoprotein/endosulfine conserved region	--	S	Function unknown	cAMP-regulated phosphoprotein 19-related protein [Arabidopsis thaliana]
AT4G04330	125	336	1645	2794	4.266238	8.543429	44.672989	72.965874	3.34E-14	1.17E-12	3.262385239	up	--	--	Molecular Function: protein binding (GO:0005515);; Biological Process: protein folding (GO:0006457);; Biological Process: response to osmotic stress (GO:0006970);; Cellular Component: chloroplast (GO:0009507);;	--	--	--	--	RbcX protein	sp|Q94AU9|RBCX1_ARATH Chaperonin-like RBCX protein 1, chloroplastic OS=Arabidopsis thaliana OX=3702 GN=RBCX1 PE=1 SV=1	S	Function unknown	Chaperonin-like RbcX protein [Arabidopsis thaliana]
AT3G09350	770	982	6496	10691	12.094891	11.419354	80.425951	126.447601	7.68E-25	8.03E-23	3.249077728	up	--	--	Biological Process: response to osmotic stress (GO:0006970);; Molecular Function: heat shock protein binding (GO:0031072);; Cellular Component: intracellular membrane-bounded organelle (GO:0043231);;	K09562|0|ath:AT3G09350|Fes1A; Fes1A	Protein processing in endoplasmic reticulum (ko04141)	[O]	Posttranslational modification, protein turnover, chaperones	V-ATPase subunit H;; Armadillo/beta-catenin-like repeat;; HEAT-like repeat;; Nucleotide exchange factor Fes1;; HEAT repeat	sp|Q0CH70|FES1_ASPTN Hsp70 nucleotide exchange factor fes1 OS=Aspergillus terreus (strain NIH 2624 / FGSC A1156) OX=341663 GN=fes1 PE=3 SV=1	O	Posttranslational modification, protein turnover, chaperones	hypothetical protein [Arabidopsis thaliana]
AT4G27830	1597	3222	20655	25781	21.566103	32.413178	221.652888	266.123628	4.35E-24	4.23E-22	3.243336578	up	[G]	Carbohydrate transport and metabolism	--	K01188|0|ath:AT4G27830|BGLU10; beta glucosidase 10	Cyanoamino acid metabolism (ko00460);; Starch and sucrose metabolism (ko00500);; Phenylpropanoid biosynthesis (ko00940)	[G]	Carbohydrate transport and metabolism	Glycosyl hydrolase family 1	sp|Q93ZI4|BGL10_ARATH Beta-glucosidase 10 OS=Arabidopsis thaliana OX=3702 GN=BGLU10 PE=2 SV=1	G	Carbohydrate transport and metabolism	beta glucosidase 10 [Arabidopsis thaliana]
AT3G45960	16	41	305	247	0.276581	0.559038	4.605538	3.605388	1.02E-12	2.90E-11	3.239351373	up	--	--	--	--	--	--	--	Expansin C-terminal domain;; Lytic transglycolase	sp|Q9LZT5|EXLA3_ARATH Expansin-like A3 OS=Arabidopsis thaliana OX=3702 GN=EXLA3 PE=2 SV=1	S	Function unknown	expansin-like A3 [Arabidopsis thaliana]
AT5G14760	1110	1908	13338	15751	10.602258	13.584752	101.421272	115.142876	1.35E-30	1.99E-28	3.233230913	up	[H]	Coenzyme transport and metabolism	Molecular Function: L-amino-acid oxidase activity (GO:0001716);; Cellular Component: plastid (GO:0009536);; Biological Process: nicotinamide nucleotide biosynthetic process (GO:0019359);; Biological Process: oxidation-reduction process (GO:0055114);;	K00278|0|ath:AT5G14760|AO; L-aspartate oxidase	Alanine, aspartate and glutamate metabolism (ko00250);; Nicotinate and nicotinamide metabolism (ko00760);; Biosynthesis of cofactors (ko01240)	[C]	Energy production and conversion	FAD binding domain;; Fumarate reductase flavoprotein C-term;; FAD dependent oxidoreductase	sp|Q94AY1|NADB_ARATH L-aspartate oxidase, chloroplastic OS=Arabidopsis thaliana OX=3702 GN=AO PE=1 SV=1	C	Energy production and conversion	L-aspartate oxidase [Arabidopsis thaliana]
AT5G49330	56	105	631	908	0.836775	1.1861	7.616708	10.549686	3.90E-18	2.16E-16	3.226278227	up	--	--	Molecular Function: nucleic acid binding transcription factor activity (GO:0001071);; Molecular Function: DNA binding (GO:0003677);; Biological Process: transcription, DNA-templated (GO:0006351);; Biological Process: flavone biosynthetic process (GO:0051553);;	K09422|0|ath:AT5G49330|MYB111; myb domain protein 111	--	[K]	Transcription	Myb-like DNA-binding domain;; Myb-like DNA-binding domain	sp|Q9FJ07|MY111_ARATH Transcription factor MYB111 OS=Arabidopsis thaliana OX=3702 GN=MYB111 PE=1 SV=1	K	Transcription	myb domain protein 111 [Arabidopsis thaliana]
AT1G02820	511	1070	6737	8295	15.507001	24.21447	162.842148	192.747116	1.21E-22	1.07E-20	3.225167816	up	--	--	Biological Process: developmental process involved in reproduction (GO:0003006);; Cellular Component: plastid (GO:0009536);; Biological Process: response to stimulus (GO:0050896);;	--	--	--	--	Late embryogenesis abundant protein	sp|Q9SRX6|LEA2_ARATH Late embryogenis abundant protein 2 OS=Arabidopsis thaliana OX=3702 GN=LEA2 PE=2 SV=1	S	Function unknown	Late embryogenesis abundant 3 (LEA3) family protein [Arabidopsis thaliana]
AT5G58780	44	57	629	354	0.975484	0.946786	11.324925	6.120691	1.09E-16	5.36E-15	3.212395715	up	[I]	Lipid transport and metabolism	--	K11778|0|ath:AT5G58780|cPT5; Undecaprenyl pyrophosphate synthetase family protein	Terpenoid backbone biosynthesis (ko00900)	[I]	Lipid transport and metabolism	Putative undecaprenyl diphosphate synthase	sp|Q8RX73|DDPS3_ARATH Dehydrodolichyl diphosphate synthase 3 OS=Arabidopsis thaliana OX=3702 GN=At5g58780 PE=2 SV=1	I	Lipid transport and metabolism	Undecaprenyl pyrophosphate synthetase family protein [Arabidopsis thaliana]
AT1G58420	8	23	144	149	0.201823	0.441388	2.976269	2.951642	5.26E-09	8.13E-08	3.210462625	up	--	--	Cellular Component: intracellular membrane-bounded organelle (GO:0043231);;	--	--	--	--	--	--	S	Function unknown	Uncharacterized conserved protein UCP031279 [Arabidopsis thaliana]
AT5G42760	482	914	5383	7711	9.346758	13.240762	83.960296	115.651086	4.58E-22	3.81E-20	3.203715932	up	[Q]	Secondary metabolites biosynthesis, transport and catabolism	Biological Process: metabolic process (GO:0008152);; Molecular Function: transferase activity, transferring one-carbon groups (GO:0016741);;	--	--	--	--	Leucine carboxyl methyltransferase	sp|B2HNW1|Y539_MYCMM Putative S-adenosyl-L-methionine-dependent methyltransferase MMAR_0539 OS=Mycobacterium marinum (strain ATCC BAA-535 / M) OX=216594 GN=MMAR_0539 PE=3 SV=1	Q	Secondary metabolites biosynthesis, transport and catabolism	Leucine carboxyl methyltransferase [Arabidopsis thaliana]
AT3G53530	138	267	1565	2222	3.245868	4.526925	28.41799	38.792755	2.80E-20	1.96E-18	3.198405787	up	--	--	--	--	--	[P]	Inorganic ion transport and metabolism	Heavy-metal-associated domain	sp|Q8RXH8|NAKR3_ARATH Protein SODIUM POTASSIUM ROOT DEFECTIVE 3 OS=Arabidopsis thaliana OX=3702 GN=NAKR3 PE=2 SV=1	P	Inorganic ion transport and metabolism	Chloroplast-targeted copper chaperone protein [Arabidopsis thaliana]
AT4G34740	849	1475	9380	12327	9.523396	12.322645	83.7146	105.765579	1.90E-26	2.21E-24	3.190985774	up	[F]	Nucleotide transport and metabolism	Biological Process: purine nucleobase metabolic process (GO:0006144);; Biological Process: IMP biosynthetic process (GO:0006188);; Biological Process: glutamine family amino acid metabolic process (GO:0009064);; Cellular Component: plastid stroma (GO:0009532);; Biological Process: plastid organization (GO:0009657);; Biological Process: shoot system morphogenesis (GO:0010016);; Molecular Function:…	K00764|0|ath:AT4G34740|ASE2; GLN phosphoribosyl pyrophosphate amidotransferase 2	Purine metabolism (ko00230);; Alanine, aspartate and glutamate metabolism (ko00250)	[F]	Nucleotide transport and metabolism	Glutamine amidotransferase domain;; Glutamine amidotransferase domain;; Phosphoribosyl transferase domain;; Glutamine amidotransferases class-II	sp|Q9STG9|ASE2_ARATH Amidophosphoribosyltransferase 2, chloroplastic OS=Arabidopsis thaliana OX=3702 GN=ASE2 PE=1 SV=1	F	Nucleotide transport and metabolism	GLN phosphoribosyl pyrophosphate amidotransferase 2 [Arabidopsis thaliana]
AT3G46970	1917	2854	20606	24248	15.004602	16.636276	128.302521	145.138672	3.26E-36	6.41E-34	3.189036193	up	[G]	Carbohydrate transport and metabolism	Molecular Function: phosphorylase activity (GO:0004645);; Biological Process: carbohydrate metabolic process (GO:0005975);; Biological Process: response to stress (GO:0006950);; Cellular Component: plastid (GO:0009536);; Biological Process: response to metal ion (GO:0010038);; Molecular Function: anion binding (GO:0043168);;	K00688|0|ath:AT3G46970|PHS2; alpha-glucan phosphorylase 2	Starch and sucrose metabolism (ko00500)	[G]	Carbohydrate transport and metabolism	Carbohydrate phosphorylase	sp|Q9SD76|PHS2_ARATH Alpha-glucan phosphorylase 2, cytosolic OS=Arabidopsis thaliana OX=3702 GN=PHS2 PE=1 SV=1	G	Carbohydrate transport and metabolism	alpha-glucan phosphorylase 2 [Arabidopsis thaliana]
AT5G57110	4200	2692	36597	29928	27.672463	13.103615	192.368859	149.56171	1.58E-22	1.40E-20	3.168538862	up	[P]	Inorganic ion transport and metabolism	Molecular Function: protein binding (GO:0005515);; Cellular Component: plasma membrane (GO:0005886);; Cellular Component: cell-cell junction (GO:0005911);; Biological Process: calcium ion transport (GO:0006816);; Cellular Component: plastid stroma (GO:0009532);; Molecular Function: cation-transporting ATPase activity (GO:0019829);; Cellular Component: intrinsic component of membrane (GO:0031224);…	K01537|0|ath:AT5G57110|ACA8; autoinhibited Ca2+ -ATPase	--	[P]	Inorganic ion transport and metabolism	Cation transporting ATPase, C-terminus;; E1-E2 ATPase;; Ca2+-ATPase N terminal autoinhibitory domain;; haloacid dehalogenase-like hydrolase;; Cation transport ATPase (P-type);; Cation transporter/ATPase, N-terminus	sp|Q9LF79|ACA8_ARATH Calcium-transporting ATPase 8, plasma membrane-type OS=Arabidopsis thaliana OX=3702 GN=ACA8 PE=1 SV=1	P	Inorganic ion transport and metabolism	autoinhibited Ca2+ -ATPase, isoform 8 [Arabidopsis thaliana]
AT3G25240	28	56	315	455	0.596202	0.913058	5.530393	7.67521	6.77E-14	2.25E-12	3.166384754	up	--	--	Cellular Component: intracellular membrane-bounded organelle (GO:0043231);;	--	--	--	--	PDDEXK-like family of unknown function	--	S	Function unknown	sulfate/thiosulfate import ATP-binding protein, putative (DUF506) [Arabidopsis thaliana]
AT5G28080	140	156	1668	1108	1.512443	1.260226	15.297825	9.523171	1.09E-26	1.30E-24	3.155278988	up	[T]	Signal transduction mechanisms	--	K08867|0|ath:AT5G28080|WNK9; Protein kinase superfamily protein	--	[R]	General function prediction only	Protein tyrosine and serine/threonine kinase;; Oxidative-stress-responsive kinase 1 C-terminal domain;; Protein kinase domain;; Protein tyrosine and serine/threonine kinase	sp|Q2V338|WNK9_ARATH Probable serine/threonine-protein kinase WNK9 OS=Arabidopsis thaliana OX=3702 GN=WNK9 PE=2 SV=1	T	Signal transduction mechanisms	Protein kinase superfamily protein [Arabidopsis thaliana]
AT4G36010	210	227	2371	1721	3.275654	2.630757	29.424564	20.528997	3.84E-32	6.18E-30	3.153374475	up	--	--	Cellular Component: intrinsic component of membrane (GO:0031224);; Biological Process: response to external biotic stimulus (GO:0043207);;	--	--	--	--	Thaumatin family	sp|A0A1P8B554|THLP1_ARATH Thaumatin-like protein 1 OS=Arabidopsis thaliana OX=3702 GN=TLP1 PE=2 SV=1	S	Function unknown	Pathogenesis-related thaumatin superfamily protein [Arabidopsis thaliana]
AT5G11590	22	57	373	344	0.418224	0.817193	5.764101	5.115942	1.83E-13	5.75E-12	3.151417875	up	--	--	Biological Process: phosphorelay signal transduction system (GO:0000160);; Molecular Function: nucleic acid binding transcription factor activity (GO:0001071);; Molecular Function: DNA binding (GO:0003677);; Biological Process: transcription, DNA-templated (GO:0006351);; Cellular Component: intracellular membrane-bounded organelle (GO:0043231);;	K09286|1.25277e-146|ath:AT5G11590|TINY2; Integrase-type DNA-binding superfamily protein	--	--	--	AP2 domain	sp|Q9LYD3|DREB3_ARATH Dehydration-responsive element-binding protein 3 OS=Arabidopsis thaliana OX=3702 GN=DREB3 PE=2 SV=1	K	Transcription	Integrase-type DNA-binding superfamily protein [Arabidopsis thaliana]
AT1G21540	94	171	932	1434	1.06386	1.448267	8.420829	12.461506	6.34E-18	3.44E-16	3.129549693	up	[IQ]	Lipid transport and metabolism;; Secondary metabolites biosynthesis, transport and catabolism	Molecular Function: catalytic activity (GO:0003824);; Biological Process: cellular homeostasis (GO:0019725);; Biological Process: monocarboxylic acid metabolic process (GO:0032787);; Molecular Function: metal ion binding (GO:0046872);;	--	--	[I]	Lipid transport and metabolism	AMP-binding enzyme;; AMP-binding enzyme C-terminal domain	sp|Q9LPK6|AEE9_ARATH Probable acyl-activating enzyme 9 OS=Arabidopsis thaliana OX=3702 GN=AEE9 PE=2 SV=1	I	Lipid transport and metabolism	AMP-dependent synthetase and ligase family protein [Arabidopsis thaliana]
AT5G01050	72	65	858	417	0.905996	0.61202	8.638797	4.027797	1.41E-14	5.30E-13	3.126823124	up	[DPM]	Cell cycle control, cell division, chromosome partitioning;; Inorganic ion transport and metabolism;; Cell wall/membrane/envelope biogenesis	Biological Process: developmental process involved in reproduction (GO:0003006);; Cellular Component: extracellular region (GO:0005576);; Biological Process: lignin metabolic process (GO:0009808);; Biological Process: response to metal ion (GO:0010038);; Molecular Function: oxidoreductase activity, acting on diphenols and related substances as donors, oxygen as acceptor (GO:0016682);; Molecular F…	K05909|0|ath:AT5G01050|Laccase/Diphenol oxidase family protein	--	[Q]	Secondary metabolites biosynthesis, transport and catabolism	Multicopper oxidase;; Multicopper oxidase;; Multicopper oxidase	sp|Q9LFD1|LAC9_ARATH Laccase-9 OS=Arabidopsis thaliana OX=3702 GN=LAC9 PE=2 SV=1	Q	Secondary metabolites biosynthesis, transport and catabolism	unnamed protein product [Arabidopsis thaliana]
AT5G66780	28	13	282	105	0.920564	0.301145	7.351111	2.642371	5.95E-07	6.02E-06	3.114056773	up	--	--	Cellular Component: plastid (GO:0009536);;	--	--	--	--	--	--	206		late embryogenesis abundant protein [Arabidopsis thaliana]
AT4G33905	51	45	545	335	0.986162	0.647739	8.477542	5.013464	8.99E-16	3.90E-14	3.11063199	up	--	--	Cellular Component: intrinsic component of membrane (GO:0031224);; Cellular Component: peroxisomal part (GO:0044439);;	K13348|0|ath:AT4G33905|Peroxisomal membrane 22 kDa (Mpv17/PMP22) family protein	Peroxisome (ko04146)	[R]	General function prediction only	Mpv17 / PMP22 family	sp|Q54FR4|PX24D_DICDI PXMP2/4 family protein 4 OS=Dictyostelium discoideum OX=44689 GN=DDB_G0290631 PE=3 SV=1	S	Function unknown	Peroxisomal membrane 22 kDa (Mpv17/PMP22) family protein [Arabidopsis thaliana]
AT5G23950	57	70	648	499	1.290135	1.174395	12.689922	9.388949	1.50E-22	1.33E-20	3.109133432	up	--	--	--	--	--	--	--	C2 domain	--	S	Function unknown	Calcium-dependent lipid-binding (CaLB domain) family protein [Arabidopsis thaliana]
AT5G20790	385	848	4532	6151	7.65972	12.560618	71.740768	93.604637	1.87E-18	1.07E-16	3.095973312	up	--	--	Cellular Component: intrinsic component of membrane (GO:0031224);;	--	--	--	--	--	--	344		transmembrane protein [Arabidopsis thaliana]
AT3G55760	623	646	5616	5651	7.197797	5.573316	51.246929	49.782881	1.22E-41	3.00E-39	3.08165835	up	--	--	Cellular Component: plastid stroma (GO:0009532);; Cellular Component: intrinsic component of membrane (GO:0031224);;	--	--	--	--	--	--	1011		hypothetical protein AT3G55760 [Arabidopsis thaliana]
AT2G21620	2749	2818	23655	25531	62.472876	47.653864	427.047455	442.709938	2.37E-41	5.67E-39	3.075239279	up	[T]	Signal transduction mechanisms	Biological Process: response to water deprivation (GO:0009414);; Cellular Component: membrane (GO:0016020);; Cellular Component: intracellular part (GO:0044424);;	--	--	--	--	Universal stress protein family	--	S	Function unknown	universal stress protein PHOS32 isoform X4 [Arabidopsis lyrata subsp. lyrata]
AT2G19060	59	79	716	496	0.765882	0.763803	7.465621	4.970836	1.71E-20	1.22E-18	3.070356559	up	[IR]	Lipid transport and metabolism;; General function prediction only	Biological Process: lipid metabolic process (GO:0006629);; Molecular Function: hydrolase activity, acting on ester bonds (GO:0016788);;	--	--	--	--	GDSL-like Lipase/Acylhydrolase;; Transferase family	sp|O64469|GDL37_ARATH GDSL esterase/lipase At2g19060 OS=Arabidopsis thaliana OX=3702 GN=At2g19060 PE=2 SV=1	L	Replication, recombination and repair	SGNH hydrolase-type esterase superfamily protein [Arabidopsis thaliana]
AT5G51830	1022	1161	9434	9648	16.552052	13.997134	121.345598	119.350259	3.64E-45	1.14E-42	3.064674855	up	[G]	Carbohydrate transport and metabolism	Molecular Function: hexokinase activity (GO:0004396);; Cellular Component: cytoplasm (GO:0005737);; Biological Process: starch metabolic process (GO:0005982);; Biological Process: response to metal ion (GO:0010038);; Biological Process: phosphorylation (GO:0016310);; Biological Process: pentose metabolic process (GO:0019321);; Molecular Function: purine ribonucleoside binding (GO:0032550);;	K00847|0|ath:AT5G51830|pfkB-like carbohydrate kinase family protein	Fructose and mannose metabolism (ko00051);; Starch and sucrose metabolism (ko00500);; Amino sugar and nucleotide sugar metabolism (ko00520)	[G]	Carbohydrate transport and metabolism	pfkB family carbohydrate kinase	sp|Q9FLH8|SCRK7_ARATH Probable fructokinase-7 OS=Arabidopsis thaliana OX=3702 GN=At5g51830 PE=1 SV=1	G	Carbohydrate transport and metabolism	pfkB-like carbohydrate kinase family protein [Arabidopsis thaliana]
AT3G55120	2397	2781	25749	19362	53.443562	46.184452	456.739685	330.164856	1.20E-39	2.70E-37	3.053653937	up	--	--	Cellular Component: plant-type vacuole (GO:0000325);; Molecular Function: binding (GO:0005488);; Cellular Component: endoplasmic reticulum membrane (GO:0005789);; Biological Process: response to UV (GO:0009411);; Cellular Component: plastid (GO:0009536);; Biological Process: response to hormone (GO:0009725);; Biological Process: flavonoid metabolic process (GO:0009812);; Molecular Function: intra…	K01859|5.51285e-175|ath:AT3G55120|TT5; Chalcone-flavanone isomerase family protein	Flavonoid biosynthesis (ko00941)	--	--	Chalcone-flavanone isomerase	sp|P41088|CFI1_ARATH Chalcone--flavonone isomerase 1 OS=Arabidopsis thaliana OX=3702 GN=CHI1 PE=1 SV=2	S	Function unknown	chalcone flavanone isomerase [Arabidopsis thaliana]
AT1G49230	35	57	358	428	0.880691	1.054051	7.172757	8.233486	1.66E-16	7.94E-15	3.050966973	up	--	--	Cellular Component: intrinsic component of membrane (GO:0031224);; Molecular Function: transition metal ion binding (GO:0046914);;	K19040|1.41318e-135|ath:AT1G49230|RING/U-box superfamily protein	--	[O]	Posttranslational modification, protein turnover, chaperones	Ring finger domain;; RING-like zinc finger;; Zinc finger, C3HC4 type (RING finger);; RING-H2 zinc finger domain;; Zinc finger, C3HC4 type (RING finger)	sp|Q6NQG7|ATL78_ARATH RING-H2 finger protein ATL78 OS=Arabidopsis thaliana OX=3702 GN=ATL78 PE=2 SV=1	O	Posttranslational modification, protein turnover, chaperones	ATL78 [Arabidopsis thaliana]
AT2G02100	2609	2670	19259	26179	85.890549	65.488106	504.498077	659.246216	3.45E-29	4.77E-27	3.042902281	up	--	--	Biological Process: cell killing (GO:0001906);; Molecular Function: enzyme inhibitor activity (GO:0004857);; Cellular Component: cell wall (GO:0005618);; Biological Process: response to stress (GO:0006950);; Biological Process: response to fungus (GO:0009620);; Molecular Function: hydrolase activity (GO:0016787);; Biological Process: protein metabolic process (GO:0019538);; Cellular Component: in…	--	--	--	--	Gamma-thionin family	sp|Q39182|DEF02_ARATH Defensin-like protein 2 OS=Arabidopsis thaliana OX=3702 GN=PDF2.2 PE=2 SV=1	T	Signal transduction mechanisms	low-molecular-weight cysteine-rich 69 [Arabidopsis thaliana]
AT4G18280	115	188	1185	1376	2.913121	3.56216	24.034365	26.83638	2.35E-24	2.38E-22	3.03789077	up	--	--	--	--	--	--	--	--	--	--	--	glycine-rich cell wall protein-like protein [Arabidopsis thaliana]
AT5G12020	21	42	233	295	0.575889	0.864161	5.198031	6.339614	4.15E-12	1.07E-10	3.03235616	up	[O]	Posttranslational modification, protein turnover, chaperones	Biological Process: response to stress (GO:0006950);; Cellular Component: intracellular part (GO:0044424);;	K13993|5.72511e-98|ath:AT5G12020|HSP17.6II; 17.6 kDa class II heat shock protein	Protein processing in endoplasmic reticulum (ko04141)	[O]	Posttranslational modification, protein turnover, chaperones	Hsp20/alpha crystallin family;; HSP20-like domain found in ArsA	sp|P29830|HS176_ARATH 17.6 kDa class II heat shock protein OS=Arabidopsis thaliana OX=3702 GN=HSP17.6 PE=2 SV=1	O	Posttranslational modification, protein turnover, chaperones	17.6 kDa class II heat shock protein [Arabidopsis thaliana]
AT1G61800	78	197	1047	1231	1.118776	2.102327	11.967635	13.53305	3.02E-15	1.22E-13	3.031439905	up	--	--	Biological Process: response to light intensity (GO:0009642);; Biological Process: response to hexose (GO:0009746);; Cellular Component: chloroplast envelope (GO:0009941);; Molecular Function: hexose phosphate transmembrane transporter activity (GO:0015119);; Molecular Function: secondary active transmembrane transporter activity (GO:0015291);; Biological Process: hexose phosphate transport (GO:0…	K15283|0|ath:AT1G61800|GPT2; glucose-6-phosphate/phosphate translocator 2	--	[GE]	Carbohydrate transport and metabolism;; Amino acid transport and metabolism	Triose-phosphate Transporter family;; EamA-like transporter family	sp|Q94B38|GPT2_ARATH Glucose-6-phosphate/phosphate translocator 2, chloroplastic OS=Arabidopsis thaliana OX=3702 GN=GPT2 PE=2 SV=2	EG	Amino acid transport and metabolism;; Carbohydrate transport and metabolism	glucose-6-phosphate/phosphate translocator 2 [Arabidopsis thaliana]
AT1G60450	5	10	62	64	0.083771	0.137569	0.969306	0.97298	1.94E-05	0.000137028	3.026383403	up	[M]	Cell wall/membrane/envelope biogenesis	Molecular Function: transferase activity, transferring glycosyl groups (GO:0016757);; Molecular Function: cation binding (GO:0043169);; Cellular Component: intracellular part (GO:0044424);; Biological Process: single-organism biosynthetic process (GO:0044711);;	K18819|0|ath:AT1G60450|GolS7; galactinol synthase 7	Galactose metabolism (ko00052)	[G]	Carbohydrate transport and metabolism	Glycosyl transferase family 8	sp|Q4PSY4|GOLS7_ARATH Galactinol synthase 7 OS=Arabidopsis thaliana OX=3702 GN=GOLS7 PE=2 SV=1	G	Carbohydrate transport and metabolism	galactinol synthase 7 [Arabidopsis thaliana]
AT5G15840	45	66	428	504	0.48614	0.558226	3.838987	4.327066	1.71E-18	9.89E-17	3.021388912	up	--	--	Molecular Function: nucleic acid binding transcription factor activity (GO:0001071);; Biological Process: transcription, DNA-templated (GO:0006351);; Biological Process: flower development (GO:0009908);; Biological Process: red or far-red light signaling pathway (GO:0010017);; Cellular Component: intracellular membrane-bounded organelle (GO:0043231);; Molecular Function: transition metal ion bind…	K12135|0|ath:AT5G15840|CO; B-box type zinc finger protein with CCT domain-containing protein	Circadian rhythm - plant (ko04712)	[K]	Transcription	CCT motif;; B-box zinc finger	sp|Q39057|CONS_ARATH Zinc finger protein CONSTANS OS=Arabidopsis thaliana OX=3702 GN=CO PE=1 SV=1	K	Transcription	B-box type zinc finger protein with CCT domain-containing protein [Arabidopsis thaliana]
AT3G59820	1138	816	8611	8276	10.004948	5.351307	60.447428	55.692604	2.23E-24	2.27E-22	3.019871507	up	--	--	--	--	--	[S]	Function unknown	LETM1-like protein	sp|Q5ZK33|LETM1_CHICK Mitochondrial proton/calcium exchanger protein OS=Gallus gallus OX=9031 GN=LETM1 PE=2 SV=1	O	Posttranslational modification, protein turnover, chaperones	LETM1-like protein [Arabidopsis thaliana]
AT3G21890	43	113	664	616	0.955198	1.879719	11.893857	10.601003	4.73E-14	1.62E-12	3.011140935	up	--	--	Molecular Function: nucleic acid binding transcription factor activity (GO:0001071);; Molecular Function: protein binding (GO:0005515);; Biological Process: transcription, DNA-templated (GO:0006351);; Biological Process: response to UV (GO:0009411);; Biological Process: flower development (GO:0009908);; Cellular Component: intracellular membrane-bounded organelle (GO:0043231);; Molecular Function…	--	--	--	--	B-box zinc finger	sp|Q9LRM4|MIP1B_ARATH B-box domain protein 31 OS=Arabidopsis thaliana OX=3702 GN=MIP1B PE=2 SV=1	S	Function unknown	B-box type zinc finger family protein [Arabidopsis thaliana]
AT2G19410	32	30	346	182	0.298736	0.206947	2.661543	1.346594	6.03E-11	1.30E-09	3.004183448	up	[M]	Cell wall/membrane/envelope biogenesis	Molecular Function: protein kinase activity (GO:0004672);; Biological Process: phosphate-containing compound metabolic process (GO:0006796);; Cellular Component: membrane (GO:0016020);; Molecular Function: ubiquitin-like protein transferase activity (GO:0019787);; Biological Process: protein modification by small protein conjugation (GO:0032446);; Molecular Function: purine ribonucleoside binding…	--	--	--	--	Protein tyrosine and serine/threonine kinase;; Protein kinase domain;; U-box domain	sp|Q8S8S7|PUB34_ARATH U-box domain-containing protein 34 OS=Arabidopsis thaliana OX=3702 GN=PUB34 PE=3 SV=1	T	Signal transduction mechanisms	U-box domain-containing protein kinase family protein [Arabidopsis thaliana]
AT5G36140	250	154	2940	605	6.016327	2.755118	56.357857	11.141352	2.08E-07	2.33E-06	3.002404518	up	[QV]	Secondary metabolites biosynthesis, transport and catabolism;; Defense mechanisms	--	K20667|0|ath:AT5G36140|CYP716A2; cytochrome P450, family 716, subfamily A, polypeptide 2	--	[QI]	Secondary metabolites biosynthesis, transport and catabolism;; Lipid transport and metabolism	Cytochrome P450	sp|A0A140JWM8|C7162_ARATH Cytochrome P450 716A2 OS=Arabidopsis thaliana OX=3702 GN=CYP716A2 PE=2 SV=1	Q	Secondary metabolites biosynthesis, transport and catabolism	cytochrome P450, family 716, subfamily A, polypeptide 2 [Arabidopsis thaliana]
AT4G15480	125	183	1558	1011	1.795113	1.966808	17.908733	11.166613	3.45E-22	2.94E-20	2.999724157	up	[G]	Carbohydrate transport and metabolism	Biological Process: response to UV (GO:0009411);; Biological Process: flavonoid metabolic process (GO:0009812);; Molecular Function: UDP-glucosyltransferase activity (GO:0035251);; Biological Process: response to chemical (GO:0042221);;	--	--	[GC]	Carbohydrate transport and metabolism;; Energy production and conversion	UDP-glucoronosyl and UDP-glucosyl transferase	sp|Q5XF20|U84A1_ARATH UDP-glycosyltransferase 84A1 OS=Arabidopsis thaliana OX=3702 GN=UGT84A1 PE=1 SV=1	CG	Energy production and conversion;; Carbohydrate transport and metabolism	UDP-Glycosyltransferase superfamily protein [Arabidopsis thaliana]
AT1G22770	1741	1970	15431	15566	10.030064	8.454157	70.736275	68.597511	7.01E-45	2.12E-42	2.998497234	up	--	--	Biological Process: response to reactive oxygen species (GO:0000302);; Molecular Function: binding (GO:0005488);; Biological Process: transcription, DNA-templated (GO:0006351);; Biological Process: phototransduction (GO:0007602);; Biological Process: circadian rhythm (GO:0007623);; Biological Process: response to temperature stimulus (GO:0009266);; Biological Process: response to red or far red l…	K12124|0|ath:AT1G22770|GI; gigantea protein (GI)	Circadian rhythm - plant (ko04712)	--	--	--	sp|Q9SQI2|GIGAN_ARATH Protein GIGANTEA OS=Arabidopsis thaliana OX=3702 GN=GI PE=1 SV=2	S	Function unknown	gigantea protein (GI) [Arabidopsis thaliana]
AT1G72416	161	380	1504	2836	3.136769	6.195231	24.781008	45.184572	1.86E-12	5.06E-11	2.995237073	up	[O]	Posttranslational modification, protein turnover, chaperones	Cellular Component: intrinsic component of membrane (GO:0031224);;	--	--	[O]	Posttranslational modification, protein turnover, chaperones	DnaJ domain	sp|B9KAB9|DNAJ_THENN Chaperone protein DnaJ OS=Thermotoga neapolitana (strain ATCC 49049 / DSM 4359 / NS-E) OX=309803 GN=dnaJ PE=3 SV=1	O	Posttranslational modification, protein turnover, chaperones	Chaperone DnaJ-domain superfamily protein [Arabidopsis thaliana]
AT5G11150	406	348	2791	3506	7.48687	4.709276	40.450968	48.890215	8.32E-25	8.65E-23	2.987916698	up	--	--	--	K08515|1.34895e-147|ath:AT5G11150|VAMP713; vesicle-associated membrane protein 713	SNARE interactions in vesicular transport (ko04130)	[U]	Intracellular trafficking, secretion, and vesicular transport	Synaptobrevin;; Regulated-SNARE-like domain	sp|Q9LFP1|VA713_ARATH Vesicle-associated membrane protein 713 OS=Arabidopsis thaliana OX=3702 GN=VAMP713 PE=1 SV=1	U	Intracellular trafficking, secretion, and vesicular transport	vesicle-associated membrane protein 713 [Arabidopsis thaliana]
MSTRG.13654	182	152	1252	1529	2.277635	1.0075	9.009452	13.713408	1.98E-22	1.70E-20	2.982683129	up	--	--	--	--	--	--	--	--	sp|Q9LEX8|Y3093_ARATH Uncharacterized protein At3g60930, chloroplastic OS=Arabidopsis thaliana OX=3702 GN=At3g60930 PE=1 SV=1	L	Replication, recombination and repair	RecName: Full=Uncharacterized protein At3g60930, chloroplastic; Flags: Precursor
AT4G01970	13	17	112	130	0.098832	0.092536	0.683613	0.774014	1.96E-08	2.72E-07	2.957360208	up	[G]	Carbohydrate transport and metabolism	Biological Process: response to stress (GO:0006950);; Molecular Function: galactosyltransferase activity (GO:0008378);; Biological Process: response to abiotic stimulus (GO:0009628);; Biological Process: primary metabolic process (GO:0044238);;	K06611|0|ath:AT4G01970|STS; stachyose synthase	Galactose metabolism (ko00052)	--	--	Raffinose synthase or seed imbibition protein Sip1	sp|Q9SYJ4|RFS4_ARATH Probable galactinol--sucrose galactosyltransferase 4 OS=Arabidopsis thaliana OX=3702 GN=RFS4 PE=2 SV=3	S	Function unknown	stachyose synthase [Arabidopsis thaliana]
AT5G55010	12	26	155	143	0.545732	0.915443	5.99509	5.321287	6.78E-09	1.03E-07	2.930044174	up	--	--	Cellular Component: intracellular membrane-bounded organelle (GO:0043231);;	--	--	--	--	--	--	--	--	hypothetical protein AT5G55010 [Arabidopsis thaliana]
AT2G23120	2577	2882	21875	21554	80.553078	67.133568	544.120056	515.415039	8.94E-44	2.47E-41	2.926915556	up	--	--	Cellular Component: cytoplasm (GO:0005737);; Cellular Component: membrane (GO:0016020);;	--	--	--	--	Late embryogenesis abundant protein 18	--	S	Function unknown	hypothetical protein AT2G23118 [Arabidopsis thaliana]
AT5G62350	2906	4221	29026	26982	58.386932	63.180779	463.965576	414.620422	1.48E-37	3.02E-35	2.92332948	up	--	--	Molecular Function: enzyme inhibitor activity (GO:0004857);; Biological Process: negative regulation of molecular function (GO:0044092);;	--	--	--	--	Plant invertase/pectin methylesterase inhibitor	sp|Q9STY5|PMI11_ARATH Pectinesterase inhibitor 11 OS=Arabidopsis thaliana OX=3702 GN=PMEI11 PE=2 SV=1	S	Function unknown	Plant invertase/pectin methylesterase inhibitor superfamily protein [Arabidopsis thaliana]
AT5G46600	44	68	501	378	0.555404	0.651076	5.126519	3.720554	7.10E-17	3.55E-15	2.916069007	up	[S]	Function unknown	Biological Process: C4-dicarboxylate transport (GO:0015740);; Cellular Component: intrinsic component of membrane (GO:0031224);;	--	--	[R]	General function prediction only	Aluminium activated malate transporter;; Fusaric acid resistance protein-like;; Fusaric acid resistance protein family;; Putative ER transporter, 6TM, N-terminal	sp|Q9LS23|ALMTD_ARATH Aluminum-activated malate transporter 13 OS=Arabidopsis thaliana OX=3702 GN=ALMT13 PE=2 SV=1	S	Function unknown	aluminum activated malate transporter family protein [Arabidopsis thaliana]
AT5G53870	11	40	197	192	0.172856	0.476948	2.524285	2.360537	6.73E-08	8.41E-07	2.91365129	up	--	--	--	--	--	--	--	Plastocyanin-like domain	sp|Q9T076|ENL2_ARATH Early nodulin-like protein 2 OS=Arabidopsis thaliana OX=3702 GN=At4g27520 PE=1 SV=1	S	Function unknown	early nodulin-like protein 1 [Arabidopsis thaliana]
AT2G31380	1453	2529	12211	18227	28.403196	36.838299	189.948822	272.583771	1.66E-19	1.06E-17	2.905131638	up	--	--	Molecular Function: nucleic acid binding transcription factor activity (GO:0001071);; Molecular Function: protein binding (GO:0005515);; Cellular Component: intracellular (GO:0005622);; Biological Process: transcription, DNA-templated (GO:0006351);; Biological Process: photomorphogenesis (GO:0009640);; Molecular Function: transition metal ion binding (GO:0046914);;	--	--	--	--	B-box zinc finger	sp|Q9SID1|BBX25_ARATH B-box zinc finger protein 25 OS=Arabidopsis thaliana OX=3702 GN=BBX25 PE=1 SV=2	K	Transcription	salt tolerance homologue [Arabidopsis thaliana]
AT3G14890	641	525	5421	3869	6.720412	4.096953	45.214085	31.0189	1.53E-23	1.46E-21	2.90346406	up	--	--	Molecular Function: nucleic acid binding (GO:0003676);; Biological Process: transcription, DNA-templated (GO:0006351);; Cellular Component: nuclear lumen (GO:0031981);; Molecular Function: transition metal ion binding (GO:0046914);;	K08073|0|ath:AT3G14890|phosphoesterase	--	[KLO]	Transcription;; Replication, recombination and repair;; Posttranslational modification, protein turnover, chaperones	Polynucleotide kinase 3 phosphatase;; Poly(ADP-ribose) polymerase and DNA-Ligase Zn-finger region	sp|Q84JE8|ZDP_ARATH Polynucleotide 3&apos;-phosphatase ZDP OS=Arabidopsis thaliana OX=3702 GN=ZDP PE=1 SV=1	KLO	Transcription;; Replication, recombination and repair;; Posttranslational modification, protein turnover, chaperones	unnamed protein product [Arabidopsis thaliana]
AT2G46670	53	75	498	482	1.658233	1.760022	12.513011	11.65822	1.70E-19	1.07E-17	2.882171053	up	--	--	Molecular Function: nucleic acid binding (GO:0003676);; Biological Process: transcription, DNA-templated (GO:0006351);; Biological Process: response to abiotic stimulus (GO:0009628);; Biological Process: intracellular signal transduction (GO:0035556);; Cellular Component: intracellular membrane-bounded organelle (GO:0043231);; Biological Process: rhythmic process (GO:0048511);;	--	--	[K]	Transcription	CCT motif	sp|Q8L500|APRR9_ARATH Two-component response regulator-like APRR9 OS=Arabidopsis thaliana OX=3702 GN=APRR9 PE=1 SV=2	K	Transcription	CCT motif family protein [Arabidopsis thaliana]
AT1G54570	686	1100	6744	6805	6.164546	7.367471	48.266891	46.822079	1.33E-29	1.90E-27	2.87972418	up	[I]	Lipid transport and metabolism	Biological Process: triglyceride metabolic process (GO:0006641);; Cellular Component: chloroplast stroma (GO:0009570);; Biological Process: diterpenoid metabolic process (GO:0016101);; Molecular Function: acylglycerol O-acyltransferase activity (GO:0016411);;	--	--	--	--	Serine aminopeptidase, S33;; Diacylglycerol acyltransferase;; alpha/beta hydrolase fold;; Alpha/beta hydrolase family;; alpha/beta hydrolase fold	sp|Q9ZVN2|Y1457_ARATH Acyltransferase-like protein At1g54570, chloroplastic OS=Arabidopsis thaliana OX=3702 GN=At1g54570 PE=1 SV=1	I	Lipid transport and metabolism	Esterase/lipase/thioesterase family protein [Arabidopsis thaliana]
AT1G27760	3359	4305	27149	31330	40.943126	39.110558	262.493465	291.440751	2.66E-35	4.94E-33	2.878648209	up	--	--	Biological Process: response to osmotic stress (GO:0006970);; Cellular Component: intracellular membrane-bounded organelle (GO:0043231);;	--	--	[Z]	Cytoskeleton	Interferon-related developmental regulator (IFRD);; Interferon-related protein conserved region	sp|Q5S1U6|IFRD1_PIG Interferon-related developmental regulator 1 OS=Sus scrofa OX=9823 GN=IFRD1 PE=2 SV=1	Z	Cytoskeleton	interferon-related developmental regulator family protein / IFRD protein family [Arabidopsis thaliana]
AT4G11590	5	9	50	56	0.091275	0.129079	0.814193	0.874577	0.000119232	0.000667593	2.875447774	up	--	--	Biological Process: protein modification by small protein conjugation (GO:0032446);; Cellular Component: intracellular membrane-bounded organelle (GO:0043231);;	--	--	--	--	F-box associated domain;; F-box domain	sp|Q9T0C7|FB231_ARATH F-box protein At4g11590 OS=Arabidopsis thaliana OX=3702 GN=At4g11590 PE=1 SV=1	S	Function unknown	F-box associated ubiquitination effector family protein [Arabidopsis thaliana]
AT1G03905	296	225	2194	1867	4.854203	2.740473	30.872995	24.178147	4.10E-22	3.45E-20	2.872995478	up	[V]	Defense mechanisms	Cellular Component: membrane (GO:0016020);; Biological Process: vesicle-mediated transport (GO:0016192);; Molecular Function: nucleoside-triphosphatase activity (GO:0017111);; Molecular Function: purine ribonucleoside binding (GO:0032550);; Cellular Component: intracellular part (GO:0044424);;	K12608|1.36013e-142|ath:AT1G03905|ABCI19; P-loop containing nucleoside triphosphate hydrolases superfamily protein	RNA degradation (ko03018)	[RK]	General function prediction only;; Transcription	--	sp|Q3EDJ0|AB19I_ARATH ABC transporter I family member 19 OS=Arabidopsis thaliana OX=3702 GN=ABCI19 PE=2 SV=1	K	Transcription	P-loop containing nucleoside triphosphate hydrolases superfamily protein [Arabidopsis thaliana]
AT1G73010	767	1116	5309	8820	14.53111	15.752775	80.060074	127.866676	1.28E-18	7.54E-17	2.870319607	up	--	--	Molecular Function: endopeptidase activity (GO:0004175);; Biological Process: proteolysis (GO:0006508);; Biological Process: phosphate-containing compound metabolic process (GO:0006796);; Biological Process: cell surface receptor signaling pathway (GO:0007166);; Biological Process: cellular response to starvation (GO:0009267);; Cellular Component: membrane (GO:0016020);; Molecular Function: pyrop…	K13248|0|ath:AT1G73010|PS2; inorganic pyrophosphatase 1	Vitamin B6 metabolism (ko00750);; Biosynthesis of cofactors (ko01240)	[R]	General function prediction only	Putative Phosphatase;; haloacid dehalogenase-like hydrolase	sp|Q67YC0|PPSP1_ARATH Inorganic pyrophosphatase 1 OS=Arabidopsis thaliana OX=3702 GN=PS2 PE=1 SV=1	S	Function unknown	inorganic pyrophosphatase 1 [Arabidopsis thaliana]
AT2G36760	7	16	52	118	0.092683	0.172095	0.623751	1.364442	5.87E-05	0.000359935	2.867931909	up	[G]	Carbohydrate transport and metabolism	Cellular Component: plastid (GO:0009536);; Biological Process: flavonoid metabolic process (GO:0009812);; Molecular Function: UDP-glucosyltransferase activity (GO:0035251);;	K13496|0|ath:AT2G36760|UGT73C2; UDP-glucosyl transferase 73C2	Zeatin biosynthesis (ko00908)	[GC]	Carbohydrate transport and metabolism;; Energy production and conversion	UDP-glucoronosyl and UDP-glucosyl transferase	sp|Q9ZQ98|U73C2_ARATH UDP-glycosyltransferase 73C2 OS=Arabidopsis thaliana OX=3702 GN=UGT73C2 PE=3 SV=1	CG	Energy production and conversion;; Carbohydrate transport and metabolism	UDP-glucosyl transferase 73C2 [Arabidopsis thaliana]
AT2G40330	299	551	2417	3852	4.601782	6.326199	29.657618	45.450912	4.42E-16	2.01E-14	2.857409671	up	--	--	Molecular Function: binding (GO:0005488);; Cellular Component: membrane (GO:0016020);; Molecular Function: phosphatase inhibitor activity (GO:0019212);;	K14496|9.26435e-137|ath:AT2G40330|PYL6; PYR1-like 6	MAPK signaling pathway - plant (ko04016);; Plant hormone signal transduction (ko04075)	--	--	Polyketide cyclase / dehydrase and lipid transport;; Pathogenesis-related protein Bet v 1 family;; Polyketide cyclase / dehydrase and lipid transport	sp|Q8S8E3|PYL6_ARATH Abscisic acid receptor PYL6 OS=Arabidopsis thaliana OX=3702 GN=PYL6 PE=1 SV=1	S	Function unknown	PYR1-like 6 [Arabidopsis thaliana]
AT5G06760	429	303	3238	2428	11.761691	6.186106	70.724525	50.984173	2.99E-19	1.85E-17	2.855009431	up	--	--	Biological Process: developmental process involved in reproduction (GO:0003006);; Cellular Component: cytoplasm (GO:0005737);; Biological Process: response to stress (GO:0006950);; Biological Process: post-embryonic development (GO:0009791);;	--	--	--	--	Late embryogenesis abundant (LEA) group 1	sp|Q9FG31|LEA46_ARATH Late embryogenesis abundant protein 46 OS=Arabidopsis thaliana OX=3702 GN=LEA46 PE=2 SV=1	S	Function unknown	Late Embryogenesis Abundant 4-5 [Arabidopsis thaliana]
AT5G23220	399	271	3023	2155	8.575056	4.341617	51.710846	35.43359	1.15E-17	6.12E-16	2.849426536	up	[HR]	Coenzyme transport and metabolism;; General function prediction only	--	--	--	--	--	Isochorismatase family	sp|Q9FMX8|NIC3_ARATH Nicotinamidase 3 OS=Arabidopsis thaliana OX=3702 GN=NIC3 PE=1 SV=1	F	Nucleotide transport and metabolism	nicotinamidase 3 [Arabidopsis thaliana]
AT3G21560	1465	1818	12018	12555	18.840338	17.416742	122.949684	123.482239	5.52E-39	1.22E-36	2.846512473	up	[G]	Carbohydrate transport and metabolism	Biological Process: response to abiotic stimulus (GO:0009628);; Biological Process: phenylpropanoid metabolic process (GO:0009698);; Biological Process: flavonoid biosynthetic process (GO:0009813);; Molecular Function: UDP-glucosyltransferase activity (GO:0035251);; Biological Process: response to chemical (GO:0042221);; Cellular Component: intracellular part (GO:0044424);;	K13068|0|ath:AT3G21560|UGT84A2; UDP-Glycosyltransferase superfamily protein	Phenylpropanoid biosynthesis (ko00940)	[GC]	Carbohydrate transport and metabolism;; Energy production and conversion	UDP-glucoronosyl and UDP-glucosyl transferase	sp|Q9LVF0|U84A2_ARATH UDP-glycosyltransferase 84A2 OS=Arabidopsis thaliana OX=3702 GN=UGT84A2 PE=1 SV=1	CG	Energy production and conversion;; Carbohydrate transport and metabolism	UDP-Glycosyltransferase superfamily protein [Arabidopsis thaliana]
AT1G13930	8968	13569	70474	94594	243.566879	274.529938	1522.577759	1964.684204	2.49E-24	2.50E-22	2.833102185	up	--	--	Biological Process: response to osmotic stress (GO:0006970);; Cellular Component: plastid envelope (GO:0009526);; Cellular Component: plastid stroma (GO:0009532);; Biological Process: response to hormone (GO:0009725);; Biological Process: response to metal ion (GO:0010038);; Cellular Component: membrane (GO:0016020);;	--	--	--	--	--	sp|Q9ZQ80|NDRP1_ARATH Nodulin-related protein 1 OS=Arabidopsis thaliana OX=3702 GN=NRP1 PE=1 SV=1	207		oleosin-B3-like protein [Arabidopsis thaliana]
AT1G62710	440	340	2808	3069	6.107883	3.513149	31.057396	32.633465	4.19E-22	3.52E-20	2.830264568	up	[O]	Posttranslational modification, protein turnover, chaperones	Molecular Function: endopeptidase activity (GO:0004175);; Biological Process: proteolysis (GO:0006508);; Cellular Component: intracellular membrane-bounded organelle (GO:0043231);;	K01369|0|ath:AT1G62710|BETA-VPE; beta vacuolar processing enzyme	--	[O]	Posttranslational modification, protein turnover, chaperones	Peptidase C13 family;; Caspase domain	sp|Q39044|VPEB_ARATH Vacuolar-processing enzyme beta-isozyme OS=Arabidopsis thaliana OX=3702 GN=bVPE PE=2 SV=3	O	Posttranslational modification, protein turnover, chaperones	beta vacuolar processing enzyme [Arabidopsis thaliana]
AT1G56300	207	245	1606	1735	3.005589	2.667109	20.189244	20.623054	1.81E-29	2.58E-27	2.826372115	up	[O]	Posttranslational modification, protein turnover, chaperones	Cellular Component: intracellular membrane-bounded organelle (GO:0043231);;	--	--	[S]	Function unknown	Protein similar to CwfJ C-terminus 1;; Protein similar to CwfJ C-terminus 2;; DnaJ domain	sp|Q28C44|C19L2_XENTR CWF19-like protein 2 OS=Xenopus tropicalis OX=8364 GN=cwf19l2 PE=2 SV=1	S	Function unknown	hypothetical protein AXX17_AT1G50990 [Arabidopsis thaliana]
AT2G46790	494	865	5021	4886	6.251823	8.133932	49.829525	46.686049	6.59E-25	6.97E-23	2.826154243	up	[TK]	Signal transduction mechanisms;; Transcription	Molecular Function: nucleic acid binding (GO:0003676);; Biological Process: transcription, DNA-templated (GO:0006351);; Biological Process: cation transport (GO:0006812);; Biological Process: response to abiotic stimulus (GO:0009628);; Cellular Component: membrane (GO:0016020);; Biological Process: intracellular signal transduction (GO:0035556);; Cellular Component: intracellular membrane-bounded…	K12128|0|ath:AT2G46790|PRR9; pseudo-response regulator 9	Circadian rhythm - plant (ko04712)	[K]	Transcription	Response regulator receiver domain	sp|Q8L500|APRR9_ARATH Two-component response regulator-like APRR9 OS=Arabidopsis thaliana OX=3702 GN=APRR9 PE=1 SV=2	K	Transcription	pseudo-response regulator 9 [Arabidopsis thaliana]
AT4G27570	13	19	132	104	0.182598	0.204112	1.563338	1.188417	7.40E-08	9.15E-07	2.823522104	up	--	--	Molecular Function: transferase activity, transferring glycosyl groups (GO:0016757);;	--	--	[GC]	Carbohydrate transport and metabolism;; Energy production and conversion	UDP-glucoronosyl and UDP-glucosyl transferase	sp|Q9T081|U79B3_ARATH UDP-glycosyltransferase 79B3 OS=Arabidopsis thaliana OX=3702 GN=UGT79B3 PE=2 SV=1	CG	Energy production and conversion;; Carbohydrate transport and metabolism	UDP-Glycosyltransferase superfamily protein [Arabidopsis thaliana]
AT2G35960	630	1008	4785	7050	13.615967	16.232771	82.28318	116.545029	1.23E-19	8.01E-18	2.818437131	up	--	--	Cellular Component: plasma membrane (GO:0005886);; Cellular Component: intrinsic component of membrane (GO:0031224);;	--	--	--	--	Late embryogenesis abundant protein	sp|Q9SJ54|NHL12_ARATH NDR1/HIN1-like protein 12 OS=Arabidopsis thaliana OX=3702 GN=NHL12 PE=2 SV=1	S	Function unknown	NDR1/HIN1-like 12 [Arabidopsis thaliana]
AT4G19230	549	457	4522	3009	6.421515	3.989786	42.230539	27.000507	7.73E-21	5.73E-19	2.812925812	up	[QV]	Secondary metabolites biosynthesis, transport and catabolism;; Defense mechanisms	Biological Process: steroid metabolic process (GO:0008202);; Biological Process: response to light stimulus (GO:0009416);; Biological Process: response to fungus (GO:0009620);; Biological Process: abscisic acid metabolic process (GO:0009687);; Biological Process: seed dormancy process (GO:0010162);; Molecular Function: oxidoreductase activity, acting on paired donors, with incorporation or reduct…	K09843|0|ath:AT4G19230|CYP707A1; cytochrome P450, family 707, subfamily A, polypeptide 1	Carotenoid biosynthesis (ko00906)	[QI]	Secondary metabolites biosynthesis, transport and catabolism;; Lipid transport and metabolism	Cytochrome P450	sp|Q949P1|ABAH1_ARATH Abscisic acid 8&apos;-hydroxylase 1 OS=Arabidopsis thaliana OX=3702 GN=CYP707A1 PE=1 SV=1	Q	Secondary metabolites biosynthesis, transport and catabolism	cytochrome P450, family 707, subfamily A, polypeptide 1 [Arabidopsis thaliana]
AT5G23240	112	280	1096	1676	1.613497	3.012588	12.616087	18.546736	6.12E-12	1.55E-10	2.810477819	up	[C]	Energy production and conversion	Cellular Component: plastid (GO:0009536);;	--	--	[O]	Posttranslational modification, protein turnover, chaperones	DnaJ domain;; 4Fe-4S single cluster domain of Ferredoxin I;; 4Fe-4S single cluster domain	sp|Q9FMX6|DJC76_ARATH Chaperone protein dnaJ C76, chloroplastic OS=Arabidopsis thaliana OX=3702 GN=DJC76 PE=2 SV=1	O	Posttranslational modification, protein turnover, chaperones	unnamed protein product [Arabidopsis thaliana]
AT2G19190	95	328	1488	1483	0.871721	2.238299	10.864443	10.411414	2.17E-10	4.28E-09	2.80573189	up	[T]	Signal transduction mechanisms	Molecular Function: protein kinase activity (GO:0004672);; Biological Process: cellular protein modification process (GO:0006464);; Biological Process: response to bacterium (GO:0009617);; Cellular Component: intrinsic component of membrane (GO:0031224);; Molecular Function: purine ribonucleoside binding (GO:0032550);;	K16224|0|ath:AT2G19190|FRK1; FLG22-induced receptor-like kinase 1	MAPK signaling pathway - plant (ko04016);; Plant-pathogen interaction (ko04626)	--	--	Malectin-like domain;; Protein kinase domain;; Protein tyrosine and serine/threonine kinase;; Leucine rich repeat;; Leucine Rich repeats (2 copies)	sp|O64483|SIRK_ARATH Senescence-induced receptor-like serine/threonine-protein kinase OS=Arabidopsis thaliana OX=3702 GN=SIRK PE=1 SV=1	T	Signal transduction mechanisms	FLG22-induced receptor-like kinase 1 [Arabidopsis thaliana]
AT2G17280	341	332	2666	2288	6.84854	4.966932	42.792827	35.401006	1.15E-29	1.66E-27	2.80426018	up	[G]	Carbohydrate transport and metabolism	Cellular Component: cytoplasm (GO:0005737);;	--	--	[G]	Carbohydrate transport and metabolism	Histidine phosphatase superfamily (branch 1)	sp|Q8GY96|PGM_ARATH Phosphoglycerate mutase-like protein OS=Arabidopsis thaliana OX=3702 GN=PGM PE=2 SV=1	G	Carbohydrate transport and metabolism	Phosphoglycerate mutase family protein [Arabidopsis thaliana]
AT5G05410	168	235	1021	1865	2.516003	2.62905	12.19248	21.417824	2.09E-14	7.61E-13	2.802118101	up	--	--	--	K09286|0|ath:AT5G05410|DREB2A; DRE-binding protein 2A	--	--	--	AP2 domain	sp|O82132|DRE2A_ARATH Dehydration-responsive element-binding protein 2A OS=Arabidopsis thaliana OX=3702 GN=DREB2A PE=1 SV=1	K	Transcription	DRE-binding protein 2A [Arabidopsis thaliana]
AT5G56080	9	35	193	118	0.169967	0.489423	2.911907	1.710992	3.37E-06	2.86E-05	2.796169548	up	[O]	Posttranslational modification, protein turnover, chaperones	Biological Process: cell morphogenesis involved in differentiation (GO:0000904);; Biological Process: response to ethylene (GO:0009723);; Biological Process: response to iron ion (GO:0010039);; Biological Process: vascular transport (GO:0010232);; Molecular Function: transferase activity, transferring alkyl or aryl (other than methyl) groups (GO:0016765);; Biological Process: heterocycle biosynth…	K05953|0|ath:AT5G56080|NAS2; nicotianamine synthase 2	--	--	--	Nicotianamine synthase protein;; Methyltransferase domain	sp|Q9FKT9|NAS2_ARATH Nicotianamine synthase 2 OS=Arabidopsis thaliana OX=3702 GN=NAS2 PE=2 SV=1	S	Function unknown	nicotianamine synthase 2 [Arabidopsis thaliana]
AT2G36270	44	38	289	309	0.584432	0.361071	2.98336	3.067169	1.92E-13	5.99E-12	2.79332799	up	--	--	Molecular Function: nucleic acid binding transcription factor activity (GO:0001071);; Biological Process: response to acid chemical (GO:0001101);; Molecular Function: DNA binding (GO:0003677);; Biological Process: transcription, DNA-templated (GO:0006351);; Biological Process: response to osmotic stress (GO:0006970);; Biological Process: hormone-mediated signaling pathway (GO:0009755);; Biologica…	K14432|0|ath:AT2G36270|ABI5; Basic-leucine zipper (bZIP) transcription factor family protein	Plant hormone signal transduction (ko04075)	--	--	bZIP transcription factor;; Basic region leucine zipper;; bZIP Maf transcription factor	sp|Q9SJN0|ABI5_ARATH Protein ABSCISIC ACID-INSENSITIVE 5 OS=Arabidopsis thaliana OX=3702 GN=ABI5 PE=1 SV=1	K	Transcription	Basic-leucine zipper (bZIP) transcription factor family protein [Arabidopsis thaliana]
AT5G02490	1400	1771	11099	11721	13.970007	13.159874	88.098717	89.438782	1.10E-36	2.18E-34	2.791198002	up	[O]	Posttranslational modification, protein turnover, chaperones	Cellular Component: cytoplasm (GO:0005737);; Biological Process: transcription, DNA-templated (GO:0006351);; Biological Process: response to stress (GO:0006950);; Biological Process: response to metal ion (GO:0010038);; Cellular Component: membrane (GO:0016020);; Cellular Component: external encapsulating structure (GO:0030312);; Molecular Function: purine ribonucleoside binding (GO:0032550);; Ce…	K03283|0|ath:AT5G02490|Hsp70-2; Heat shock protein 70 (Hsp 70) family protein	Spliceosome (ko03040);; Protein processing in endoplasmic reticulum (ko04141);; Endocytosis (ko04144)	[O]	Posttranslational modification, protein turnover, chaperones	Hsp70 protein;; MreB/Mbl protein;; NAD-specific glutamate dehydrogenase	sp|P22954|HS702_ARATH Heat shock 70 kDa protein 2 OS=Arabidopsis thaliana OX=3702 GN=HSP70-2 PE=1 SV=2	O	Posttranslational modification, protein turnover, chaperones	Heat shock protein 70 (Hsp 70) family protein [Arabidopsis thaliana]
AT4G34550	32	96	391	497	0.578965	1.344468	5.939239	7.267907	1.25E-09	2.14E-08	2.782362416	up	--	--	--	--	--	--	--	--	sp|Q84V03|FB348_ARATH F-box protein At2g16365 OS=Arabidopsis thaliana OX=3702 GN=At2g16365 PE=2 SV=2	S	Function unknown	F-box protein [Arabidopsis thaliana]
AT5G40180	4	17	48	96	0.11645	0.381394	1.177501	2.272525	0.000382066	0.001825409	2.778086462	up	--	--	Cellular Component: intrinsic component of membrane (GO:0031224);;	--	--	--	--	GDSL/SGNH-like Acyl-Esterase family found in Pmr5 and Cas1p	sp|Q9LRS2|TBL22_ARATH Protein ALTERED XYLOGLUCAN 4-like OS=Arabidopsis thaliana OX=3702 GN=AXY4L PE=2 SV=1	S	Function unknown	protein ALTERED XYLOGLUCAN 4-like [Capsella rubella]
AT4G04450	55	73	475	438	0.625231	0.624285	4.442138	3.764173	3.13E-18	1.76E-16	2.7761485	up	--	--	Molecular Function: regulatory region DNA binding (GO:0000975);; Molecular Function: nucleic acid binding transcription factor activity (GO:0001071);; Biological Process: transcription, DNA-templated (GO:0006351);; Cellular Component: intracellular membrane-bounded organelle (GO:0043231);;	--	--	--	--	WRKY DNA -binding domain	sp|Q9XEC3|WRK42_ARATH WRKY transcription factor 42 OS=Arabidopsis thaliana OX=3702 GN=WRKY42 PE=1 SV=1	K	Transcription	unnamed protein product [Arabidopsis thaliana]
AT4G38380	193	155	1374	1152	2.04434	1.233737	11.714592	9.479747	1.07E-20	7.79E-19	2.773785813	up	[V]	Defense mechanisms	Cellular Component: chloroplast envelope (GO:0009941);; Molecular Function: secondary active transmembrane transporter activity (GO:0015291);; Biological Process: drug transport (GO:0015893);; Cellular Component: intrinsic component of membrane (GO:0031224);;	--	--	[R]	General function prediction only	MatE;; Polysaccharide biosynthesis C-terminal domain	sp|Q9SVE7|DTX45_ARATH Protein DETOXIFICATION 45, chloroplastic OS=Arabidopsis thaliana OX=3702 GN=DTX45 PE=2 SV=2	V	Defense mechanisms	MATE efflux family protein [Arabidopsis thaliana]
AT5G42570	950	994	7540	6437	20.939705	16.32725	132.306686	108.583961	9.12E-35	1.64E-32	2.773684702	up	--	--	Cellular Component: cell-cell junction (GO:0005911);; Cellular Component: plastid (GO:0009536);; Biological Process: protein transport (GO:0015031);; Cellular Component: intrinsic component of membrane (GO:0031224);; Cellular Component: vacuolar part (GO:0044437);;	K14009|3.25053e-126|ath:AT5G42570|B-cell receptor-associated 31-like protein	Protein processing in endoplasmic reticulum (ko04141)	[V]	Defense mechanisms	--	--	V	Defense mechanisms	B-cell receptor-associated 31-like protein [Arabidopsis thaliana]
AT5G61370	60	113	564	646	0.782608	1.103292	5.885468	6.487109	1.54E-15	6.51E-14	2.77013197	up	--	--	Cellular Component: intracellular membrane-bounded organelle (GO:0043231);;	--	--	[R]	General function prediction only	PPR repeat family;; PPR repeat;; Pentatricopeptide repeat domain;; PPR repeat;; Pentacotripeptide-repeat region of PRORP	sp|Q9FLJ6|PP439_ARATH Pentatricopeptide repeat-containing protein At5g61370, mitochondrial OS=Arabidopsis thaliana OX=3702 GN=At5g61370 PE=2 SV=1	S	Function unknown	Pentatricopeptide repeat (PPR) superfamily protein [Arabidopsis thaliana]
AT2G19450	659	568	4733	4048	7.158346	4.599945	40.941311	33.662262	5.02E-26	5.67E-24	2.755965431	up	--	--	Biological Process: response to acid chemical (GO:0001101);; Biological Process: developmental process involved in reproduction (GO:0003006);; Molecular Function: nucleic acid binding (GO:0003676);; Biological Process: DNA recombination (GO:0006310);; Biological Process: triglyceride metabolic process (GO:0006641);; Biological Process: response to osmotic stress (GO:0006970);; Biological Process:…	K11155|0|ath:AT2G19450|TAG1; membrane bound O-acyl transferase (MBOAT) family protein	Glycerolipid metabolism (ko00561)	[I]	Lipid transport and metabolism	MBOAT, membrane-bound O-acyltransferase family;; Membrane bound O-acyl transferase family	sp|Q9SLD2|DGAT1_ARATH Diacylglycerol O-acyltransferase 1 OS=Arabidopsis thaliana OX=3702 GN=DGAT1 PE=1 SV=2	I	Lipid transport and metabolism	membrane bound O-acyl transferase (MBOAT) family protein [Arabidopsis thaliana]
AT3G21150	72	104	521	703	1.380485	1.485497	7.999334	10.37744	4.93E-16	2.22E-14	2.753202751	up	--	--	Molecular Function: nucleic acid binding transcription factor activity (GO:0001071);; Molecular Function: nucleic acid binding (GO:0003676);; Biological Process: transcription, DNA-templated (GO:0006351);; Biological Process: response to red or far red light (GO:0009639);; Biological Process: flower development (GO:0009908);; Biological Process: response to organonitrogen compound (GO:0010243);; …	--	--	--	--	--	sp|Q9LJB7|BBX32_ARATH B-box zinc finger protein 32 OS=Arabidopsis thaliana OX=3702 GN=BBX32 PE=1 SV=1	K	Transcription	B-box 32 [Arabidopsis thaliana]
AT4G27820	753	1649	6735	9643	9.969873	16.165982	71.232465	96.138302	1.38E-14	5.21E-13	2.751804965	up	[G]	Carbohydrate transport and metabolism	--	K01188|0|ath:AT4G27820|BGLU9; beta glucosidase 9	Cyanoamino acid metabolism (ko00460);; Starch and sucrose metabolism (ko00500);; Phenylpropanoid biosynthesis (ko00940)	[G]	Carbohydrate transport and metabolism	Glycosyl hydrolase family 1	sp|Q9STP4|BGL09_ARATH Beta-glucosidase 9 OS=Arabidopsis thaliana OX=3702 GN=BGLU9 PE=2 SV=2	G	Carbohydrate transport and metabolism	beta glucosidase 9 [Arabidopsis thaliana]
AT1G62720	17	20	137	123	0.246224	0.225773	1.660296	1.429524	2.16E-08	2.97E-07	2.748845365	up	--	--	Biological Process: mRNA metabolic process (GO:0016071);; Cellular Component: intracellular membrane-bounded organelle (GO:0043231);; Biological Process: single-multicellular organism process (GO:0044707);;	--	--	[R]	General function prediction only	PPR repeat family;; PPR repeat;; PPR repeat;; Pentatricopeptide repeat domain;; Pentacotripeptide-repeat region of PRORP;; Mitochondrial 28S ribosomal protein S27	sp|Q9SI78|PPR93_ARATH Pentatricopeptide repeat-containing protein At1g62720 OS=Arabidopsis thaliana OX=3702 GN=At1g62720 PE=2 SV=1	AT	RNA processing and modification;; Signal transduction mechanisms	Pentatricopeptide repeat (PPR-like) superfamily protein [Arabidopsis thaliana]
AT1G79320	141	139	1033	945	2.514115	1.85058	14.746134	12.973209	5.25E-24	5.06E-22	2.74807538	up	[R]	General function prediction only	Molecular Function: endopeptidase activity (GO:0004175);; Cellular Component: plastid (GO:0009536);; Biological Process: programmed cell death (GO:0012501);; Biological Process: protein metabolic process (GO:0019538);;	--	--	[DO]	Cell cycle control, cell division, chromosome partitioning;; Posttranslational modification, protein turnover, chaperones	Caspase domain	sp|O64519|MCA6_ARATH Metacaspase-6 OS=Arabidopsis thaliana OX=3702 GN=AMC6 PE=1 SV=1	DO	Cell cycle control, cell division, chromosome partitioning;; Posttranslational modification, protein turnover, chaperones	metacaspase 6 [Arabidopsis thaliana]
AT5G17050	1949	1901	14226	12895	29.825172	21.67071	173.21553	150.941498	3.15E-33	5.33E-31	2.741336233	up	[G]	Carbohydrate transport and metabolism	Biological Process: cellular aromatic compound metabolic process (GO:0006725);; Biological Process: response to abiotic stimulus (GO:0009628);; Biological Process: flavonoid metabolic process (GO:0009812);; Cellular Component: intrinsic component of membrane (GO:0031224);; Molecular Function: UDP-glucosyltransferase activity (GO:0035251);;	K10757|0|ath:AT5G17050|UGT78D2; UDP-glucosyl transferase 78D2	Flavone and flavonol biosynthesis (ko00944)	[GC]	Carbohydrate transport and metabolism;; Energy production and conversion	UDP-glucoronosyl and UDP-glucosyl transferase	sp|Q9LFJ8|U78D2_ARATH Flavonol 3-O-glucosyltransferase OS=Arabidopsis thaliana OX=3702 GN=UGT78D2 PE=1 SV=1	CG	Energy production and conversion;; Carbohydrate transport and metabolism	UDP-glucosyl transferase 78D2 [Arabidopsis thaliana]
AT5G55180	2504	2332	17688	16208	32.687765	22.639162	187.071821	161.47235	4.93E-31	7.45E-29	2.731542519	up	--	--	Cellular Component: membrane (GO:0016020);; Molecular Function: hydrolase activity, acting on glycosyl bonds (GO:0016798);; Biological Process: primary metabolic process (GO:0044238);;	--	--	--	--	Glycosyl hydrolases family 17;; X8 domain	sp|Q9FJU9|E1313_ARATH Glucan endo-1,3-beta-glucosidase 13 OS=Arabidopsis thaliana OX=3702 GN=At5g56590 PE=2 SV=1	G	Carbohydrate transport and metabolism	unnamed protein product [Arabidopsis thaliana]
AT2G43140	330	392	1880	3060	3.519608	3.159797	16.438263	25.306294	3.42E-17	1.75E-15	2.724761184	up	--	--	Molecular Function: protein binding (GO:0005515);;	--	--	--	--	Helix-loop-helix DNA-binding domain	sp|Q9ZW81|BH129_ARATH Transcription factor bHLH129 OS=Arabidopsis thaliana OX=3702 GN=BHLH129 PE=3 SV=2	K	Transcription	basic helix-loop-helix (bHLH) DNA-binding superfamily protein [Arabidopsis thaliana]
AT1G06000	2153	1899	17123	11336	33.635239	22.1043	212.824799	135.449036	1.03E-21	8.36E-20	2.723475009	up	--	--	Molecular Function: transferase activity, transferring glycosyl groups (GO:0016757);;	--	--	[GC]	Carbohydrate transport and metabolism;; Energy production and conversion	UDP-glucoronosyl and UDP-glucosyl transferase	sp|Q9LNE6|U89C1_ARATH Flavonol 7-O-rhamnosyltransferase OS=Arabidopsis thaliana OX=3702 GN=UGT89C1 PE=1 SV=1	CG	Energy production and conversion;; Carbohydrate transport and metabolism	UDP-Glycosyltransferase superfamily protein [Arabidopsis thaliana]
AT5G22100	544	424	3472	3306	9.077662	5.266423	46.113728	42.214588	5.75E-22	4.76E-20	2.721484263	up	[A]	RNA processing and modification	Biological Process: gene expression (GO:0010467);; Biological Process: ribonucleoprotein complex biogenesis (GO:0022613);; Cellular Component: nuclear lumen (GO:0031981);;	K11108|0|ath:AT5G22100|RNA cyclase family protein	Ribosome biogenesis in eukaryotes (ko03008)	[A]	RNA processing and modification	RNA 3'-terminal phosphate cyclase;; RNA 3'-terminal phosphate cyclase (RTC), insert domain	sp|Q9C578|RCL1_ARATH Probable RNA 3&apos;-terminal phosphate cyclase-like protein OS=Arabidopsis thaliana OX=3702 GN=At5g22100 PE=2 SV=1	A	RNA processing and modification	RNA cyclase family protein [Arabidopsis thaliana]
AT1G55500	1380	1249	8578	9608	13.648944	9.219219	67.674718	72.91222	2.30E-26	2.65E-24	2.715843778	up	--	--	Cellular Component: cytoplasm (GO:0005737);; Cellular Component: intracellular membrane-bounded organelle (GO:0043231);; Molecular Function: RNA binding (GO:0044822);;	--	--	[R]	General function prediction only	YT521-B-like domain	sp|A0A1P8AS03|ECT4_ARATH YTH domain-containing protein ECT4 OS=Arabidopsis thaliana OX=3702 GN=ECT4 PE=2 SV=1	S	Function unknown	evolutionarily conserved C-terminal region 4 [Arabidopsis thaliana]
AT5G54960	1141	1263	8757	7746	12.398867	10.226236	75.758682	64.419617	4.59E-36	8.93E-34	2.711049214	up	[GHR]	Carbohydrate transport and metabolism;; Coenzyme transport and metabolism;; General function prediction only	Cellular Component: cytoplasm (GO:0005737);; Biological Process: response to stress (GO:0006950);; Molecular Function: carboxy-lyase activity (GO:0016831);; Molecular Function: vitamin binding (GO:0019842);; Molecular Function: metal ion binding (GO:0046872);;	K01568|0|ath:AT5G54960|PDC2; pyruvate decarboxylase-2	Glycolysis / Gluconeogenesis (ko00010)	[EH]	Amino acid transport and metabolism;; Coenzyme transport and metabolism	Thiamine pyrophosphate enzyme, N-terminal TPP binding domain;; Thiamine pyrophosphate enzyme, central domain;; Thiamine pyrophosphate enzyme, C-terminal TPP binding domain	sp|Q9FFT4|PDC2_ARATH Pyruvate decarboxylase 2 OS=Arabidopsis thaliana OX=3702 GN=PDC2 PE=2 SV=1	EH	Amino acid transport and metabolism;; Coenzyme transport and metabolism	pyruvate decarboxylase-2 [Arabidopsis thaliana]
AT3G51400	29	46	199	305	0.632969	0.754394	3.540034	5.225348	8.69E-10	1.53E-08	2.70969139	up	--	--	Cellular Component: intracellular membrane-bounded organelle (GO:0043231);;	--	--	--	--	Arabidopsis protein of unknown function	sp|Q7XA86|ZDH11_ARATH Protein S-acyltransferase 10 OS=Arabidopsis thaliana OX=3702 GN=PAT10 PE=1 SV=1	S	Function unknown	hypothetical protein (DUF241) [Arabidopsis thaliana]
AT4G27657	35	68	295	388	1.196803	1.749519	8.154559	10.311231	3.38E-11	7.61E-10	2.696617595	up	--	--	Cellular Component: intracellular membrane-bounded organelle (GO:0043231);;	--	--	--	--	--	--	--	--	unnamed protein product, partial [Brassica rapa]
AT3G02990	166	206	1332	1184	2.123211	1.963234	13.587914	11.605379	1.29E-26	1.52E-24	2.696016196	up	--	--	Molecular Function: nucleic acid binding transcription factor activity (GO:0001071);; Molecular Function: DNA binding (GO:0003677);; Biological Process: transcription, DNA-templated (GO:0006351);; Cellular Component: intracellular membrane-bounded organelle (GO:0043231);;	K09419|0|ath:AT3G02990|HSFA1E; heat shock transcription factor A1E	--	[K]	Transcription	HSF-type DNA-binding	sp|Q9SCW5|HFA1E_ARATH Heat stress transcription factor A-1e OS=Arabidopsis thaliana OX=3702 GN=HSFA1E PE=2 SV=2	K	Transcription	heat shock transcription factor A1E [Arabidopsis thaliana]
AT3G19270	21	44	176	253	0.354082	0.469739	2.010354	2.769464	1.41E-08	2.00E-07	2.693869002	up	[QV]	Secondary metabolites biosynthesis, transport and catabolism;; Defense mechanisms	--	K09843|0|ath:AT3G19270|CYP707A4; cytochrome P450, family 707, subfamily A, polypeptide 4	Carotenoid biosynthesis (ko00906)	[QI]	Secondary metabolites biosynthesis, transport and catabolism;; Lipid transport and metabolism	Cytochrome P450	sp|Q9LJK2|ABAH4_ARATH Abscisic acid 8&apos;-hydroxylase 4 OS=Arabidopsis thaliana OX=3702 GN=CYP707A4 PE=2 SV=2	Q	Secondary metabolites biosynthesis, transport and catabolism	cytochrome P450, family 707, subfamily A, polypeptide 4 [Arabidopsis thaliana]
AT1G49310	148	197	1317	1005	5.096014	5.065895	36.20702	26.5595	1.19E-22	1.06E-20	2.68898987	up	--	--	--	--	--	[D]	Cell cycle control, cell division, chromosome partitioning	Organ specific protein	--	D	Cell cycle control, cell division, chromosome partitioning	transmembrane protein [Arabidopsis thaliana]
AT4G17670	151	185	1210	1049	3.286793	3.015106	21.059004	17.555307	2.19E-25	2.43E-23	2.686161748	up	--	--	Cellular Component: intracellular membrane-bounded organelle (GO:0043231);;	--	--	--	--	zinc-finger of the FCS-type, C2-C2	sp|Q8VZM9|FLZ2_ARATH FCS-Like Zinc finger 2 OS=Arabidopsis thaliana OX=3702 GN=FLZ2 PE=1 SV=1	S	Function unknown	senescence-associated family protein (DUF581) [Arabidopsis thaliana]
AT4G36580	232	233	1586	1555	2.510787	1.873809	13.647419	12.86289	1.96E-26	2.27E-24	2.685487779	up	[R]	General function prediction only	Cellular Component: membrane (GO:0016020);; Molecular Function: nucleoside-triphosphatase activity (GO:0017111);; Molecular Function: purine ribonucleoside binding (GO:0032550);; Molecular Function: transition metal ion binding (GO:0046914);;	--	--	[O]	Posttranslational modification, protein turnover, chaperones	Domain of unknown function (DUF3523);; ATPase family associated with various cellular activities (AAA);; Holliday junction DNA helicase RuvB P-loop domain	sp|Q20748|ATAD3_CAEEL ATPase family AAA domain-containing protein 3 OS=Caenorhabditis elegans OX=6239 GN=atad-3 PE=1 SV=2	O	Posttranslational modification, protein turnover, chaperones	AAA-type ATPase family protein [Arabidopsis thaliana]
AT2G11810	634	1170	5011	6818	9.186559	13.120188	58.369527	78.23903	3.59E-17	1.83E-15	2.684659004	up	[M]	Cell wall/membrane/envelope biogenesis	Biological Process: glycolipid biosynthetic process (GO:0009247);; Biological Process: cellular response to starvation (GO:0009267);; Cellular Component: plastid outer membrane (GO:0009527);; Biological Process: monocarboxylic acid metabolic process (GO:0032787);; Molecular Function: UDP-galactosyltransferase activity (GO:0035250);;	K03715|0|ath:AT2G11810|MGDC; monogalactosyldiacylglycerol synthase type C	Glycerolipid metabolism (ko00561)	--	--	Monogalactosyldiacylglycerol (MGDG) synthase	sp|Q9SI93|MGDG3_ARATH Monogalactosyldiacylglycerol synthase 3, chloroplastic OS=Arabidopsis thaliana OX=3702 GN=MGD3 PE=1 SV=2	M	Cell wall/membrane/envelope biogenesis	monogalactosyldiacylglycerol synthase type C [Arabidopsis thaliana]
AT5G36130	152	84	1402	262	5.068804	2.096705	37.407131	6.722456	1.82E-05	0.000129498	2.68042742	up	[QV]	Secondary metabolites biosynthesis, transport and catabolism;; Defense mechanisms	Molecular Function: oxidoreductase activity (GO:0016491);; Cellular Component: intrinsic component of membrane (GO:0031224);; Biological Process: single-organism metabolic process (GO:0044710);; Molecular Function: tetrapyrrole binding (GO:0046906);; Molecular Function: transition metal ion binding (GO:0046914);;	--	--	[QI]	Secondary metabolites biosynthesis, transport and catabolism;; Lipid transport and metabolism	Cytochrome P450	sp|A0A140JWM8|C7162_ARATH Cytochrome P450 716A2 OS=Arabidopsis thaliana OX=3702 GN=CYP716A2 PE=2 SV=1	Q	Secondary metabolites biosynthesis, transport and catabolism	RecName: Full=Cytochrome P450 716A2
AT5G57530	424	563	3989	2591	9.160788	9.067788	68.655899	42.858845	9.11E-22	7.43E-20	2.671955201	up	[G]	Carbohydrate transport and metabolism	Cellular Component: extracellular region (GO:0005576);; Biological Process: cellular glucan metabolic process (GO:0006073);; Cellular Component: external encapsulating structure (GO:0030312);; Biological Process: cellular component biogenesis (GO:0044085);; Cellular Component: intracellular part (GO:0044424);; Biological Process: external encapsulating structure organization (GO:0045229);; Molecu…	K08235|0|ath:AT5G57530|XTH12; xyloglucan endotransglucosylase/hydrolase 12	--	--	--	Glycosyl hydrolases family 16;; Xyloglucan endo-transglycosylase (XET) C-terminus	sp|Q9FKL9|XTH12_ARATH Probable xyloglucan endotransglucosylase/hydrolase protein 12 OS=Arabidopsis thaliana OX=3702 GN=XTH12 PE=2 SV=1	G	Carbohydrate transport and metabolism	xyloglucan endotransglucosylase/hydrolase 12 [Arabidopsis thaliana]
AT3G51240	5035	4368	38134	25619	83.372053	53.50499	500.620464	322.727405	3.58E-21	2.78E-19	2.671820509	up	[Q]	Secondary metabolites biosynthesis, transport and catabolism	Biological Process: response to UV (GO:0009411);; Biological Process: flavonoid metabolic process (GO:0009812);; Molecular Function: oxidoreductase activity, acting on paired donors, with incorporation or reduction of molecular oxygen, 2-oxoglutarate as one donor, and incorporation of one atom each of oxygen into both donors (GO:0016706);; Molecular Function: vitamin binding (GO:0019842);; Molecu…	K00475|0|ath:AT3G51240|F3H; flavanone 3-hydroxylase	Flavonoid biosynthesis (ko00941)	[QR]	Secondary metabolites biosynthesis, transport and catabolism;; General function prediction only	2OG-Fe(II) oxygenase superfamily;; non-haem dioxygenase in morphine synthesis N-terminal	sp|Q9S818|FL3H_ARATH Naringenin,2-oxoglutarate 3-dioxygenase OS=Arabidopsis thaliana OX=3702 GN=F3H PE=1 SV=1	Q	Secondary metabolites biosynthesis, transport and catabolism	flavanone 3-hydroxylase [Arabidopsis thaliana]
AT1G48100	265	283	2009	1635	3.38548	2.694694	20.45199	15.998769	1.56E-26	1.83E-24	2.661552124	up	[G]	Carbohydrate transport and metabolism	Molecular Function: hydrolase activity, hydrolyzing O-glycosyl compounds (GO:0004553);; Cellular Component: external encapsulating structure (GO:0030312);; Cellular Component: intrinsic component of membrane (GO:0031224);; Biological Process: primary metabolic process (GO:0044238);; Biological Process: external encapsulating structure organization (GO:0045229);;	--	--	--	--	Glycosyl hydrolases family 28;; Pectate lyase superfamily protein	sp|Q949Z1|PGLR4_ARATH Polygalacturonase At1g48100 OS=Arabidopsis thaliana OX=3702 GN=At1g48100 PE=2 SV=1	G	Carbohydrate transport and metabolism	Pectin lyase-like superfamily protein [Arabidopsis thaliana]
AT2G21320	397	676	2928	4003	9.006085	11.408578	52.830578	69.439499	9.41E-18	5.06E-16	2.658237864	up	--	--	Molecular Function: nucleic acid binding transcription factor activity (GO:0001071);; Biological Process: transcription, DNA-templated (GO:0006351);; Biological Process: response to blue light (GO:0009637);; Biological Process: photomorphogenesis (GO:0009640);; Biological Process: heat acclimation (GO:0010286);; Cellular Component: intracellular membrane-bounded organelle (GO:0043231);; Molecular…	--	--	--	--	B-box zinc finger	sp|Q9SJU5|BBX18_ARATH B-box zinc finger protein 18 OS=Arabidopsis thaliana OX=3702 GN=BBX18 PE=1 SV=2	S	Function unknown	B-box zinc finger family protein [Arabidopsis thaliana]
AT3G55500	86	133	498	915	1.694403	1.960884	7.839206	13.868721	2.46E-11	5.65E-10	2.656484216	up	--	--	Biological Process: cell morphogenesis (GO:0000902);; Biological Process: multidimensional cell growth (GO:0009825);; Biological Process: plant-type cell wall modification (GO:0009827);; Cellular Component: external encapsulating structure (GO:0030312);; Biological Process: anatomical structure formation involved in morphogenesis (GO:0048646);;	--	--	--	--	Expansin C-terminal domain;; Lytic transglycolase	sp|Q9M2S9|EXP16_ARATH Expansin-A16 OS=Arabidopsis thaliana OX=3702 GN=EXPA16 PE=2 SV=1	S	Function unknown	expansin A16 [Arabidopsis thaliana]
AT3G55940	142	162	1065	938	1.643583	1.393399	9.823546	8.320475	4.42E-24	4.27E-22	2.653868552	up	--	--	Molecular Function: phospholipase C activity (GO:0004629);; Biological Process: lipid metabolic process (GO:0006629);; Biological Process: signal transduction (GO:0007165);; Cellular Component: membrane (GO:0016020);; Cellular Component: cell part (GO:0044464);;	K05857|0|ath:AT3G55940|Phosphoinositide-specific phospholipase C family protein	Inositol phosphate metabolism (ko00562);; Phosphatidylinositol signaling system (ko04070)	[T]	Signal transduction mechanisms	Phosphatidylinositol-specific phospholipase C, X domain;; Phosphatidylinositol-specific phospholipase C, Y domain;; C2 domain;; Phosphoinositide-specific phospholipase C, efhand-like	sp|Q9LY51|PLCD7_ARATH Phosphoinositide phospholipase C 7 OS=Arabidopsis thaliana OX=3702 GN=PLC7 PE=1 SV=1	I	Lipid transport and metabolism	Phosphoinositide-specific phospholipase C family protein [Arabidopsis thaliana]
AT2G02990	192	246	1741	1139	4.235665	4.050053	30.648333	19.276443	1.30E-19	8.37E-18	2.650016695	up	[J]	Translation, ribosomal structure and biogenesis	Molecular Function: nucleic acid binding (GO:0003676);; Biological Process: cellular response to starvation (GO:0009267);; Biological Process: hormone-mediated signaling pathway (GO:0009755);; Biological Process: flavonoid biosynthetic process (GO:0009813);; Cellular Component: membrane (GO:0016020);; Molecular Function: endoribonuclease activity, producing 3'-phosphomonoesters (GO:0016892);; Cel…	K01166|3.77907e-134|ath:AT2G02990|RNS1; ribonuclease 1	--	[A]	RNA processing and modification	Ribonuclease T2 family	sp|P42813|RNS1_ARATH Ribonuclease 1 OS=Arabidopsis thaliana OX=3702 GN=RNS1 PE=1 SV=1	A	RNA processing and modification	ribonuclease 1 [Arabidopsis thaliana]
AT3G53260	10622	13953	80458	78923	91.229187	89.274147	549.725464	518.393188	2.16E-35	4.04E-33	2.641699796	up	[E]	Amino acid transport and metabolism	Molecular Function: binding (GO:0005488);; Cellular Component: cytoplasm (GO:0005737);; Biological Process: L-phenylalanine metabolic process (GO:0006558);; Biological Process: response to stress (GO:0006950);; Biological Process: response to abiotic stimulus (GO:0009628);; Biological Process: phenylpropanoid biosynthetic process (GO:0009699);; Molecular Function: ammonia-lyase activity (GO:00168…	K10775|0|ath:AT3G53260|PAL2; phenylalanine ammonia-lyase 2	Phenylalanine metabolism (ko00360);; Phenylpropanoid biosynthesis (ko00940)	[Q]	Secondary metabolites biosynthesis, transport and catabolism	Aromatic amino acid lyase	sp|P45724|PAL2_ARATH Phenylalanine ammonia-lyase 2 OS=Arabidopsis thaliana OX=3702 GN=PAL2 PE=1 SV=2	Q	Secondary metabolites biosynthesis, transport and catabolism	phenylalanine ammonia-lyase 2 [Arabidopsis thaliana]
AT3G59350	1167	1673	8164	10080	14.584538	16.465775	86.816724	103.49201	2.65E-24	2.64E-22	2.638456269	up	[M]	Cell wall/membrane/envelope biogenesis	Molecular Function: protein kinase activity (GO:0004672);; Biological Process: protein phosphorylation (GO:0006468);; Cellular Component: membrane (GO:0016020);; Molecular Function: kinase binding (GO:0019900);; Molecular Function: purine ribonucleoside binding (GO:0032550);; Cellular Component: intracellular membrane-bounded organelle (GO:0043231);;	K13436|0|ath:AT3G59350|Protein kinase superfamily protein	Plant-pathogen interaction (ko04626)	[T]	Signal transduction mechanisms	Protein tyrosine and serine/threonine kinase;; Protein kinase domain	sp|B9DFG5|PTI13_ARATH PTI1-like tyrosine-protein kinase 3 OS=Arabidopsis thaliana OX=3702 GN=PTI13 PE=1 SV=1	T	Signal transduction mechanisms	Protein kinase superfamily protein [Arabidopsis thaliana]
AT2G42150	74	62	508	389	0.843074	0.526574	4.615487	3.395136	3.68E-14	1.28E-12	2.637834363	up	--	--	Molecular Function: nucleic acid binding (GO:0003676);; Cellular Component: intracellular membrane-bounded organelle (GO:0043231);;	--	--	--	--	Myb-like DNA-binding domain;; Bromodomain	--	K	Transcription	DNA-binding bromodomain-containing protein [Arabidopsis thaliana]
AT5G50800	86	79	688	400	1.664662	1.140607	10.681643	5.969709	1.03E-12	2.90E-11	2.634587411	up	--	--	--	K15382|0|ath:AT5G50800|SWEET13; Nodulin MtN3 family protein	--	[R]	General function prediction only	Sugar efflux transporter for intercellular exchange	sp|Q9FGQ2|SWT13_ARATH Bidirectional sugar transporter SWEET13 OS=Arabidopsis thaliana OX=3702 GN=SWEET13 PE=1 SV=1	U	Intracellular trafficking, secretion, and vesicular transport	Nodulin MtN3 family protein [Arabidopsis thaliana]
AT5G54130	613	880	4724	4847	7.647059	8.188206	46.94091	46.303711	2.36E-28	3.07E-26	2.630767037	up	--	--	Molecular Function: nuclease activity (GO:0004518);; Molecular Function: metal ion binding (GO:0046872);;	--	--	[K]	Transcription	Endonuclease/Exonuclease/phosphatase family	sp|O81916|YC22_ARATH Uncharacterized calcium-binding protein At1g02270 OS=Arabidopsis thaliana OX=3702 GN=At1g02270 PE=2 SV=2	K	Transcription	Calcium-binding endonuclease/exonuclease/phosphatase family [Arabidopsis thaliana]
AT3G10530	681	479	4085	3579	8.045995	4.217997	38.436218	32.372269	8.23E-18	4.44E-16	2.629532596	up	[R]	General function prediction only	Cellular Component: cullin-RING ubiquitin ligase complex (GO:0031461);; Cellular Component: intracellular membrane-bounded organelle (GO:0043231);;	K14768|0|ath:AT3G10530|Transducin/WD40 repeat-like superfamily protein	--	[A]	RNA processing and modification	BING4CT (NUC141) domain;; Anaphase-promoting complex subunit 4 WD40 domain;; WD domain, G-beta repeat	sp|Q9P4X3|UTP7_SCHPO Probable U3 small nucleolar RNA-associated protein 7 OS=Schizosaccharomyces pombe (strain 972 / ATCC 24843) OX=284812 GN=utp7 PE=3 SV=1	A	RNA processing and modification	Transducin/WD40 repeat-like superfamily protein [Arabidopsis thaliana]
AT5G37260	1677	1368	8554	11297	42.431953	25.771461	172.174835	218.594116	1.29E-18	7.58E-17	2.627982103	up	--	--	Molecular Function: nucleic acid binding transcription factor activity (GO:0001071);; Biological Process: response to acid chemical (GO:0001101);; Molecular Function: nucleic acid binding (GO:0003676);; Biological Process: transcription, DNA-templated (GO:0006351);; Biological Process: response to osmotic stress (GO:0006970);; Biological Process: response to hormone (GO:0009725);; Biological Proc…	--	--	[O]	Posttranslational modification, protein turnover, chaperones	Myb-like DNA-binding domain	sp|F4K5X6|RVE2_ARATH Protein REVEILLE 2 OS=Arabidopsis thaliana OX=3702 GN=RVE2 PE=1 SV=1	K	Transcription	Homeodomain-like superfamily protein [Arabidopsis thaliana]
AT5G52330	37	52	322	251	0.556159	0.607406	4.025221	3.024644	2.25E-12	6.05E-11	2.626854557	up	--	--	--	--	--	--	--	MATH domain	sp|A8MQL1|TRF1B_ARATH TNF receptor-associated factor homolog 1b OS=Arabidopsis thaliana OX=3702 GN=TRAF1B PE=1 SV=1	S	Function unknown	TRAF-like superfamily protein [Arabidopsis thaliana]
AT1G08165	8	20	61	114	0.253812	0.472304	1.541921	2.767656	9.17E-05	0.000533101	2.625955998	up	--	--	Cellular Component: intracellular membrane-bounded organelle (GO:0043231);;	--	--	--	--	--	--	--	--	hypothetical protein AT1G08165 [Arabidopsis thaliana]
AT1G16420	28	56	261	269	0.46149	0.682664	3.449429	3.412821	1.75E-10	3.50E-09	2.619235758	up	[R]	General function prediction only	Molecular Function: endopeptidase activity (GO:0004175);; Biological Process: response to UV (GO:0009411);; Biological Process: protein metabolic process (GO:0019538);; Biological Process: cell death in response to hydrogen peroxide (GO:0036474);;	--	--	[DO]	Cell cycle control, cell division, chromosome partitioning;; Posttranslational modification, protein turnover, chaperones	Caspase domain	sp|Q9SA41|MCA8_ARATH Metacaspase-8 OS=Arabidopsis thaliana OX=3702 GN=AMC8 PE=1 SV=1	DO	Cell cycle control, cell division, chromosome partitioning;; Posttranslational modification, protein turnover, chaperones	metacaspase 8 [Arabidopsis thaliana]
AT2G23030	91	88	595	560	1.599201	1.141994	8.317681	7.527669	4.79E-18	2.63E-16	2.617652558	up	[T]	Signal transduction mechanisms	Molecular Function: protein kinase activity (GO:0004672);; Cellular Component: cytoplasm (GO:0005737);; Biological Process: cellular protein modification process (GO:0006464);; Biological Process: response to stress (GO:0006950);; Molecular Function: purine ribonucleoside binding (GO:0032550);;	K14498|0|ath:AT2G23030|SNRK2.9; SNF1-related protein kinase 2.9	MAPK signaling pathway - plant (ko04016);; Plant hormone signal transduction (ko04075)	[T]	Signal transduction mechanisms	Protein kinase domain;; Protein tyrosine and serine/threonine kinase	sp|O64812|SRK2J_ARATH Serine/threonine-protein kinase SRK2J OS=Arabidopsis thaliana OX=3702 GN=SRK2J PE=1 SV=1	T	Signal transduction mechanisms	SNF1-related protein kinase 2.9 [Arabidopsis thaliana]
AT5G60100	115	107	699	732	1.238747	0.858409	5.833202	5.857858	1.32E-18	7.73E-17	2.616374206	up	[TK]	Signal transduction mechanisms;; Transcription	Molecular Function: binding (GO:0005488);; Biological Process: transcription, DNA-templated (GO:0006351);; Biological Process: circadian rhythm (GO:0007623);; Biological Process: intracellular signal transduction (GO:0035556);; Cellular Component: intracellular membrane-bounded organelle (GO:0043231);; Biological Process: regulation of protein binding (GO:0043393);;	K12131|0|ath:AT5G60100|PRR3; pseudo-response regulator 3	Circadian rhythm - plant (ko04712)	[K]	Transcription	Response regulator receiver domain;; CCT motif	sp|Q9LVG4|APRR3_ARATH Two-component response regulator-like APRR3 OS=Arabidopsis thaliana OX=3702 GN=APRR3 PE=1 SV=1	K	Transcription	pseudo-response regulator 3 [Arabidopsis thaliana]
AT5G12030	34	93	280	502	0.929488	1.933152	6.258626	10.776881	1.18E-07	1.39E-06	2.615159677	up	[O]	Posttranslational modification, protein turnover, chaperones	Biological Process: response to reactive oxygen species (GO:0000302);; Molecular Function: protein binding (GO:0005515);; Cellular Component: cytoplasm (GO:0005737);; Biological Process: response to osmotic stress (GO:0006970);; Biological Process: response to light intensity (GO:0009642);; Biological Process: cellular process (GO:0009987);;	K13993|1.85592e-97|ath:AT5G12030|HSP17.6A; heat shock protein 17.6A	Protein processing in endoplasmic reticulum (ko04141)	[O]	Posttranslational modification, protein turnover, chaperones	Hsp20/alpha crystallin family;; HSP20-like domain found in ArsA	sp|O81822|HS177_ARATH 17.7 kDa class II heat shock protein OS=Arabidopsis thaliana OX=3702 GN=HSP17.7 PE=2 SV=1	O	Posttranslational modification, protein turnover, chaperones	heat shock protein 17.6A [Arabidopsis thaliana]
AT1G30960	163	120	985	851	2.474318	1.354676	11.961077	9.935627	4.99E-16	2.24E-14	2.608195186	up	[J]	Translation, ribosomal structure and biogenesis	Molecular Function: nucleic acid binding (GO:0003676);; Molecular Function: purine ribonucleoside binding (GO:0032550);; Cellular Component: cell part (GO:0044464);;	K03595|0|ath:AT1G30960|GTP-binding family protein	--	[DT]	Cell cycle control, cell division, chromosome partitioning;; Signal transduction mechanisms	50S ribosome-binding GTPase;; RsgA GTPase;; Elongation factor Tu GTP binding domain;; KH domain;; Ferrous iron transport protein B	sp|O82653|ERG_ARATH GTP-binding protein ERG OS=Arabidopsis thaliana OX=3702 GN=ERG PE=1 SV=2	DT	Cell cycle control, cell division, chromosome partitioning;; Signal transduction mechanisms	GTP-binding family protein [Arabidopsis thaliana]
AT4G34650	290	472	2256	2503	4.384138	5.347098	27.061	28.937044	4.03E-21	3.10E-19	2.601559004	up	[I]	Lipid transport and metabolism	Molecular Function: farnesyltranstransferase activity (GO:0004311);; Biological Process: steroid biosynthetic process (GO:0006694);; Biological Process: ergosterol metabolic process (GO:0008204);; Cellular Component: intrinsic component of membrane (GO:0031224);;	K00801|0|ath:AT4G34650|SQS2; squalene synthase 2	Steroid biosynthesis (ko00100);; Sesquiterpenoid and triterpenoid biosynthesis (ko00909)	[I]	Lipid transport and metabolism	Squalene/phytoene synthase	sp|O65688|FDFT2_ARATH Inactive squalene synthase 2 OS=Arabidopsis thaliana OX=3702 GN=SQS2 PE=1 SV=2	I	Lipid transport and metabolism	squalene synthase 2 [Arabidopsis thaliana]
AT1G78070	1282	1535	8768	8997	14.598682	13.062005	80.399341	78.633447	3.41E-33	5.73E-31	2.596791392	up	[R]	General function prediction only	Cellular Component: cullin-RING ubiquitin ligase complex (GO:0031461);;	--	--	--	--	WD domain, G-beta repeat;; Anaphase-promoting complex subunit 4 WD40 domain	sp|Q9Y7K5|YGI3_SCHPO Uncharacterized WD repeat-containing protein C2A9.03 OS=Schizosaccharomyces pombe (strain 972 / ATCC 24843) OX=284812 GN=SPBC2A9.03 PE=4 SV=2	S	Function unknown	Transducin/WD40 repeat-like superfamily protein [Arabidopsis thaliana]
AT1G53633	35	35	226	216	1.886303	1.417829	9.864561	9.050885	6.77E-11	1.45E-09	2.589293889	up	--	--	--	--	--	--	--	--	--	--	--	hypothetical protein AT1G53633 [Arabidopsis thaliana]
AT4G11600	5201	5923	35874	34138	125.573563	106.534439	689.02594	630.329041	7.90E-36	1.51E-33	2.589109912	up	[VI]	Defense mechanisms;; Lipid transport and metabolism	Molecular Function: peroxidase activity (GO:0004601);; Cellular Component: extracellular region (GO:0005576);; Biological Process: response to osmotic stress (GO:0006970);; Cellular Component: plastid (GO:0009536);; Biological Process: response to metal ion (GO:0010038);; Cellular Component: membrane (GO:0016020);; Biological Process: single-organism metabolic process (GO:0044710);; Biological Pr…	K00432|2.42546e-145|ath:AT4G11600|GPX6; glutathione peroxidase 6	Glutathione metabolism (ko00480);; Arachidonic acid metabolism (ko00590)	[O]	Posttranslational modification, protein turnover, chaperones	Glutathione peroxidase;; AhpC/TSA family;; Redoxin	sp|O48646|GPX6_ARATH Probable phospholipid hydroperoxide glutathione peroxidase 6, mitochondrial OS=Arabidopsis thaliana OX=3702 GN=GPX6 PE=2 SV=2	O	Posttranslational modification, protein turnover, chaperones	PHGPX [Arabidopsis thaliana]
AT5G55450	176	202	983	1370	4.966162	4.253154	22.121387	29.650385	2.76E-17	1.44E-15	2.582843077	up	--	--	Molecular Function: hydrolase activity (GO:0016787);; Biological Process: protein metabolic process (GO:0019538);;	--	--	--	--	Probable lipid transfer	sp|Q8W453|DIRL1_ARATH Putative lipid-transfer protein DIR1 OS=Arabidopsis thaliana OX=3702 GN=DIR1 PE=1 SV=1	S	Function unknown	Bifunctional inhibitor/lipid-transfer protein/seed storage 2S albumin superfamily protein [Arabidopsis thaliana]
AT3G14200	584	911	3079	6046	10.818759	12.576982	45.414768	85.749512	3.99E-12	1.03E-10	2.580131354	up	[O]	Posttranslational modification, protein turnover, chaperones	--	--	--	[O]	Posttranslational modification, protein turnover, chaperones	DnaJ domain	sp|Q8NHS0|DNJB8_HUMAN DnaJ homolog subfamily B member 8 OS=Homo sapiens OX=9606 GN=DNAJB8 PE=1 SV=1	O	Posttranslational modification, protein turnover, chaperones	Chaperone DnaJ-domain superfamily protein [Arabidopsis thaliana]
AT5G23575	2436	1891	13844	13627	26.577805	15.368402	120.188301	113.733482	1.17E-20	8.49E-19	2.579754508	up	--	--	Cellular Component: intrinsic component of membrane (GO:0031224);; Cellular Component: intracellular membrane-bounded organelle (GO:0043231);;	--	--	[R]	General function prediction only	Cleft lip and palate transmembrane protein 1 (CLPTM1);; PQ loop repeat	sp|Q6DEL2|CLPT1_DANRE Cleft lip and palate transmembrane protein 1 homolog OS=Danio rerio OX=7955 GN=clptm1 PE=2 SV=1	J	Translation, ribosomal structure and biogenesis	Transmembrane CLPTM1 family protein [Arabidopsis thaliana]
AT1G10410	1659	1965	11098	11367	17.90914	15.796712	95.295418	93.835503	4.52E-33	7.53E-31	2.571334228	up	--	--	--	--	--	--	--	Protein of unknown function (DUF1336)	--	S	Function unknown	CW14 protein (DUF1336) [Arabidopsis thaliana]
AT4G12000	283	452	2361	2146	3.204995	3.936993	21.273176	18.585815	1.83E-22	1.58E-20	2.569160957	up	[S]	Function unknown	Biological Process: response to stress (GO:0006950);; Cellular Component: intrinsic component of membrane (GO:0031224);;	--	--	--	--	SNARE associated Golgi protein	--	S	Function unknown	SNARE associated Golgi protein family [Arabidopsis thaliana]
AT4G25380	4	16	67	53	0.122473	0.37221	1.664321	1.253034	0.000692468	0.003044905	2.561178014	up	--	--	Molecular Function: nucleic acid binding (GO:0003676);; Biological Process: response to heat (GO:0009408);; Biological Process: response to cold (GO:0009409);; Biological Process: response to salt stress (GO:0009651);; Biological Process: response to metal ion (GO:0010038);; Cellular Component: intracellular membrane-bounded organelle (GO:0043231);; Molecular Function: transition metal ion bindin…	--	--	[R]	General function prediction only	AN1-like Zinc finger;; A20-like zinc finger	sp|Q9STJ9|SAP10_ARATH Zinc finger A20 and AN1 domain-containing stress-associated protein 10 OS=Arabidopsis thaliana OX=3702 GN=SAP10 PE=1 SV=1	S	Function unknown	stress-associated protein 10 [Arabidopsis thaliana]
AT4G15248	36	33	187	238	1.367344	0.926134	5.740051	7.002289	2.07E-09	3.42E-08	2.555855172	up	--	--	Molecular Function: nucleic acid binding transcription factor activity (GO:0001071);; Molecular Function: protein binding (GO:0005515);; Biological Process: transcription, DNA-templated (GO:0006351);; Biological Process: response to UV (GO:0009411);; Biological Process: flower development (GO:0009908);; Cellular Component: intracellular membrane-bounded organelle (GO:0043231);; Molecular Function…	--	--	--	--	B-box zinc finger	sp|Q1G3I2|MIP1A_ARATH B-box domain protein 30 OS=Arabidopsis thaliana OX=3702 GN=MIP1A PE=1 SV=1	S	Function unknown	B-box type zinc finger family protein [Arabidopsis thaliana]
AT2G45660	700	1191	4672	6675	12.008689	15.284138	64.194895	87.330555	3.83E-16	1.76E-14	2.55331163	up	--	--	Molecular Function: transcription regulatory region sequence-specific DNA binding (GO:0000976);; Molecular Function: nucleic acid binding transcription factor activity (GO:0001071);; Biological Process: response to acid chemical (GO:0001101);; Molecular Function: protein binding (GO:0005515);; Biological Process: transcription from RNA polymerase II promoter (GO:0006366);; Biological Process: pro…	--	--	[K]	Transcription	SRF-type transcription factor (DNA-binding and dimerisation domain);; K-box region	sp|O64645|SOC1_ARATH MADS-box protein SOC1 OS=Arabidopsis thaliana OX=3702 GN=SOC1 PE=1 SV=1	K	Transcription	AGAMOUS-like 20 [Arabidopsis thaliana]
AT3G56890	8	21	77	96	0.231833	0.439291	1.770625	2.123247	4.71E-05	0.000296925	2.550393074	up	--	--	Cellular Component: intracellular membrane-bounded organelle (GO:0043231);;	--	--	--	--	F-box associated domain	sp|Q6ICX6|FB329_ARATH F-box protein At3g57580 OS=Arabidopsis thaliana OX=3702 GN=At3g57580 PE=2 SV=1	S	Function unknown	F-box associated ubiquitination effector family protein [Arabidopsis thaliana]
AT3G07720	890	1356	6228	7318	15.409509	17.501791	85.838295	96.970146	1.66E-22	1.45E-20	2.549684381	up	[M]	Cell wall/membrane/envelope biogenesis	Cellular Component: cytoplasm (GO:0005737);; Biological Process: response to metal ion (GO:0010038);; Cellular Component: intracellular membrane-bounded organelle (GO:0043231);;	--	--	[R]	General function prediction only	Kelch motif;; Galactose oxidase, central domain;; Galactose oxidase, central domain;; Kelch motif;; Kelch motif;; Kelch motif	sp|Q93XW5|NSP5_ARATH Nitrile-specifier protein 5 OS=Arabidopsis thaliana OX=3702 GN=NSP5 PE=2 SV=1	S	Function unknown	Galactose oxidase/kelch repeat superfamily protein [Arabidopsis thaliana]
AT1G73700	40	69	369	291	0.568591	0.734246	4.239839	3.213623	8.89E-12	2.21E-10	2.548011756	up	[V]	Defense mechanisms	Molecular Function: secondary active transmembrane transporter activity (GO:0015291);; Biological Process: drug transport (GO:0015893);; Cellular Component: intrinsic component of membrane (GO:0031224);;	K03327|0|ath:AT1G73700|MATE efflux family protein	--	[R]	General function prediction only	MatE;; Polysaccharide biosynthesis C-terminal domain	sp|Q9C9U1|DTX17_ARATH Protein DETOXIFICATION 17 OS=Arabidopsis thaliana OX=3702 GN=DTX17 PE=2 SV=1	V	Defense mechanisms	MATE efflux family protein [Arabidopsis thaliana]
AT4G00130	12	18	116	67	0.315691	0.359576	2.57969	1.435465	2.00E-05	0.000140591	2.544701983	up	--	--	Biological Process: transcription, DNA-templated (GO:0006351);; Cellular Component: plastid (GO:0009536);; Cellular Component: nuclear lumen (GO:0031981);; Cellular Component: protein complex (GO:0043234);;	--	--	--	--	Protein of unknown function, DUF573	sp|Q1PED2|STKLK_ARATH Probable transcription factor At4g00130 OS=Arabidopsis thaliana OX=3702 GN=At4g00130 PE=2 SV=1	S	Function unknown	hypothetical protein AXX17_AT4G00160 [Arabidopsis thaliana]
AT5G17850	164	249	1245	1245	1.94793	2.218689	11.874162	11.420304	5.72E-21	4.29E-19	2.543502314	up	--	--	Molecular Function: solute:cation antiporter activity (GO:0015298);; Biological Process: metal ion transport (GO:0030001);; Cellular Component: intrinsic component of membrane (GO:0031224);;	--	--	[P]	Inorganic ion transport and metabolism	Sodium/calcium exchanger protein	sp|Q9FKP2|CCX2_ARATH Cation/calcium exchanger 2 OS=Arabidopsis thaliana OX=3702 GN=CCX2 PE=3 SV=1	P	Inorganic ion transport and metabolism	Sodium/calcium exchanger family protein [Arabidopsis thaliana]
AT3G08700	27	40	227	179	0.827481	0.954562	5.36098	4.216965	1.12E-09	1.93E-08	2.541687537	up	[O]	Posttranslational modification, protein turnover, chaperones	Molecular Function: ubiquitin-like protein transferase activity (GO:0019787);; Biological Process: modification-dependent protein catabolic process (GO:0019941);; Biological Process: protein modification by small protein conjugation (GO:0032446);; Molecular Function: purine ribonucleoside binding (GO:0032550);; Cellular Component: intracellular part (GO:0044424);;	K06689|9.89094e-106|ath:AT3G08700|UBC12; ubiquitin-conjugating enzyme 12	Ubiquitin mediated proteolysis (ko04120);; Protein processing in endoplasmic reticulum (ko04141)	[O]	Posttranslational modification, protein turnover, chaperones	Ubiquitin-conjugating enzyme	sp|Q9C9Y7|UBC12_ARATH Probable ubiquitin-conjugating enzyme E2 12 OS=Arabidopsis thaliana OX=3702 GN=UBC12 PE=2 SV=1	O	Posttranslational modification, protein turnover, chaperones	ubiquitin-conjugating enzyme 12 [Arabidopsis thaliana]
AT1G01420	320	483	2160	2650	5.216306	5.40602	25.813981	29.882584	5.76E-20	3.89E-18	2.539685041	up	[G]	Carbohydrate transport and metabolism	--	K08237|0|ath:AT1G01420|UGT72B3; UDP-glucosyl transferase 72B3	--	[GC]	Carbohydrate transport and metabolism;; Energy production and conversion	UDP-glucoronosyl and UDP-glucosyl transferase	sp|Q9LNI1|U72B3_ARATH UDP-glycosyltransferase 72B3 OS=Arabidopsis thaliana OX=3702 GN=UGT72B3 PE=2 SV=1	CG	Energy production and conversion;; Carbohydrate transport and metabolism	UDP-glucosyl transferase 72B3 [Arabidopsis thaliana]
AT5G35735	602	1072	4761	5211	8.689122	11.529145	54.691448	57.546352	4.43E-19	2.69E-17	2.538827285	up	--	--	Cellular Component: intrinsic component of membrane (GO:0031224);; Molecular Function: cation binding (GO:0043169);; Biological Process: single-organism metabolic process (GO:0044710);;	--	--	[T]	Signal transduction mechanisms	Protein of unknown function (DUF568);; Eukaryotic cytochrome b561	sp|Q9FKH6|B561P_ARATH Cytochrome b561 and DOMON domain-containing protein At5g35735 OS=Arabidopsis thaliana OX=3702 GN=At5g35735 PE=2 SV=1	T	Signal transduction mechanisms	Auxin-responsive family protein [Arabidopsis thaliana]
AT3G45970	560	984	4102	5057	14.222917	18.598619	82.77808	97.928333	1.12E-17	6.01E-16	2.534867282	up	--	--	--	--	--	--	--	Expansin C-terminal domain;; Lytic transglycolase	sp|Q9LZT4|EXLA1_ARATH Expansin-like A1 OS=Arabidopsis thaliana OX=3702 GN=EXLA1 PE=2 SV=1	S	Function unknown	expansin-like A1 [Arabidopsis thaliana]
AT5G15950	2648	3681	18275	19589	37.274196	38.710835	204.299851	210.583479	4.06E-28	5.15E-26	2.530690207	up	--	--	Biological Process: polyamine biosynthetic process (GO:0006596);; Molecular Function: carboxy-lyase activity (GO:0016831);; Cellular Component: intracellular membrane-bounded organelle (GO:0043231);; Biological Process: sulfur compound biosynthetic process (GO:0044272);;	K01611|0|ath:AT5G15950|Adenosylmethionine decarboxylase family protein	Cysteine and methionine metabolism (ko00270);; Arginine and proline metabolism (ko00330)	[T]	Signal transduction mechanisms	Adenosylmethionine decarboxylase;; S-adenosyl-l-methionine decarboxylase leader peptide	sp|Q9S7T9|DCAM2_ARATH S-adenosylmethionine decarboxylase proenzyme 2 OS=Arabidopsis thaliana OX=3702 GN=SAMDC2 PE=2 SV=1	T	Signal transduction mechanisms	Adenosylmethionine decarboxylase family protein [Arabidopsis thaliana]
AT4G26670	354	373	2032	2353	6.577965	5.159267	30.057575	33.470783	4.78E-23	4.39E-21	2.528267841	up	--	--	Cellular Component: plastid envelope (GO:0009526);; Cellular Component: intrinsic component of membrane (GO:0031224);;	--	--	[U]	Intracellular trafficking, secretion, and vesicular transport	Tim17/Tim22/Tim23/Pmp24 family	sp|Q94EH2|TI222_ARATH Chloroplastic import inner membrane translocase subunit TIM22-2 OS=Arabidopsis thaliana OX=3702 GN=TIM22-2 PE=1 SV=1	U	Intracellular trafficking, secretion, and vesicular transport	Mitochondrial import inner membrane translocase subunit Tim17/Tim22/Tim23 family protein [Arabidopsis thaliana]
AT4G20970	12	15	55	105	0.292823	0.281467	1.145336	2.111201	0.000110613	0.000624795	2.52184997	up	--	--	Molecular Function: nucleic acid binding transcription factor activity (GO:0001071);; Molecular Function: nucleic acid binding (GO:0003676);; Molecular Function: protein binding (GO:0005515);; Biological Process: transcription, DNA-templated (GO:0006351);; Biological Process: response to fungus (GO:0009620);; Cellular Component: intracellular membrane-bounded organelle (GO:0043231);;	--	--	--	--	Helix-loop-helix DNA-binding domain	sp|F4JIJ7|BH162_ARATH Transcription factor bHLH162 OS=Arabidopsis thaliana OX=3702 GN=BHLH162 PE=1 SV=1	K	Transcription	basic helix-loop-helix (bHLH) DNA-binding superfamily protein [Arabidopsis thaliana]
AT2G26480	202	171	1423	852	2.904902	1.832425	16.355379	9.412336	9.93E-14	3.22E-12	2.516946454	up	--	--	Biological Process: flavonoid metabolic process (GO:0009812);; Molecular Function: UDP-glucosyltransferase activity (GO:0035251);;	--	--	[GC]	Carbohydrate transport and metabolism;; Energy production and conversion	UDP-glucoronosyl and UDP-glucosyl transferase	sp|O48715|U76D1_ARATH UDP-glycosyltransferase 76D1 OS=Arabidopsis thaliana OX=3702 GN=UGT76D1 PE=2 SV=1	CG	Energy production and conversion;; Carbohydrate transport and metabolism	UDP-glucosyl transferase 76D1 [Arabidopsis thaliana]
AT4G27520	4890	7132	31929	38904	65.676842	71.36293	341.17691	399.631073	7.68E-23	6.96E-21	2.514649943	up	--	--	Cellular Component: extracellular region (GO:0005576);; Cellular Component: plasma membrane (GO:0005886);; Cellular Component: plastid (GO:0009536);; Cellular Component: intrinsic component of membrane (GO:0031224);;	--	--	--	--	Plastocyanin-like domain	sp|Q9T076|ENL2_ARATH Early nodulin-like protein 2 OS=Arabidopsis thaliana OX=3702 GN=At4g27520 PE=1 SV=1	S	Function unknown	unknown [Arabidopsis thaliana]
AT1G74810	324	505	2986	1920	2.743183	3.320275	20.670568	12.517932	6.34E-17	3.18E-15	2.508837215	up	--	--	--	K24194|0|ath:AT1G74810|BOR5; HCO3- transporter family	--	[P]	Inorganic ion transport and metabolism	HCO3- transporter family;; HCO3- transporter family	sp|Q9SSG5|BOR5_ARATH Putative boron transporter 5 OS=Arabidopsis thaliana OX=3702 GN=BOR5 PE=3 SV=1	P	Inorganic ion transport and metabolism	HCO3- transporter family [Arabidopsis thaliana]
AT3G50040	41	37	217	249	0.564574	0.384203	2.552888	2.811672	4.65E-10	8.68E-09	2.508814854	up	--	--	Cellular Component: intracellular membrane-bounded organelle (GO:0043231);;	--	--	--	--	--	--	837		hypothetical protein AT3G50040 [Arabidopsis thaliana]
AT1G76590	321	291	1750	1906	5.636732	3.807844	24.475451	25.629923	1.41E-20	1.01E-18	2.504695525	up	--	--	--	--	--	--	--	PLATZ transcription factor	--	S	Function unknown	PLATZ transcription factor family protein [Arabidopsis thaliana]
AT5G36150	136	74	1051	253	1.384629	0.558927	8.688314	1.97571	2.13E-05	0.000149085	2.500504896	up	[I]	Lipid transport and metabolism	Biological Process: transition metal ion transport (GO:0000041);; Molecular Function: phosphoprotein phosphatase activity (GO:0004721);; Cellular Component: cell-cell junction (GO:0005911);; Biological Process: phosphate-containing compound metabolic process (GO:0006796);; Biological Process: response to osmotic stress (GO:0006970);; Cellular Component: plastid envelope (GO:0009526);; Biological …	K16205|0|ath:AT5G36150|PEN3; putative pentacyclic triterpene synthase 3	Sesquiterpenoid and triterpenoid biosynthesis (ko00909)	[I]	Lipid transport and metabolism	Squalene-hopene cyclase C-terminal domain;; Squalene-hopene cyclase N-terminal domain;; Prenyltransferase and squalene oxidase repeat	sp|Q9LVY2|PEN3_ARATH Tirucalladienol synthase OS=Arabidopsis thaliana OX=3702 GN=PEN3 PE=1 SV=2	I	Lipid transport and metabolism	putative pentacyclic triterpene synthase 3 [Arabidopsis thaliana]
AT1G21360	117	147	796	760	2.429451	2.2959	12.575427	11.989555	4.56E-20	3.10E-18	2.499673139	up	--	--	Molecular Function: lipid transporter activity (GO:0005319);; Biological Process: lipid transport (GO:0006869);; Molecular Function: lipid binding (GO:0008289);; Cellular Component: intracellular part (GO:0044424);;	--	--	[G]	Carbohydrate transport and metabolism	Glycolipid transfer protein (GLTP)	sp|Q6NLQ3|GLTP2_ARATH Glycolipid transfer protein 2 OS=Arabidopsis thaliana OX=3702 GN=GLTP2 PE=2 SV=1	G	Carbohydrate transport and metabolism	glycolipid transfer protein 2 [Arabidopsis thaliana]
AT1G10760	4578	7371	30795	38550	23.523899	28.206246	125.874619	151.210214	1.30E-19	8.37E-18	2.499246715	up	[G]	Carbohydrate transport and metabolism	Biological Process: starch metabolic process (GO:0005982);; Biological Process: phosphate-containing compound metabolic process (GO:0006796);; Biological Process: response to cold (GO:0009409);; Cellular Component: plastid envelope (GO:0009526);; Cellular Component: plastid stroma (GO:0009532);; Biological Process: response to symbiont (GO:0009608);; Molecular Function: kinase activity (GO:001630…	K08244|0|ath:AT1G10760|SEX1; Pyruvate phosphate dikinase, PEP/pyruvate binding domain-containing protein	--	--	--	Pyruvate phosphate dikinase, AMP/ATP-binding domain	sp|Q9SAC6|GWD1_ARATH Alpha-glucan water dikinase 1, chloroplastic OS=Arabidopsis thaliana OX=3702 GN=GWD1 PE=1 SV=2	G	Carbohydrate transport and metabolism	Pyruvate phosphate dikinase, PEP/pyruvate binding domain-containing protein [Arabidopsis thaliana]
AT3G55510	677	571	4146	3336	6.997029	4.377821	34.077147	26.232264	3.58E-20	2.48E-18	2.497745907	up	--	--	--	K14833|0|ath:AT3G55510|RBL; Noc2p family	--	[J]	Translation, ribosomal structure and biogenesis	Noc2p family	sp|Q9ZPV5|NOC2L_ARATH Nucleolar complex protein 2 homolog OS=Arabidopsis thaliana OX=3702 GN=At2g18220 PE=3 SV=2	J	Translation, ribosomal structure and biogenesis	Noc2p family [Arabidopsis thaliana]
AT1G02460	85	90	600	430	1.008048	0.792047	5.685884	3.916745	1.88E-14	6.89E-13	2.482817939	up	[G]	Carbohydrate transport and metabolism	Molecular Function: hydrolase activity, hydrolyzing O-glycosyl compounds (GO:0004553);; Biological Process: primary metabolic process (GO:0044238);; Biological Process: external encapsulating structure organization (GO:0045229);;	--	--	--	--	Glycosyl hydrolases family 28;; Pectate lyase superfamily protein;; Right handed beta helix region	sp|Q949Z1|PGLR4_ARATH Polygalacturonase At1g48100 OS=Arabidopsis thaliana OX=3702 GN=At1g48100 PE=2 SV=1	G	Carbohydrate transport and metabolism	Pectin lyase-like superfamily protein [Arabidopsis thaliana]
AT5G62240	22	53	135	286	0.353659	0.638757	1.737931	3.540924	7.60E-06	5.93E-05	2.477686753	up	--	--	Biological Process: mitotic spindle organization (GO:0007052);; Cellular Component: microtubule cytoskeleton (GO:0015630);; Cellular Component: intracellular membrane-bounded organelle (GO:0043231);; Biological Process: positive regulation of protein kinase activity (GO:0045860);;	--	--	--	--	Cell cycle regulated microtubule associated protein	--	S	Function unknown	Cell cycle regulated microtubule associated protein [Arabidopsis thaliana]
AT3G21540	1038	662	5788	4381	7.982394	3.790812	35.409397	25.766943	1.52E-13	4.82E-12	2.476654867	up	[R]	General function prediction only	Cellular Component: extrinsic component of cytoplasmic side of plasma membrane (GO:0031234);; Cellular Component: nuclear lumen (GO:0031981);;	K14556|0|ath:AT3G21540|transducin family protein / WD-40 repeat family protein	Ribosome biogenesis in eukaryotes (ko03008)	[A]	RNA processing and modification	WD domain, G-beta repeat;; Dip2/Utp12 Family;; Anaphase-promoting complex subunit 4 WD40 domain;; Nucleoporin Nup120/160	sp|Q9UNX4|WDR3_HUMAN WD repeat-containing protein 3 OS=Homo sapiens OX=9606 GN=WDR3 PE=1 SV=1	A	RNA processing and modification	transducin family protein / WD-40 repeat family protein [Arabidopsis thaliana]
AT5G13210	442	547	3772	1985	3.70548	3.414493	25.185303	12.737199	3.29E-14	1.16E-12	2.467533084	up	[R]	General function prediction only	--	--	--	--	--	Domain of unknown function (DUF2828)	sp|Q5UNY4|YL728_MIMIV Uncharacterized protein L728 OS=Acanthamoeba polyphaga mimivirus OX=212035 GN=MIMI_L728 PE=4 SV=1	S	Function unknown	Uncharacterized conserved protein UCP015417, vWA [Arabidopsis thaliana]
AT1G34520	24	18	149	98	0.535093	0.297306	2.720586	1.714908	3.04E-06	2.61E-05	2.4663052	up	[M]	Cell wall/membrane/envelope biogenesis	Molecular Function: O-acyltransferase activity (GO:0008374);; Cellular Component: intrinsic component of membrane (GO:0031224);;	--	--	--	--	Membrane bound O-acyl transferase family	sp|Q9LNL1|WAXS8_ARATH Probable long-chain-alcohol O-fatty-acyltransferase 8 OS=Arabidopsis thaliana OX=3702 GN=At1g34520 PE=3 SV=1	I	Lipid transport and metabolism	MBOAT (membrane bound O-acyl transferase) family protein [Arabidopsis thaliana]
AT1G23010	345	316	2177	1678	3.726489	2.54569	18.729498	13.880896	1.17E-19	7.65E-18	2.462269502	up	[DPM]	Cell cycle control, cell division, chromosome partitioning;; Inorganic ion transport and metabolism;; Cell wall/membrane/envelope biogenesis	Biological Process: cellular response to starvation (GO:0009267);; Biological Process: response to abiotic stimulus (GO:0009628);; Cellular Component: membrane (GO:0016020);; Molecular Function: oxidoreductase activity, acting on diphenols and related substances as donors (GO:0016679);; Cellular Component: intracellular membrane-bounded organelle (GO:0043231);; Biological Process: single-multicel…	--	--	--	--	Multicopper oxidase;; Multicopper oxidase;; Multicopper oxidase	sp|F4I4K5|LPR1_ARATH Multicopper oxidase LPR1 OS=Arabidopsis thaliana OX=3702 GN=LPR1 PE=2 SV=1	Q	Secondary metabolites biosynthesis, transport and catabolism	Cupredoxin superfamily protein [Arabidopsis thaliana]
AT1G20693	3773	4889	24011	25080	88.515465	85.435951	456.395264	457.790695	3.21E-29	4.47E-27	2.44783559	up	--	--	Molecular Function: nucleic acid binding transcription factor activity (GO:0001071);; Molecular Function: nucleic acid binding (GO:0003676);; Molecular Function: structural molecule activity (GO:0005198);; Cellular Component: cytoplasm (GO:0005737);; Biological Process: chromatin organization (GO:0006325);; Cellular Component: macromolecular complex (GO:0032991);; Cellular Component: intracellula…	--	--	[R]	General function prediction only	HMG (high mobility group) box;; HMG-box domain	sp|O49596|HMGB2_ARATH High mobility group B protein 2 OS=Arabidopsis thaliana OX=3702 GN=HMGB2 PE=1 SV=1	K	Transcription	hypothetical protein EUTSA_v10009970mg, partial [Eutrema salsugineum]
AT4G29510	987	1046	6142	5502	15.893304	12.552745	78.719368	67.786285	2.39E-28	3.09E-26	2.447531532	up	[R]	General function prediction only	Molecular Function: binding (GO:0005488);; Cellular Component: cytoplasm (GO:0005737);; Biological Process: transcription, DNA-templated (GO:0006351);; Biological Process: protein alkylation (GO:0008213);; Molecular Function: protein-arginine N-methyltransferase activity (GO:0016274);; Cellular Component: nuclear lumen (GO:0031981);;	K11434|0|ath:AT4G29510|PRMT11; arginine methyltransferase 11	--	[OKT]	Posttranslational modification, protein turnover, chaperones;; Transcription;; Signal transduction mechanisms	Methyltransferase domain;; Ribosomal protein L11 methyltransferase (PrmA);; Methyltransferase domain;; Methyltransferase domain;; Methyltransferase small domain	sp|Q9SU94|ANM11_ARATH Protein arginine N-methyltransferase 1.1 OS=Arabidopsis thaliana OX=3702 GN=PRMT11 PE=1 SV=1	KOT	Transcription;; Posttranslational modification, protein turnover, chaperones;; Signal transduction mechanisms	arginine methyltransferase 11 [Arabidopsis thaliana]
AT1G48570	586	532	2982	3416	4.822297	3.259045	19.529591	21.509796	3.86E-20	2.64E-18	2.44343008	up	--	--	Cellular Component: plastid (GO:0009536);; Molecular Function: transition metal ion binding (GO:0046914);;	--	--	[R]	General function prediction only	Zn-finger in Ran binding protein and others	sp|Q8S9K3|VAR3_ARATH Zinc finger protein VAR3, chloroplastic OS=Arabidopsis thaliana OX=3702 GN=VAR3 PE=1 SV=2	S	Function unknown	zinc finger (Ran-binding) family protein [Arabidopsis thaliana]
AT1G52770	29	44	160	247	0.39226	0.453469	1.754231	2.604221	9.62E-08	1.16E-06	2.438561835	up	--	--	Biological Process: response to radiation (GO:0009314);; Cellular Component: membrane (GO:0016020);;	--	--	--	--	NPH3 family	sp|Q5KS50|NPH3_ORYSJ Coleoptile phototropism protein 1 OS=Oryza sativa subsp. japonica OX=39947 GN=CPT1 PE=2 SV=1	S	Function unknown	Phototropic-responsive NPH3 family protein [Arabidopsis thaliana]
AT1G18280	13	8	64	57	0.331058	0.152548	1.321601	1.117929	0.000368271	0.00176941	2.437537647	up	--	--	--	--	--	--	--	Probable lipid transfer;; Protease inhibitor/seed storage/LTP family	--	S	Function unknown	Bifunctional inhibitor/lipid-transfer protein/seed storage 2S albumin superfamily protein [Arabidopsis thaliana]
AT2G18900	1162	856	6386	5252	10.303535	5.654776	45.051651	35.617916	1.83E-16	8.66E-15	2.434069574	up	[R]	General function prediction only	Cellular Component: intracellular membrane-bounded organelle (GO:0043231);;	K14552|0|ath:AT2G18900|Transducin/WD40 repeat-like superfamily protein	Ribosome biogenesis in eukaryotes (ko03008)	[R]	General function prediction only	WD domain, G-beta repeat;; Anaphase-promoting complex subunit 4 WD40 domain	sp|Q7ZVR1|WDR75_DANRE WD repeat-containing protein 75 OS=Danio rerio OX=7955 GN=wdr75 PE=2 SV=2	S	Function unknown	Transducin/WD40 repeat-like superfamily protein [Arabidopsis thaliana]
AT2G17270	173	190	1042	1010	2.55891	2.08696	12.274832	11.447433	4.54E-21	3.46E-19	2.433098648	up	--	--	Biological Process: response to osmotic stress (GO:0006970);; Cellular Component: organelle inner membrane (GO:0019866);; Cellular Component: intrinsic component of membrane (GO:0031224);; Biological Process: establishment of localization (GO:0051234);;	K15102|0|ath:AT2G17270|PHT3;3; phosphate transporter 3;3	--	[C]	Energy production and conversion	Mitochondrial carrier protein	sp|Q7DNC3|MPCP1_ARATH Mitochondrial phosphate carrier protein 1, mitochondrial OS=Arabidopsis thaliana OX=3702 GN=MPT1 PE=2 SV=1	C	Energy production and conversion	phosphate transporter 3;3 [Arabidopsis thaliana]
AT2G15020	385	833	2584	4043	4.570294	7.361815	24.410458	36.717392	8.30E-11	1.75E-09	2.427179386	up	--	--	--	--	--	--	--	--	--	1030		hypothetical protein AT2G15020 [Arabidopsis thaliana]
AT4G12500	47	203	753	594	1.190935	3.868453	15.374297	11.650327	2.03E-06	1.82E-05	2.425525905	up	--	--	Biological Process: response to acid chemical (GO:0001101);; Molecular Function: protein binding (GO:0005515);; Cellular Component: extracellular region (GO:0005576);; Cellular Component: cell wall (GO:0005618);; Cellular Component: cell-cell junction (GO:0005911);; Biological Process: response to osmotic stress (GO:0006970);; Biological Process: response to cold (GO:0009409);; Cellular Component…	--	--	--	--	Hydrophobic seed protein;; Protease inhibitor/seed storage/LTP family	sp|Q9SU33|ERLL3_ARATH pEARLI1-like lipid transfer protein 3 OS=Arabidopsis thaliana OX=3702 GN=At4g12500 PE=2 SV=1	S	Function unknown	unnamed protein product [Arabidopsis thaliana]
AT3G28007	47	43	269	239	0.904819	0.619736	4.176058	3.556005	1.70E-10	3.40E-09	2.421577305	up	--	--	Molecular Function: binding (GO:0005488);; Cellular Component: plasma membrane (GO:0005886);; Cellular Component: intrinsic component of membrane (GO:0031224);; Biological Process: single-organism transport (GO:0044765);; Biological Process: protein oligomerization (GO:0051259);;	K15382|6.22092e-169|ath:AT3G28007|SWEET4; Nodulin MtN3 family protein	--	[R]	General function prediction only	Sugar efflux transporter for intercellular exchange	sp|Q944M5|SWET4_ARATH Bidirectional sugar transporter SWEET4 OS=Arabidopsis thaliana OX=3702 GN=SWEET4 PE=1 SV=1	U	Intracellular trafficking, secretion, and vesicular transport	Nodulin MtN3 family protein [Arabidopsis thaliana]
AT4G35190	110	86	561	547	1.735178	1.002297	7.054158	6.618324	2.66E-13	8.11E-12	2.416576926	up	[R]	General function prediction only	Molecular Function: alkylbase DNA N-glycosylase activity (GO:0003905);; Molecular Function: uracil DNA N-glycosylase activity (GO:0004844);; Cellular Component: cytoplasm (GO:0005737);; Biological Process: cytokinin metabolic process (GO:0009690);; Cellular Component: intracellular membrane-bounded organelle (GO:0043231);;	K22522|2.53211e-153|ath:AT4G35190|LOG5; Putative lysine decarboxylase family protein	--	--	--	Possible lysine decarboxylase;; SLOG cluster4 family	sp|Q8LBB7|LOG5_ARATH Cytokinin riboside 5&apos;-monophosphate phosphoribohydrolase LOG5 OS=Arabidopsis thaliana OX=3702 GN=LOG5 PE=1 SV=1	G	Carbohydrate transport and metabolism	Putative lysine decarboxylase family protein [Arabidopsis thaliana]
AT5G09470	22	35	116	196	0.405502	0.490155	1.751864	2.845643	2.23E-06	1.98E-05	2.415886326	up	--	--	Cellular Component: organelle inner membrane (GO:0019866);; Cellular Component: intrinsic component of membrane (GO:0031224);; Biological Process: carboxylic acid transport (GO:0046942);; Molecular Function: carboxylic acid transmembrane transporter activity (GO:0046943);;	--	--	[C]	Energy production and conversion	Mitochondrial carrier protein	sp|Q9FY68|PUMP6_ARATH Mitochondrial uncoupling protein 6 OS=Arabidopsis thaliana OX=3702 GN=PUMP6 PE=2 SV=1	C	Energy production and conversion	dicarboxylate carrier 3 [Arabidopsis thaliana]
AT2G38290	637	750	3776	3933	8.509036	7.336583	40.068645	40.208273	9.80E-27	1.18E-24	2.413930101	up	[P]	Inorganic ion transport and metabolism	Cellular Component: plasma membrane (GO:0005886);; Cellular Component: cell-cell junction (GO:0005911);; Molecular Function: cation transmembrane transporter activity (GO:0008324);; Molecular Function: secondary active transmembrane transporter activity (GO:0015291);; Biological Process: ammonium transport (GO:0015696);; Cellular Component: intrinsic component of membrane (GO:0031224);; Biologica…	K03320|0|ath:AT2G38290|AMT2; ammonium transporter 2	--	[P]	Inorganic ion transport and metabolism	Ammonium Transporter Family	sp|Q9M6N7|AMT2_ARATH Ammonium transporter 2 OS=Arabidopsis thaliana OX=3702 GN=AMT2 PE=1 SV=2	P	Inorganic ion transport and metabolism	ammonium transporter 2 [Arabidopsis thaliana]
AT5G52940	61	138	680	408	1.007276	1.696007	8.940014	5.154568	5.15E-09	7.98E-08	2.410413843	up	--	--	Cellular Component: plastid (GO:0009536);;	--	--	--	--	--	--	S	Function unknown	hypothetical protein (DUF295) [Arabidopsis thaliana]
AT1G75040	237	382	1459	1913	5.344654	6.436747	26.266167	33.12125	2.45E-15	1.00E-13	2.407747996	up	--	--	Cellular Component: extracellular region (GO:0005576);; Biological Process: response to UV (GO:0009411);; Biological Process: anthocyanin-containing compound biosynthetic process (GO:0009718);; Biological Process: defense response, incompatible interaction (GO:0009814);; Biological Process: response to metal ion (GO:0010038);; Cellular Component: external encapsulating structure (GO:0030312);; Ce…	--	--	--	--	Thaumatin family	sp|P28493|PR5_ARATH Pathogenesis-related protein 5 OS=Arabidopsis thaliana OX=3702 GN=At1g75040 PE=1 SV=1	T	Signal transduction mechanisms	pathogenesis-related protein 5 [Arabidopsis thaliana]
AT5G14920	810	858	3250	5920	11.382015	8.791228	35.961168	62.884979	2.61E-12	6.91E-11	2.404903104	up	--	--	--	--	--	--	--	Gibberellin regulated protein	sp|Q9LFR3|GASAE_ARATH Gibberellin-regulated protein 14 OS=Arabidopsis thaliana OX=3702 GN=GASA14 PE=1 SV=1	S	Function unknown	unnamed protein product [Arabidopsis thaliana]
AT4G31520	24	11	123	77	0.228311	0.077903	0.943724	0.566863	0.000122342	0.000683385	2.40249543	up	--	--	Biological Process: ribosomal subunit export from nucleus (GO:0000054);; Biological Process: cytoskeleton organization (GO:0007010);; Cellular Component: intracellular membrane-bounded organelle (GO:0043231);;	K14856|0|ath:AT4G31520|SDA1 family protein	--	[DZ]	Cell cycle control, cell division, chromosome partitioning;; Cytoskeleton	SDA1;; NUC130/3NT domain	sp|A7S6A5|SDA1_NEMVE Protein SDA1 homolog OS=Nematostella vectensis OX=45351 GN=sdad1 PE=3 SV=1	DZ	Cell cycle control, cell division, chromosome partitioning;; Cytoskeleton	SDA1 family protein [Arabidopsis thaliana]
AT1G21790	295	367	1704	1927	5.122415	4.747723	23.564281	25.615927	1.60E-21	1.28E-19	2.399761494	up	--	--	Cellular Component: intrinsic component of membrane (GO:0031224);; Cellular Component: intracellular membrane-bounded organelle (GO:0043231);;	--	--	[S]	Function unknown	TLC domain	sp|A8WGS4|TLCD2_DANRE TLC domain-containing protein 2 OS=Danio rerio OX=7955 GN=tlcd2 PE=2 SV=1	S	Function unknown	TRAM, LAG1 and CLN8 (TLC) lipid-sensing domain containing protein [Arabidopsis thaliana]
AT4G39800	8058	10779	51433	51747	95.373421	95.042488	484.263641	468.382141	1.89E-28	2.49E-26	2.399696629	up	[I]	Lipid transport and metabolism	Biological Process: developmental process involved in reproduction (GO:0003006);; Molecular Function: binding (GO:0005488);; Biological Process: inositol metabolic process (GO:0006020);; Biological Process: phosphatidylserine metabolic process (GO:0006658);; Biological Process: multicellular organism development (GO:0007275);; Molecular Function: intramolecular lyase activity (GO:0016872);; Biolo…	K01858|0|ath:AT4G39800|MIPS1; myo-inositol-1-phosphate synthase 1	Inositol phosphate metabolism (ko00562)	[I]	Lipid transport and metabolism	Myo-inositol-1-phosphate synthase;; Myo-inositol-1-phosphate synthase	sp|P42801|INO1_ARATH Inositol-3-phosphate synthase isozyme 1 OS=Arabidopsis thaliana OX=3702 GN=IPS1 PE=1 SV=3	I	Lipid transport and metabolism	myo-inositol-1-phosphate synthase 1 [Arabidopsis thaliana]
AT4G03400	2455	4585	14206	23529	21.22953	28.638676	99.518917	156.58757	8.78E-12	2.18E-10	2.399567284	up	[R]	General function prediction only	Biological Process: response to radiation (GO:0009314);; Cellular Component: plastid (GO:0009536);; Biological Process: response to hormone (GO:0009725);;	K14487|0|ath:AT4G03400|DFL2; Auxin-responsive GH3 family protein	Plant hormone signal transduction (ko04075)	--	--	GH3 auxin-responsive promoter	sp|Q9ZNS2|GH310_ARATH Indole-3-acetic acid-amido synthetase GH3.10 OS=Arabidopsis thaliana OX=3702 GN=GH3.10 PE=2 SV=1	S	Function unknown	Auxin-responsive GH3 family protein [Arabidopsis thaliana]
AT3G27210	410	373	2374	1966	8.33199	5.643797	38.381523	30.556499	7.10E-20	4.76E-18	2.3900747	up	--	--	Cellular Component: membrane (GO:0016020);; Cellular Component: intracellular membrane-bounded organelle (GO:0043231);;	--	--	--	--	--	sp|Q9LK32|Y3721_ARATH Uncharacterized protein At3g27210 OS=Arabidopsis thaliana OX=3702 GN=Y-2 PE=1 SV=1	S	Function unknown	hypothetical protein AT3G27210 [Arabidopsis thaliana]
AT2G39920	19	60	164	252	0.447054	0.955462	3.023568	4.431986	9.98E-06	7.59E-05	2.389539916	up	--	--	Biological Process: response to metal ion (GO:0010038);; Cellular Component: intrinsic component of membrane (GO:0031224);;	--	--	--	--	HAD superfamily, subfamily IIIB (Acid phosphatase)	sp|O04195|Y2992_ARATH Uncharacterized protein At2g39920 OS=Arabidopsis thaliana OX=3702 GN=At2g39920 PE=2 SV=2	S	Function unknown	HAD superfamily, subfamily IIIB acid phosphatase [Arabidopsis thaliana]
AT1G30240	521	359	2572	2345	4.232327	2.168987	17.729606	15.342848	2.77E-14	9.88E-13	2.387874752	up	--	--	--	--	--	--	--	rRNA processing/ribosome biogenesis	--	S	Function unknown	proline-, glutamic acid/leucine-rich protein [Arabidopsis thaliana]
AT1G01580	58	120	492	459	0.497819	0.825689	3.679343	3.11115	6.24E-11	1.34E-09	2.381573752	up	[T]	Signal transduction mechanisms	Molecular Function: oxidoreductase activity, oxidizing metal ions, NAD or NADP as acceptor (GO:0016723);; Cellular Component: intrinsic component of membrane (GO:0031224);; Molecular Function: cation binding (GO:0043169);; Cellular Component: intracellular membrane-bounded organelle (GO:0043231);; Biological Process: single-organism metabolic process (GO:0044710);; Biological Process: response to…	K00521|0|ath:AT1G01580|FRO2; ferric reduction oxidase 2	--	[PQ]	Inorganic ion transport and metabolism;; Secondary metabolites biosynthesis, transport and catabolism	Ferric reductase NAD binding domain;; FAD-binding domain;; Ferric reductase like transmembrane component;; Oxidoreductase NAD-binding domain	sp|P92949|FRO2_ARATH Ferric reduction oxidase 2 OS=Arabidopsis thaliana OX=3702 GN=FRO2 PE=1 SV=2	PQ	Inorganic ion transport and metabolism;; Secondary metabolites biosynthesis, transport and catabolism	ferric reduction oxidase 2 [Arabidopsis thaliana]
AT1G30280	170	163	854	965	2.4805	1.762638	9.919473	10.776442	1.09E-16	5.36E-15	2.380139263	up	--	--	--	--	--	[R]	General function prediction only	--	sp|Q9C9Q4|JAC1_ARATH J domain-containing protein required for chloroplast accumulation response 1 OS=Arabidopsis thaliana OX=3702 GN=JAC1 PE=1 SV=1	S	Function unknown	Chaperone DnaJ-domain superfamily protein [Arabidopsis thaliana]
AT3G52870	1216	1832	7564	8753	16.648903	18.684502	82.37925	91.644463	1.56E-20	1.12E-18	2.376774221	up	[S]	Function unknown	Cellular Component: plastid (GO:0009536);;	--	--	--	--	--	sp|Q9LFA4|IQM3_ARATH IQ domain-containing protein IQM3 OS=Arabidopsis thaliana OX=3702 GN=IQM3 PE=2 SV=1	949		IQ calmodulin-binding motif family protein [Arabidopsis thaliana]
AT4G25730	2176	1472	11170	9050	18.885706	9.514736	77.144203	60.084835	4.44E-14	1.53E-12	2.371262656	up	[J]	Translation, ribosomal structure and biogenesis	Biological Process: rRNA 2'-O-methylation (GO:0000451);; Molecular Function: RNA methyltransferase activity (GO:0008173);; Cellular Component: nuclear lumen (GO:0031981);;	K14857|0|ath:AT4G25730|FtsJ-like methyltransferase family protein	--	[AR]	RNA processing and modification;; General function prediction only	Spb1 C-terminal domain;; FtsJ-like methyltransferase;; Domain of unknown function (DUF3381)	sp|O42832|SPB1_SCHPO AdoMet-dependent rRNA methyltransferase spb1 OS=Schizosaccharomyces pombe (strain 972 / ATCC 24843) OX=284812 GN=spb1 PE=1 SV=2	A	RNA processing and modification	FtsJ-like methyltransferase family protein [Arabidopsis thaliana]
AT2G47890	1314	1101	6973	6271	18.179915	10.99475	77.361171	69.035328	1.30E-19	8.37E-18	2.371069633	up	--	--	Molecular Function: regulatory region DNA binding (GO:0000975);; Molecular Function: nucleic acid binding transcription factor activity (GO:0001071);; Biological Process: transcription, DNA-templated (GO:0006351);; Cellular Component: intracellular membrane-bounded organelle (GO:0043231);; Molecular Function: transition metal ion binding (GO:0046914);;	--	--	--	--	CCT motif;; B-box zinc finger	sp|O82256|COL13_ARATH Zinc finger protein CONSTANS-LIKE 13 OS=Arabidopsis thaliana OX=3702 GN=COL13 PE=1 SV=1	K	Transcription	B-box type zinc finger protein with CCT domain-containing protein [Arabidopsis thaliana]
AT1G74750	497	552	3046	2620	3.886904	3.167895	19.106605	15.760659	7.26E-25	7.63E-23	2.364827573	up	--	--	Cellular Component: intrinsic component of membrane (GO:0031224);;	--	--	[R]	General function prediction only	PPR repeat family;; PPR repeat;; PPR repeat;; Pentatricopeptide repeat domain;; Pentacotripeptide-repeat region of PRORP	sp|Q9SSF9|PP123_ARATH Pentatricopeptide repeat-containing protein At1g74750 OS=Arabidopsis thaliana OX=3702 GN=At1g74750 PE=2 SV=1	S	Function unknown	Pentatricopeptide repeat (PPR) superfamily protein [Arabidopsis thaliana]
AT2G43500	600	753	4035	3238	4.309833	4.103171	24.11263	18.526494	4.19E-24	4.09E-22	2.363142007	up	--	--	--	--	--	--	--	RWP-RK domain;; PB1 domain	sp|O22864|NLP8_ARATH Protein NLP8 OS=Arabidopsis thaliana OX=3702 GN=NLP8 PE=2 SV=1	K	Transcription	Plant regulator RWP-RK family protein [Arabidopsis thaliana]
AT4G23920	338	436	2098	2032	5.176229	4.973613	25.567928	23.812439	1.02E-23	9.80E-22	2.358333793	up	[M]	Cell wall/membrane/envelope biogenesis	Molecular Function: protein binding (GO:0005515);; Cellular Component: cytoplasm (GO:0005737);; Molecular Function: racemase and epimerase activity, acting on carbohydrates and derivatives (GO:0016857);; Biological Process: hexose metabolic process (GO:0019318);; Biological Process: cellular component biogenesis (GO:0044085);; Biological Process: external encapsulating structure organization (GO:…	K01784|0|ath:AT4G23920|UGE2; UDP-D-glucose/UDP-D-galactose 4-epimerase 2	Galactose metabolism (ko00052);; Amino sugar and nucleotide sugar metabolism (ko00520)	[M]	Cell wall/membrane/envelope biogenesis	GDP-mannose 4,6 dehydratase;; NAD dependent epimerase/dehydratase family;; Polysaccharide biosynthesis protein;; 3-beta hydroxysteroid dehydrogenase/isomerase family;; RmlD substrate binding domain;; KR domain;; short chain dehydrogenase;; Male sterility protein	sp|Q9T0A7|UGE2_ARATH UDP-glucose 4-epimerase 2 OS=Arabidopsis thaliana OX=3702 GN=UGE2 PE=1 SV=1	Q	Secondary metabolites biosynthesis, transport and catabolism	UDP-D-glucose/UDP-D-galactose 4-epimerase 2 [Arabidopsis thaliana]
AT1G30360	12554	16747	75219	80478	111.855957	111.156418	533.139038	548.356628	3.31E-26	3.78E-24	2.357230804	up	--	--	Cellular Component: cell-cell junction (GO:0005911);; Biological Process: transport (GO:0006810);; Cellular Component: plastid envelope (GO:0009526);; Cellular Component: intrinsic component of membrane (GO:0031224);; Cellular Component: vacuolar part (GO:0044437);;	K21989|0|ath:AT1G30360|ERD4; Early-responsive to dehydration stress protein (ERD4)	--	[R]	General function prediction only	Calcium-dependent channel, 7TM region, putative phosphate;; Cytosolic domain of 10TM putative phosphate transporter;; Late exocytosis, associated with Golgi transport	sp|Q9C8G5|CSCLD_ARATH CSC1-like protein ERD4 OS=Arabidopsis thaliana OX=3702 GN=ERD4 PE=1 SV=1	S	Function unknown	Early-responsive to dehydration stress protein (ERD4) [Arabidopsis thaliana]
AT2G19490	261	241	1448	1265	3.734242	2.568915	16.484823	13.8484	9.54E-19	5.68E-17	2.356245907	up	[L]	Replication, recombination and repair	Molecular Function: DNA binding (GO:0003677);; Biological Process: DNA repair (GO:0006281);; Biological Process: DNA recombination (GO:0006310);; Molecular Function: purine ribonucleoside binding (GO:0032550);; Molecular Function: ATPase activity, coupled (GO:0042623);; Cellular Component: intracellular membrane-bounded organelle (GO:0043231);;	K03553|0|ath:AT2G19490|RECA2; recA DNA recombination family protein	Homologous recombination (ko03440)	[L]	Replication, recombination and repair	recA bacterial DNA recombination protein;; Rad51;; KaiC	sp|Q9ZUP2|RECA3_ARATH DNA repair protein recA homolog 3, mitochondrial OS=Arabidopsis thaliana OX=3702 GN=At2g19490 PE=2 SV=2	L	Replication, recombination and repair	recA DNA recombination family protein [Arabidopsis thaliana]
AT3G23810	11877	13026	71869	61569	152.442657	124.541214	733.765808	604.304626	2.25E-28	2.95E-26	2.352139302	up	[H]	Coenzyme transport and metabolism	Molecular Function: nucleotide binding (GO:0000166);; Cellular Component: cytoplasm (GO:0005737);; Cellular Component: membrane (GO:0016020);; Molecular Function: trialkylsulfonium hydrolase activity (GO:0016802);; Cellular Component: intracellular membrane-bounded organelle (GO:0043231);; Biological Process: sulfur compound catabolic process (GO:0044273);; Biological Process: alpha-amino acid me…	K01251|0|ath:AT3G23810|SAHH2; S-adenosyl-l-homocysteine (SAH) hydrolase 2	Cysteine and methionine metabolism (ko00270)	[H]	Coenzyme transport and metabolism	S-adenosyl-L-homocysteine hydrolase;; S-adenosyl-L-homocysteine hydrolase, NAD binding domain;; D-isomer specific 2-hydroxyacid dehydrogenase, NAD binding domain;; Acetohydroxy acid isomeroreductase, NADPH-binding domain	sp|Q9LK36|SAHH2_ARATH Adenosylhomocysteinase 2 OS=Arabidopsis thaliana OX=3702 GN=SAHH2 PE=2 SV=1	H	Coenzyme transport and metabolism	S-adenosyl-l-homocysteine (SAH) hydrolase 2 [Arabidopsis thaliana]
AT2G30400	60	47	328	252	1.073652	0.636451	4.744756	3.496144	1.38E-09	2.34E-08	2.351938908	up	--	--	Molecular Function: nucleic acid binding (GO:0003676);; Biological Process: transcription, DNA-templated (GO:0006351);; Cellular Component: intracellular membrane-bounded organelle (GO:0043231);;	--	--	--	--	Transcriptional repressor, ovate;; DNA-binding domain	sp|O04351|OFP2_ARATH Transcription repressor OFP2 OS=Arabidopsis thaliana OX=3702 GN=OFP2 PE=1 SV=1	K	Transcription	ovate family protein 2 [Arabidopsis thaliana]
AT2G47990	689	484	3478	2916	9.428977	4.928877	37.857601	30.511768	3.01E-14	1.07E-12	2.350912792	up	[R]	General function prediction only	Biological Process: embryo sac development (GO:0009553);; Cellular Component: cullin-RING ubiquitin ligase complex (GO:0031461);; Cellular Component: nuclear lumen (GO:0031981);; Biological Process: ribosome biogenesis (GO:0042254);; Biological Process: single-organism cellular process (GO:0044763);;	K14549|0|ath:AT2G47990|SWA1; transducin family protein / WD-40 repeat family protein	Ribosome biogenesis in eukaryotes (ko03008)	[S]	Function unknown	UTP15 C terminal;; WD domain, G-beta repeat	sp|O82266|SWA1_ARATH Protein SLOW WALKER 1 OS=Arabidopsis thaliana OX=3702 GN=SWA1 PE=2 SV=1	S	Function unknown	transducin family protein / WD-40 repeat family protein [Arabidopsis thaliana]
AT1G19200	141	242	741	1252	3.477089	4.481248	14.721138	24.10813	3.30E-10	6.31E-09	2.35069985	up	--	--	Cellular Component: plastid (GO:0009536);;	--	--	--	--	zinc-finger of the FCS-type, C2-C2	sp|F4IE21|FLZ12_ARATH FCS-Like Zinc finger 12 OS=Arabidopsis thaliana OX=3702 GN=FLZ12 PE=1 SV=2	S	Function unknown	cyclin-dependent kinase, putative (DUF581) [Arabidopsis thaliana]
AT4G21920	8	14	61	55	0.225079	0.298993	1.419213	1.230193	0.000470541	0.002178746	2.349503789	up	--	--	Cellular Component: intracellular membrane-bounded organelle (GO:0043231);;	--	--	--	--	--	--	193		hypothetical protein AT4G21920 [Arabidopsis thaliana]
AT4G31800	540	1232	3908	5220	9.432443	13.808712	53.549472	73.23949	6.37E-11	1.37E-09	2.34760517	up	--	--	Molecular Function: nucleic acid binding transcription factor activity (GO:0001071);; Biological Process: response to acid chemical (GO:0001101);; Molecular Function: DNA binding (GO:0003677);; Molecular Function: protein binding (GO:0005515);; Biological Process: transcription, DNA-templated (GO:0006351);; Biological Process: response to bacterium (GO:0009617);; Biological Process: response to f…	--	--	--	--	WRKY DNA -binding domain	sp|Q9C5T4|WRK18_ARATH WRKY transcription factor 18 OS=Arabidopsis thaliana OX=3702 GN=WRKY18 PE=1 SV=2	K	Transcription	WRKY DNA-binding protein 18 [Arabidopsis thaliana]
AT5G48400	147	294	1259	1042	1.179253	1.762406	8.102265	6.423009	6.88E-13	2.00E-11	2.345526726	up	[ET]	Amino acid transport and metabolism;; Signal transduction mechanisms	Molecular Function: binding (GO:0005488);; Biological Process: transport (GO:0006810);; Biological Process: cellular metal ion homeostasis (GO:0006875);; Biological Process: glutamate receptor signaling pathway (GO:0007215);; Molecular Function: glutamate receptor activity (GO:0008066);; Biological Process: response to radiation (GO:0009314);; Molecular Function: ligand-gated ion channel activity…	K05387|0|ath:AT5G48400|ATGLR1.2; Glutamate receptor family protein	--	[PET]	Inorganic ion transport and metabolism;; Amino acid transport and metabolism;; Signal transduction mechanisms	Receptor family ligand binding region;; Ligand-gated ion channel;; Bacterial extracellular solute-binding proteins, family 3;; Periplasmic binding protein;; Ligated ion channel L-glutamate- and glycine-binding site	sp|Q9LV72|GLR12_ARATH Glutamate receptor 1.2 OS=Arabidopsis thaliana OX=3702 GN=GLR1.2 PE=2 SV=1	EPT	Amino acid transport and metabolism;; Inorganic ion transport and metabolism;; Signal transduction mechanisms	Glutamate receptor family protein [Arabidopsis thaliana]
AT4G18840	81	63	358	414	0.895598	0.444545	2.617466	2.889809	1.41E-10	2.86E-09	2.344232571	up	--	--	Cellular Component: intracellular membrane-bounded organelle (GO:0043231);;	--	--	[R]	General function prediction only	PPR repeat;; PPR repeat family;; PPR repeat;; Pentatricopeptide repeat domain;; Tetratricopeptide repeat;; Tetratricopeptide repeat;; Pentacotripeptide-repeat region of PRORP	sp|O49399|PP321_ARATH Pentatricopeptide repeat-containing protein At4g18840 OS=Arabidopsis thaliana OX=3702 GN=PCMP-E101 PE=3 SV=2	L	Replication, recombination and repair	Pentatricopeptide repeat (PPR-like) superfamily protein [Arabidopsis thaliana]
AT5G20160	1613	1204	8349	6902	45.008057	24.938213	185.327268	147.253368	8.14E-16	3.56E-14	2.343606784	up	[J]	Translation, ribosomal structure and biogenesis	Molecular Function: nucleic acid binding (GO:0003676);; Cellular Component: cytoplasm (GO:0005737);; Biological Process: ribonucleoprotein complex biogenesis (GO:0022613);; Cellular Component: intracellular ribonucleoprotein complex (GO:0030529);; Cellular Component: intrinsic component of membrane (GO:0031224);; Cellular Component: nuclear lumen (GO:0031981);;	K12845|1.34614e-69|ath:AT4G22380|Ribosomal protein L7Ae/L30e/S12e/Gadd45 family protein	Ribosome biogenesis in eukaryotes (ko03008);; Spliceosome (ko03040)	[AJ]	RNA processing and modification;; Translation, ribosomal structure and biogenesis	Ribosomal protein L7Ae/L30e/S12e/Gadd45 family	sp|Q6P8E9|NH2L1_XENTR NHP2-like protein 1 OS=Xenopus tropicalis OX=8364 GN=snu13 PE=2 SV=1	AJ	RNA processing and modification;; Translation, ribosomal structure and biogenesis	Ribosomal protein L7Ae/L30e/S12e/Gadd45 family protein [Arabidopsis thaliana]
AT5G26340	858	1631	7366	5621	8.237739	11.67487	56.312145	41.308056	7.61E-15	2.95E-13	2.342924561	up	[G]	Carbohydrate transport and metabolism	Biological Process: response to acid chemical (GO:0001101);; Molecular Function: hydrogen:glucose symporter activity (GO:0005356);; Cellular Component: plasma membrane (GO:0005886);; Cellular Component: cell-cell junction (GO:0005911);; Biological Process: response to osmotic stress (GO:0006970);; Biological Process: monosaccharide transport (GO:0015749);; Cellular Component: intrinsic component …	K24193|0|ath:AT5G26340|MSS1; Major facilitator superfamily protein	--	[R]	General function prediction only	Sugar (and other) transporter;; Major Facilitator Superfamily	sp|Q94AZ2|STP13_ARATH Sugar transport protein 13 OS=Arabidopsis thaliana OX=3702 GN=STP13 PE=1 SV=2	U	Intracellular trafficking, secretion, and vesicular transport	Major facilitator superfamily protein [Arabidopsis thaliana]
AT3G46760	17	19	117	75	0.302814	0.252844	1.711803	1.055227	2.53E-05	0.000173487	2.341501351	up	[T]	Signal transduction mechanisms	Biological Process: cellular protein modification process (GO:0006464);; Biological Process: phosphate-containing compound metabolic process (GO:0006796);; Molecular Function: kinase activity (GO:0016301);; Molecular Function: purine ribonucleoside binding (GO:0032550);;	--	--	[T]	Signal transduction mechanisms	Protein tyrosine and serine/threonine kinase;; Protein kinase domain	sp|Q9STF0|LRKS3_ARATH Receptor like protein kinase S.3 OS=Arabidopsis thaliana OX=3702 GN=LECRKS3 PE=3 SV=1	T	Signal transduction mechanisms	Protein kinase superfamily protein [Arabidopsis thaliana]
AT4G22070	330	310	2222	1219	3.90924	2.638319	20.182536	10.704067	2.45E-12	6.54E-11	2.338153067	up	--	--	Molecular Function: nucleic acid binding transcription factor activity (GO:0001071);; Molecular Function: DNA binding (GO:0003677);; Biological Process: transcription, DNA-templated (GO:0006351);; Cellular Component: intracellular membrane-bounded organelle (GO:0043231);;	--	--	--	--	WRKY DNA -binding domain	sp|Q93WT0|WRK31_ARATH Probable WRKY transcription factor 31 OS=Arabidopsis thaliana OX=3702 GN=WRKY31 PE=2 SV=1	K	Transcription	WRKY DNA-binding protein 31 [Arabidopsis thaliana]
AT3G22830	24	27	178	94	0.373058	0.306357	2.222481	1.120616	6.76E-06	5.34E-05	2.33732576	up	--	--	Molecular Function: nucleic acid binding transcription factor activity (GO:0001071);; Molecular Function: DNA binding (GO:0003677);; Biological Process: transcription, DNA-templated (GO:0006351);; Cellular Component: intracellular membrane-bounded organelle (GO:0043231);;	K09419|0|ath:AT3G22830|HSFA6B; heat shock transcription factor A6B	--	[K]	Transcription	HSF-type DNA-binding	sp|Q9LUH8|HFA6B_ARATH Heat stress transcription factor A-6b OS=Arabidopsis thaliana OX=3702 GN=HSFA6b PE=2 SV=1	K	Transcription	heat shock transcription factor A6B [Arabidopsis thaliana]
AT1G18850	573	430	2852	2538	8.34114	4.658916	33.030304	28.259872	1.80E-15	7.51E-14	2.335785689	up	--	--	Cellular Component: nuclear lumen (GO:0031981);;	--	--	--	--	--	--	776		hypothetical protein AT1G18850 [Arabidopsis thaliana]
AT1G75900	292	496	1837	2242	4.096288	5.185408	20.534325	24.099699	3.91E-15	1.57E-13	2.335516615	up	[IR]	Lipid transport and metabolism;; General function prediction only	Biological Process: reproduction (GO:0000003);; Biological Process: lipid metabolic process (GO:0006629);; Molecular Function: transferase activity (GO:0016740);; Molecular Function: hydrolase activity, acting on ester bonds (GO:0016788);;	--	--	--	--	GDSL-like Lipase/Acylhydrolase	sp|Q94CH6|EXL3_ARATH GDSL esterase/lipase EXL3 OS=Arabidopsis thaliana OX=3702 GN=EXL3 PE=2 SV=1	I	Lipid transport and metabolism	GDSL-like Lipase/Acylhydrolase superfamily protein [Arabidopsis thaliana]
AT5G24140	526	659	3861	2407	6.90837	6.45164	40.379726	24.194729	2.28E-16	1.07E-14	2.333896033	up	[HC]	Coenzyme transport and metabolism;; Energy production and conversion	Molecular Function: nucleotide binding (GO:0000166);; Molecular Function: oxidoreductase activity, acting on paired donors, with incorporation or reduction of molecular oxygen, NAD(P)H as one donor, and incorporation of one atom of oxygen (GO:0016709);; Cellular Component: intrinsic component of membrane (GO:0031224);; Biological Process: single-organism metabolic process (GO:0044710);;	K00511|0|ath:AT5G24140|SQP2; squalene monooxygenase 2	Steroid biosynthesis (ko00100);; Sesquiterpenoid and triterpenoid biosynthesis (ko00909)	[I]	Lipid transport and metabolism	Squalene epoxidase;; FAD binding domain;; FAD dependent oxidoreductase;; FAD binding domain;; NAD(P)-binding Rossmann-like domain;; Glucose inhibited division protein A	sp|O65403|ERG13_ARATH Squalene epoxidase 4 OS=Arabidopsis thaliana OX=3702 GN=SQE4 PE=2 SV=1	I	Lipid transport and metabolism	squalene monooxygenase 2 [Arabidopsis thaliana]
AT5G17760	529	487	2667	2720	6.678207	4.589205	26.943057	26.419704	3.49E-20	2.43E-18	2.3314811	up	[MDT]	Cell wall/membrane/envelope biogenesis;; Cell cycle control, cell division, chromosome partitioning;; Signal transduction mechanisms	Molecular Function: nucleoside-triphosphatase activity (GO:0017111);; Cellular Component: intrinsic component of membrane (GO:0031224);; Molecular Function: purine ribonucleoside binding (GO:0032550);;	--	--	[O]	Posttranslational modification, protein turnover, chaperones	Domain associated at C-terminal with AAA;; ATPase family associated with various cellular activities (AAA);; Holliday junction DNA helicase RuvB P-loop domain;; AAA domain (dynein-related subfamily)	sp|Q9FN75|AATPI_ARATH AAA-ATPase At5g17760 OS=Arabidopsis thaliana OX=3702 GN=At5g17760 PE=3 SV=1	O	Posttranslational modification, protein turnover, chaperones	P-loop containing nucleoside triphosphate hydrolases superfamily protein [Arabidopsis thaliana]
AT5G60780	44	81	307	339	0.556133	0.770081	3.145302	3.341827	7.48E-10	1.34E-08	2.33084727	up	[P]	Inorganic ion transport and metabolism	--	K02575|0|ath:AT5G60780|NRT2.3; nitrate transporter 2.3	Nitrogen metabolism (ko00910)	--	--	Major Facilitator Superfamily	sp|Q9FJH7|NRT23_ARATH High affinity nitrate transporter 2.3 OS=Arabidopsis thaliana OX=3702 GN=NRT2.3 PE=1 SV=1	P	Inorganic ion transport and metabolism	nitrate transporter 2.3 [Arabidopsis thaliana]
AT5G39410	689	580	3483	3273	8.268511	5.183574	33.280937	30.068718	1.56E-18	9.12E-17	2.330053033	up	[S]	Function unknown	Molecular Function: catalytic activity (GO:0003824);; Cellular Component: mitochondrial envelope (GO:0005740);; Cellular Component: plastid envelope (GO:0009526);; Cellular Component: membrane (GO:0016020);; Cellular Component: vacuolar part (GO:0044437);; Biological Process: single-organism metabolic process (GO:0044710);;	--	--	[S]	Function unknown	Saccharopine dehydrogenase NADP binding domain	sp|Q8LGI2|SCPDL_ARATH Probable mitochondrial saccharopine dehydrogenase-like oxidoreductase At5g39410 OS=Arabidopsis thaliana OX=3702 GN=At5g39410 PE=1 SV=2	S	Function unknown	Saccharopine dehydrogenase [Arabidopsis thaliana]
AT4G31790	529	489	2781	2605	8.708991	5.990176	36.606884	32.969436	1.18E-20	8.54E-19	2.326597072	up	[J]	Translation, ribosomal structure and biogenesis	Molecular Function: S-adenosylmethionine-dependent methyltransferase activity (GO:0008757);; Biological Process: peptidyl-diphthamide metabolic process (GO:0017182);; Cellular Component: intracellular part (GO:0044424);;	K00586|0|ath:AT4G31790|Tetrapyrrole (Corrin/Porphyrin) Methylase	--	[J]	Translation, ribosomal structure and biogenesis	Tetrapyrrole (Corrin/Porphyrin) Methylases	sp|O81769|DPH5_ARATH Probable diphthine methyl ester synthase OS=Arabidopsis thaliana OX=3702 GN=At4g31790 PE=2 SV=1	J	Translation, ribosomal structure and biogenesis	unnamed protein product [Arabidopsis thaliana]
AT5G08640	3841	3531	22812	16352	62.897861	43.073124	297.759081	205.051092	9.55E-19	5.68E-17	2.324947297	up	[Q]	Secondary metabolites biosynthesis, transport and catabolism	Biological Process: response to bacterium (GO:0009617);; Biological Process: response to abiotic stimulus (GO:0009628);; Biological Process: response to hormone (GO:0009725);; Molecular Function: oxidoreductase activity, acting on paired donors, with incorporation or reduction of molecular oxygen, 2-oxoglutarate as one donor, and incorporation of one atom each of oxygen into both donors (GO:00167…	K05278|0|ath:AT5G08640|FLS1; flavonol synthase 1	Flavonoid biosynthesis (ko00941)	[QR]	Secondary metabolites biosynthesis, transport and catabolism;; General function prediction only	2OG-Fe(II) oxygenase superfamily;; non-haem dioxygenase in morphine synthesis N-terminal	sp|Q96330|FLS1_ARATH Flavonol synthase/flavanone 3-hydroxylase OS=Arabidopsis thaliana OX=3702 GN=FLS1 PE=1 SV=1	Q	Secondary metabolites biosynthesis, transport and catabolism	flavonol synthase 1 [Arabidopsis thaliana]
AT3G07050	2007	1425	10082	8276	23.941389	12.660101	95.696419	75.514954	1.56E-14	5.78E-13	2.323065732	up	[J]	Translation, ribosomal structure and biogenesis	Cellular Component: cytoplasm (GO:0005737);; Cellular Component: cell-cell junction (GO:0005911);; Biological Process: transcription, DNA-templated (GO:0006351);; Biological Process: embryo development ending in seed dormancy (GO:0009793);; Biological Process: epidermal cell differentiation (GO:0009913);; Biological Process: maintenance of meristem identity (GO:0010074);; Cellular Component: nucl…	K14538|0|ath:AT3G07050|NSN1; GTP-binding family protein	Ribosome biogenesis in eukaryotes (ko03008)	[R]	General function prediction only	GNL3L/Grn1 putative GTPase;; 50S ribosome-binding GTPase;; Ferrous iron transport protein B	sp|Q9M8Z5|NSN1_ARATH Guanine nucleotide-binding protein-like NSN1 OS=Arabidopsis thaliana OX=3702 GN=NSN1 PE=1 SV=1	S	Function unknown	GTP-binding family protein [Arabidopsis thaliana]
AT5G67480	1147	1943	5528	10179	13.595868	17.478167	52.974839	96.051822	1.55E-10	3.12E-09	2.319721067	up	--	--	--	--	--	[K]	Transcription	TAZ zinc finger;; BTB/POZ domain	sp|Q9FJX5|BT4_ARATH BTB/POZ and TAZ domain-containing protein 4 OS=Arabidopsis thaliana OX=3702 GN=BT4 PE=1 SV=1	K	Transcription	BTB and TAZ domain protein 4 [Arabidopsis thaliana]
AT3G09390	6634	10039	34689	50602	170.814392	192.564697	713.918915	1000.588247	4.80E-15	1.91E-13	2.31723625	up	--	--	Molecular Function: transition metal ion binding (GO:0046914);;	--	--	[P]	Inorganic ion transport and metabolism	Metallothionein	sp|P25860|MT2A_ARATH Metallothionein-like protein 2A OS=Arabidopsis thaliana OX=3702 GN=MT2A PE=2 SV=2	P	Inorganic ion transport and metabolism	metallothionein 2A [Arabidopsis thaliana]
AT4G20890	3772	4003	20230	20324	42.897629	33.917942	183.048096	176.787109	1.14E-26	1.35E-24	2.315208375	up	--	--	Molecular Function: structural molecule activity (GO:0005198);; Cellular Component: cell-cell junction (GO:0005911);; Cellular Component: plastid (GO:0009536);; Biological Process: response to metal ion (GO:0010038);; Cellular Component: microtubule cytoskeleton (GO:0015630);; Cellular Component: membrane (GO:0016020);; Molecular Function: nucleoside-triphosphatase activity (GO:0017111);; Molecul…	K07375|0|ath:AT4G20890|TUB9; tubulin beta-9 chain	Phagosome (ko04145)	[Z]	Cytoskeleton	Tubulin/FtsZ family, GTPase domain;; Tubulin C-terminal domain	sp|P29517|TBB9_ARATH Tubulin beta-9 chain OS=Arabidopsis thaliana OX=3702 GN=TUBB9 PE=1 SV=1	Z	Cytoskeleton	tubulin beta-9 chain [Arabidopsis thaliana]
AT4G16630	1164	714	5697	4332	9.970779	4.553061	38.841949	28.392576	1.83E-11	4.30E-10	2.310846921	up	[L]	Replication, recombination and repair	Molecular Function: purine ribonucleoside binding (GO:0032550);; Molecular Function: ATPase activity, coupled (GO:0042623);; Cellular Component: intracellular membrane-bounded organelle (GO:0043231);;	K13181|0|ath:AT4G16630|DEA(D/H)-box RNA helicase family protein	--	[A]	RNA processing and modification	DEAD/DEAH box helicase;; Helicase conserved C-terminal domain;; Type III restriction enzyme, res subunit	sp|Q9ZRZ8|RH28_ARATH DEAD-box ATP-dependent RNA helicase 28 OS=Arabidopsis thaliana OX=3702 GN=RH28 PE=2 SV=1	A	RNA processing and modification	unnamed protein product [Arabidopsis thaliana]
AT1G33090	79	80	608	231	1.075655	0.811297	6.607327	2.409468	7.50E-07	7.42E-06	2.308542706	up	[V]	Defense mechanisms	Molecular Function: secondary active transmembrane transporter activity (GO:0015291);; Biological Process: drug transport (GO:0015893);; Cellular Component: intrinsic component of membrane (GO:0031224);;	K03327|0|ath:AT1G33090|MATE efflux family protein	--	[R]	General function prediction only	MatE	sp|F4HPH1|DTX22_ARATH Protein DETOXIFICATION 22 OS=Arabidopsis thaliana OX=3702 GN=DTX22 PE=2 SV=1	V	Defense mechanisms	MATE efflux family protein [Arabidopsis thaliana]
AT1G07400	104	209	323	1231	2.981877	4.495193	7.416133	27.206501	4.35E-05	0.000277233	2.307842149	up	[O]	Posttranslational modification, protein turnover, chaperones	Biological Process: response to reactive oxygen species (GO:0000302);; Molecular Function: protein binding (GO:0005515);; Biological Process: protein complex assembly (GO:0006461);; Biological Process: response to osmotic stress (GO:0006970);; Biological Process: response to light intensity (GO:0009642);; Cellular Component: intracellular part (GO:0044424);;	K13993|2.51183e-92|ath:AT1G07400|HSP20-like chaperones superfamily protein	Protein processing in endoplasmic reticulum (ko04141)	[O]	Posttranslational modification, protein turnover, chaperones	Hsp20/alpha crystallin family;; HSP20-like domain found in ArsA	sp|Q9LNW0|HS178_ARATH 17.8 kDa class I heat shock protein OS=Arabidopsis thaliana OX=3702 GN=HSP17.8 PE=1 SV=1	O	Posttranslational modification, protein turnover, chaperones	HSP20-like chaperones superfamily protein [Arabidopsis thaliana]
AT3G17609	901	1403	5143	6566	31.791239	37.037217	138.52977	169.965512	1.36E-16	6.58E-15	2.305934719	up	--	--	Molecular Function: nucleic acid binding transcription factor activity (GO:0001071);; Molecular Function: DNA binding (GO:0003677);; Biological Process: transcription, DNA-templated (GO:0006351);; Biological Process: phototransduction (GO:0007602);; Biological Process: response to UV (GO:0009411);; Cellular Component: intracellular membrane-bounded organelle (GO:0043231);;	--	--	[K]	Transcription	bZIP transcription factor;; Basic region leucine zipper	sp|Q8W191|HYH_ARATH Transcription factor HY5-like OS=Arabidopsis thaliana OX=3702 GN=HYH PE=1 SV=1	K	Transcription	HY5-homolog [Arabidopsis thaliana]
AT3G12670	2093	1941	10803	10227	16.041552	11.084299	65.888298	59.962715	3.19E-22	2.73E-20	2.305055907	up	[F]	Nucleotide transport and metabolism	Biological Process: developmental process involved in reproduction (GO:0003006);; Cellular Component: cytoplasm (GO:0005737);; Biological Process: CTP biosynthetic process (GO:0006241);; Biological Process: glutamine family amino acid metabolic process (GO:0009064);; Biological Process: response to metal ion (GO:0010038);; Molecular Function: ligase activity, forming carbon-nitrogen bonds (GO:001…	K01937|0|ath:AT3G12670|emb2742; CTP synthase family protein	Pyrimidine metabolism (ko00240);; Biosynthesis of cofactors (ko01240)	[F]	Nucleotide transport and metabolism	CTP synthase N-terminus;; Glutamine amidotransferase class-I;; Peptidase C26;; Fasciclin domain	sp|Q54V77|PYRG_DICDI CTP synthase OS=Dictyostelium discoideum OX=44689 GN=ctps PE=3 SV=1	F	Nucleotide transport and metabolism	CTP synthase family protein [Arabidopsis thaliana]
AT5G14570	854	1160	4982	5333	11.035207	11.170271	51.258438	52.752487	5.44E-23	4.95E-21	2.304895547	up	[P]	Inorganic ion transport and metabolism	Cellular Component: plant-type vacuole (GO:0000325);; Molecular Function: inorganic anion transmembrane transporter activity (GO:0015103);; Biological Process: inorganic anion transport (GO:0015698);; Cellular Component: intrinsic component of membrane (GO:0031224);; Biological Process: nitrate metabolic process (GO:0042126);;	K02575|0|ath:AT5G14570|NRT2.7; high affinity nitrate transporter 2.7	Nitrogen metabolism (ko00910)	--	--	Major Facilitator Superfamily	sp|Q9LYK2|NRT27_ARATH High affinity nitrate transporter 2.7 OS=Arabidopsis thaliana OX=3702 GN=NRT2.7 PE=2 SV=1	P	Inorganic ion transport and metabolism	high affinity nitrate transporter 2.7 [Arabidopsis thaliana]
AT2G45680	525	838	3112	3803	7.895504	9.38855	37.241566	43.756763	1.84E-16	8.67E-15	2.303546435	up	--	--	Molecular Function: nucleic acid binding transcription factor activity (GO:0001071);; Biological Process: transcription, DNA-templated (GO:0006351);; Biological Process: leaf senescence (GO:0010150);; Biological Process: root system development (GO:0022622);; Biological Process: regulation of cellular component size (GO:0032535);; Cellular Component: intracellular membrane-bounded organelle (GO:0…	--	--	--	--	TCP family transcription factor	sp|O64647|TCP9_ARATH Transcription factor TCP9 OS=Arabidopsis thaliana OX=3702 GN=TCP9 PE=1 SV=1	K	Transcription	transcription factor TCP9 [Arabidopsis lyrata subsp. lyrata]
AT3G05800	231	182	1087	1067	4.706304	2.757527	17.644213	16.643353	2.02E-14	7.36E-13	2.299129964	up	--	--	Molecular Function: nucleic acid binding transcription factor activity (GO:0001071);; Molecular Function: protein binding (GO:0005515);; Biological Process: transcription, DNA-templated (GO:0006351);; Cellular Component: intracellular membrane-bounded organelle (GO:0043231);; Biological Process: steroid hormone mediated signaling pathway (GO:0043401);;	--	--	--	--	--	sp|Q9M9L6|BH150_ARATH Transcription factor bHLH150 OS=Arabidopsis thaliana OX=3702 GN=BHLH150 PE=1 SV=1	K	Transcription	AtBS1(activation-tagged BRI1 suppressor 1)-interacting factor 1 [Arabidopsis thaliana]
AT1G67970	101	130	658	527	1.450541	1.387986	7.546642	5.803958	7.53E-15	2.93E-13	2.296492667	up	--	--	Molecular Function: nucleic acid binding transcription factor activity (GO:0001071);; Molecular Function: DNA binding (GO:0003677);; Biological Process: transcription, DNA-templated (GO:0006351);; Cellular Component: intracellular membrane-bounded organelle (GO:0043231);;	K09419|0|ath:AT1G67970|HSFA8; heat shock transcription factor A8	--	[K]	Transcription	HSF-type DNA-binding	sp|Q9S7U5|HSFA8_ARATH Heat stress transcription factor A-8 OS=Arabidopsis thaliana OX=3702 GN=HSFA8 PE=2 SV=1	K	Transcription	heat shock transcription factor A8 [Arabidopsis thaliana]
AT1G02310	181	112	997	555	3.189494	1.47267	14.112987	7.540791	2.07E-08	2.87E-07	2.294868811	up	[G]	Carbohydrate transport and metabolism	--	K19355|0|ath:AT1G02310|MAN1; Glycosyl hydrolase superfamily protein	Fructose and mannose metabolism (ko00051)	--	--	Cellulase (glycosyl hydrolase family 5);; Glycosyl hydrolase catalytic core	sp|Q9FZ29|MAN1_ARATH Mannan endo-1,4-beta-mannosidase 1 OS=Arabidopsis thaliana OX=3702 GN=MAN1 PE=2 SV=1	G	Carbohydrate transport and metabolism	Glycosyl hydrolase superfamily protein [Arabidopsis thaliana]
AT3G06630	145	114	601	739	1.07154	0.635263	3.497184	4.111902	1.14E-11	2.80E-10	2.293331212	up	[T]	Signal transduction mechanisms	Molecular Function: protein kinase activity (GO:0004672);; Biological Process: transcription, DNA-templated (GO:0006351);; Biological Process: cellular protein modification process (GO:0006464);; Biological Process: phosphate-containing compound metabolic process (GO:0006796);; Molecular Function: purine ribonucleoside binding (GO:0032550);; Biological Process: intracellular signal transduction (…	--	--	[T]	Signal transduction mechanisms	Protein tyrosine and serine/threonine kinase;; Protein kinase domain;; PAS fold;; PAS domain;; PAS fold;; PAS fold;; PAS domain	sp|Q9C9U5|SIS8_ARATH Probable serine/threonine-protein kinase SIS8 OS=Arabidopsis thaliana OX=3702 GN=SIS8 PE=1 SV=1	T	Signal transduction mechanisms	protein kinase family protein [Arabidopsis thaliana]
AT3G53990	2692	2643	14183	13332	66.341932	48.527984	277.835952	251.12867	3.95E-24	3.91E-22	2.292719687	up	[T]	Signal transduction mechanisms	Cellular Component: cell-cell junction (GO:0005911);; Cellular Component: membrane (GO:0016020);; Biological Process: response to stimulus (GO:0050896);;	--	--	--	--	Universal stress protein family	sp|Q8LGG8|USPAL_ARATH Universal stress protein A-like protein OS=Arabidopsis thaliana OX=3702 GN=At3g01520 PE=1 SV=2	S	Function unknown	Adenine nucleotide alpha hydrolases-like superfamily protein [Arabidopsis thaliana]
AT3G09650	799	1294	4563	5927	7.547623	9.108825	34.294846	42.831886	2.28E-15	9.34E-14	2.288533635	up	--	--	Biological Process: RNA processing (GO:0006396);; Cellular Component: plastid stroma (GO:0009532);; Molecular Function: RNA binding (GO:0044822);;	--	--	[R]	General function prediction only	PPR repeat family;; PPR repeat;; PPR repeat;; Pentatricopeptide repeat domain;; Pentacotripeptide-repeat region of PRORP	sp|Q9SF38|PP222_ARATH Pentatricopeptide repeat-containing protein At3g09650, chloroplastic OS=Arabidopsis thaliana OX=3702 GN=HCF152 PE=2 SV=1	S	Function unknown	Tetratricopeptide repeat (TPR)-like superfamily protein [Arabidopsis thaliana]
AT1G78930	101	80	486	450	1.101993	0.64451	4.221963	3.764381	1.12E-11	2.75E-10	2.287670243	up	--	--	Molecular Function: DNA binding (GO:0003677);; Biological Process: transcription, DNA-templated (GO:0006351);; Cellular Component: plastid (GO:0009536);;	K15032|0|ath:AT1G78930|Mitochondrial transcription termination factor family protein	--	[KR]	Transcription;; General function prediction only	mTERF	sp|F4IHL3|MTEF2_ARATH Transcription termination factor MTERF2, chloroplastic OS=Arabidopsis thaliana OX=3702 GN=MTERF2 PE=3 SV=1	K	Transcription	Mitochondrial transcription termination factor family protein [Arabidopsis thaliana]
AT3G18010	156	187	796	943	2.209213	1.975295	8.991311	10.237112	6.66E-16	2.95E-14	2.285234247	up	--	--	Molecular Function: nucleic acid binding transcription factor activity (GO:0001071);; Molecular Function: nucleic acid binding (GO:0003676);; Cellular Component: cytoplasm (GO:0005737);; Biological Process: transcription, DNA-templated (GO:0006351);; Cellular Component: intrinsic component of membrane (GO:0031224);; Cellular Component: intracellular membrane-bounded organelle (GO:0043231);; Biolo…	--	--	--	--	Homeodomain	sp|Q6X7K0|WOX1_ARATH WUSCHEL-related homeobox 1 OS=Arabidopsis thaliana OX=3702 GN=WOX1 PE=2 SV=2	K	Transcription	WUSCHEL related homeobox 1 [Arabidopsis thaliana]
AT3G13150	354	234	1757	1315	4.345154	2.137507	17.188173	12.360859	2.00E-11	4.67E-10	2.284420747	up	--	--	--	--	--	[R]	General function prediction only	PPR repeat family;; Pentatricopeptide repeat domain;; PPR repeat;; PPR repeat;; Pentacotripeptide-repeat region of PRORP	sp|Q9LK58|PP225_ARATH Pentatricopeptide repeat-containing protein At3g13150 OS=Arabidopsis thaliana OX=3702 GN=At3g13150 PE=2 SV=1	S	Function unknown	Tetratricopeptide repeat (TPR)-like superfamily protein [Arabidopsis thaliana]
AT1G03700	125	117	718	525	3.676482	2.572215	16.898546	11.876154	4.38E-13	1.30E-11	2.280216085	up	--	--	Cellular Component: intrinsic component of membrane (GO:0031224);;	--	--	--	--	Domain of unknown function (DUF588)	sp|D7KCH2|CSPLE_ARALL CASP-like protein 1C2 OS=Arabidopsis lyrata subsp. lyrata OX=81972 GN=ARALYDRAFT_470341 PE=3 SV=1	S	Function unknown	Uncharacterized protein family (UPF0497) [Arabidopsis thaliana]
AT1G33670	58	20	315	104	0.979039	0.249986	4.29677	1.358617	0.000582233	0.002626276	2.279599567	up	[K]	Transcription	Cellular Component: cell wall (GO:0005618);; Biological Process: response to stress (GO:0006950);; Biological Process: cell communication (GO:0007154);; Cellular Component: plastid (GO:0009536);; Biological Process: response to abiotic stimulus (GO:0009628);;	--	--	[R]	General function prediction only	Leucine rich repeat;; Leucine Rich repeats (2 copies);; Leucine rich repeat N-terminal domain;; Leucine Rich Repeat	sp|Q00874|DR100_ARATH DNA damage-repair/toleration protein DRT100 OS=Arabidopsis thaliana OX=3702 GN=DRT100 PE=2 SV=2	S	Function unknown	Hypothetical protein [Arabidopsis thaliana]
AT1G69250	1316	1173	6825	5950	17.272511	11.417163	71.141875	59.48152	7.91E-20	5.29E-18	2.278394033	up	--	--	Molecular Function: small molecule binding (GO:0036094);; Cellular Component: intracellular part (GO:0044424);; Molecular Function: RNA binding (GO:0044822);; Biological Process: nuclear transport (GO:0051169);;	--	--	[T]	Signal transduction mechanisms	Nuclear transport factor 2 (NTF2) domain;; RNA recognition motif. (a.k.a. RRM, RBD, or RNP domain)	sp|Q9FME2|NTF2_ARATH Nuclear transport factor 2 OS=Arabidopsis thaliana OX=3702 GN=NTF2 PE=1 SV=1	A	RNA processing and modification	Nuclear transport factor 2 (NTF2) family protein with RNA binding (RRM-RBD-RNP motifs) domain-containing protein [Arabidopsis thaliana]
AT4G19960	716	1383	4460	5910	5.703765	8.211795	28.418392	36.289932	1.93E-12	5.26E-11	2.278230942	up	[P]	Inorganic ion transport and metabolism	--	K03549|0|ath:AT4G19960|KUP9; K+ uptake permease 9	--	--	--	K+ potassium transporter	sp|O49423|POT9_ARATH Potassium transporter 9 OS=Arabidopsis thaliana OX=3702 GN=POT9 PE=2 SV=2	P	Inorganic ion transport and metabolism	K+ uptake permease 9 [Arabidopsis thaliana]
AT5G15700	423	328	2122	1746	2.434085	1.407922	9.730577	7.695993	1.19E-14	4.49E-13	2.274869695	up	[K]	Transcription	Molecular Function: nucleic acid binding (GO:0003676);; Cellular Component: plastid (GO:0009536);; Biological Process: gene expression (GO:0010467);; Molecular Function: 5'-3' RNA polymerase activity (GO:0034062);; Cellular Component: photosynthetic membrane (GO:0034357);;	K10908|0|ath:AT5G15700|DNA/RNA polymerases superfamily protein	--	[KL]	Transcription;; Replication, recombination and repair	DNA-dependent RNA polymerase;; DNA-directed RNA polymerase N-terminal	sp|Q9LFV6|RPOT2_ARATH DNA-directed RNA polymerase 2, chloroplastic/mitochondrial OS=Arabidopsis thaliana OX=3702 GN=RPOT2 PE=1 SV=1	K	Transcription	DNA/RNA polymerases superfamily protein [Arabidopsis thaliana]
AT5G23480	89	87	367	522	1.005135	0.69017	3.257685	4.4246	2.87E-10	5.55E-09	2.273720346	up	--	--	Molecular Function: nucleic acid binding (GO:0003676);; Cellular Component: intracellular membrane-bounded organelle (GO:0043231);;	--	--	[K]	Transcription	SWIB/MDM2 domain;; Plus-3 domain;; GYF domain	sp|Q9FT92|Y5843_ARATH Uncharacterized protein At5g08430 OS=Arabidopsis thaliana OX=3702 GN=At5g08430 PE=1 SV=2	K	Transcription	unnamed protein product [Arabidopsis thaliana]
AT5G53970	2480	4150	13415	19347	36.92384	46.033512	158.923889	220.337982	1.76E-13	5.54E-12	2.272801604	up	[E]	Amino acid transport and metabolism	Cellular Component: cytoplasm (GO:0005737);; Biological Process: tyrosine metabolic process (GO:0006570);; Biological Process: heterocycle biosynthetic process (GO:0018130);; Molecular Function: anion binding (GO:0043168);; Molecular Function: L-tyrosine aminotransferase activity (GO:0070547);;	K00815|0|ath:AT5G53970|TAT7; Tyrosine transaminase family protein	Ubiquinone and other terpenoid-quinone biosynthesis (ko00130);; Cysteine and methionine metabolism (ko00270);; Tyrosine metabolism (ko00350);; Phenylalanine metabolism (ko00360);; Phenylalanine, tyrosine and tryptophan biosynthesis (ko00400);; Isoquinoline alkaloid biosynthesis (ko00950);; Tropane, piperidine and pyridine alkaloid biosynthesis (ko00960)	[E]	Amino acid transport and metabolism	Aminotransferase class I and II	sp|Q9FN30|TAT2_ARATH Probable aminotransferase TAT2 OS=Arabidopsis thaliana OX=3702 GN=At5g53970 PE=2 SV=1	E	Amino acid transport and metabolism	Tyrosine transaminase family protein [Arabidopsis thaliana]
AT3G57940	802	556	3872	3144	5.546236	2.860326	21.301304	17.11096	4.30E-13	1.28E-11	2.271881793	up	[J]	Translation, ribosomal structure and biogenesis	Biological Process: tRNA modification (GO:0006400);; Molecular Function: acetyltransferase activity (GO:0016407);; Cellular Component: nuclear lumen (GO:0031981);; Molecular Function: purine ribonucleoside binding (GO:0032550);; Biological Process: ribosome biogenesis (GO:0042254);;	K14521|0|ath:AT3G57940|GNAT acetyltransferase (DUF699)	Ribosome biogenesis in eukaryotes (ko03008)	[R]	General function prediction only	GNAT acetyltransferase 2;; Helicase;; Possible tRNA binding domain;; Domain of unknown function (DUF1726);; AAA domain	sp|Q9M2Q4|NT102_ARATH RNA cytidine acetyltransferase 2 OS=Arabidopsis thaliana OX=3702 GN=At3g57940 PE=2 SV=2	J	Translation, ribosomal structure and biogenesis	GNAT acetyltransferase (DUF699) [Arabidopsis thaliana]
AT3G53230	1977	2095	10156	10390	15.546376	12.273765	63.533951	62.484394	8.93E-25	9.23E-23	2.267736111	up	[O]	Posttranslational modification, protein turnover, chaperones	Biological Process: protein localization (GO:0008104);; Biological Process: positive regulation of catabolic process (GO:0009896);; Biological Process: response to metal ion (GO:0010038);; Cellular Component: membrane (GO:0016020);; Cellular Component: nuclear lumen (GO:0031981);; Molecular Function: purine ribonucleoside binding (GO:0032550);; Molecular Function: ATPase activity, coupled (GO:004…	K13525|0|ath:AT3G53230|AtCDC48B; ATPase, AAA-type, CDC48 protein	Protein processing in endoplasmic reticulum (ko04141)	[O]	Posttranslational modification, protein turnover, chaperones	ATPase family associated with various cellular activities (AAA);; AAA+ lid domain;; Cell division protein 48 (CDC48), N-terminal domain;; Holliday junction DNA helicase RuvB P-loop domain;; AAA ATPase domain;; AAA domain (Cdc48 subfamily);; Cell division protein 48 (CDC48), domain 2;; AAA domain;; AAA domain (dynein-related subfamily);; AAA domain;; AAA domain;; AAA domain;; TIP49 P-loop domain;;…	sp|Q9SCN8|CD48D_ARATH Cell division control protein 48 homolog D OS=Arabidopsis thaliana OX=3702 GN=CDC48D PE=1 SV=1	O	Posttranslational modification, protein turnover, chaperones	ATPase, AAA-type, CDC48 protein [Arabidopsis thaliana]
AT2G36630	679	1215	4205	5124	8.689702	11.583738	42.841118	50.18425	2.57E-14	9.23E-13	2.267511159	up	--	--	Cellular Component: intrinsic component of membrane (GO:0031224);;	--	--	--	--	Sulfite exporter TauE/SafE	sp|Q8S9J0|TAUE4_ARATH Sulfite exporter TauE/SafE family protein 4 OS=Arabidopsis thaliana OX=3702 GN=At2g36630 PE=2 SV=1	S	Function unknown	Sulfite exporter TauE/SafE family protein [Arabidopsis thaliana]
AT1G29320	417	314	2042	1700	6.603276	3.663706	25.531888	20.547343	5.04E-14	1.72E-12	2.264671789	up	[R]	General function prediction only	Cellular Component: cullin-RING ubiquitin ligase complex (GO:0031461);;	K14841|0|ath:AT1G29320|Transducin/WD40 repeat-like superfamily protein	--	[S]	Function unknown	Anaphase-promoting complex subunit 4 WD40 domain	sp|Q58D06|WDR74_BOVIN WD repeat-containing protein 74 OS=Bos taurus OX=9913 GN=WDR74 PE=2 SV=1	S	Function unknown	Transducin/WD40 repeat-like superfamily protein [Arabidopsis thaliana]
AT1G12710	331	498	1554	2529	5.798874	6.479694	21.568232	33.742969	1.48E-11	3.54E-10	2.2639973	up	--	--	Molecular Function: binding (GO:0005488);;	--	--	--	--	Phloem protein 2	sp|Q9LN77|P2A12_ARATH F-box protein PP2-A12 OS=Arabidopsis thaliana OX=3702 GN=P2A12 PE=2 SV=1	S	Function unknown	phloem protein 2-A12 [Arabidopsis thaliana]
AT1G22990	43	34	124	262	1.396422	0.813314	3.269672	6.683399	1.79E-05	0.000127521	2.260867516	up	--	--	--	--	--	[P]	Inorganic ion transport and metabolism	Heavy-metal-associated domain	sp|Q93VP2|HIP22_ARATH Heavy metal-associated isoprenylated plant protein 22 OS=Arabidopsis thaliana OX=3702 GN=HIPP22 PE=1 SV=1	P	Inorganic ion transport and metabolism	Heavy metal transport/detoxification superfamily protein [Arabidopsis thaliana]
AT4G12750	442	288	1927	1811	2.750769	1.335877	9.557631	8.636026	7.61E-12	1.90E-10	2.259788578	up	--	--	Molecular Function: nucleic acid binding (GO:0003676);; Biological Process: transcription, DNA-templated (GO:0006351);; Cellular Component: intracellular membrane-bounded organelle (GO:0043231);; Biological Process: reproductive shoot system development (GO:0090567);;	--	--	--	--	Williams-Beuren syndrome DDT (WSD), D-TOX E motif;; Homeodomain;; DDT domain;; WSTF, HB1, Itc1p, MBD9 motif 1;; HB1, ASXL, restriction endonuclease HTH domain	sp|F4JRF5|RLT3_ARATH Homeobox-DDT domain protein RLT3 OS=Arabidopsis thaliana OX=3702 GN=RLT3 PE=3 SV=1	K	Transcription	Homeodomain-like transcriptional regulator [Arabidopsis thaliana]
AT2G27200	308	299	1491	1561	3.40711	2.465876	13.138936	13.226431	2.34E-18	1.33E-16	2.258922297	up	[J]	Translation, ribosomal structure and biogenesis	Cellular Component: cytoplasm (GO:0005737);; Molecular Function: purine ribonucleoside binding (GO:0032550);;	K14539|0|ath:AT2G27200|P-loop containing nucleoside triphosphate hydrolases superfamily protein	Ribosome biogenesis in eukaryotes (ko03008)	[R]	General function prediction only	50S ribosome-binding GTPase;; Ferrous iron transport protein B	sp|Q9SHS8|LSG11_ARATH GTPase LSG1-1 OS=Arabidopsis thaliana OX=3702 GN=LSG1-1 PE=1 SV=1	S	Function unknown	P-loop containing nucleoside triphosphate hydrolases superfamily protein [Arabidopsis thaliana]
AT5G13370	1342	2107	6714	10188	14.568339	17.047529	58.003784	84.616501	4.57E-13	1.35E-11	2.258182513	up	[R]	General function prediction only	Cellular Component: cytoplasm (GO:0005737);; Biological Process: response to hormone (GO:0009725);;	K14487|0|ath:AT5G13370|Auxin-responsive GH3 family protein	Plant hormone signal transduction (ko04075)	--	--	GH3 auxin-responsive promoter	sp|Q8GZ29|GH315_ARATH Indole-3-acetic acid-amido synthetase GH3.15 OS=Arabidopsis thaliana OX=3702 GN=GH3.15 PE=1 SV=1	S	Function unknown	Auxin-responsive GH3 family protein [Arabidopsis thaliana]
AT1G67850	538	721	3174	3079	6.502293	6.570107	31.388746	28.47725	9.17E-23	8.23E-21	2.257231334	up	[G]	Carbohydrate transport and metabolism	Cellular Component: plastid (GO:0009536);; Molecular Function: transferase activity (GO:0016740);; Cellular Component: intrinsic component of membrane (GO:0031224);;	--	--	--	--	Protein of unknown function (DUF707)	--	S	Function unknown	lysine ketoglutarate reductase trans-splicing protein (DUF707) [Arabidopsis thaliana]
AT5G15850	2054	3506	11192	15890	29.996126	38.132133	130.014481	177.447266	3.17E-13	9.57E-12	2.252777443	up	--	--	Molecular Function: nucleic acid binding transcription factor activity (GO:0001071);; Molecular Function: protein binding (GO:0005515);; Cellular Component: intracellular (GO:0005622);; Biological Process: transcription, DNA-templated (GO:0006351);; Biological Process: flower development (GO:0009908);; Molecular Function: transition metal ion binding (GO:0046914);; Biological Process: rhythmic pr…	--	--	[K]	Transcription	CCT motif;; B-box zinc finger	sp|O50055|COL1_ARATH Zinc finger protein CONSTANS-LIKE 1 OS=Arabidopsis thaliana OX=3702 GN=COL1 PE=1 SV=1	K	Transcription	CONSTANS-like 1 [Arabidopsis thaliana]
AT2G14510	28	20	79	161	0.242945	0.128614	0.541658	1.077498	0.000140301	0.000769695	2.252594856	up	[T]	Signal transduction mechanisms	Molecular Function: protein kinase activity (GO:0004672);; Biological Process: cellular protein modification process (GO:0006464);; Biological Process: phosphate-containing compound metabolic process (GO:0006796);; Cellular Component: intrinsic component of membrane (GO:0031224);; Molecular Function: purine ribonucleoside binding (GO:0032550);;	--	--	--	--	Malectin-like domain;; Protein tyrosine and serine/threonine kinase;; Protein kinase domain	sp|Q9ZQR3|Y2451_ARATH Leucine-rich repeat receptor-like serine/threonine-protein kinase At2g14510 OS=Arabidopsis thaliana OX=3702 GN=At2g14510 PE=1 SV=1	T	Signal transduction mechanisms	Leucine-rich repeat protein kinase family protein [Arabidopsis thaliana]
AT3G23620	1264	1139	6478	5622	22.118696	14.856042	90.237259	75.279106	1.22E-19	7.95E-18	2.251357544	up	--	--	Cellular Component: cytoplasm (GO:0005737);; Cellular Component: nuclear lumen (GO:0031981);;	K14847|0|ath:AT3G23620|Ribosomal RNA processing Brix domain protein	--	[J]	Translation, ribosomal structure and biogenesis	Brix domain	sp|Q9LUG5|RPF2_ARATH Ribosome production factor 2 homolog OS=Arabidopsis thaliana OX=3702 GN=At3g23620 PE=2 SV=1	J	Translation, ribosomal structure and biogenesis	Ribosomal RNA processing Brix domain protein [Arabidopsis thaliana]
AT1G15440	1472	849	6558	5349	12.441126	5.343646	44.102924	34.578472	1.82E-10	3.61E-09	2.251078288	up	[R]	General function prediction only	--	K14558|0|ath:AT1G15440|PWP2; periodic tryptophan protein 2	Ribosome biogenesis in eukaryotes (ko03008)	[A]	RNA processing and modification	WD domain, G-beta repeat;; Dip2/Utp12 Family;; Anaphase-promoting complex subunit 4 WD40 domain;; Eukaryotic translation initiation factor eIF2A	sp|Q8VYZ5|PWP2_ARATH Periodic tryptophan protein 2 OS=Arabidopsis thaliana OX=3702 GN=PWP2 PE=1 SV=1	A	RNA processing and modification	PWP2 [Arabidopsis thaliana]
AT1G69570	547	999	3156	4335	7.026264	9.565107	32.287457	42.633038	2.51E-12	6.69E-11	2.247761458	up	--	--	Molecular Function: nucleic acid binding transcription factor activity (GO:0001071);; Molecular Function: nucleic acid binding (GO:0003676);; Biological Process: transcription, DNA-templated (GO:0006351);; Molecular Function: cation binding (GO:0043169);; Cellular Component: intracellular membrane-bounded organelle (GO:0043231);; Biological Process: reproductive shoot system development (GO:00905…	--	--	--	--	Dof domain, zinc finger	sp|Q9SEZ3|CDF5_ARATH Cyclic dof factor 5 OS=Arabidopsis thaliana OX=3702 GN=CDF5 PE=2 SV=1	K	Transcription	Dof-type zinc finger DNA-binding family protein [Arabidopsis thaliana]
AT2G24100	992	1229	4359	6550	13.243686	12.228878	46.316944	66.917061	2.24E-14	8.09E-13	2.247279319	up	--	--	Biological Process: response to acid chemical (GO:0001101);; Biological Process: response to osmotic stress (GO:0006970);; Cellular Component: intracellular membrane-bounded organelle (GO:0043231);;	--	--	--	--	--	--	920		ATP-dependent DNA helicase [Arabidopsis thaliana]
AT1G04945	231	261	1257	1185	3.376883	2.719512	14.667777	13.173145	1.02E-19	6.75E-18	2.246151371	up	--	--	Cellular Component: plastid (GO:0009536);; Cellular Component: intrinsic component of membrane (GO:0031224);;	--	--	--	--	Chloroplast import apparatus Tic20-like;; HIT zinc finger	sp|Q8GZ79|TI201_ARATH Protein TIC 20-I, chloroplastic OS=Arabidopsis thaliana OX=3702 GN=TIC20-I PE=1 SV=1	S	Function unknown	HIT-type Zinc finger family protein [Arabidopsis thaliana]
AT1G05450	34	42	162	212	0.946429	0.883609	3.653396	4.643112	1.57E-07	1.80E-06	2.245448423	up	--	--	Molecular Function: hydrolase activity (GO:0016787);; Biological Process: protein metabolic process (GO:0019538);; Cellular Component: intrinsic component of membrane (GO:0031224);;	--	--	--	--	Probable lipid transfer	--	S	Function unknown	Bifunctional inhibitor/lipid-transfer protein/seed storage 2S albumin superfamily protein [Arabidopsis thaliana]
AT3G22120	7617	7710	33268	42517	138.880844	101.868703	465.367958	585.853989	3.85E-18	2.14E-16	2.241003994	up	--	--	Molecular Function: binding (GO:0005488);;	--	--	--	--	Hydrophobic seed protein	sp|Q00451|PRF1_SOLLC 36.4 kDa proline-rich protein OS=Solanum lycopersicum OX=4081 GN=TPRP-F1 PE=2 SV=1	S	Function unknown	cell wall-plasma membrane linker protein [Arabidopsis thaliana]
AT5G20630	5375	7290	23611	38022	132.216583	133.589676	462.027954	715.277161	3.91E-13	1.17E-11	2.240992328	up	--	--	Cellular Component: extracellular region (GO:0005576);; Cellular Component: cell wall (GO:0005618);; Biological Process: response to stress (GO:0006950);; Biological Process: response to hormone (GO:0009725);; Molecular Function: oxidoreductase activity, acting on the aldehyde or oxo group of donors, oxygen as acceptor (GO:0016623);; Cellular Component: intracellular membrane-bounded organelle (G…	--	--	--	--	Cupin;; Cupin domain	sp|P94072|GL33_ARATH Germin-like protein subfamily 3 member 3 OS=Arabidopsis thaliana OX=3702 GN=GER3 PE=1 SV=1	S	Function unknown	germin 3 [Arabidopsis thaliana]
AT5G23990	75	87	401	398	0.95121	0.752553	3.517176	3.340175	1.27E-12	3.52E-11	2.239693009	up	[T]	Signal transduction mechanisms	Biological Process: transport (GO:0006810);; Molecular Function: oxidoreductase activity, oxidizing metal ions, NAD or NADP as acceptor (GO:0016723);; Cellular Component: intrinsic component of membrane (GO:0031224);; Molecular Function: cation binding (GO:0043169);; Biological Process: single-organism metabolic process (GO:0044710);;	K00521|0|crb:17881311|ferric reduction oxidase 4 isoform X1	--	[PQ]	Inorganic ion transport and metabolism;; Secondary metabolites biosynthesis, transport and catabolism	Ferric reductase NAD binding domain;; FAD-binding domain;; Ferric reductase like transmembrane component;; Oxidoreductase NAD-binding domain	sp|Q9FLW2|FRO5_ARATH Ferric reduction oxidase 5 OS=Arabidopsis thaliana OX=3702 GN=FRO5 PE=2 SV=1	PQ	Inorganic ion transport and metabolism;; Secondary metabolites biosynthesis, transport and catabolism	ferric reduction oxidase 5 [Arabidopsis thaliana]
AT1G49405	42	56	240	241	1.029528	1.024823	4.748053	4.576906	1.81E-09	3.01E-08	2.239039225	up	--	--	Cellular Component: intrinsic component of membrane (GO:0031224);;	--	--	--	--	Domain of unknown function (DUF588)	sp|Q3ECT8|CSPL4_ARATH CASP-like protein 5C3 OS=Arabidopsis thaliana OX=3702 GN=At1g49405 PE=2 SV=1	S	Function unknown	Uncharacterized protein family (UPF0497) [Arabidopsis thaliana]
AT3G09540	345	316	1791	1496	5.063228	3.453769	21.052735	16.871644	3.51E-17	1.79E-15	2.234280972	up	[G]	Carbohydrate transport and metabolism	Biological Process: polysaccharide catabolic process (GO:0000272);; Molecular Function: carbon-oxygen lyase activity, acting on polysaccharides (GO:0016837);; Molecular Function: cation binding (GO:0043169);;	--	--	--	--	Pectate lyase	sp|Q9FM66|PLY21_ARATH Putative pectate lyase 21 OS=Arabidopsis thaliana OX=3702 GN=At5g55720 PE=3 SV=1	G	Carbohydrate transport and metabolism	Pectin lyase-like superfamily protein [Arabidopsis thaliana]
AT3G55610	7743	10770	41543	48429	70.121962	72.488097	298.816553	334.786554	2.08E-20	1.47E-18	2.232995011	up	[E]	Amino acid transport and metabolism	Biological Process: response to acid chemical (GO:0001101);; Biological Process: developmental process involved in reproduction (GO:0003006);; Cellular Component: cell-cell junction (GO:0005911);; Biological Process: proline biosynthetic process (GO:0006561);; Biological Process: phosphate-containing compound metabolic process (GO:0006796);; Biological Process: hyperosmotic response (GO:0006972);…	K12657|0|ath:AT3G55610|P5CS2; delta 1-pyrroline-5-carboxylate synthase 2	Arginine and proline metabolism (ko00330);; Biosynthesis of amino acids (ko01230)	[E]	Amino acid transport and metabolism	Amino acid kinase family;; Aldehyde dehydrogenase family	sp|P54888|P5CS2_ARATH Delta-1-pyrroline-5-carboxylate synthase B OS=Arabidopsis thaliana OX=3702 GN=P5CSB PE=2 SV=1	E	Amino acid transport and metabolism	delta 1-pyrroline-5-carboxylate synthase 2 [Arabidopsis thaliana]
AT3G16810	1174	853	5444	4716	12.847562	6.951744	47.405621	39.478489	5.43E-14	1.85E-12	2.232163152	up	--	--	Molecular Function: RNA binding (GO:0003723);; Cellular Component: cytoplasm (GO:0005737);; Cellular Component: nuclear lumen (GO:0031981);;	K14844|0|ath:AT3G16810|PUM24; pumilio 24	--	[J]	Translation, ribosomal structure and biogenesis	CPL (NUC119) domain;; Pumilio-family RNA binding repeat	sp|Q9LRZ3|PUM24_ARATH Pumilio homolog 24 OS=Arabidopsis thaliana OX=3702 GN=APUM24 PE=1 SV=1	J	Translation, ribosomal structure and biogenesis	pumilio 24 [Arabidopsis thaliana]
AT1G61380	964	1813	5717	7580	8.253083	11.536914	38.920961	49.684218	2.00E-12	5.43E-11	2.231758153	up	[NW]	Cell motility;; Extracellular structures	--	--	--	--	--	Protein tyrosine and serine/threonine kinase;; Protein kinase domain;; S-locus glycoprotein domain;; PAN-like domain;; Domain of unknown function (DUF3403)	sp|O64782|SD129_ARATH G-type lectin S-receptor-like serine/threonine-protein kinase SD1-29 OS=Arabidopsis thaliana OX=3702 GN=SD129 PE=1 SV=1	T	Signal transduction mechanisms	S-domain-1 29 [Arabidopsis thaliana]
AT3G13330	3472	4369	21136	17296	14.574787	13.66148	70.578957	55.521355	2.47E-24	2.49E-22	2.230707669	up	--	--	Molecular Function: protein binding (GO:0005515);; Biological Process: DNA metabolic process (GO:0006259);; Cellular Component: intracellular membrane-bounded organelle (GO:0043231);;	K06699|0|ath:AT3G13330|PA200; proteasome activating protein 200	Proteasome (ko03050)	[S]	Function unknown	Proteasome-substrate-size regulator, mid region;; Domain of unknown function (DUF3437);; HEAT repeat	sp|F4JC97|PSME4_ARATH Proteasome activator subunit 4 OS=Arabidopsis thaliana OX=3702 GN=PA200 PE=2 SV=2	S	Function unknown	proteasome activating protein 200 [Arabidopsis thaliana]
AT2G33830	2272	2417	7648	15062	61.338019	48.496285	163.899021	310.095878	4.73E-10	8.79E-09	2.223968799	up	--	--	--	--	--	--	--	Dormancy/auxin associated protein	sp|P93017|DRMH1_ARATH Dormancy-associated protein homolog 1 OS=Arabidopsis thaliana OX=3702 GN=DRMH1 PE=1 SV=1	S	Function unknown	Dormancy/auxin associated family protein [Arabidopsis thaliana]
MSTRG.7833	121	160	655	702	1.09974	1.087303	4.760695	4.902724	7.17E-15	2.80E-13	2.217537479	up	--	--	Molecular Function: transition metal ion binding (GO:0046914);; Molecular Function: organic cyclic compound binding (GO:0097159);;	--	--	--	--	MuDR family transposase;; MULE transposase domain;; SWIM zinc finger	--	S	Function unknown	putative Mutator-like transposase [Arabidopsis thaliana]
AT1G65080	96	111	501	502	1.329537	1.148264	5.556785	5.351382	8.61E-14	2.82E-12	2.214154149	up	--	--	Cellular Component: intrinsic component of membrane (GO:0031224);; Biological Process: cellular protein localization (GO:0034613);;	--	--	[OU]	Posttranslational modification, protein turnover, chaperones;; Intracellular trafficking, secretion, and vesicular transport	60Kd inner membrane protein;; Tetratricopeptide repeat;; Tetratricopeptide repeat;; Tetratricopeptide repeat;; Tetratricopeptide repeat	sp|Q8L718|ALB32_ARATH ALBINO3-like protein 2, chloroplastic OS=Arabidopsis thaliana OX=3702 GN=ALB3L2 PE=2 SV=2	OU	Posttranslational modification, protein turnover, chaperones;; Intracellular trafficking, secretion, and vesicular transport	Membrane insertion protein, OxaA/YidC with tetratricopeptide repeat domain-containing protein [Arabidopsis thaliana]
AT1G06980	47	82	238	374	1.098518	1.444051	4.504268	6.81812	1.68E-07	1.92E-06	2.214086603	up	--	--	--	--	--	--	--	Domain of unknown function (DUF4228)	--	S	Function unknown	6,7-dimethyl-8-ribityllumazine synthase [Arabidopsis thaliana]
AT5G58600	242	248	1169	1213	3.91209	2.946682	14.86526	14.965519	1.23E-17	6.52E-16	2.213172926	up	--	--	--	--	--	--	--	GDSL/SGNH-like Acyl-Esterase family found in Pmr5 and Cas1p;; PMR5 N terminal Domain;; GDSL/SGNH-like Acyl-Esterase family found in Pmr5 and Cas1p	sp|Q9LUZ6|TBL44_ARATH Protein PMR5 OS=Arabidopsis thaliana OX=3702 GN=PMR5 PE=2 SV=1	S	Function unknown	Pmr5/Cas1p GDSL/SGNH-like acyl-esterase family protein (DUF828) [Arabidopsis thaliana]
AT3G06530	2833	1867	12774	10581	10.117531	4.893581	36.307347	28.983883	3.86E-12	9.97E-11	2.212615367	up	--	--	Molecular Function: binding (GO:0005488);; Cellular Component: plastid (GO:0009536);;	K14550|0|ath:AT3G06530|ARM repeat superfamily protein	Ribosome biogenesis in eukaryotes (ko03008)	[S]	Function unknown	BP28CT (NUC211) domain;; U3 small nucleolar RNA-associated protein 10	sp|Q9C8Z4|HEAT1_ARATH Uncharacterized protein At3g06530 OS=Arabidopsis thaliana OX=3702 GN=At3g06530 PE=1 SV=3	S	Function unknown	ARM repeat superfamily protein [Arabidopsis thaliana]
AT4G38400	528	647	3214	2484	11.620365	10.599716	56.28907	41.818344	4.56E-20	3.10E-18	2.212298058	up	--	--	--	--	--	--	--	Expansin C-terminal domain;; Lytic transglycolase	sp|Q9SVE5|EXLA2_ARATH Expansin-like A2 OS=Arabidopsis thaliana OX=3702 GN=EXLA2 PE=2 SV=1	S	Function unknown	expansin-like A2 [Arabidopsis thaliana]
AT2G40080	248	270	973	1513	9.31216	7.54978	29.07156	43.470299	1.24E-11	3.02E-10	2.207104965	up	--	--	Biological Process: phototransduction (GO:0007602);; Biological Process: circadian rhythm (GO:0007623);; Biological Process: response to red or far red light (GO:0009639);; Biological Process: photoperiodism (GO:0009648);; Biological Process: flower development (GO:0009908);; Cellular Component: intracellular membrane-bounded organelle (GO:0043231);; Molecular Function: protein dimerization activ…	--	--	--	--	Early Flowering 4 domain	sp|O04211|ELF4_ARATH Protein EARLY FLOWERING 4 OS=Arabidopsis thaliana OX=3702 GN=ELF4 PE=1 SV=1	S	Function unknown	EARLY FLOWERING-like protein (DUF1313) [Arabidopsis thaliana]
AT2G20142	49	119	437	355	1.168274	2.128371	8.342741	6.519959	7.10E-08	8.81E-07	2.205898287	up	--	--	Biological Process: cell communication (GO:0007154);; Cellular Component: intrinsic component of membrane (GO:0031224);;	--	--	--	--	TIR domain;; TIR domain	sp|V9M2S5|RPV1_VITRO Disease resistance protein RPV1 OS=Vitis rotundifolia OX=103349 GN=RPV1 PE=1 SV=1	G	Carbohydrate transport and metabolism	Toll-Interleukin-Resistance (TIR) domain family protein [Arabidopsis thaliana]
AT1G60190	292	216	1304	1186	2.982125	1.646605	10.619556	9.278584	9.91E-13	2.81E-11	2.203782372	up	[L]	Replication, recombination and repair	Biological Process: seed germination (GO:0009845);; Molecular Function: ubiquitin-like protein transferase activity (GO:0019787);; Biological Process: protein modification by small protein conjugation (GO:0032446);; Cellular Component: intracellular part (GO:0044424);;	--	--	[S]	Function unknown	U-box domain;; Armadillo/beta-catenin-like repeat;; Zinc-finger of the MIZ type in Nse subunit;; RING-type zinc-finger	sp|O80742|PUB19_ARATH U-box domain-containing protein 19 OS=Arabidopsis thaliana OX=3702 GN=PUB19 PE=2 SV=1	O	Posttranslational modification, protein turnover, chaperones	ARM repeat superfamily protein [Arabidopsis thaliana]
AT3G14690	4571	7480	24045	32803	51.553802	64.812253	217.236904	288.039089	6.38E-14	2.14E-12	2.203285956	up	[QV]	Secondary metabolites biosynthesis, transport and catabolism;; Defense mechanisms	Molecular Function: oxidoreductase activity (GO:0016491);; Cellular Component: intrinsic component of membrane (GO:0031224);; Biological Process: single-organism metabolic process (GO:0044710);; Molecular Function: tetrapyrrole binding (GO:0046906);; Molecular Function: transition metal ion binding (GO:0046914);;	--	--	[QI]	Secondary metabolites biosynthesis, transport and catabolism;; Lipid transport and metabolism	Cytochrome P450	sp|Q9LUC5|C7A15_ARATH Cytochrome P450 72A15 OS=Arabidopsis thaliana OX=3702 GN=CYP72A15 PE=2 SV=1	IQ	Lipid transport and metabolism;; Secondary metabolites biosynthesis, transport and catabolism	cytochrome P450, family 72, subfamily A, polypeptide 15 [Arabidopsis thaliana]
AT5G58370	469	499	2328	2341	5.197129	4.115658	21.000016	20.530285	6.27E-21	4.68E-19	2.202876543	up	[D]	Cell cycle control, cell division, chromosome partitioning	Biological Process: mitotic cell cycle (GO:0000278);; Molecular Function: purine ribonucleoside binding (GO:0032550);;	--	--	[R]	General function prediction only	50S ribosome-binding GTPase;; Ferrous iron transport protein B	sp|Q1GJX8|ENGB_RUEST Probable GTP-binding protein EngB OS=Ruegeria sp. (strain TM1040) OX=292414 GN=engB PE=3 SV=1	D	Cell cycle control, cell division, chromosome partitioning	P-loop containing nucleoside triphosphate hydrolases superfamily protein [Arabidopsis thaliana]
AT4G35130	43	43	208	207	0.386084	0.288109	1.503465	1.440909	1.92E-08	2.67E-07	2.201817404	up	--	--	Cellular Component: plastid (GO:0009536);; Molecular Function: transition metal ion binding (GO:0046914);;	--	--	[R]	General function prediction only	PPR repeat;; PPR repeat family;; PPR repeat;; Pentatricopeptide repeat domain;; DYW family of nucleic acid deaminases;; ATPase expression protein 1	sp|O49619|PP350_ARATH Pentatricopeptide repeat-containing protein At4g35130, chloroplastic OS=Arabidopsis thaliana OX=3702 GN=PCMP-H27 PE=3 SV=1	S	Function unknown	Tetratricopeptide repeat (TPR)-like superfamily protein [Arabidopsis thaliana]
AT2G34210	87	101	468	436	0.724112	0.628117	3.140238	2.812077	3.69E-13	1.11E-11	2.201657547	up	--	--	Molecular Function: structural molecule activity (GO:0005198);; Biological Process: DNA-templated transcription, elongation (GO:0006354);; Biological Process: transcription from RNA polymerase II promoter (GO:0006366);; Cellular Component: intracellular ribonucleoprotein complex (GO:0030529);; Cellular Component: intracellular membrane-bounded organelle (GO:0043231);;	K15172|0|ath:AT2G34210|Transcription elongation factor Spt5	--	[K]	Transcription	KOW motif;; Early transcription elongation factor of RNA pol II, NGN section;; Spt5 transcription elongation factor, acidic N-terminal	sp|O80770|SPT52_ARATH Putative transcription elongation factor SPT5 homolog 2 OS=Arabidopsis thaliana OX=3702 GN=At2g34210 PE=3 SV=2	K	Transcription	Transcription elongation factor Spt5 [Arabidopsis thaliana]
AT5G45870	10	17	79	50	0.333413	0.427996	2.159833	1.313394	0.000751208	0.00327099	2.199470277	up	--	--	--	K14496|2.87503e-90|ath:AT5G45870|PYL12; PYR1-like 12	MAPK signaling pathway - plant (ko04016);; Plant hormone signal transduction (ko04075)	--	--	Polyketide cyclase / dehydrase and lipid transport;; Pathogenesis-related protein Bet v 1 family	sp|Q9FJ49|PYL12_ARATH Abscisic acid receptor PYL12 OS=Arabidopsis thaliana OX=3702 GN=PYL12 PE=1 SV=1	T	Signal transduction mechanisms	PYR1-like 12 [Arabidopsis thaliana]
AT1G22570	383	765	2118	3215	4.482367	6.637436	19.686175	28.705851	7.48E-10	1.34E-08	2.194072114	up	[E]	Amino acid transport and metabolism	Biological Process: peptide transport (GO:0015833);; Cellular Component: intrinsic component of membrane (GO:0031224);;	--	--	[E]	Amino acid transport and metabolism	POT family	sp|Q9SK99|PTR11_ARATH Protein NRT1/ PTR FAMILY 5.15 OS=Arabidopsis thaliana OX=3702 GN=NPF5.15 PE=2 SV=1	E	Amino acid transport and metabolism	Major facilitator superfamily protein [Arabidopsis thaliana]
AT3G28660	70	61	307	324	0.800017	0.518062	2.805958	2.851569	8.49E-10	1.50E-08	2.193572784	up	--	--	Cellular Component: intracellular membrane-bounded organelle (GO:0043231);;	--	--	[R]	General function prediction only	PPR repeat;; PPR repeat family;; PPR repeat;; Pentatricopeptide repeat domain	sp|Q9LJI9|PP260_ARATH Pentatricopeptide repeat-containing protein At3g28660 OS=Arabidopsis thaliana OX=3702 GN=PCMP-E80 PE=2 SV=1	S	Function unknown	Tetratricopeptide repeat (TPR)-like superfamily protein [Arabidopsis thaliana]
AT1G15420	672	524	3133	2677	12.469985	7.232416	46.337722	38.038363	1.72E-14	6.33E-13	2.191187538	up	--	--	--	--	--	[R]	General function prediction only	Dip2/Utp12 Family	sp|Q15061|WDR43_HUMAN WD repeat-containing protein 43 OS=Homo sapiens OX=9606 GN=WDR43 PE=1 SV=3	S	Function unknown	WD repeat protein [Arabidopsis thaliana]
AT5G47060	678	708	3768	2897	14.804777	11.33872	65.481766	48.015116	3.87E-19	2.37E-17	2.190871241	up	--	--	Cellular Component: intracellular membrane-bounded organelle (GO:0043231);;	--	--	--	--	zinc-finger of the FCS-type, C2-C2	sp|Q9FGQ9|FLZ1_ARATH FCS-Like Zinc finger 1 OS=Arabidopsis thaliana OX=3702 GN=FLZ1 PE=1 SV=1	S	Function unknown	hypothetical protein (DUF581) [Arabidopsis thaliana]
AT5G13750	1627	1813	8356	8077	19.190615	15.306026	84.342679	77.119166	1.16E-24	1.20E-22	2.190432885	up	[G]	Carbohydrate transport and metabolism	Cellular Component: plant-type vacuole (GO:0000325);; Biological Process: response to stress (GO:0006950);; Biological Process: tropism (GO:0009606);; Biological Process: response to abiotic stimulus (GO:0009628);; Biological Process: auxin polar transport (GO:0009926);; Biological Process: regulation of stomatal movement (GO:0010119);; Molecular Function: potassium ion transmembrane transporter …	--	--	[R]	General function prediction only	Major Facilitator Superfamily;; Sugar (and other) transporter	sp|Q94BZ1|ZIFL1_ARATH Protein ZINC INDUCED FACILITATOR-LIKE 1 OS=Arabidopsis thaliana OX=3702 GN=ZIFL1 PE=2 SV=1	J	Translation, ribosomal structure and biogenesis	zinc induced facilitator-like 1 [Arabidopsis thaliana]
AT5G10410	191	187	1010	809	3.047964	2.220155	12.850973	9.897832	3.94E-15	1.58E-13	2.190193041	up	--	--	Molecular Function: lipid binding (GO:0008289);; Cellular Component: endomembrane system (GO:0012505);; Biological Process: vesicle-mediated transport (GO:0016192);; Cellular Component: coated vesicle (GO:0030135);; Cellular Component: intracellular membrane-bounded organelle (GO:0043231);;	--	--	[TU]	Signal transduction mechanisms;; Intracellular trafficking, secretion, and vesicular transport	ANTH domain	sp|Q8H0W9|CAP17_ARATH Putative clathrin assembly protein At5g10410 OS=Arabidopsis thaliana OX=3702 GN=At5g10410 PE=2 SV=2	TU	Signal transduction mechanisms;; Intracellular trafficking, secretion, and vesicular transport	ENTH/ANTH/VHS superfamily protein [Arabidopsis thaliana]
AT1G10270	645	445	2931	2389	5.220674	2.683241	18.880465	14.792385	4.81E-12	1.23E-10	2.189851242	up	--	--	Biological Process: response to acid chemical (GO:0001101);; Biological Process: developmental process involved in reproduction (GO:0003006);; Molecular Function: binding (GO:0005488);; Biological Process: transcription, DNA-templated (GO:0006351);; Cellular Component: intracellular membrane-bounded organelle (GO:0043231);; Biological Process: single-organism cellular process (GO:0044763);;	--	--	[R]	General function prediction only	PPR repeat family;; PPR repeat;; PPR repeat;; Tetratricopeptide repeat;; Pentatricopeptide repeat domain;; Tetratricopeptide repeat;; Tetratricopeptide repeat;; Tetratricopeptide repeat;; Tetratricopeptide repeat;; Pentacotripeptide-repeat region of PRORP;; Tetratricopeptide repeat	sp|Q9SY69|PPR29_ARATH Pentatricopeptide repeat-containing protein At1g10270 OS=Arabidopsis thaliana OX=3702 GN=GRP23 PE=1 SV=1	D	Cell cycle control, cell division, chromosome partitioning	glutamine-rich protein 23 [Arabidopsis thaliana]
AT5G43630	2184	3095	12279	12655	17.653125	18.444826	77.743454	77.077751	1.68E-21	1.33E-19	2.189844721	up	--	--	Molecular Function: nucleic acid binding (GO:0003676);; Biological Process: transcription from RNA polymerase II promoter (GO:0006366);; Biological Process: cellular protein modification process (GO:0006464);; Cellular Component: transcription elongation factor complex (GO:0008023);; Molecular Function: transition metal ion binding (GO:0046914);;	--	--	--	--	Plus-3 domain	--	S	Function unknown	zinc knuckle (CCHC-type) family protein [Arabidopsis thaliana]
AT5G24570	143	272	658	1258	7.80697	11.08177	28.68281	52.768543	1.07E-07	1.28E-06	2.186683144	up	--	--	--	--	--	--	--	--	--	--	--	hypothetical protein AT5G24570 [Arabidopsis thaliana]
AT3G26420	503	468	2849	1841	4.110377	2.844933	18.527542	11.509181	1.07E-13	3.47E-12	2.186538368	up	[J]	Translation, ribosomal structure and biogenesis	Biological Process: lipid metabolic process (GO:0006629);; Molecular Function: carboxylic ester hydrolase activity (GO:0052689);;	--	--	--	--	GDSL-like Lipase/Acylhydrolase;; RNA recognition motif. (a.k.a. RRM, RBD, or RNP domain);; Zinc knuckle	sp|Q9LIN2|GDL53_ARATH GDSL esterase/lipase At3g26430 OS=Arabidopsis thaliana OX=3702 GN=At3g26430 PE=2 SV=1	S	Function unknown	GDSL-like Lipase/Acylhydrolase superfamily protein [Arabidopsis thaliana]
AT3G47740	92	93	598	294	0.737672	0.553587	3.814952	1.798346	6.32E-08	7.92E-07	2.183769479	up	[V]	Defense mechanisms	Molecular Function: transporter activity (GO:0005215);; Molecular Function: nucleoside-triphosphatase activity (GO:0017111);; Cellular Component: intrinsic component of membrane (GO:0031224);; Molecular Function: purine ribonucleoside binding (GO:0032550);; Biological Process: establishment of localization (GO:0051234);;	--	--	[IR]	Lipid transport and metabolism;; General function prediction only	ABC transporter;; ABC-2 family transporter protein;; AAA domain, putative AbiEii toxin, Type IV TA system	sp|Q1PEH6|AB3A_ARATH ABC transporter A family member 3 OS=Arabidopsis thaliana OX=3702 GN=ABCA3 PE=2 SV=3	I	Lipid transport and metabolism	ABC2 homolog 2 [Arabidopsis thaliana]
AT4G05410	649	510	3141	2460	8.34916	4.89001	32.16853	24.212679	6.38E-14	2.14E-12	2.182027437	up	[R]	General function prediction only	Cellular Component: nuclear ubiquitin ligase complex (GO:0000152);; Biological Process: developmental process involved in reproduction (GO:0003006);; Molecular Function: nucleic acid binding (GO:0003676);; Biological Process: mitochondrion organization (GO:0007005);; Cellular Component: intracellular ribonucleoprotein complex (GO:0030529);; Cellular Component: cullin-RING ubiquitin ligase complex…	K14793|0|ath:AT4G05410|YAO; Transducin/WD40 repeat-like superfamily protein	--	[A]	RNA processing and modification	WD domain, G-beta repeat;; Anaphase-promoting complex subunit 4 WD40 domain	sp|Q9M0V4|YAO_ARATH U3 snoRNP-associated protein-like YAO OS=Arabidopsis thaliana OX=3702 GN=YAO PE=2 SV=1	A	RNA processing and modification	Transducin/WD40 repeat-like superfamily protein [Arabidopsis thaliana]
AT1G32860	372	399	1869	1795	5.146434	4.107159	20.581379	19.001982	3.79E-20	2.60E-18	2.180911273	up	--	--	Cellular Component: plasma membrane (GO:0005886);; Biological Process: response to stress (GO:0006950);; Molecular Function: hydrolase activity, acting on glycosyl bonds (GO:0016798);; Cellular Component: intrinsic component of membrane (GO:0031224);; Biological Process: primary metabolic process (GO:0044238);; Biological Process: external encapsulating structure organization (GO:0045229);;	--	--	--	--	Glycosyl hydrolases family 17	sp|Q8L868|E1311_ARATH Glucan endo-1,3-beta-glucosidase 11 OS=Arabidopsis thaliana OX=3702 GN=At1g32860 PE=2 SV=1	G	Carbohydrate transport and metabolism	Glycosyl hydrolase superfamily protein [Arabidopsis thaliana]
AT2G36390	1949	2186	9492	10061	17.250179	14.414783	66.841476	68.110794	4.29E-23	3.96E-21	2.178336882	up	[G]	Carbohydrate transport and metabolism	Biological Process: glycogen metabolic process (GO:0005977);; Biological Process: starch metabolic process (GO:0005982);; Biological Process: macromolecule biosynthetic process (GO:0009059);; Cellular Component: plastid stroma (GO:0009532);; Molecular Function: transferase activity, transferring hexosyl groups (GO:0016758);; Molecular Function: hydrolase activity, acting on glycosyl bonds (GO:001…	K00700|0|ath:AT2G36390|SBE2.1; starch branching enzyme 2.1	Starch and sucrose metabolism (ko00500)	[G]	Carbohydrate transport and metabolism	Alpha amylase, C-terminal all-beta domain;; Carbohydrate-binding module 48 (Isoamylase N-terminal domain);; Alpha amylase, catalytic domain	sp|O23647|GLGB1_ARATH 1,4-alpha-glucan-branching enzyme 2-1, chloroplastic/amyloplastic OS=Arabidopsis thaliana OX=3702 GN=SBE2.1 PE=1 SV=1	G	Carbohydrate transport and metabolism	starch branching enzyme 2.1 [Arabidopsis thaliana]
AT1G65030	530	393	2432	2022	9.880085	5.462758	36.110077	28.870636	4.99E-13	1.47E-11	2.178270693	up	[R]	General function prediction only	Molecular Function: binding (GO:0005488);; Cellular Component: extrinsic component of cytoplasmic side of plasma membrane (GO:0031234);; Cellular Component: cullin-RING ubiquitin ligase complex (GO:0031461);; Cellular Component: nuclear lumen (GO:0031981);;	K14830|0|ath:AT1G65030|Transducin/WD40 repeat-like superfamily protein	--	[S]	Function unknown	WD domain, G-beta repeat	sp|Q68FJ6|PK1IP_XENLA p21-activated protein kinase-interacting protein 1-like OS=Xenopus laevis OX=8355 GN=pak1ip1 PE=2 SV=1	S	Function unknown	Transducin/WD40 repeat-like superfamily protein [Arabidopsis thaliana]
AT3G56090	1615	1562	7744	7324	31.351702	22.586348	119.606415	108.748718	6.51E-21	4.84E-19	2.171177922	up	[P]	Inorganic ion transport and metabolism	Biological Process: transition metal ion transport (GO:0000041);; Molecular Function: iron ion binding (GO:0005506);; Biological Process: cellular iron ion homeostasis (GO:0006879);; Biological Process: response to oxidative stress (GO:0006979);; Cellular Component: plastid envelope (GO:0009526);; Cellular Component: plastid stroma (GO:0009532);; Biological Process: response to metal ion (GO:0010…	K00522|5.10592e-129|ath:AT3G56090|FER3; ferritin 3	--	[P]	Inorganic ion transport and metabolism	Ferritin-like domain	sp|Q9LYN2|FRI3_ARATH Ferritin-3, chloroplastic OS=Arabidopsis thaliana OX=3702 GN=FER3 PE=2 SV=1	P	Inorganic ion transport and metabolism	ferritin 3 [Arabidopsis thaliana]
AT4G14230	551	795	2807	3414	6.422673	6.910366	26.048544	30.464151	3.45E-16	1.59E-14	2.163177588	up	[R]	General function prediction only	Cellular Component: intrinsic component of membrane (GO:0031224);; Cellular Component: intracellular membrane-bounded organelle (GO:0043231);;	K16302|0|ath:AT4G14230|CBS domain protein with a domain protein (DUF21)	--	[S]	Function unknown	Cyclin M transmembrane N-terminal domain;; CBS domain	sp|Q4V3C7|Y4423_ARATH DUF21 domain-containing protein At4g14230 OS=Arabidopsis thaliana OX=3702 GN=CBSDUF2 PE=2 SV=1	S	Function unknown	CBS domain protein with a domain protein (DUF21) [Arabidopsis thaliana]
AT1G43160	365	386	1374	2123	8.661042	6.819442	25.925247	38.51902	9.28E-12	2.30E-10	2.161679045	up	--	--	Biological Process: phosphorelay signal transduction system (GO:0000160);; Molecular Function: nucleic acid binding transcription factor activity (GO:0001071);; Biological Process: response to acid chemical (GO:0001101);; Molecular Function: nucleic acid binding (GO:0003676);; Biological Process: transcription, DNA-templated (GO:0006351);; Biological Process: response to osmotic stress (GO:000697…	K09286|4.96206e-128|ath:AT1G43160|RAP2.6; related to AP2 6	--	--	--	AP2 domain	sp|Q7G1L2|RAP26_ARATH Ethylene-responsive transcription factor RAP2-6 OS=Arabidopsis thaliana OX=3702 GN=RAP2-6 PE=2 SV=2	K	Transcription	related to AP2 6 [Arabidopsis thaliana]
AT5G38720	425	338	1957	1666	7.860384	4.656675	28.678623	23.480364	6.59E-14	2.21E-12	2.159856991	up	--	--	Cellular Component: intracellular part (GO:0044424);;	K14545|1.17885e-163|ath:AT5G38720|ribosomal RNA-processing 7 protein	Ribosome biogenesis in eukaryotes (ko03008)	[A]	RNA processing and modification	Ribosomal RNA-processing protein 7 (RRP7) C-terminal domain	sp|Q5RA17|RRP7A_PONAB Ribosomal RNA-processing protein 7 homolog A OS=Pongo abelii OX=9601 GN=RRP7A PE=2 SV=1	A	RNA processing and modification	ribosomal RNA-processing 7 protein [Arabidopsis thaliana]
AT1G27470	1085	831	5034	4088	9.480489	5.407844	35.000084	27.320787	7.98E-14	2.63E-12	2.159465616	up	[T]	Signal transduction mechanisms	Cellular Component: intracellular membrane-bounded organelle (GO:0043231);;	K14548|0|ath:AT1G27470|transducin family protein / WD-40 repeat family protein	Ribosome biogenesis in eukaryotes (ko03008)	[R]	General function prediction only	WD domain, G-beta repeat;; Anaphase-promoting complex subunit 4 WD40 domain	sp|Q8RXU6|PCN_ARATH WD repeat-containing protein PCN OS=Arabidopsis thaliana OX=3702 GN=PCN PE=2 SV=1	S	Function unknown	transducin family protein / WD-40 repeat family protein [Arabidopsis thaliana]
AT1G79150	1039	720	4860	3555	9.067981	4.675183	33.737652	23.725002	1.82E-11	4.29E-10	2.158160541	up	--	--	--	K14834|0|ath:AT1G79150|binding protein	--	[JU]	Translation, ribosomal structure and biogenesis;; Intracellular trafficking, secretion, and vesicular transport	Nucleolar complex-associated protein;; CBF/Mak21 family	sp|Q6DRN3|NOC3L_DANRE Nucleolar complex protein 3 homolog OS=Danio rerio OX=7955 GN=noc3l PE=2 SV=1	JU	Translation, ribosomal structure and biogenesis;; Intracellular trafficking, secretion, and vesicular transport	binding protein [Arabidopsis thaliana]
AT5G07990	820	844	4991	2873	10.529399	8.081773	51.029633	28.237299	1.15E-12	3.21E-11	2.158038347	up	[QV]	Secondary metabolites biosynthesis, transport and catabolism;; Defense mechanisms	Biological Process: response to light stimulus (GO:0009416);; Biological Process: response to hormone (GO:0009725);; Biological Process: flavonoid metabolic process (GO:0009812);; Molecular Function: oxidoreductase activity, acting on paired donors, with incorporation or reduction of molecular oxygen, NAD(P)H as one donor, and incorporation of one atom of oxygen (GO:0016709);; Cellular Component:…	K05280|0|ath:AT5G07990|TT7; Cytochrome P450 superfamily protein	Flavonoid biosynthesis (ko00941);; Flavone and flavonol biosynthesis (ko00944)	[Q]	Secondary metabolites biosynthesis, transport and catabolism	Cytochrome P450	sp|Q9SD85|F3PH_ARATH Flavonoid 3&apos;-monooxygenase OS=Arabidopsis thaliana OX=3702 GN=CYP75B1 PE=1 SV=1	Q	Secondary metabolites biosynthesis, transport and catabolism	Cytochrome P450 superfamily protein [Arabidopsis thaliana]
AT1G72360	139	223	670	986	2.973273	3.554576	11.702156	16.444879	3.38E-10	6.47E-09	2.157693504	up	--	--	Biological Process: phosphorelay signal transduction system (GO:0000160);; Molecular Function: nucleic acid binding transcription factor activity (GO:0001071);; Biological Process: response to hypoxia (GO:0001666);; Molecular Function: nucleic acid binding (GO:0003676);; Biological Process: transcription, DNA-templated (GO:0006351);; Biological Process: response to ethylene (GO:0009723);; Cellula…	--	--	--	--	AP2 domain	sp|Q8H0T5|ERF73_ARATH Ethylene-responsive transcription factor ERF073 OS=Arabidopsis thaliana OX=3702 GN=ERF073 PE=2 SV=1	K	Transcription	Integrase-type DNA-binding superfamily protein [Arabidopsis thaliana]
AT5G22540	13	38	135	97	0.20439	0.4461	1.707514	1.170169	0.000172057	0.000914304	2.155090616	up	--	--	Cellular Component: intrinsic component of membrane (GO:0031224);;	--	--	--	--	Plant protein of unknown function	sp|Q9SD53|Y3720_ARATH UPF0481 protein At3g47200 OS=Arabidopsis thaliana OX=3702 GN=At3g47200 PE=2 SV=1	S	Function unknown	transmembrane protein, putative (DUF247) [Arabidopsis thaliana]
AT5G37600	5777	5088	28017	23234	90.201576	59.179802	348.005493	277.436127	1.04E-17	5.59E-16	2.154331196	up	[E]	Amino acid transport and metabolism	Cellular Component: cytosol (GO:0005829);; Cellular Component: cell-cell junction (GO:0005911);; Biological Process: glutamine metabolic process (GO:0006541);; Cellular Component: membrane (GO:0016020);; Molecular Function: ammonia ligase activity (GO:0016211);; Cellular Component: external encapsulating structure (GO:0030312);; Molecular Function: purine ribonucleoside binding (GO:0032550);; Bio…	K01915|0|ath:AT5G37600|GSR_1; hypothetical protein	Arginine biosynthesis (ko00220);; Alanine, aspartate and glutamate metabolism (ko00250);; Glyoxylate and dicarboxylate metabolism (ko00630);; Nitrogen metabolism (ko00910);; Biosynthesis of amino acids (ko01230)	[E]	Amino acid transport and metabolism	Glutamine synthetase, catalytic domain;; Glutamine synthetase, beta-Grasp domain	sp|Q56WN1|GLN11_ARATH Glutamine synthetase cytosolic isozyme 1-1 OS=Arabidopsis thaliana OX=3702 GN=GLN1-1 PE=1 SV=2	E	Amino acid transport and metabolism	hypothetical protein AT5G37600 [Arabidopsis thaliana]
AT1G05730	56	35	274	161	0.970826	0.455189	3.796928	2.162468	6.48E-06	5.15E-05	2.15268602	up	--	--	Cellular Component: intracellular membrane-bounded organelle (GO:0043231);;	--	--	[S]	Function unknown	Eukaryotic protein of unknown function (DUF842)	sp|Q6PBU0|F136A_DANRE Protein FAM136A OS=Danio rerio OX=7955 GN=fam136a PE=2 SV=1	S	Function unknown	FAM136A-like protein (DUF842) [Arabidopsis thaliana]
AT5G58660	81	95	378	436	1.301395	1.146957	4.958857	5.490812	3.27E-11	7.37E-10	2.150883927	up	[Q]	Secondary metabolites biosynthesis, transport and catabolism	Molecular Function: oxidoreductase activity, acting on paired donors, with incorporation or reduction of molecular oxygen (GO:0016705);; Biological Process: single-organism metabolic process (GO:0044710);; Molecular Function: transition metal ion binding (GO:0046914);;	--	--	[QR]	Secondary metabolites biosynthesis, transport and catabolism;; General function prediction only	non-haem dioxygenase in morphine synthesis N-terminal;; 2OG-Fe(II) oxygenase superfamily	sp|O49561|G2OX8_ARATH Gibberellin 2-beta-dioxygenase 8 OS=Arabidopsis thaliana OX=3702 GN=GA2OX8 PE=1 SV=2	Q	Secondary metabolites biosynthesis, transport and catabolism	2-oxoglutarate (2OG) and Fe(II)-dependent oxygenase superfamily protein [Arabidopsis thaliana]
AT3G13940	550	456	2585	2156	7.906704	4.880606	29.570925	23.709242	7.58E-15	2.94E-13	2.150573461	up	--	--	Molecular Function: nucleic acid binding (GO:0003676);; Biological Process: gene expression (GO:0010467);; Molecular Function: 5'-3' RNA polymerase activity (GO:0034062);; Cellular Component: intracellular membrane-bounded organelle (GO:0043231);;	K03005|0|ath:AT3G13940|DNA binding / DNA-directed RNA polymerase	RNA polymerase (ko03020)	[K]	Transcription	A49-like RNA polymerase I associated factor	sp|O14086|RPA49_SCHPO DNA-directed RNA polymerase I subunit rpa49 OS=Schizosaccharomyces pombe (strain 972 / ATCC 24843) OX=284812 GN=rpa49 PE=2 SV=1	K	Transcription	DNA binding / DNA-directed RNA polymerase [Arabidopsis thaliana]
AT2G29760	146	197	730	847	1.314387	1.32791	5.258842	5.864669	7.11E-14	2.36E-12	2.149780635	up	--	--	Biological Process: RNA processing (GO:0006396);; Cellular Component: plastid (GO:0009536);; Molecular Function: transition metal ion binding (GO:0046914);;	--	--	[R]	General function prediction only	PPR repeat;; PPR repeat family;; DYW family of nucleic acid deaminases;; PPR repeat;; Pentatricopeptide repeat domain;; Pentacotripeptide-repeat region of PRORP;; Tetratricopeptide repeat;; Tetratricopeptide repeat	sp|O82380|PP175_ARATH Pentatricopeptide repeat-containing protein At2g29760, chloroplastic OS=Arabidopsis thaliana OX=3702 GN=PCMP-H33 PE=2 SV=1	S	Function unknown	Tetratricopeptide repeat (TPR)-like superfamily protein [Arabidopsis thaliana]
AT5G60540	851	911	3597	4560	17.971752	14.332002	60.423973	73.642807	1.64E-16	7.84E-15	2.14930667	up	[H]	Coenzyme transport and metabolism	Biological Process: developmental process involved in reproduction (GO:0003006);; Cellular Component: cytoplasm (GO:0005737);; Biological Process: pyridoxine metabolic process (GO:0008614);; Biological Process: glutamine family amino acid metabolic process (GO:0009064);; Biological Process: coenzyme biosynthetic process (GO:0009108);; Molecular Function: hydrolase activity, acting on carbon-nitro…	K08681|0|ath:AT5G60540|PDX2; pyridoxine biosynthesis 2	Vitamin B6 metabolism (ko00750);; Biosynthesis of cofactors (ko01240)	[H]	Coenzyme transport and metabolism	SNO glutamine amidotransferase family;; CobB/CobQ-like glutamine amidotransferase domain	sp|Q8LAD0|PDX2_ARATH Probable pyridoxal 5&apos;-phosphate synthase subunit PDX2 OS=Arabidopsis thaliana OX=3702 GN=PDX2 PE=1 SV=1	H	Coenzyme transport and metabolism	pyridoxine biosynthesis 2 [Arabidopsis thaliana]
AT2G03760	1624	2425	11131	7549	29.405338	32.719944	160.371674	104.560303	2.89E-15	1.17E-13	2.148971609	up	--	--	Biological Process: response to acid chemical (GO:0001101);; Biological Process: response to osmotic stress (GO:0006970);; Molecular Function: sulfotransferase activity (GO:0008146);; Biological Process: phytosteroid metabolic process (GO:0016128);; Cellular Component: intracellular membrane-bounded organelle (GO:0043231);;	--	--	[R]	General function prediction only	Sulfotransferase domain;; Sulfotransferase family	sp|P52839|SOT12_ARATH Cytosolic sulfotransferase 12 OS=Arabidopsis thaliana OX=3702 GN=SOT12 PE=1 SV=2	J	Translation, ribosomal structure and biogenesis	sulfotransferase 12 [Arabidopsis thaliana]
AT5G43260	597	1177	3118	4865	15.34072	22.540871	63.786903	95.68235	1.47E-09	2.48E-08	2.148428134	up	--	--	Molecular Function: protein binding (GO:0005515);; Cellular Component: intrinsic component of membrane (GO:0031224);;	--	--	--	--	--	--	S	Function unknown	chaperone protein dnaJ-like protein [Arabidopsis thaliana]
AT5G64230	334	437	1701	1845	5.459507	5.326672	22.144781	23.081131	4.15E-18	2.29E-16	2.147496923	up	--	--	--	--	--	--	--	--	--	629		1,8-cineole synthase [Arabidopsis thaliana]
AT5G52930	26	56	218	155	0.405138	0.661037	2.750468	1.872219	3.86E-06	3.24E-05	2.14331078	up	--	--	Cellular Component: plastid (GO:0009536);;	--	--	--	--	--	--	S	Function unknown	hypothetical protein (DUF295) [Arabidopsis thaliana]
AT3G15080	251	235	1293	977	5.303686	3.700719	21.790815	15.826677	3.52E-14	1.23E-12	2.142998779	up	--	--	Molecular Function: nuclease activity (GO:0004518);; Cellular Component: intracellular part (GO:0044424);; Molecular Function: organic cyclic compound binding (GO:0097159);;	K18327|8.07708e-180|ath:AT3G15080|Polynucleotidyl transferase, ribonuclease H-like superfamily protein	--	[L]	Replication, recombination and repair	Exonuclease	sp|Q9GZR2|REXO4_HUMAN RNA exonuclease 4 OS=Homo sapiens OX=9606 GN=REXO4 PE=1 SV=2	L	Replication, recombination and repair	Polynucleotidyl transferase, ribonuclease H-like superfamily protein [Arabidopsis thaliana]
AT4G38150	174	149	732	772	2.603573	1.629052	8.588799	8.711035	1.15E-12	3.21E-11	2.142163429	up	--	--	Cellular Component: intracellular membrane-bounded organelle (GO:0043231);;	--	--	[R]	General function prediction only	PPR repeat family;; PPR repeat;; PPR repeat;; Pentatricopeptide repeat domain;; Pentacotripeptide-repeat region of PRORP	sp|Q9SZL5|PP356_ARATH Pentatricopeptide repeat-containing protein At4g38150 OS=Arabidopsis thaliana OX=3702 GN=At4g38150 PE=2 SV=1	S	Function unknown	Pentatricopeptide repeat (PPR) superfamily protein [Arabidopsis thaliana]
AT2G36800	1075	1829	5475	7609	13.603593	17.250036	55.147232	73.68708	3.32E-12	8.68E-11	2.13942789	up	--	--	--	K13496|0|ath:AT2G36800|DOGT1; don-glucosyltransferase 1	Zeatin biosynthesis (ko00908)	[GC]	Carbohydrate transport and metabolism;; Energy production and conversion	UDP-glucoronosyl and UDP-glucosyl transferase	sp|Q9ZQ94|U73C5_ARATH UDP-glycosyltransferase 73C5 OS=Arabidopsis thaliana OX=3702 GN=UGT73C5 PE=2 SV=1	CG	Energy production and conversion;; Carbohydrate transport and metabolism	don-glucosyltransferase 1 [Arabidopsis thaliana]
AT5G66540	695	556	3311	2550	8.587308	5.088428	32.398958	24.148993	1.24E-13	3.97E-12	2.137848221	up	--	--	Cellular Component: cytoplasm (GO:0005737);; Cellular Component: 90S preribosome (GO:0030686);; Cellular Component: nuclear lumen (GO:0031981);; Biological Process: ribosome biogenesis (GO:0042254);;	K14559|0|ath:AT5G66540|U3 small nucleolar ribonucleoprotein	Ribosome biogenesis in eukaryotes (ko03008)	[A]	RNA processing and modification	Mpp10 protein	sp|Q810V0|MPP10_MOUSE U3 small nucleolar ribonucleoprotein protein MPP10 OS=Mus musculus OX=10090 GN=Mphosph10 PE=1 SV=2	A	RNA processing and modification	U3 small nucleolar ribonucleoprotein [Arabidopsis thaliana]
AT5G52300	1114	782	3928	4930	12.760017	6.682661	36.016703	43.178343	3.95E-11	8.84E-10	2.137585834	up	--	--	Biological Process: response to acid chemical (GO:0001101);; Biological Process: response to osmotic stress (GO:0006970);; Biological Process: hormone-mediated signaling pathway (GO:0009755);; Cellular Component: intracellular part (GO:0044424);; Biological Process: leaf development (GO:0048366);;	--	--	--	--	CAP160 repeat	sp|Q04980|LTI65_ARATH Low-temperature-induced 65 kDa protein OS=Arabidopsis thaliana OX=3702 GN=LTI65 PE=2 SV=2	S	Function unknown	CAP160 protein [Arabidopsis thaliana]
AT3G03640	1311	1301	7202	4946	18.416771	13.611586	80.483704	53.131344	7.25E-16	3.19E-14	2.136779725	up	[G]	Carbohydrate transport and metabolism	Molecular Function: hydrolase activity, hydrolyzing O-glycosyl compounds (GO:0004553);; Cellular Component: intracellular membrane-bounded organelle (GO:0043231);; Biological Process: primary metabolic process (GO:0044238);; Biological Process: response to stimulus (GO:0050896);; Biological Process: organic substance metabolic process (GO:0071704);;	K01188|0|ath:AT3G03640|BGLU25; beta glucosidase 25	Cyanoamino acid metabolism (ko00460);; Starch and sucrose metabolism (ko00500);; Phenylpropanoid biosynthesis (ko00940)	[G]	Carbohydrate transport and metabolism	Glycosyl hydrolase family 1	sp|O82772|BGL25_ARATH Probable inactive beta-glucosidase 25 OS=Arabidopsis thaliana OX=3702 GN=BGLU25 PE=2 SV=1	G	Carbohydrate transport and metabolism	beta glucosidase 25 [Arabidopsis thaliana]
AT1G24280	815	702	3288	3740	9.379982	6.01281	30.107401	32.9216	4.54E-15	1.81E-13	2.135183352	up	[G]	Carbohydrate transport and metabolism	Molecular Function: nucleotide binding (GO:0000166);; Biological Process: pentose-phosphate shunt (GO:0006098);; Cellular Component: plastid stroma (GO:0009532);; Molecular Function: oxidoreductase activity, acting on the CH-OH group of donors, NAD or NADP as acceptor (GO:0016616);; Biological Process: hexose metabolic process (GO:0019318);;	K00036|0|ath:AT1G24280|G6PD3; glucose-6-phosphate dehydrogenase 3	Pentose phosphate pathway (ko00030);; Glutathione metabolism (ko00480);; Carbon metabolism (ko01200)	[G]	Carbohydrate transport and metabolism	Glucose-6-phosphate dehydrogenase, C-terminal domain;; Glucose-6-phosphate dehydrogenase, NAD binding domain	sp|Q8L743|G6PD3_ARATH Glucose-6-phosphate 1-dehydrogenase 3, chloroplastic OS=Arabidopsis thaliana OX=3702 GN=G6PD3 PE=1 SV=2	G	Carbohydrate transport and metabolism	glucose-6-phosphate dehydrogenase 3 [Arabidopsis thaliana]
AT5G22300	1098	2496	6435	9504	17.079428	29.369531	78.938708	112.128188	7.42E-09	1.11E-07	2.1341344	up	[R]	General function prediction only	Molecular Function: nitrilase activity (GO:0000257);; Cellular Component: membrane (GO:0016020);; Molecular Function: hydro-lyase activity (GO:0016836);; Biological Process: cellular nitrogen compound metabolic process (GO:0034641);; Biological Process: detoxification (GO:0098754);;	K13035|2.27004e-169|ath:AT5G22300|NIT4; nitrilase 4	Cyanoamino acid metabolism (ko00460)	[E]	Amino acid transport and metabolism	Carbon-nitrogen hydrolase;; Carbon-nitrogen hydrolase	sp|P46011|NRL4_ARATH Bifunctional nitrilase/nitrile hydratase NIT4 OS=Arabidopsis thaliana OX=3702 GN=NIT4 PE=1 SV=1	E	Amino acid transport and metabolism	nitrilase 4 [Arabidopsis thaliana]
AT1G65060	1000	1215	5768	4403	12.045265	10.907132	55.160171	40.493324	1.39E-19	8.85E-18	2.132827304	up	[IQ]	Lipid transport and metabolism;; Secondary metabolites biosynthesis, transport and catabolism	Biological Process: cellular aromatic compound metabolic process (GO:0006725);; Biological Process: response to stress (GO:0006950);; Biological Process: response to light stimulus (GO:0009416);; Biological Process: response to fungus (GO:0009620);; Biological Process: pollen wall assembly (GO:0010208);; Molecular Function: CoA-ligase activity (GO:0016405);; Cellular Component: intrinsic componen…	K01904|0|ath:AT1G65060|4CL3; 4-coumarate:CoA ligase 3	Ubiquinone and other terpenoid-quinone biosynthesis (ko00130);; Phenylpropanoid biosynthesis (ko00940)	[I]	Lipid transport and metabolism	AMP-binding enzyme	sp|Q9S777|4CL3_ARATH 4-coumarate--CoA ligase 3 OS=Arabidopsis thaliana OX=3702 GN=4CL3 PE=1 SV=1	I	Lipid transport and metabolism	4-coumarate:CoA ligase 3 [Arabidopsis thaliana]
AT1G52200	768	1191	3490	5311	13.485135	15.516644	49.025481	70.907166	1.25E-11	3.04E-10	2.131966112	up	--	--	Biological Process: response to stress (GO:0006950);; Cellular Component: intrinsic component of membrane (GO:0031224);;	--	--	--	--	PLAC8 family	sp|Q9M815|PCR8_ARATH Protein PLANT CADMIUM RESISTANCE 8 OS=Arabidopsis thaliana OX=3702 GN=PCR8 PE=1 SV=2	S	Function unknown	PLAC8 family protein [Arabidopsis thaliana]
AT5G16040	490	385	2357	1725	7.93331	4.635763	30.403125	21.346107	1.96E-12	5.33E-11	2.129770055	up	[DZ]	Cell cycle control, cell division, chromosome partitioning;; Cytoskeleton	Cellular Component: membrane (GO:0016020);; Molecular Function: Ras GTPase binding (GO:0017016);; Cellular Component: intracellular part (GO:0044424);;	--	--	[S]	Function unknown	Regulator of chromosome condensation (RCC1) repeat;; Regulator of chromosome condensation (RCC1) repeat	sp|Q9FN03|UVR8_ARATH Ultraviolet-B receptor UVR8 OS=Arabidopsis thaliana OX=3702 GN=UVR8 PE=1 SV=1	DZ	Cell cycle control, cell division, chromosome partitioning;; Cytoskeleton	Regulator of chromosome condensation (RCC1) family protein [Arabidopsis thaliana]
AT2G37770	478	1089	2944	3993	8.515238	14.475215	41.94256	54.57271	4.29E-09	6.77E-08	2.129190048	up	[Q]	Secondary metabolites biosynthesis, transport and catabolism	Molecular Function: aldo-keto reductase (NADP) activity (GO:0004033);; Biological Process: response to osmotic stress (GO:0006970);; Cellular Component: plastid (GO:0009536);; Biological Process: response to chemical (GO:0042221);; Molecular Function: anion binding (GO:0043168);; Biological Process: single-organism metabolic process (GO:0044710);;	--	--	[R]	General function prediction only	Aldo/keto reductase family	sp|Q0PGJ6|AKRC9_ARATH NADPH-dependent aldo-keto reductase, chloroplastic OS=Arabidopsis thaliana OX=3702 GN=AKR4C9 PE=1 SV=1	S	Function unknown	NAD(P)-linked oxidoreductase superfamily protein [Arabidopsis thaliana]
AT1G17170	3436	2895	16100	13297	70.939362	44.525764	264.429321	209.934891	4.51E-16	2.04E-14	2.128946062	up	[O]	Posttranslational modification, protein turnover, chaperones	--	K00799|4.4723e-155|ath:AT1G17170|GSTU24; glutathione S-transferase TAU 24	Glutathione metabolism (ko00480)	[O]	Posttranslational modification, protein turnover, chaperones	Glutathione S-transferase, N-terminal domain;; Glutathione S-transferase, N-terminal domain;; Glutathione S-transferase, C-terminal domain;; Glutathione S-transferase, N-terminal domain;; Glutathione S-transferase, C-terminal domain	sp|Q9SHH6|GSTUO_ARATH Glutathione S-transferase U24 OS=Arabidopsis thaliana OX=3702 GN=GSTU24 PE=2 SV=1	O	Posttranslational modification, protein turnover, chaperones	glutathione S-transferase TAU 24 [Arabidopsis thaliana]
AT1G10090	1204	1531	6062	6371	10.253496	9.716672	41.087273	41.511917	1.38E-21	1.11E-19	2.128634959	up	--	--	Biological Process: transport (GO:0006810);; Cellular Component: intrinsic component of membrane (GO:0031224);;	K21989|0|ath:AT1G10090|Early-responsive to dehydration stress protein (ERD4)	--	[R]	General function prediction only	Calcium-dependent channel, 7TM region, putative phosphate;; Late exocytosis, associated with Golgi transport;; Cytosolic domain of 10TM putative phosphate transporter	sp|Q94A87|CSCL9_ARATH CSC1-like protein At1g10090 OS=Arabidopsis thaliana OX=3702 GN=At1g10090 PE=1 SV=1	S	Function unknown	Early-responsive to dehydration stress protein (ERD4) [Arabidopsis thaliana]
AT4G15770	650	561	2886	2707	15.340027	9.865887	54.210102	48.872471	4.58E-16	2.07E-14	2.126441924	up	--	--	Molecular Function: nucleic acid binding (GO:0003676);; Cellular Component: cytoplasm (GO:0005737);; Biological Process: ribosome biogenesis (GO:0042254);; Cellular Component: intracellular membrane-bounded organelle (GO:0043231);;	K07565|1.16021e-133|ath:AT4G15770|RNA binding protein	--	[J]	Translation, ribosomal structure and biogenesis	UPF0113 Pre-PUA domain;; UPF0113 PUA domain	sp|Q6DFH9|NIP7_XENLA 60S ribosome subunit biogenesis protein NIP7 homolog OS=Xenopus laevis OX=8355 GN=nip7 PE=2 SV=1	J	Translation, ribosomal structure and biogenesis	RNA binding protein [Arabidopsis thaliana]
AT5G40780	585	865	3072	3449	7.637455	8.420155	31.931187	34.470755	9.44E-17	4.67E-15	2.123232472	up	--	--	Biological Process: amino acid transport (GO:0006865);; Biological Process: response to abiotic stimulus (GO:0009628);; Molecular Function: secondary active transmembrane transporter activity (GO:0015291);; Cellular Component: intrinsic component of membrane (GO:0031224);; Molecular Function: carboxylic acid transmembrane transporter activity (GO:0046943);;	--	--	[E]	Amino acid transport and metabolism	Transmembrane amino acid transporter protein;; Tryptophan/tyrosine permease family	sp|Q9FKS8|LHT1_ARATH Lysine histidine transporter 1 OS=Arabidopsis thaliana OX=3702 GN=LHT1 PE=1 SV=1	E	Amino acid transport and metabolism	lysine histidine transporter 1 [Arabidopsis thaliana]
AT3G04010	606	656	3261	2503	6.001026	4.841646	25.718039	18.972881	4.12E-18	2.28E-16	2.118619836	up	[IQR]	Lipid transport and metabolism;; Secondary metabolites biosynthesis, transport and catabolism;; General function prediction only	Biological Process: cell communication (GO:0007154);; Molecular Function: hydrolase activity, acting on glycosyl bonds (GO:0016798);; Cellular Component: intrinsic component of membrane (GO:0031224);; Biological Process: primary metabolic process (GO:0044238);;	--	--	--	--	Glycosyl hydrolases family 17;; X8 domain;; Enoyl-(Acyl carrier protein) reductase	sp|Q6NKW9|E138_ARATH Glucan endo-1,3-beta-glucosidase 8 OS=Arabidopsis thaliana OX=3702 GN=At1g64760 PE=2 SV=2	G	Carbohydrate transport and metabolism	O-Glycosyl hydrolases family 17 protein [Arabidopsis thaliana]
AT3G48250	224	193	1036	881	2.202983	1.408717	8.108442	6.628278	2.23E-13	6.87E-12	2.118577923	up	--	--	Biological Process: RNA processing (GO:0006396);; Cellular Component: plastid (GO:0009536);;	--	--	[R]	General function prediction only	PPR repeat family;; PPR repeat;; PPR repeat;; Pentacotripeptide-repeat region of PRORP;; Pentatricopeptide repeat domain	sp|Q9STK5|PP269_ARATH Pentatricopeptide repeat-containing protein At3g48250, chloroplastic OS=Arabidopsis thaliana OX=3702 GN=At3g48250 PE=2 SV=1	S	Function unknown	Pentatricopeptide repeat (PPR) superfamily protein [Arabidopsis thaliana]
AT4G15490	956	1751	5045	6939	11.557215	15.769406	48.517742	64.155685	2.93E-11	6.66E-10	2.117981943	up	[G]	Carbohydrate transport and metabolism	Biological Process: flavonoid metabolic process (GO:0009812);; Molecular Function: UDP-glucosyltransferase activity (GO:0035251);;	--	--	[GC]	Carbohydrate transport and metabolism;; Energy production and conversion	UDP-glucoronosyl and UDP-glucosyl transferase	sp|O23401|U84A3_ARATH UDP-glycosyltransferase 84A3 OS=Arabidopsis thaliana OX=3702 GN=UGT84A3 PE=1 SV=1	CG	Energy production and conversion;; Carbohydrate transport and metabolism	UDP-Glycosyltransferase superfamily protein [Arabidopsis thaliana]
AT1G06720	1263	1012	5944	4570	8.417943	4.787919	30.05667	22.47081	7.96E-14	2.62E-12	2.11780049	up	--	--	Biological Process: ribonucleoprotein complex biogenesis (GO:0022613);; Cellular Component: intracellular membrane-bounded organelle (GO:0043231);;	K14569|0|ath:AT1G06720|P-loop containing nucleoside triphosphate hydrolases superfamily protein	Ribosome biogenesis in eukaryotes (ko03008)	[J]	Translation, ribosomal structure and biogenesis	40S ribosome biogenesis protein Tsr1 and BMS1 C-terminal;; AARP2CN (NUC121) domain	sp|Q14692|BMS1_HUMAN Ribosome biogenesis protein BMS1 homolog OS=Homo sapiens OX=9606 GN=BMS1 PE=1 SV=1	J	Translation, ribosomal structure and biogenesis	P-loop containing nucleoside triphosphate hydrolases superfamily protein [Arabidopsis thaliana]
AT1G71360	498	558	2387	2399	4.934114	4.104923	18.93999	18.157271	3.76E-20	2.59E-18	2.115923754	up	--	--	Cellular Component: intrinsic component of membrane (GO:0031224);;	--	--	[S]	Function unknown	Sad1 / UNC-like C-terminal	sp|F4I8I0|SUN4_ARATH SUN domain-containing protein 4 OS=Arabidopsis thaliana OX=3702 GN=SUN4 PE=1 SV=1	S	Function unknown	Galactose-binding protein [Arabidopsis thaliana]
AT4G04940	940	518	3977	2854	7.576251	3.123292	25.478782	17.56216	1.72E-08	2.40E-07	2.114953851	up	[R]	General function prediction only	Cellular Component: preribosome (GO:0030684);; Cellular Component: cullin-RING ubiquitin ligase complex (GO:0031461);; Biological Process: ribosome biogenesis (GO:0042254);; Cellular Component: intracellular membrane-bounded organelle (GO:0043231);;	--	--	[R]	General function prediction only	Utp21 specific WD40 associated putative domain;; WD domain, G-beta repeat;; Anaphase-promoting complex subunit 4 WD40 domain	sp|Q8NI36|WDR36_HUMAN WD repeat-containing protein 36 OS=Homo sapiens OX=9606 GN=WDR36 PE=1 SV=1	S	Function unknown	transducin family protein / WD-40 repeat family protein [Arabidopsis thaliana]
AT5G57540	362	461	2320	1418	8.073093	7.664215	41.218189	24.211412	1.04E-12	2.92E-11	2.114554789	up	[G]	Carbohydrate transport and metabolism	Cellular Component: extracellular region (GO:0005576);; Biological Process: cellular glucan metabolic process (GO:0006073);; Cellular Component: external encapsulating structure (GO:0030312);; Biological Process: cellular component biogenesis (GO:0044085);; Cellular Component: intracellular part (GO:0044424);; Biological Process: external encapsulating structure organization (GO:0045229);; Molecu…	K08235|0|ath:AT5G57540|XTH13; xyloglucan endotransglucosylase/hydrolase 13	--	--	--	Glycosyl hydrolases family 16;; Xyloglucan endo-transglycosylase (XET) C-terminus	sp|Q9FKL8|XTH13_ARATH Putative xyloglucan endotransglucosylase/hydrolase protein 13 OS=Arabidopsis thaliana OX=3702 GN=XTH13 PE=3 SV=1	G	Carbohydrate transport and metabolism	xyloglucan endotransglucosylase/hydrolase 13 [Arabidopsis thaliana]
AT3G12270	823	520	3336	2898	9.186497	4.318627	29.624355	24.73621	2.15E-10	4.22E-09	2.113789856	up	[R]	General function prediction only	Cellular Component: cytoplasm (GO:0005737);; Biological Process: protein alkylation (GO:0008213);; Molecular Function: protein-arginine N-methyltransferase activity (GO:0016274);; Molecular Function: cation binding (GO:0043169);;	K11436|0|ath:AT3G12270|PRMT3; protein arginine methyltransferase 3	--	[OKT]	Posttranslational modification, protein turnover, chaperones;; Transcription;; Signal transduction mechanisms	Methyltransferase domain;; Methyltransferase domain;; Ribosomal protein L11 methyltransferase (PrmA);; Methyltransferase domain;; Methyltransferase domain;; Methyltransferase small domain	sp|Q0WVD6|ANM3_ARATH Probable protein arginine N-methyltransferase 3 OS=Arabidopsis thaliana OX=3702 GN=PRMT3 PE=2 SV=1	KOT	Transcription;; Posttranslational modification, protein turnover, chaperones;; Signal transduction mechanisms	protein arginine methyltransferase 3 [Arabidopsis thaliana]
AT4G39740	124	205	754	715	2.371924	2.937325	11.555647	10.529874	1.73E-12	4.74E-11	2.11321635	up	[O]	Posttranslational modification, protein turnover, chaperones	Cellular Component: organelle inner membrane (GO:0019866);; Cellular Component: intrinsic component of membrane (GO:0031224);; Cellular Component: intracellular membrane-bounded organelle (GO:0043231);; Biological Process: transition metal ion homeostasis (GO:0055076);;	K07152|0|ath:AT4G39740|HCC2; Thioredoxin superfamily protein	--	[C]	Energy production and conversion	SCO1/SenC	sp|Q8LAL0|SCO12_ARATH Protein SCO1 homolog 2, mitochondrial OS=Arabidopsis thaliana OX=3702 GN=HCC2 PE=2 SV=1	C	Energy production and conversion	Thioredoxin superfamily protein [Arabidopsis thaliana]
AT3G58070	19	53	135	180	0.386602	0.832436	2.269428	2.92063	6.79E-05	0.000409752	2.112920208	up	--	--	Biological Process: cell morphogenesis involved in differentiation (GO:0000904);; Molecular Function: nucleic acid binding transcription factor activity (GO:0001071);; Biological Process: response to acid chemical (GO:0001101);; Biological Process: transcription, DNA-templated (GO:0006351);; Cellular Component: intracellular membrane-bounded organelle (GO:0043231);; Biological Process: single-mul…	--	--	--	--	C2H2-type zinc finger	sp|Q84WI0|GIS_ARATH Zinc finger protein GIS OS=Arabidopsis thaliana OX=3702 GN=GIS PE=1 SV=1	K	Transcription	C2H2 and C2HC zinc fingers superfamily protein [Arabidopsis thaliana]
AT3G06435	54	47	213	246	0.757951	0.48893	2.417132	2.682948	9.74E-08	1.17E-06	2.111816895	up	--	--	Cellular Component: intrinsic component of membrane (GO:0031224);; Cellular Component: intracellular membrane-bounded organelle (GO:0043231);;	--	--	--	--	--	--	--	--	Expressed protein [Arabidopsis thaliana]
AT4G37320	342	540	2125	1817	3.963901	4.660818	19.607447	16.119423	1.55E-15	6.52E-14	2.111051953	up	[QV]	Secondary metabolites biosynthesis, transport and catabolism;; Defense mechanisms	Molecular Function: monooxygenase activity (GO:0004497);; Biological Process: secondary metabolic process (GO:0019748);; Cellular Component: intrinsic component of membrane (GO:0031224);; Molecular Function: tetrapyrrole binding (GO:0046906);; Molecular Function: transition metal ion binding (GO:0046914);;	--	--	[Q]	Secondary metabolites biosynthesis, transport and catabolism	Cytochrome P450	sp|Q9LHA1|C8D11_ARATH Cytochrome P450 81D11 OS=Arabidopsis thaliana OX=3702 GN=CYP81D11 PE=2 SV=1	Q	Secondary metabolites biosynthesis, transport and catabolism	cytochrome P450, family 81, subfamily D, polypeptide 5 [Arabidopsis thaliana]
AT4G10960	371	360	1932	1397	6.832047	4.943551	28.370031	19.720028	1.70E-14	6.28E-13	2.107002449	up	[M]	Cell wall/membrane/envelope biogenesis	Molecular Function: protein binding (GO:0005515);; Molecular Function: racemase and epimerase activity, acting on carbohydrates and derivatives (GO:0016857);; Biological Process: hexose metabolic process (GO:0019318);;	K01784|0|ath:AT4G10960|UGE5; UDP-D-glucose/UDP-D-galactose 4-epimerase 5	Galactose metabolism (ko00052);; Amino sugar and nucleotide sugar metabolism (ko00520)	[M]	Cell wall/membrane/envelope biogenesis	GDP-mannose 4,6 dehydratase;; NAD dependent epimerase/dehydratase family;; 3-beta hydroxysteroid dehydrogenase/isomerase family;; Polysaccharide biosynthesis protein;; RmlD substrate binding domain;; NAD(P)H-binding;; short chain dehydrogenase;; KR domain	sp|Q9SN58|UGE5_ARATH UDP-glucose 4-epimerase 5 OS=Arabidopsis thaliana OX=3702 GN=UGE5 PE=1 SV=3	Q	Secondary metabolites biosynthesis, transport and catabolism	UDP-D-glucose/UDP-D-galactose 4-epimerase 5 [Arabidopsis thaliana]
AT4G33540	1208	1670	6017	6792	18.17193	18.713245	72.047287	78.175976	2.30E-18	1.31E-16	2.104718439	up	[C]	Energy production and conversion	Biological Process: response to chemical (GO:0042221);;	--	--	--	--	4Fe-4S single cluster domain of Ferredoxin I;; Metallo-beta-lactamase superfamily	--	S	Function unknown	metallo-beta-lactamase family protein [Arabidopsis thaliana]
AT1G31280	948	1026	4136	4721	6.525419	5.259811	22.645741	24.851618	1.46E-18	8.52E-17	2.102332057	up	--	--	Biological Process: immune effector process (GO:0002252);; Biological Process: transcription, DNA-templated (GO:0006351);; Biological Process: translation (GO:0006412);; Biological Process: response to bacterium (GO:0009617);; Biological Process: viral process (GO:0016032);; Biological Process: gene silencing (GO:0016458);; Cellular Component: intracellular part (GO:0044424);; Molecular Function:…	K11593|0|ath:AT1G31280|AGO2; Argonaute family protein	--	[J]	Translation, ribosomal structure and biogenesis	Piwi domain;; N-terminal domain of argonaute;; PAZ domain;; Argonaute linker 2 domain;; Argonaute linker 1 domain	sp|Q9SHF3|AGO2_ARATH Protein argonaute 2 OS=Arabidopsis thaliana OX=3702 GN=AGO2 PE=1 SV=1	J	Translation, ribosomal structure and biogenesis	Argonaute family protein [Arabidopsis thaliana]
AT4G02380	4790	5956	21104	26720	127.197548	155.568933	592.860626	543.316332	3.46E-17	1.77E-15	2.101257469	up	--	--	Biological Process: developmental process involved in reproduction (GO:0003006);; Biological Process: response to oxidative stress (GO:0006979);; Biological Process: response to water deprivation (GO:0009414);; Cellular Component: plastid (GO:0009536);; Biological Process: response to light intensity (GO:0009642);; Biological Process: response to hormone (GO:0009725);; Biological Process: leaf de…	--	--	--	--	Late embryogenesis abundant protein	sp|Q93WF6|SAG21_ARATH Protein SENESCENCE-ASSOCIATED GENE 21, mitochondrial OS=Arabidopsis thaliana OX=3702 GN=SAG21 PE=2 SV=1	S	Function unknown	senescence-associated gene 21 [Arabidopsis thaliana]
AT1G03530	720	473	3061	2428	6.108305	2.990896	20.665464	15.757086	1.79E-10	3.56E-09	2.101154102	up	--	--	Cellular Component: cell-cell junction (GO:0005911);; Biological Process: RNA modification (GO:0009451);; Biological Process: ribonucleoprotein complex biogenesis (GO:0022613);; Cellular Component: intracellular membrane-bounded organelle (GO:0043231);;	K14763|0|ath:AT1G03530|NAF1; nuclear assembly factor 1	--	[S]	Function unknown	Gar1/Naf1 RNA binding region	sp|Q96HR8|NAF1_HUMAN H/ACA ribonucleoprotein complex non-core subunit NAF1 OS=Homo sapiens OX=9606 GN=NAF1 PE=1 SV=2	S	Function unknown	nuclear assembly factor 1 [Arabidopsis thaliana]
AT3G13210	25	20	107	97	0.28306	0.167439	0.977715	0.856757	5.32E-05	0.000330223	2.100433839	up	--	--	Biological Process: RNA processing (GO:0006396);; Cellular Component: intracellular membrane-bounded organelle (GO:0043231);;	--	--	[D]	Cell cycle control, cell division, chromosome partitioning	HAT (Half-A-TPR) repeat;; Tetratricopeptide repeat;; Suppressor of forked protein (Suf);; Tetratricopeptide repeat;; Tetratricopeptide repeat	sp|P63154|CRNL1_MOUSE Crooked neck-like protein 1 OS=Mus musculus OX=10090 GN=Crnkl1 PE=1 SV=1	D	Cell cycle control, cell division, chromosome partitioning	crooked neck protein, putative / cell cycle protein [Arabidopsis thaliana]
AT4G37050	12	20	75	67	0.190484	0.239569	0.957675	0.820691	0.000443515	0.002075121	2.099532423	up	[R]	General function prediction only	Biological Process: response to acid chemical (GO:0001101);; Biological Process: lipid metabolic process (GO:0006629);; Biological Process: response to stress (GO:0006950);; Molecular Function: lipase activity (GO:0016298);;	--	--	[I]	Lipid transport and metabolism	Patatin-like phospholipase	sp|O23181|PLP3_ARATH Patatin-like protein 3 OS=Arabidopsis thaliana OX=3702 GN=PLP3 PE=2 SV=2	I	Lipid transport and metabolism	PATATIN-like protein 4 [Arabidopsis thaliana]
AT5G47650	710	1051	3430	4338	14.726642	16.339104	56.901817	70.440447	1.48E-14	5.50E-13	2.098411377	up	[V]	Defense mechanisms	Molecular Function: nucleotide binding (GO:0000166);; Cellular Component: cytoplasm (GO:0005737);; Biological Process: response to stress (GO:0006950);; Molecular Function: pyrophosphatase activity (GO:0016462);; Molecular Function: cation binding (GO:0043169);;	--	--	[T]	Signal transduction mechanisms	Nudix hydrolase domain;; NUDIX domain	sp|Q94B74|NUDT2_ARATH Nudix hydrolase 2 OS=Arabidopsis thaliana OX=3702 GN=NUDT2 PE=1 SV=1	T	Signal transduction mechanisms	nudix hydrolase homolog 2 [Arabidopsis thaliana]
AT1G07150	264	313	975	1582	3.805665	3.364029	11.187182	17.461227	2.82E-10	5.47E-09	2.09786015	up	[R]	General function prediction only	--	--	--	[T]	Signal transduction mechanisms	Protein kinase domain;; Protein tyrosine and serine/threonine kinase	sp|Q9SND6|M3K20_ARATH Mitogen-activated protein kinase kinase kinase 20 OS=Arabidopsis thaliana OX=3702 GN=MAPKKK20 PE=1 SV=1	T	Signal transduction mechanisms	mitogen-activated protein kinase kinase kinase 13 [Arabidopsis thaliana]
AT4G19390	226	257	965	1184	4.574938	3.875436	15.657073	18.563137	5.40E-14	1.84E-12	2.094861714	up	[S]	Function unknown	Cellular Component: plastid envelope (GO:0009526);; Cellular Component: intrinsic component of membrane (GO:0031224);;	--	--	--	--	Uncharacterized protein family, UPF0114	--	S	Function unknown	Uncharacterized protein family (UPF0114) [Arabidopsis thaliana]
AT4G39070	191	224	802	1040	3.325179	2.905245	11.114533	13.859081	1.12E-12	3.13E-11	2.094322603	up	--	--	Molecular Function: nucleic acid binding transcription factor activity (GO:0001071);; Molecular Function: DNA binding (GO:0003677);; Cellular Component: intracellular (GO:0005622);; Biological Process: transcription, DNA-templated (GO:0006351);; Biological Process: photomorphogenesis (GO:0009640);; Biological Process: brassinosteroid mediated signaling pathway (GO:0009742);; Biological Process: r…	--	--	--	--	B-box zinc finger	sp|Q0IGM7|BBX20_ARATH B-box zinc finger protein 20 OS=Arabidopsis thaliana OX=3702 GN=BBX20 PE=1 SV=1	K	Transcription	B-box zinc finger family protein [Arabidopsis thaliana]
AT1G48920	10077	7328	43455	35918	119.613472	64.798546	410.324982	326.036987	1.05E-12	2.95E-11	2.094158142	up	[J]	Translation, ribosomal structure and biogenesis	Biological Process: cleavage involved in rRNA processing (GO:0000469);; Cellular Component: cytoplasm (GO:0005737);; Biological Process: xylem and phloem pattern formation (GO:0010051);; Biological Process: root system development (GO:0022622);; Cellular Component: nuclear lumen (GO:0031981);; Molecular Function: small molecule binding (GO:0036094);; Molecular Function: RNA binding (GO:0044822);;…	K11294|1.72098e-143|ath:AT1G48920|NUC-L1; nucleolin like 1	--	[K]	Transcription	RNA recognition motif. (a.k.a. RRM, RBD, or RNP domain);; Nup53/35/40-type RNA recognition motif	sp|Q9FVQ1|NUCL1_ARATH Nucleolin 1 OS=Arabidopsis thaliana OX=3702 GN=NUCL1 PE=1 SV=1	A	RNA processing and modification	nucleolin like 1 [Arabidopsis thaliana]
AT5G09950	57	42	210	237	0.437834	0.259452	1.290773	1.433158	4.84E-07	4.97E-06	2.09393033	up	--	--	--	--	--	[R]	General function prediction only	PPR repeat family;; PPR repeat;; DYW family of nucleic acid deaminases;; PPR repeat;; Pentatricopeptide repeat domain;; Pentacotripeptide-repeat region of PRORP	sp|Q9FIB2|PP373_ARATH Putative pentatricopeptide repeat-containing protein At5g09950 OS=Arabidopsis thaliana OX=3702 GN=PCMP-H35 PE=3 SV=1	C	Energy production and conversion	Tetratricopeptide repeat (TPR)-like superfamily protein [Arabidopsis thaliana]
AT3G28630	13	16	65	64	0.213747	0.199278	0.868916	0.831068	0.000618582	0.002762674	2.092993173	up	--	--	Molecular Function: actin binding (GO:0003779);;	--	--	--	--	Domain of unknown function (DUF569);; Fascin domain	--	S	Function unknown	actin cross-linking protein, putative (DUF569) [Arabidopsis thaliana]
AT3G10300	459	706	2244	2866	6.784005	7.835721	26.883862	32.858619	1.96E-13	6.13E-12	2.092459247	up	--	--	Molecular Function: metal ion binding (GO:0046872);;	K13448|6.79309e-94|ath:AT3G10300|Calcium-binding EF-hand family protein	Plant-pathogen interaction (ko04626)	[T]	Signal transduction mechanisms	EF hand;; EF-hand domain;; EF-hand domain pair;; EF hand	sp|Q8W4L0|CML49_ARATH Probable calcium-binding protein CML49 OS=Arabidopsis thaliana OX=3702 GN=CML49 PE=2 SV=1	T	Signal transduction mechanisms	hypothetical protein AXX17_AT3G10080 [Arabidopsis thaliana]
AT1G13480	53	101	512	172	0.909321	1.291717	7.025494	2.27137	6.46E-05	0.000392574	2.091236408	up	--	--	--	--	--	--	--	Protein of unknown function (DUF1262)	--	S	Function unknown	hypothetical protein (DUF1262) [Arabidopsis thaliana]
AT3G45660	38	16	163	87	0.469126	0.147258	1.617242	0.847257	0.000685801	0.003019645	2.087442337	up	[E]	Amino acid transport and metabolism	Biological Process: response to pH (GO:0009268);; Molecular Function: secondary active transmembrane transporter activity (GO:0015291);; Biological Process: inorganic anion transport (GO:0015698);; Biological Process: peptide transport (GO:0015833);; Cellular Component: intrinsic component of membrane (GO:0031224);; Biological Process: nitrate metabolic process (GO:0042126);;	--	--	[E]	Amino acid transport and metabolism	POT family	sp|Q9M1E1|PTR38_ARATH Protein NRT1/ PTR FAMILY 2.6 OS=Arabidopsis thaliana OX=3702 GN=NPF2.6 PE=2 SV=1	E	Amino acid transport and metabolism	Major facilitator superfamily protein [Arabidopsis thaliana]
AT1G52640	41	13	139	111	0.575103	0.13438	1.563259	1.198808	0.000920424	0.003888058	2.085081058	up	--	--	Cellular Component: intracellular membrane-bounded organelle (GO:0043231);;	--	--	[R]	General function prediction only	PPR repeat family;; PPR repeat;; PPR repeat;; Pentatricopeptide repeat domain;; Pentacotripeptide-repeat region of PRORP	sp|Q9SSR6|PPR78_ARATH Pentatricopeptide repeat-containing protein At1g52640, mitochondrial OS=Arabidopsis thaliana OX=3702 GN=At1g52640 PE=2 SV=1	S	Function unknown	Pentatricopeptide repeat (PPR) superfamily protein [Arabidopsis thaliana]
AT1G74400	25	14	102	75	0.422848	0.171023	1.366396	0.966688	0.000473667	0.002191156	2.081564794	up	--	--	Cellular Component: intracellular membrane-bounded organelle (GO:0043231);; Molecular Function: transition metal ion binding (GO:0046914);;	--	--	[R]	General function prediction only	PPR repeat;; PPR repeat family;; PPR repeat;; Pentatricopeptide repeat domain;; Pentacotripeptide-repeat region of PRORP	sp|Q9CA73|PP119_ARATH Putative pentatricopeptide repeat-containing protein At1g74400 OS=Arabidopsis thaliana OX=3702 GN=PCMP-E68 PE=3 SV=1	O	Posttranslational modification, protein turnover, chaperones	Tetratricopeptide repeat (TPR)-like superfamily protein [Arabidopsis thaliana]
AT1G51380	189	72	709	497	2.777605	0.767257	8.130282	5.522452	2.05E-05	0.000144017	2.078906317	up	[L]	Replication, recombination and repair	Cellular Component: nuclear lumen (GO:0031981);; Molecular Function: purine ribonucleoside binding (GO:0032550);; Biological Process: ribosome biogenesis (GO:0042254);; Molecular Function: ATPase activity, coupled (GO:0042623);;	K13025|0|ath:AT1G51380|DEA(D/H)-box RNA helicase family protein	RNA transport (ko03013);; mRNA surveillance pathway (ko03015);; Spliceosome (ko03040)	[J]	Translation, ribosomal structure and biogenesis	DEAD/DEAH box helicase;; Type III restriction enzyme, res subunit;; Helicase conserved C-terminal domain	sp|Q9C8J1|RH34_ARATH DEAD-box ATP-dependent RNA helicase 34 OS=Arabidopsis thaliana OX=3702 GN=RH34 PE=2 SV=2	A	RNA processing and modification	DEA(D/H)-box RNA helicase family protein [Arabidopsis thaliana]
AT1G51610	649	793	2914	3415	7.472793	6.801705	26.696238	30.077492	2.16E-17	1.14E-15	2.078201829	up	[P]	Inorganic ion transport and metabolism	Biological Process: cation transport (GO:0006812);; Molecular Function: ion transmembrane transporter activity (GO:0015075);; Cellular Component: intrinsic component of membrane (GO:0031224);;	K14696|0|ath:AT1G51610|Cation efflux family protein	--	[R]	General function prediction only	Cation efflux family	sp|Q8H1G3|MTPC4_ARATH Metal tolerance protein C4 OS=Arabidopsis thaliana OX=3702 GN=MTPC4 PE=2 SV=1	P	Inorganic ion transport and metabolism	Cation efflux family protein [Arabidopsis thaliana]
AT5G12220	441	328	1859	1600	5.31531	2.944128	17.824928	14.744727	6.51E-12	1.64E-10	2.078121171	up	--	--	Cellular Component: intracellular membrane-bounded organelle (GO:0043231);;	K16912|0|ath:AT5G12220|las1-like family protein	--	[R]	General function prediction only	Las1-like	sp|Q9Y4W2|LAS1L_HUMAN Ribosomal biogenesis protein LAS1L OS=Homo sapiens OX=9606 GN=LAS1L PE=1 SV=2	S	Function unknown	las1-like family protein [Arabidopsis thaliana]
AT3G53940	220	145	914	735	3.331005	1.614838	10.961075	8.354644	2.93E-09	4.73E-08	2.077359594	up	--	--	Biological Process: transport (GO:0006810);; Cellular Component: organelle inner membrane (GO:0019866);; Cellular Component: intrinsic component of membrane (GO:0031224);; Cellular Component: intracellular membrane-bounded organelle (GO:0043231);;	--	--	[C]	Energy production and conversion	Mitochondrial carrier protein;; Mitochondrial carrier protein	sp|Q54MZ4|MCFB_DICDI Mitochondrial substrate carrier family protein B OS=Dictyostelium discoideum OX=44689 GN=mcfB PE=3 SV=1	C	Energy production and conversion	Mitochondrial substrate carrier family protein [Arabidopsis thaliana]
AT4G09080	20	25	105	93	0.287096	0.272516	1.271622	1.049072	4.57E-05	0.000288953	2.075626224	up	[M]	Cell wall/membrane/envelope biogenesis	Biological Process: protein targeting (GO:0006605);; Biological Process: plastid organization (GO:0009657);; Cellular Component: chloroplast outer membrane (GO:0009707);; Biological Process: single-organism process (GO:0044699);; Biological Process: protein transmembrane transport (GO:0071806);;	--	--	--	--	Omp85 superfamily domain	sp|Q5IZC8|TC754_ARATH Protein TOC75-4, chloroplastic OS=Arabidopsis thaliana OX=3702 GN=TOC75-4 PE=2 SV=1	U	Intracellular trafficking, secretion, and vesicular transport	Outer membrane OMP85 family protein [Arabidopsis thaliana]
AT5G15750	641	575	2844	2567	16.004726	10.690887	56.493507	49.01432	4.05E-16	1.85E-14	2.074090897	up	[J]	Translation, ribosomal structure and biogenesis	Molecular Function: RNA binding (GO:0003723);; Cellular Component: small ribosomal subunit (GO:0015935);; Cellular Component: viral capsid (GO:0019028);; Cellular Component: intracellular membrane-bounded organelle (GO:0043231);;	K14560|1.31612e-120|ath:AT5G15750|Alpha-L RNA-binding motif/Ribosomal protein S4 family protein	Ribosome biogenesis in eukaryotes (ko03008)	[A]	RNA processing and modification	S4 domain;; Ribosomal protein S4/S9 N-terminal domain	sp|Q921Y2|IMP3_MOUSE U3 small nucleolar ribonucleoprotein protein IMP3 OS=Mus musculus OX=10090 GN=Imp3 PE=2 SV=1	A	RNA processing and modification	Alpha-L RNA-binding motif/Ribosomal protein S4 family protein [Arabidopsis thaliana]
AT1G79440	1297	1185	5522	5492	15.095328	10.275247	51.135803	48.893063	2.89E-17	1.50E-15	2.073106243	up	[C]	Energy production and conversion	Molecular Function: nucleotide binding (GO:0000166);; Biological Process: succinate metabolic process (GO:0006105);; Biological Process: response to stress (GO:0006950);; Biological Process: cellular amino acid catabolic process (GO:0009063);; Biological Process: response to radiation (GO:0009314);; Cellular Component: plastid stroma (GO:0009532);; Molecular Function: oxidoreductase activity, act…	K17761|0|ath:AT1G79440|ALDH5F1; aldehyde dehydrogenase 5F1	Alanine, aspartate and glutamate metabolism (ko00250);; Butanoate metabolism (ko00650)	[C]	Energy production and conversion	Aldehyde dehydrogenase family	sp|Q9SAK4|SSDH_ARATH Succinate-semialdehyde dehydrogenase, mitochondrial OS=Arabidopsis thaliana OX=3702 GN=ALDH5F1 PE=1 SV=2	C	Energy production and conversion	aldehyde dehydrogenase 5F1 [Arabidopsis thaliana]
AT4G25990	228	209	1042	897	2.122526	1.444412	8.116731	6.722141	8.31E-14	2.73E-12	2.071101362	up	--	--	--	--	--	[K]	Transcription	CCT motif;; Peroxidase	sp|Q9SZH2|PER43_ARATH Peroxidase 43 OS=Arabidopsis thaliana OX=3702 GN=PER43 PE=3 SV=2	K	Transcription	CCT motif family protein [Arabidopsis thaliana]
AT3G15750	51	76	243	307	1.075924	1.21411	4.457009	5.755787	5.05E-08	6.47E-07	2.069363174	up	--	--	--	--	--	[S]	Function unknown	Essential protein Yae1, N terminal	--	S	Function unknown	Essential protein Yae1, N-terminal [Arabidopsis thaliana]
AT2G43440	22	41	148	124	0.390811	0.55278	2.141327	1.719035	1.40E-05	0.000102728	2.06431011	up	--	--	--	--	--	--	--	F-box domain;; F-box associated	sp|A8MS20|FB350_ARATH F-box protein At2g43440 OS=Arabidopsis thaliana OX=3702 GN=At2g43440 PE=2 SV=1	S	Function unknown	F-box and associated interaction domains-containing protein [Arabidopsis thaliana]
AT3G28880	67	44	184	306	1.020538	0.50312	2.257948	3.612399	1.32E-05	9.74E-05	2.062737921	up	[T]	Signal transduction mechanisms	--	--	--	[R]	General function prediction only	Ankyrin repeats (many copies);; Ankyrin repeats (3 copies);; Ankyrin repeats (many copies);; Ankyrin repeat;; Ankyrin repeat;; OST-HTH/LOTUS domain	sp|Q08DV6|ASB3_BOVIN Ankyrin repeat and SOCS box protein 3 OS=Bos taurus OX=9913 GN=ASB3 PE=2 SV=1	S	Function unknown	unnamed protein product [Arabidopsis thaliana]
AT1G10550	141	311	684	1222	2.893931	4.754861	11.159763	19.179771	8.55E-07	8.36E-06	2.062325612	up	[G]	Carbohydrate transport and metabolism	Cellular Component: extracellular region (GO:0005576);; Cellular Component: plasma membrane (GO:0005886);; Biological Process: cellular glucan metabolic process (GO:0006073);; Biological Process: multidimensional cell growth (GO:0009825);; Molecular Function: transferase activity, transferring hexosyl groups (GO:0016758);; Molecular Function: hydrolase activity, acting on glycosyl bonds (GO:00167…	K08235|0|ath:AT1G10550|XTH33; xyloglucan:xyloglucosyl transferase 33	--	--	--	Glycosyl hydrolases family 16;; Xyloglucan endo-transglycosylase (XET) C-terminus	sp|Q8LC45|XTH33_ARATH Probable xyloglucan endotransglucosylase/hydrolase protein 33 OS=Arabidopsis thaliana OX=3702 GN=XTH33 PE=1 SV=2	G	Carbohydrate transport and metabolism	xyloglucan:xyloglucosyl transferase 33 [Arabidopsis thaliana]
AT1G54217	83	51	325	272	2.085644	1.003679	7.011026	5.604311	6.75E-07	6.74E-06	2.057625163	up	--	--	Cellular Component: intracellular ribonucleoprotein complex (GO:0030529);; Cellular Component: intrinsic component of membrane (GO:0031224);;	--	--	--	--	--	--	S	Function unknown	Ribosomal protein L18ae family [Arabidopsis thaliana]
AT3G53460	6009	7321	25029	32527	83.672522	75.988181	277.79687	346.888936	5.78E-16	2.57E-14	2.057014308	up	[J]	Translation, ribosomal structure and biogenesis	Biological Process: RNA processing (GO:0006396);; Molecular Function: poly-pyrimidine tract binding (GO:0008187);; Biological Process: response to cold (GO:0009409);; Cellular Component: chloroplast (GO:0009507);; Cellular Component: plastid stroma (GO:0009532);; Molecular Function: small molecule binding (GO:0036094);; Biological Process: regulation of RNA stability (GO:0043487);; Molecular Func…	--	--	[R]	General function prediction only	RNA recognition motif. (a.k.a. RRM, RBD, or RNP domain)	sp|Q43349|CP29A_ARATH 29 kDa ribonucleoprotein, chloroplastic OS=Arabidopsis thaliana OX=3702 GN=CP29A PE=2 SV=2	A	RNA processing and modification	RNA-binding protein cp29, partial [Arabidopsis thaliana]
AT5G63290	99	101	412	455	1.516139	1.159289	5.056921	5.364745	9.87E-11	2.06E-09	2.049650712	up	[H]	Coenzyme transport and metabolism	Biological Process: porphyrin-containing compound metabolic process (GO:0006778);; Cellular Component: plastid (GO:0009536);; Molecular Function: oxidoreductase activity, acting on the CH-CH group of donors, oxygen as acceptor (GO:0016634);; Biological Process: single-organism metabolic process (GO:0044710);; Molecular Function: metal cluster binding (GO:0051540);;	--	--	--	--	Radical SAM superfamily	sp|P73245|HEMW_SYNY3 Heme chaperone HemW OS=Synechocystis sp. (strain PCC 6803 / Kazusa) OX=1111708 GN=hemW PE=1 SV=1	H	Coenzyme transport and metabolism	Radical SAM superfamily protein [Arabidopsis thaliana]
AT3G01820	907	774	4043	3336	16.226797	10.315761	57.539223	45.634731	1.42E-14	5.32E-13	2.04912126	up	[F]	Nucleotide transport and metabolism	Biological Process: nucleotide metabolic process (GO:0009117);; Molecular Function: nucleobase-containing compound kinase activity (GO:0019205);; Molecular Function: purine ribonucleoside binding (GO:0032550);; Cellular Component: intracellular membrane-bounded organelle (GO:0043231);;	K00939|0|ath:AT3G01820|P-loop containing nucleoside triphosphate hydrolases superfamily protein	Purine metabolism (ko00230);; Thiamine metabolism (ko00730);; Biosynthesis of cofactors (ko01240)	[F]	Nucleotide transport and metabolism	Adenylate kinase;; AAA domain	sp|Q8L7W7|KAD7_ARATH Probable adenylate kinase 7, mitochondrial OS=Arabidopsis thaliana OX=3702 GN=At3g01820 PE=2 SV=1	F	Nucleotide transport and metabolism	P-loop containing nucleoside triphosphate hydrolases superfamily protein [Arabidopsis thaliana]
AT5G62630	1280	1872	7709	5809	12.745753	13.889973	61.092426	44.250748	5.31E-16	2.37E-14	2.044853741	up	[G]	Carbohydrate transport and metabolism	Cellular Component: plasma membrane (GO:0005886);; Molecular Function: oxidoreductase activity, acting on CH-OH group of donors (GO:0016614);; Cellular Component: intrinsic component of membrane (GO:0031224);; Biological Process: primary metabolic process (GO:0044238);; Biological Process: single-organism metabolic process (GO:0044710);; Molecular Function: cofactor binding (GO:0048037);;	--	--	--	--	Glucose / Sorbosone dehydrogenase;; Folate receptor family	sp|Q94F08|HIPL2_ARATH HIPL2 protein OS=Arabidopsis thaliana OX=3702 GN=HIPL2 PE=2 SV=2	G	Carbohydrate transport and metabolism	HIPL2 [Arabidopsis thaliana]
AT3G57660	1663	1241	6933	5839	7.348519	4.085849	24.37566	19.735939	2.01E-12	5.45E-11	2.044226498	up	[K]	Transcription	--	K02999|0|ath:AT3G57660|NRPA1; nuclear RNA polymerase A1	RNA polymerase (ko03020)	[K]	Transcription	RNA polymerase Rpb1, domain 5;; RNA polymerase Rpb1, domain 2;; RNA polymerase Rpb1, domain 1;; RNA polymerase Rpb1, domain 3;; RNA polymerase Rpb1, domain 4	sp|Q9SVY0|NRPA1_ARATH DNA-directed RNA polymerase I subunit 1 OS=Arabidopsis thaliana OX=3702 GN=NRPA1 PE=3 SV=1	K	Transcription	NRPA1 [Arabidopsis thaliana]
AT3G10113	114	153	375	756	2.420659	2.433375	6.382094	12.372598	7.82E-07	7.71E-06	2.044108764	up	--	--	Molecular Function: nucleic acid binding transcription factor activity (GO:0001071);; Molecular Function: nucleic acid binding (GO:0003676);; Molecular Function: structural molecule activity (GO:0005198);; Biological Process: transcription, DNA-templated (GO:0006351);; Biological Process: response to osmotic stress (GO:0006970);; Cellular Component: plant-type cell wall (GO:0009505);; Biological …	--	--	[O]	Posttranslational modification, protein turnover, chaperones	Myb-like DNA-binding domain;; Myb-like DNA-binding domain	sp|F4J2J6|RVE7L_ARATH Protein REVEILLE 7-like OS=Arabidopsis thaliana OX=3702 GN=RVE7L PE=3 SV=1	K	Transcription	Homeodomain-like superfamily protein [Arabidopsis thaliana]
AT1G70780	5915	7111	24179	31582	129.098663	115.632614	419.833984	527.171692	1.13E-15	4.83E-14	2.043905653	up	--	--	--	--	--	[R]	General function prediction only	--	--	S	Function unknown	hypothetical protein AT1G70780 [Arabidopsis thaliana]
AT5G13930	25955	25482	127097	96878	377.930847	276.398834	1472.135254	1078.725586	2.41E-17	1.26E-15	2.043314969	up	[Q]	Secondary metabolites biosynthesis, transport and catabolism	Cellular Component: plant-type vacuole (GO:0000325);; Biological Process: response to acid chemical (GO:0001101);; Molecular Function: binding (GO:0005488);; Biological Process: response to stress (GO:0006950);; Biological Process: response to UV (GO:0009411);; Biological Process: phenylpropanoid biosynthetic process (GO:0009699);; Biological Process: anthocyanin-containing compound biosynthetic …	K00660|0|ath:AT5G13930|TT4; Chalcone and stilbene synthase family protein	Flavonoid biosynthesis (ko00941);; Circadian rhythm - plant (ko04712)	--	--	Chalcone and stilbene synthases, N-terminal domain;; Chalcone and stilbene synthases, C-terminal domain;; 3-Oxoacyl-[acyl-carrier-protein (ACP)] synthase III C terminal;; 3-Oxoacyl-[acyl-carrier-protein (ACP)] synthase III;; FAE1/Type III polyketide synthase-like protein	sp|P13114|CHSY_ARATH Chalcone synthase OS=Arabidopsis thaliana OX=3702 GN=CHS PE=1 SV=1	H	Coenzyme transport and metabolism	Chalcone and stilbene synthase family protein [Arabidopsis thaliana]
AT4G02400	1369	932	5693	4430	12.44486	6.311998	41.191486	30.809607	1.52E-10	3.07E-09	2.037564247	up	--	--	Cellular Component: viral capsid (GO:0019028);; Cellular Component: preribosome (GO:0030684);; Biological Process: ribosome biogenesis (GO:0042254);; Cellular Component: intracellular membrane-bounded organelle (GO:0043231);;	K14567|0|ath:AT4G02400|U3 ribonucleoprotein (Utp) family protein	Ribosome biogenesis in eukaryotes (ko03008)	[S]	Function unknown	Utp14 protein	sp|P87137|YDM6_SCHPO Uncharacterized protein C57A7.06 OS=Schizosaccharomyces pombe (strain 972 / ATCC 24843) OX=284812 GN=SPAC57A7.06 PE=1 SV=1	T	Signal transduction mechanisms	U3 ribonucleoprotein (Utp) family protein [Arabidopsis thaliana]
AT4G27652	76	120	417	413	2.721466	3.215997	12.003122	11.435576	4.49E-10	8.42E-09	2.034583349	up	--	--	Cellular Component: intracellular membrane-bounded organelle (GO:0043231);;	--	--	--	--	--	--	--	--	hypothetical protein AT4G27652 [Arabidopsis thaliana]
AT4G19680	251	315	1447	981	4.704114	4.433208	21.696129	14.138293	8.50E-13	2.43E-11	2.033650204	up	--	--	Biological Process: zinc II ion transport (GO:0006829);; Cellular Component: intrinsic component of membrane (GO:0031224);; Molecular Function: transition metal ion transmembrane transporter activity (GO:0046915);; Biological Process: transition metal ion homeostasis (GO:0055076);;	K14709|0|ath:AT4G19680|IRT2; iron regulated transporter 2	--	[P]	Inorganic ion transport and metabolism	ZIP Zinc transporter;; ZIP Zinc transporter	sp|O81850|IRT2_ARATH Fe(2+) transport protein 2 OS=Arabidopsis thaliana OX=3702 GN=IRT2 PE=1 SV=1	P	Inorganic ion transport and metabolism	iron regulated transporter 2 [Arabidopsis thaliana]
AT5G01850	306	403	1562	1457	4.006258	3.935473	16.328407	14.681103	4.25E-17	2.15E-15	2.033025033	up	[T]	Signal transduction mechanisms	Molecular Function: protein kinase activity (GO:0004672);; Biological Process: cellular protein modification process (GO:0006464);; Molecular Function: purine ribonucleoside binding (GO:0032550);; Cellular Component: intracellular part (GO:0044424);;	--	--	[T]	Signal transduction mechanisms	Protein tyrosine and serine/threonine kinase;; Protein kinase domain;; Fungal protein kinase	sp|Q2MHE4|HT1_ARATH Serine/threonine/tyrosine-protein kinase HT1 OS=Arabidopsis thaliana OX=3702 GN=HT1 PE=1 SV=1	T	Signal transduction mechanisms	Protein kinase superfamily protein [Arabidopsis thaliana]
AT5G61490	14	32	119	75	0.33736	0.590656	2.375921	1.440259	0.000451701	0.002105117	2.033002892	up	--	--	Cellular Component: intrinsic component of membrane (GO:0031224);; Cellular Component: intracellular membrane-bounded organelle (GO:0043231);;	--	--	--	--	--	--	S	Function unknown	transmembrane protein [Arabidopsis thaliana]
AT5G11240	947	708	4101	3126	9.869746	5.498011	34.015438	24.921707	1.61E-11	3.80E-10	2.031937477	up	[R]	General function prediction only	--	K14546|0|ath:AT5G11240|transducin family protein / WD-40 repeat family protein	Ribosome biogenesis in eukaryotes (ko03008)	[R]	General function prediction only	WD domain, G-beta repeat;; Dip2/Utp12 Family;; PQQ enzyme repeat	sp|Q15061|WDR43_HUMAN WD repeat-containing protein 43 OS=Homo sapiens OX=9606 GN=WDR43 PE=1 SV=3	S	Function unknown	transducin family protein / WD-40 repeat family protein [Arabidopsis thaliana]
AT2G25530	643	805	3441	2742	6.983845	6.514898	29.85353	22.877464	5.87E-18	3.20E-16	2.030714443	up	[R]	General function prediction only	Cellular Component: plastid (GO:0009536);; Molecular Function: nucleoside-triphosphatase activity (GO:0017111);; Molecular Function: purine ribonucleoside binding (GO:0032550);;	--	--	[R]	General function prediction only	AFG1-like ATPase	sp|P46441|N2B_HAEIR Putative ATPase N2B OS=Haematobia irritans OX=7368 PE=2 SV=1	S	Function unknown	AFG1-like ATPase family protein [Arabidopsis thaliana]
AT5G09440	1601	1660	7921	6108	26.060101	20.131731	102.589478	76.050179	1.50E-17	7.95E-16	2.029642575	up	--	--	Biological Process: reproduction (GO:0000003);; Cellular Component: cell-cell junction (GO:0005911);; Biological Process: lipid metabolic process (GO:0006629);; Cellular Component: plastid (GO:0009536);; Biological Process: response to fungus (GO:0009620);; Molecular Function: transferase activity (GO:0016740);; Molecular Function: hydrolase activity, acting on ester bonds (GO:0016788);; Cellular…	--	--	--	--	Phosphate-induced protein 1 conserved region	sp|Q9FY71|EXOL4_ARATH Protein EXORDIUM-like 4 OS=Arabidopsis thaliana OX=3702 GN=EXL4 PE=2 SV=1	L	Replication, recombination and repair	EXORDIUM like 4 [Arabidopsis thaliana]
AT5G48410	120	181	716	560	1.072634	1.193292	5.030779	3.785775	1.96E-11	4.60E-10	2.029105634	up	[ET]	Amino acid transport and metabolism;; Signal transduction mechanisms	Molecular Function: binding (GO:0005488);; Biological Process: transport (GO:0006810);; Biological Process: cellular metal ion homeostasis (GO:0006875);; Biological Process: glutamate receptor signaling pathway (GO:0007215);; Molecular Function: glutamate receptor activity (GO:0008066);; Biological Process: response to radiation (GO:0009314);; Molecular Function: ligand-gated ion channel activity…	K05387|0|ath:AT5G48410|GLR1.3; glutamate receptor 1.3	--	[PET]	Inorganic ion transport and metabolism;; Amino acid transport and metabolism;; Signal transduction mechanisms	Receptor family ligand binding region;; Ligand-gated ion channel;; Periplasmic binding protein;; Bacterial extracellular solute-binding proteins, family 3;; Ligated ion channel L-glutamate- and glycine-binding site	sp|Q9FH75|GLR13_ARATH Glutamate receptor 1.3 OS=Arabidopsis thaliana OX=3702 GN=GLR1.3 PE=2 SV=1	EPT	Amino acid transport and metabolism;; Inorganic ion transport and metabolism;; Signal transduction mechanisms	glutamate receptor 1.3 [Arabidopsis thaliana]
AT3G47420	2651	3966	11808	15939	31.40201	34.913316	111.048046	144.51629	4.44E-13	1.31E-11	2.027865166	up	[G]	Carbohydrate transport and metabolism	Molecular Function: transporter activity (GO:0005215);; Cellular Component: intrinsic component of membrane (GO:0031224);; Biological Process: single-organism transport (GO:0044765);; Biological Process: divalent inorganic anion homeostasis (GO:0072505);;	K13783|0|ath:AT3G47420|G3Pp1; putative glycerol-3-phosphate transporter 1	--	[G]	Carbohydrate transport and metabolism	Major Facilitator Superfamily;; Sugar (and other) transporter	sp|Q9C5L3|GLPT1_ARATH Putative glycerol-3-phosphate transporter 1 OS=Arabidopsis thaliana OX=3702 GN=At3g47420 PE=2 SV=1	G	Carbohydrate transport and metabolism	putative glycerol-3-phosphate transporter 1 [Arabidopsis thaliana]
AT2G16700	508	618	2515	2278	10.188791	9.135458	39.888259	34.921876	3.51E-19	2.15E-17	2.027573061	up	--	--	Cellular Component: cytoskeleton (GO:0005856);; Molecular Function: cytoskeletal protein binding (GO:0008092);; Biological Process: actin polymerization or depolymerization (GO:0008154);; Cellular Component: intrinsic component of membrane (GO:0031224);;	K05765|1.2733e-53|ath:AT2G16700|ADF5; actin depolymerizing factor 5	--	[Z]	Cytoskeleton	Cofilin/tropomyosin-type actin-binding protein	sp|Q9ZNT3|ADF5_ARATH Actin-depolymerizing factor 5 OS=Arabidopsis thaliana OX=3702 GN=ADF5 PE=1 SV=1	Z	Cytoskeleton	actin depolymerizing factor 5 [Arabidopsis thaliana]
AT4G15910	2648	1711	10144	8888	71.503128	34.412819	217.961868	183.585526	3.02E-10	5.80E-09	2.026235729	up	--	--	Biological Process: response to acid chemical (GO:0001101);; Biological Process: developmental process involved in reproduction (GO:0003006);; Biological Process: response to stress (GO:0006950);; Cellular Component: plastid (GO:0009536);;	--	--	--	--	Late embryogenesis abundant protein	sp|Q39084|LEA41_ARATH Late embryogenis abundant protein 41 OS=Arabidopsis thaliana OX=3702 GN=LEA41 PE=2 SV=1	S	Function unknown	drought-induced 21 [Arabidopsis thaliana]
AT5G49900	871	889	4449	3117	6.098574	4.635569	25.689369	16.629644	1.02E-14	3.91E-13	2.02549806	up	[S]	Function unknown	Molecular Function: hydrolase activity, hydrolyzing O-glycosyl compounds (GO:0004553);; Biological Process: glucosylceramide metabolic process (GO:0006678);; Cellular Component: membrane (GO:0016020);; Cellular Component: intracellular membrane-bounded organelle (GO:0043231);;	--	--	[G]	Carbohydrate transport and metabolism	Glycosyl-hydrolase family 116, catalytic region;; beta-glucosidase 2, glycosyl-hydrolase family 116 N-term	sp|Q69ZF3|GBA2_MOUSE Non-lysosomal glucosylceramidase OS=Mus musculus OX=10090 GN=Gba2 PE=1 SV=2	G	Carbohydrate transport and metabolism	Beta-glucosidase, GBA2 type family protein [Arabidopsis thaliana]
AT2G27610	49	38	200	175	0.465496	0.268323	1.510027	1.266619	1.64E-06	1.50E-05	2.024076536	up	--	--	Molecular Function: transition metal ion binding (GO:0046914);;	--	--	[R]	General function prediction only	PPR repeat family;; PPR repeat;; DYW family of nucleic acid deaminases;; Pentatricopeptide repeat domain;; PPR repeat;; Pentacotripeptide-repeat region of PRORP;; Tetratricopeptide repeat;; Tetratricopeptide repeat	sp|Q9ZUW3|PP172_ARATH Pentatricopeptide repeat-containing protein At2g27610 OS=Arabidopsis thaliana OX=3702 GN=PCMP-H60 PE=2 SV=1	S	Function unknown	Tetratricopeptide repeat (TPR)-like superfamily protein [Arabidopsis thaliana]
AT1G31660	990	831	4195	3651	14.544294	9.097265	49.044933	41.038689	2.69E-14	9.65E-13	2.0225161	up	--	--	Biological Process: ribosome biogenesis (GO:0042254);; Biological Process: gametophyte development (GO:0048229);;	K14797|0|ath:AT1G31660|bystin-like protein	--	[W]	Extracellular structures	Bystin	sp|Q8RWS4|BYST_ARATH Bystin OS=Arabidopsis thaliana OX=3702 GN=ENP1 PE=1 SV=1	W	Extracellular structures	bystin-like protein [Arabidopsis thaliana]
AT3G16560	685	988	3730	3307	6.87728	7.416475	30.079682	25.996476	2.28E-17	1.20E-15	2.019654374	up	--	--	Molecular Function: phosphoprotein phosphatase activity (GO:0004721);; Biological Process: cellular protein modification process (GO:0006464);; Cellular Component: intrinsic component of membrane (GO:0031224);; Molecular Function: cation binding (GO:0043169);; Cellular Component: intracellular membrane-bounded organelle (GO:0043231);;	--	--	[T]	Signal transduction mechanisms	Protein phosphatase 2C;; Protein phosphatase 2C	sp|Q9LUS8|P2C40_ARATH Probable protein phosphatase 2C 40 OS=Arabidopsis thaliana OX=3702 GN=At3g16560 PE=2 SV=1	T	Signal transduction mechanisms	Protein phosphatase 2C family protein [Arabidopsis thaliana]
AT2G03820	2521	2597	10900	10849	30.627512	23.505026	105.338013	100.79422	8.07E-20	5.37E-18	2.017611505	up	--	--	Biological Process: nuclear-transcribed mRNA catabolic process (GO:0000956);; Cellular Component: cytoplasm (GO:0005737);; Biological Process: intracellular protein transport (GO:0006886);; Biological Process: organelle organization (GO:0006996);; Biological Process: plant-type cell wall biogenesis (GO:0009832);; Cellular Component: intracellular membrane-bounded organelle (GO:0043231);;	K07562|0|ath:AT2G03820|NMD3; nonsense-mediated mRNA decay NMD3 family protein	Ribosome biogenesis in eukaryotes (ko03008);; RNA transport (ko03013)	[J]	Translation, ribosomal structure and biogenesis	NMD3 family	sp|Q96D46|NMD3_HUMAN 60S ribosomal export protein NMD3 OS=Homo sapiens OX=9606 GN=NMD3 PE=1 SV=1	J	Translation, ribosomal structure and biogenesis	nonsense-mediated mRNA decay NMD3 family protein [Arabidopsis thaliana]
AT1G19750	33	37	135	160	0.422815	0.349371	1.452305	1.685171	5.25E-06	4.26E-05	2.015229872	up	[T]	Signal transduction mechanisms	Biological Process: DNA metabolic process (GO:0006259);; Biological Process: response to UV (GO:0009411);; Cellular Component: extrinsic component of cytoplasmic side of plasma membrane (GO:0031234);; Cellular Component: cullin-RING ubiquitin ligase complex (GO:0031461);; Cellular Component: intracellular membrane-bounded organelle (GO:0043231);;	--	--	[KL]	Transcription;; Replication, recombination and repair	WD domain, G-beta repeat;; Anaphase-promoting complex subunit 4 WD40 domain	sp|Q93ZG3|ACSA1_ARATH WD repeat-containing protein ATCSA-1 OS=Arabidopsis thaliana OX=3702 GN=ATCSA-1 PE=1 SV=1	KL	Transcription;; Replication, recombination and repair	Transducin/WD40 repeat-like superfamily protein [Arabidopsis thaliana]
AT3G52740	326	433	1510	1669	8.547339	8.448231	31.511496	33.479946	1.72E-15	7.24E-14	2.013788791	up	--	--	Biological Process: response to abiotic stimulus (GO:0009628);; Cellular Component: intracellular membrane-bounded organelle (GO:0043231);;	--	--	--	--	--	sp|Q9LXJ1|BIC1_ARATH Protein BIC1 OS=Arabidopsis thaliana OX=3702 GN=BIC1 PE=1 SV=1	286		hypothetical protein AT3G52740 [Arabidopsis thaliana]
AT4G25500	1546	1414	6492	6101	23.450945	16.038918	82.875725	77.710967	1.16E-16	5.67E-15	2.010933321	up	--	--	Biological Process: RNA splicing, via transesterification reactions with bulged adenosine as nucleophile (GO:0000377);; Molecular Function: nucleic acid binding (GO:0003676);; Cellular Component: nuclear body (GO:0016604);; Cellular Component: intracellular ribonucleoprotein complex (GO:0030529);; Biological Process: production of miRNAs involved in gene silencing by miRNA (GO:0035196);; Molecula…	K12893|1.61572e-136|ath:AT4G25500|RS40; arginine/serine-rich splicing factor 35	Spliceosome (ko03040)	[A]	RNA processing and modification	RNA recognition motif. (a.k.a. RRM, RBD, or RNP domain);; RNA recognition motif. (a.k.a. RRM, RBD, or RNP domain)	sp|P92965|RS40_ARATH Serine/arginine-rich splicing factor RS40 OS=Arabidopsis thaliana OX=3702 GN=RS40 PE=1 SV=2	A	RNA processing and modification	arginine/serine-rich splicing factor 35 [Arabidopsis thaliana]
AT1G76430	19	23	82	94	0.233814	0.210116	0.819796	0.904408	0.000178535	0.000943877	2.009576052	up	[GEPR]	Carbohydrate transport and metabolism;; Amino acid transport and metabolism;; Inorganic ion transport and metabolism;; General function prediction only	Cellular Component: plasma membrane (GO:0005886);; Cellular Component: plastid (GO:0009536);; Molecular Function: phosphate ion transmembrane transporter activity (GO:0015114);; Molecular Function: secondary active transmembrane transporter activity (GO:0015291);; Biological Process: inorganic anion transport (GO:0015698);; Cellular Component: intrinsic component of membrane (GO:0031224);; Biolog…	K08176|0|ath:AT1G76430|PHT1;9; phosphate transporter 1;9	--	[P]	Inorganic ion transport and metabolism	Sugar (and other) transporter;; Major Facilitator Superfamily	sp|Q9S735|PHT19_ARATH Probable inorganic phosphate transporter 1-9 OS=Arabidopsis thaliana OX=3702 GN=PHT1-9 PE=2 SV=1	P	Inorganic ion transport and metabolism	phosphate transporter 1;9 [Arabidopsis thaliana]
AT1G10490	1330	896	5153	4439	9.643721	4.788356	28.244466	23.818507	1.77E-10	3.53E-09	2.009516306	up	[J]	Translation, ribosomal structure and biogenesis	Molecular Function: aminoacyl-tRNA ligase activity (GO:0004812);; Biological Process: tRNA aminoacylation for protein translation (GO:0006418);; Molecular Function: acetyltransferase activity (GO:0016407);; Molecular Function: purine ribonucleoside binding (GO:0032550);; Cellular Component: intracellular membrane-bounded organelle (GO:0043231);;	K14521|0|ath:AT1G10490|GNAT acetyltransferase (DUF699)	Ribosome biogenesis in eukaryotes (ko03008)	[R]	General function prediction only	GNAT acetyltransferase 2;; Helicase;; Possible tRNA binding domain;; Domain of unknown function (DUF1726)	sp|Q9XIK4|NT101_ARATH RNA cytidine acetyltransferase 1 OS=Arabidopsis thaliana OX=3702 GN=At1g10490 PE=2 SV=2	J	Translation, ribosomal structure and biogenesis	GNAT acetyltransferase (DUF699) [Arabidopsis thaliana]
AT4G23630	8529	8958	39224	34655	108.455887	84.855438	396.595802	336.822804	1.23E-20	8.84E-19	2.007389143	up	--	--	Biological Process: endoplasmic reticulum organization (GO:0007029);; Cellular Component: integral component of endoplasmic reticulum membrane (GO:0030176);;	--	--	[U]	Intracellular trafficking, secretion, and vesicular transport	Reticulon	sp|Q9SUR3|RTNLA_ARATH Reticulon-like protein B1 OS=Arabidopsis thaliana OX=3702 GN=RTNLB1 PE=1 SV=1	U	Intracellular trafficking, secretion, and vesicular transport	VIRB2-interacting protein 1 [Arabidopsis thaliana]
AT1G02870	398	341	1665	1478	11.650043	7.416326	38.75383	33.080177	2.16E-13	6.67E-12	2.006251633	up	--	--	Cellular Component: intracellular membrane-bounded organelle (GO:0043231);;	K14839|2.47154e-127|ath:AT1G02870|nucleolar-like protein	--	[J]	Translation, ribosomal structure and biogenesis	Ribosome biogenesis protein Nop16	sp|Q5AVK6|NOP16_EMENI Nucleolar protein 16 OS=Emericella nidulans (strain FGSC A4 / ATCC 38163 / CBS 112.46 / NRRL 194 / M139) OX=227321 GN=nop16 PE=3 SV=1	J	Translation, ribosomal structure and biogenesis	nucleolar-like protein [Arabidopsis thaliana]
AT5G43450	1995	4409	11981	14105	32.474435	54.156742	157.595726	177.595947	2.26E-09	3.71E-08	2.004733909	up	[Q]	Secondary metabolites biosynthesis, transport and catabolism	Molecular Function: oxidoreductase activity, acting on the CH-NH2 group of donors, oxygen as acceptor (GO:0016641);; Molecular Function: cation binding (GO:0043169);; Biological Process: single-organism metabolic process (GO:0044710);;	--	--	[QR]	Secondary metabolites biosynthesis, transport and catabolism;; General function prediction only	2OG-Fe(II) oxygenase superfamily;; non-haem dioxygenase in morphine synthesis N-terminal	sp|Q9LSW6|ACH10_ARATH 1-aminocyclopropane-1-carboxylate oxidase homolog 10 OS=Arabidopsis thaliana OX=3702 GN=At5g43450 PE=2 SV=1	Q	Secondary metabolites biosynthesis, transport and catabolism	2-oxoglutarate (2OG) and Fe(II)-dependent oxygenase superfamily protein [Arabidopsis thaliana]
AT1G64600	253	140	905	789	3.280721	1.353928	9.347514	7.840406	1.91E-07	2.15E-06	2.001702722	up	[J]	Translation, ribosomal structure and biogenesis	Biological Process: gene expression (GO:0010467);; Molecular Function: transferase activity, transferring one-carbon groups (GO:0016741);; Molecular Function: transition metal ion binding (GO:0046914);;	--	--	[J]	Translation, ribosomal structure and biogenesis	Mitochondrial small ribosomal subunit Rsm22	sp|Q3U2U7|MET17_MOUSE Methyltransferase-like protein 17, mitochondrial OS=Mus musculus OX=10090 GN=Mettl17 PE=2 SV=2	J	Translation, ribosomal structure and biogenesis	copper ion binding / methyltransferase [Arabidopsis thaliana]
AT3G49250	630	604	2508	2682	3.794983	2.712565	12.033549	12.371133	1.30E-15	5.52E-14	2.000596669	up	--	--	Biological Process: developmental process involved in reproduction (GO:0003006);; Cellular Component: plastid (GO:0009536);; Molecular Function: purine ribonucleoside binding (GO:0032550);;	--	--	[R]	General function prediction only	PPR repeat family;; PPR repeat;; PPR repeat;; Pentatricopeptide repeat domain;; Pentacotripeptide-repeat region of PRORP;; Tetratricopeptide repeat;; Tetratricopeptide repeat	sp|Q9M3A8|PP273_ARATH Pentatricopeptide repeat-containing protein At3g49240, mitochondrial OS=Arabidopsis thaliana OX=3702 GN=EMB1796 PE=1 SV=1	S	Function unknown	Pentatricopeptide repeat (PPR) superfamily protein [Arabidopsis thaliana]
AT3G22660	818	564	3390	2530	17.176613	8.819566	56.660282	40.649151	5.94E-10	1.09E-08	1.999178016	up	--	--	--	K14823|0|ath:AT3G22660|rRNA processing protein-like protein	--	[A]	RNA processing and modification	Eukaryotic rRNA processing protein EBP2	sp|Q9LUJ5|EBP2_ARATH Probable rRNA-processing protein EBP2 homolog OS=Arabidopsis thaliana OX=3702 GN=EBP2 PE=1 SV=1	A	RNA processing and modification	rRNA processing protein-like protein [Arabidopsis thaliana]
AT1G64940	86	110	468	351	1.228961	1.176866	5.33887	3.847067	6.51E-10	1.19E-08	1.998831157	up	[QV]	Secondary metabolites biosynthesis, transport and catabolism;; Defense mechanisms	--	K24184|0|ath:AT1G64940|CYP89A6; cytochrome P450, family 87, subfamily A, polypeptide 6	--	[Q]	Secondary metabolites biosynthesis, transport and catabolism	Cytochrome P450	sp|Q42602|C89A2_ARATH Cytochrome P450 89A2 OS=Arabidopsis thaliana OX=3702 GN=CYP89A2 PE=2 SV=2	Q	Secondary metabolites biosynthesis, transport and catabolism	cytochrome P450, family 87, subfamily A, polypeptide 6 [Arabidopsis thaliana]
AT5G56030	16953	16017	58417	79592	150.779976	106.129863	413.310283	541.384971	7.40E-13	2.14E-11	1.998043577	up	[O]	Posttranslational modification, protein turnover, chaperones	Molecular Function: protein binding (GO:0005515);; Cellular Component: cytoplasm (GO:0005737);; Cellular Component: cell-cell junction (GO:0005911);; Biological Process: protein folding (GO:0006457);; Biological Process: response to osmotic stress (GO:0006970);; Biological Process: response to heat (GO:0009408);; Biological Process: seed germination (GO:0009845);; Biological Process: stomatal mov…	K04079|0|ath:AT5G56030|HSP81-2; heat shock protein 81-2	Protein processing in endoplasmic reticulum (ko04141);; Plant-pathogen interaction (ko04626)	[O]	Posttranslational modification, protein turnover, chaperones	Hsp90 protein;; Histidine kinase-, DNA gyrase B-, and HSP90-like ATPase;; Histidine kinase-, DNA gyrase B-, and HSP90-like ATPase	sp|P55737|HS902_ARATH Heat shock protein 90-2 OS=Arabidopsis thaliana OX=3702 GN=HSP90-2 PE=1 SV=1	O	Posttranslational modification, protein turnover, chaperones	heat shock protein 81-2 [Arabidopsis thaliana]
AT3G14900	171	160	658	731	2.064376	1.436294	6.322894	6.753569	1.41E-11	3.40E-10	1.997947884	up	--	--	Biological Process: developmental process involved in reproduction (GO:0003006);; Biological Process: multicellular organism development (GO:0007275);; Cellular Component: plastid (GO:0009536);;	--	--	--	--	--	--	1002		hypothetical protein AT3G14900 [Arabidopsis thaliana]
AT3G16800	1225	1133	6211	3795	19.243829	12.972175	78.559307	45.767134	1.98E-11	4.63E-10	1.99761721	up	--	--	Molecular Function: phosphoprotein phosphatase activity (GO:0004721);; Biological Process: cellular protein modification process (GO:0006464);; Molecular Function: cation binding (GO:0043169);; Cellular Component: intracellular membrane-bounded organelle (GO:0043231);;	--	--	[T]	Signal transduction mechanisms	Protein phosphatase 2C;; Stage II sporulation protein E (SpoIIE)	sp|Q9LRZ4|P2C41_ARATH Probable protein phosphatase 2C 41 OS=Arabidopsis thaliana OX=3702 GN=At3g16800 PE=2 SV=1	T	Signal transduction mechanisms	Protein phosphatase 2C family protein [Arabidopsis thaliana]
AT4G15430	821	1003	3491	4062	7.049842	6.4312	24.455653	27.290106	1.33E-16	6.44E-15	1.994084977	up	--	--	Biological Process: transport (GO:0006810);; Cellular Component: intrinsic component of membrane (GO:0031224);;	K21989|0|ath:AT4G15430|ERD (early-responsive to dehydration stress) family protein	--	[R]	General function prediction only	Calcium-dependent channel, 7TM region, putative phosphate;; Late exocytosis, associated with Golgi transport;; Cytosolic domain of 10TM putative phosphate transporter	sp|Q8VZM5|CSCL3_ARATH CSC1-like protein At4g15430 OS=Arabidopsis thaliana OX=3702 GN=At4g15430 PE=2 SV=1	S	Function unknown	ERD (early-responsive to dehydration stress) family protein [Arabidopsis thaliana]
AT1G77010	29	24	120	103	0.333835	0.207289	1.110963	0.916211	5.90E-05	0.000361914	1.99267329	up	--	--	Cellular Component: intracellular membrane-bounded organelle (GO:0043231);;	--	--	[R]	General function prediction only	PPR repeat;; PPR repeat family;; PPR repeat;; Pentatricopeptide repeat domain;; Pentacotripeptide-repeat region of PRORP;; Tetratricopeptide repeat	sp|O49287|PP127_ARATH Putative pentatricopeptide repeat-containing protein At1g77010, mitochondrial OS=Arabidopsis thaliana OX=3702 GN=PCMP-E5 PE=3 SV=1	S	Function unknown	Pentatricopeptide repeat (PPR) superfamily protein [Arabidopsis thaliana]
AT1G26500	19	65	144	191	0.309943	0.782206	1.866231	2.380088	0.000351621	0.001701061	1.98919427	up	--	--	Cellular Component: intracellular membrane-bounded organelle (GO:0043231);;	--	--	[R]	General function prediction only	PPR repeat family;; PPR repeat;; PPR repeat;; Pentatricopeptide repeat domain	sp|Q9FZD4|PPR59_ARATH Putative pentatricopeptide repeat-containing protein At1g26500 OS=Arabidopsis thaliana OX=3702 GN=At1g26500 PE=3 SV=1	S	Function unknown	Pentatricopeptide repeat (PPR) superfamily protein [Arabidopsis thaliana]
AT4G21215	430	404	1718	1761	7.332522	5.126868	24.137711	23.879805	1.03E-14	3.91E-13	1.98686616	up	--	--	Cellular Component: intrinsic component of membrane (GO:0031224);;	--	--	--	--	--	--	S	Function unknown	unnamed protein product [Arabidopsis thaliana]
AT1G08410	729	601	3040	2554	7.970852	4.892455	26.444191	21.356525	4.97E-13	1.46E-11	1.986055769	up	[J]	Translation, ribosomal structure and biogenesis	Biological Process: embryo development ending in seed dormancy (GO:0009793);; Cellular Component: nuclear lumen (GO:0031981);; Molecular Function: purine ribonucleoside binding (GO:0032550);; Biological Process: ribosome biogenesis (GO:0042254);; Molecular Function: ribonucleoprotein complex binding (GO:0043021);; Biological Process: phyllome development (GO:0048827);;	K14539|0|ath:AT1G08410|P-loop containing nucleoside triphosphate hydrolases superfamily protein	Ribosome biogenesis in eukaryotes (ko03008)	[R]	General function prediction only	50S ribosome-binding GTPase;; Ferrous iron transport protein B	sp|Q9SJF1|LSG12_ARATH GTPase LSG1-2 OS=Arabidopsis thaliana OX=3702 GN=LSG1-2 PE=1 SV=1	S	Function unknown	P-loop containing nucleoside triphosphate hydrolases superfamily protein [Arabidopsis thaliana]
AT5G45070	99	153	605	432	1.630946	1.886651	7.977782	5.475397	1.44E-09	2.44E-08	1.985342701	up	--	--	Molecular Function: binding (GO:0005488);; Biological Process: response to stress (GO:0006950);; Biological Process: cell communication (GO:0007154);;	--	--	--	--	TIR domain;; Phloem protein 2;; TIR domain	sp|Q9FHE9|P2A08_ARATH Protein PHLOEM PROTEIN 2-LIKE A8 OS=Arabidopsis thaliana OX=3702 GN=PP2A8 PE=2 SV=1	L	Replication, recombination and repair	phloem protein 2-A8 [Arabidopsis thaliana]
AT5G38890	235	171	918	792	6.213527	3.37246	19.329559	16.033018	8.97E-10	1.58E-08	1.983182688	up	[J]	Translation, ribosomal structure and biogenesis	Molecular Function: nucleic acid binding (GO:0003676);; Cellular Component: intracellular membrane-bounded organelle (GO:0043231);;	K07573|8.80287e-136|ath:AT5G38890|Nucleic acid-binding, OB-fold-like protein	RNA degradation (ko03018)	[J]	Translation, ribosomal structure and biogenesis	Exosome component EXOSC1/CSL4;; Exosome complex exonuclease RRP4 N-terminal region	sp|Q9Y3B2|EXOS1_HUMAN Exosome complex component CSL4 OS=Homo sapiens OX=9606 GN=EXOSC1 PE=1 SV=1	J	Translation, ribosomal structure and biogenesis	Nucleic acid-binding, OB-fold-like protein [Arabidopsis thaliana]
AT1G61640	454	325	1737	1546	4.762823	2.523774	14.234784	12.353099	1.75E-10	3.49E-09	1.982733073	up	[HT]	Coenzyme transport and metabolism;; Signal transduction mechanisms	Biological Process: phosphate-containing compound metabolic process (GO:0006796);; Molecular Function: transferase activity, transferring phosphorus-containing groups (GO:0016772);; Cellular Component: intrinsic component of membrane (GO:0031224);;	K08869|0|ath:AT1G61640|Protein kinase superfamily protein	--	[R]	General function prediction only	ABC1 family	sp|Q55G83|ABKC_DICDI Probable serine/threonine-protein kinase abkC OS=Dictyostelium discoideum OX=44689 GN=abkC PE=3 SV=1	S	Function unknown	Protein kinase superfamily protein [Arabidopsis thaliana]
AT4G29450	15	12	63	50	0.131575	0.077954	0.460866	0.348643	0.002512829	0.009087156	1.982581547	up	[M]	Cell wall/membrane/envelope biogenesis	Molecular Function: protein kinase activity (GO:0004672);; Biological Process: cellular protein modification process (GO:0006464);; Biological Process: phosphate-containing compound metabolic process (GO:0006796);; Cellular Component: intrinsic component of membrane (GO:0031224);; Molecular Function: purine ribonucleoside binding (GO:0032550);;	--	--	--	--	Malectin-like domain;; Protein tyrosine and serine/threonine kinase;; Protein kinase domain;; Leucine rich repeat	sp|C0LGR6|Y4291_ARATH Probable LRR receptor-like serine/threonine-protein kinase At4g29180 OS=Arabidopsis thaliana OX=3702 GN=At4g29180 PE=1 SV=2	T	Signal transduction mechanisms	Leucine-rich repeat protein kinase family protein [Arabidopsis thaliana]
AT1G53340	139	168	654	609	1.5984	1.436491	5.995907	5.431541	6.20E-13	1.81E-11	1.978562876	up	--	--	Molecular Function: transition metal ion binding (GO:0046914);;	--	--	--	--	C1 domain	--	S	Function unknown	Cysteine/Histidine-rich C1 domain family protein [Arabidopsis thaliana]
AT4G34120	2409	4079	10921	15206	48.597321	61.300228	175.27449	234.613831	8.04E-11	1.70E-09	1.97739916	up	[T]	Signal transduction mechanisms	Cellular Component: plastid stroma (GO:0009532);; Biological Process: cellular homeostasis (GO:0019725);;	--	--	--	--	CBS domain	sp|Q9C5D0|CBSX2_ARATH CBS domain-containing protein CBSX2, chloroplastic OS=Arabidopsis thaliana OX=3702 GN=CBSX2 PE=1 SV=1	S	Function unknown	Cystathionine beta-synthase (CBS) family protein [Arabidopsis thaliana]
AT1G77030	1234	817	4818	3842	10.885563	5.365264	33.806904	25.916039	1.00E-09	1.75E-08	1.977369849	up	[L]	Replication, recombination and repair	Molecular Function: nucleic acid binding (GO:0003676);; Molecular Function: RNA helicase activity (GO:0003724);; Molecular Function: purine ribonucleoside binding (GO:0032550);; Cellular Component: intracellular membrane-bounded organelle (GO:0043231);;	K14808|0|ath:AT1G77030|putative DEAD-box ATP-dependent RNA helicase 29	--	[A]	RNA processing and modification	DEAD/DEAH box helicase;; Helicase conserved C-terminal domain;; DBP10CT (NUC160) domain;; Type III restriction enzyme, res subunit	sp|O49289|RH29_ARATH Putative DEAD-box ATP-dependent RNA helicase 29 OS=Arabidopsis thaliana OX=3702 GN=RH29 PE=3 SV=1	A	RNA processing and modification	putative DEAD-box ATP-dependent RNA helicase 29 [Arabidopsis thaliana]
AT1G73480	1594	2482	7720	8786	16.929119	19.643242	65.238937	71.37529	2.25E-14	8.09E-13	1.975689319	up	[I]	Lipid transport and metabolism	Molecular Function: catalytic activity (GO:0003824);; Cellular Component: intrinsic component of membrane (GO:0031224);;	K01054|0|ath:AT1G73480|alpha/beta-Hydrolases superfamily protein	Glycerolipid metabolism (ko00561)	[I]	Lipid transport and metabolism	Serine aminopeptidase, S33;; alpha/beta hydrolase fold;; Alpha/beta hydrolase family	sp|A0QNZ7|MGLL_MYCS2 Monoacylglycerol lipase OS=Mycolicibacterium smegmatis (strain ATCC 700084 / mc(2)155) OX=246196 GN=MSMEG_0220 PE=1 SV=1	I	Lipid transport and metabolism	alpha/beta-Hydrolases superfamily protein [Arabidopsis thaliana]
AT3G27290	67	71	295	274	0.826817	0.651229	2.911478	2.603994	8.43E-09	1.25E-07	1.975546424	up	--	--	--	--	--	--	--	--	sp|Q9LK24|FB327_ARATH F-box protein At3g27290 OS=Arabidopsis thaliana OX=3702 GN=At3g27290 PE=2 SV=1	S	Function unknown	RNI-like superfamily protein [Arabidopsis thaliana]
AT1G52930	1013	760	4018	3409	20.09041	11.229842	63.395798	51.706913	1.41E-11	3.39E-10	1.974710799	up	--	--	--	K14820|0|ath:AT1G52930|Ribosomal RNA processing Brix domain protein	--	[J]	Translation, ribosomal structure and biogenesis	Brix domain	sp|Q9C928|BRX12_ARATH Ribosome biogenesis protein BRX1 homolog 2 OS=Arabidopsis thaliana OX=3702 GN=BRIX1-2 PE=2 SV=1	J	Translation, ribosomal structure and biogenesis	Ribosomal RNA processing Brix domain protein [Arabidopsis thaliana]
AT4G31070	39	57	162	227	0.358707	0.390191	1.193026	1.60861	4.25E-06	3.53E-05	1.974680105	up	--	--	Cellular Component: intracellular membrane-bounded organelle (GO:0043231);;	--	--	[R]	General function prediction only	PPR repeat;; PPR repeat family;; PPR repeat;; Pentatricopeptide repeat domain;; Pentacotripeptide-repeat region of PRORP	sp|O65543|PP343_ARATH Pentatricopeptide repeat-containing protein At4g31070, mitochondrial OS=Arabidopsis thaliana OX=3702 GN=PCMP-E7 PE=3 SV=2	S	Function unknown	PPR superfamily protein [Arabidopsis thaliana]
AT5G55580	469	617	1878	2533	5.123972	5.041786	16.390664	21.25445	2.33E-12	6.24E-11	1.973908222	up	--	--	Molecular Function: DNA binding (GO:0003677);; Biological Process: transcription, DNA-templated (GO:0006351);; Biological Process: response to osmotic stress (GO:0006970);; Cellular Component: plastid (GO:0009536);; Biological Process: plastid organization (GO:0009657);; Biological Process: root system development (GO:0022622);;	K15032|0|ath:AT5G55580|Mitochondrial transcription termination factor family protein	--	[KR]	Transcription;; General function prediction only	mTERF	sp|Q9FM80|MTEF9_ARATH Transcription termination factor MTERF9, chloroplastic OS=Arabidopsis thaliana OX=3702 GN=MTERF9 PE=2 SV=1	K	Transcription	Mitochondrial transcription termination factor family protein [Arabidopsis thaliana]
AT1G15510	246	235	841	1137	2.302689	1.639252	6.259063	8.138451	1.86E-10	3.68E-09	1.973826662	up	--	--	Biological Process: response to radiation (GO:0009314);; Cellular Component: plastid (GO:0009536);; Biological Process: plastid organization (GO:0009657);; Biological Process: RNA metabolic process (GO:0016070);; Molecular Function: transition metal ion binding (GO:0046914);;	--	--	[R]	General function prediction only	PPR repeat family;; PPR repeat;; DYW family of nucleic acid deaminases;; PPR repeat;; Pentatricopeptide repeat domain;; Pentacotripeptide-repeat region of PRORP	sp|Q9M9E2|PPR45_ARATH Pentatricopeptide repeat-containing protein At1g15510, chloroplastic OS=Arabidopsis thaliana OX=3702 GN=PCMP-H73 PE=1 SV=1	S	Function unknown	Tetratricopeptide repeat (TPR)-like superfamily protein [Arabidopsis thaliana]
AT3G26410	382	279	1464	1301	5.91081	3.207172	18.020729	15.389655	1.79E-10	3.56E-09	1.973324878	up	[J]	Translation, ribosomal structure and biogenesis	Biological Process: tRNA processing (GO:0008033);; Cellular Component: plastid (GO:0009536);; Molecular Function: transferase activity, transferring one-carbon groups (GO:0016741);; Molecular Function: organic cyclic compound binding (GO:0097159);; Biological Process: guanosine-containing compound metabolic process (GO:1901068);;	K15430|0|ath:AT3G26410|TRM11; tRNA modification 11 protein	--	[L]	Replication, recombination and repair	Putative RNA methylase family UPF0020	sp|Q05B63|TRM11_BOVIN tRNA (guanine(10)-N2)-methyltransferase homolog OS=Bos taurus OX=9913 GN=TRMT11 PE=2 SV=1	L	Replication, recombination and repair	tRNA modification 11 protein [Arabidopsis thaliana]
AT5G04980	412	535	1753	2101	4.802888	4.673077	16.524253	19.42504	2.92E-14	1.04E-12	1.973110634	up	--	--	Molecular Function: catalytic activity (GO:0003824);; Biological Process: phosphatidylinositol metabolic process (GO:0046488);;	--	--	[U]	Intracellular trafficking, secretion, and vesicular transport	Endonuclease/Exonuclease/phosphatase family	sp|A8MR21|IP5PA_ARATH Type I inositol polyphosphate 5-phosphatase 10 OS=Arabidopsis thaliana OX=3702 GN=IP5P10 PE=3 SV=1	U	Intracellular trafficking, secretion, and vesicular transport	DNAse I-like superfamily protein [Arabidopsis thaliana]
AT4G15450	277	299	1248	1122	3.935042	3.164088	14.14432	12.360483	2.13E-15	8.77E-14	1.971941619	up	--	--	--	--	--	--	--	Senescence-associated protein	sp|F4JNX2|SDEH4_ARATH Senescence/dehydration-associated protein At4g35985, chloroplastic OS=Arabidopsis thaliana OX=3702 GN=P85 PE=2 SV=1	S	Function unknown	Senescence/dehydration-associated protein-like protein [Arabidopsis thaliana]
AT1G08070	47	58	217	212	0.466725	0.434224	1.725898	1.645345	1.44E-07	1.66E-06	1.970500062	up	--	--	--	--	--	[R]	General function prediction only	PPR repeat family;; PPR repeat;; PPR repeat;; DYW family of nucleic acid deaminases;; Pentatricopeptide repeat domain;; Pentacotripeptide-repeat region of PRORP;; Tetratricopeptide repeat;; Tetratricopeptide repeat	sp|Q9LN01|PPR21_ARATH Pentatricopeptide repeat-containing protein At1g08070, chloroplastic OS=Arabidopsis thaliana OX=3702 GN=PCMP-H12 PE=2 SV=1	S	Function unknown	Tetratricopeptide repeat (TPR)-like superfamily protein [Arabidopsis thaliana]
AT2G28560	31	42	114	181	0.499796	0.529416	1.491348	2.434543	4.57E-05	0.000288953	1.969856332	up	[L]	Replication, recombination and repair	--	K10869|0|ath:AT2G28560|RAD51B; DNA repair (Rad51) family protein	Homologous recombination (ko03440)	[L]	Replication, recombination and repair	Rad51;; KaiC;; AAA domain;; DnaB-like helicase C terminal domain	sp|Q9SK02|RA51B_ARATH DNA repair protein RAD51 homolog 2 OS=Arabidopsis thaliana OX=3702 GN=RAD51B PE=2 SV=2	L	Replication, recombination and repair	DNA repair (Rad51) family protein [Arabidopsis thaliana]
AT1G16510	85	90	294	420	2.401742	1.903379	6.648355	9.124643	8.23E-08	1.01E-06	1.969693861	up	--	--	Biological Process: response to hormone (GO:0009725);; Cellular Component: intrinsic component of membrane (GO:0031224);;	K14488|8.77705e-85|ath:AT1G16510|SAUR-like auxin-responsive protein family	Plant hormone signal transduction (ko04075)	--	--	Auxin responsive protein	sp|Q9SA49|SAU41_ARATH Auxin-responsive protein SAUR41 OS=Arabidopsis thaliana OX=3702 GN=SAUR41 PE=2 SV=1	S	Function unknown	SAUR-like auxin-responsive protein family [Arabidopsis thaliana]
AT5G52820	1276	1256	5453	4978	17.568434	12.889723	59.749958	52.440479	1.53E-17	8.06E-16	1.968208561	up	[R]	General function prediction only	Cellular Component: nuclear lumen (GO:0031981);;	K14855|0|ath:AT5G52820|WD-40 repeat family protein / notchless protein	--	[S]	Function unknown	WD domain, G-beta repeat;; Anaphase-promoting complex subunit 4 WD40 domain;; Eukaryotic translation initiation factor eIF2A;; WD40-like Beta Propeller Repeat;; NLE (NUC135) domain;; WD40 region of Ge1, enhancer of mRNA-decapping protein	sp|Q9FLX9|NLE1_ARATH Notchless protein homolog OS=Arabidopsis thaliana OX=3702 GN=NLE1 PE=2 SV=1	S	Function unknown	WD-40 repeat family protein / notchless protein [Arabidopsis thaliana]
AT5G09420	452	316	1864	1354	5.033302	2.614574	16.511267	11.532514	2.59E-09	4.21E-08	1.968112771	up	[J]	Translation, ribosomal structure and biogenesis	Molecular Function: binding (GO:0005488);; Biological Process: protein targeting (GO:0006605);; Molecular Function: hydrolase activity, acting on carbon-nitrogen (but not peptide) bonds, in linear amides (GO:0016811);; Molecular Function: ligase activity, forming carbon-nitrogen bonds (GO:0016879);; Cellular Component: intrinsic component of membrane (GO:0031224);; Cellular Component: mitochondri…	--	--	[J]	Translation, ribosomal structure and biogenesis	Amidase;; Tetratricopeptide repeat;; Tetratricopeptide repeat;; TPR repeat	sp|F4KCL7|OE64M_ARATH Outer envelope protein 64, mitochondrial OS=Arabidopsis thaliana OX=3702 GN=OM64 PE=1 SV=1	J	Translation, ribosomal structure and biogenesis	translocon at the outer membrane of chloroplasts 64-V [Arabidopsis thaliana]
AT2G31955	728	1136	3519	3990	9.683504	11.313624	36.640956	40.113033	8.56E-14	2.80E-12	1.967878113	up	[H]	Coenzyme transport and metabolism	Biological Process: coenzyme biosynthetic process (GO:0009108);; Cellular Component: plastid (GO:0009536);; Molecular Function: carbon-carbon lyase activity (GO:0016830);; Molecular Function: cation binding (GO:0043169);; Cellular Component: protein complex (GO:0043234);; Cellular Component: mitochondrial part (GO:0044429);; Molecular Function: iron-sulfur cluster binding (GO:0051536);;	K03639|0|ath:AT2G31955|CNX2; cofactor of nitrate reductase and xanthine dehydrogenase 2	Folate biosynthesis (ko00790);; Biosynthesis of cofactors (ko01240);; Sulfur relay system (ko04122)	[H]	Coenzyme transport and metabolism	Radical SAM superfamily;; Molybdenum Cofactor Synthesis C;; 4Fe-4S single cluster domain	sp|Q39055|CNX2_ARATH GTP 3&apos;,8-cyclase, mitochondrial OS=Arabidopsis thaliana OX=3702 GN=CNX2 PE=1 SV=1	H	Coenzyme transport and metabolism	cofactor of nitrate reductase and xanthine dehydrogenase 2 [Arabidopsis thaliana]
AT1G17940	463	591	1906	2363	6.06118	5.853656	19.902696	23.683109	7.71E-14	2.55E-12	1.966095288	up	--	--	Cellular Component: intracellular membrane-bounded organelle (GO:0043231);;	--	--	--	--	--	--	S	Function unknown	hypothetical protein E3N88_00454 [Mikania micrantha]
AT4G18070	1331	1466	5823	5613	22.201876	18.879853	81.013692	75.413525	1.15E-19	7.55E-18	1.96521564	up	--	--	Cellular Component: intracellular membrane-bounded organelle (GO:0043231);;	--	--	--	--	--	--	356		suppressor [Arabidopsis thaliana]
AT4G25310	22	35	133	98	0.295161	0.358438	1.438616	1.001846	6.97E-05	0.000419671	1.963465917	up	[Q]	Secondary metabolites biosynthesis, transport and catabolism	Biological Process: flavonoid metabolic process (GO:0009812);; Molecular Function: oxidoreductase activity, acting on paired donors, with incorporation or reduction of molecular oxygen (GO:0016705);; Molecular Function: cation binding (GO:0043169);; Biological Process: single-organism metabolic process (GO:0044710);;	--	--	[QR]	Secondary metabolites biosynthesis, transport and catabolism;; General function prediction only	2OG-Fe(II) oxygenase superfamily;; non-haem dioxygenase in morphine synthesis N-terminal	sp|Q39224|SRG1_ARATH Protein SRG1 OS=Arabidopsis thaliana OX=3702 GN=SRG1 PE=2 SV=1	Q	Secondary metabolites biosynthesis, transport and catabolism	2-oxoglutarate (2OG) and Fe(II)-dependent oxygenase superfamily protein [Arabidopsis thaliana]
AT4G18390	692	1084	3041	4070	9.03345	10.604817	31.890896	40.773289	1.69E-11	3.99E-10	1.96331117	up	--	--	Molecular Function: nucleic acid binding transcription factor activity (GO:0001071);; Molecular Function: binding (GO:0005488);; Biological Process: transcription, DNA-templated (GO:0006351);; Biological Process: photomorphogenesis (GO:0009640);; Biological Process: shoot system morphogenesis (GO:0010016);; Biological Process: regulation of development, heterochronic (GO:0040034);; Cellular Compo…	--	--	--	--	TCP family transcription factor	sp|Q93V43|TCP2_ARATH Transcription factor TCP2 OS=Arabidopsis thaliana OX=3702 GN=TCP2 PE=1 SV=1	K	Transcription	TEOSINTE BRANCHED 1, cycloidea and PCF transcription factor 2 [Arabidopsis thaliana]
AT4G26150	605	1359	3208	4539	9.189289	15.373104	38.763809	52.735703	7.08E-08	8.79E-07	1.963146564	up	--	--	Molecular Function: regulatory region DNA binding (GO:0000975);; Molecular Function: transcription factor activity, sequence-specific DNA binding (GO:0003700);; Biological Process: transcription, DNA-templated (GO:0006351);; Biological Process: response to radiation (GO:0009314);; Biological Process: seed germination (GO:0009845);; Biological Process: flower development (GO:0009908);; Biological …	--	--	[K]	Transcription	GATA zinc finger	sp|Q9SZI6|GAT22_ARATH Putative GATA transcription factor 22 OS=Arabidopsis thaliana OX=3702 GN=GATA22 PE=1 SV=1	K	Transcription	cytokinin-responsive gata factor 1 [Arabidopsis thaliana]
AT5G18400	1185	1454	5299	5411	23.727753	21.126744	81.925015	79.572344	3.19E-19	1.97E-17	1.96218367	up	--	--	Cellular Component: mitochondrial envelope (GO:0005740);; Biological Process: sulfur compound metabolic process (GO:0006790);; Biological Process: apoptotic process (GO:0006915);; Molecular Function: transferase activity, transferring one-carbon groups (GO:0016741);; Molecular Function: cation binding (GO:0043169);; Molecular Function: iron-sulfur cluster binding (GO:0051536);;	K22746|4.26004e-179|ath:AT5G18400|Cytokine-induced anti-apoptosis inhibitor 1, Fe-S biogenesi	--	[S]	Function unknown	Cytokine-induced anti-apoptosis inhibitor 1, Fe-S biogenesis	sp|Q8L7Z3|DRE2_ARATH Anamorsin homolog OS=Arabidopsis thaliana OX=3702 GN=At5g18400 PE=1 SV=1	J	Translation, ribosomal structure and biogenesis	Cytokine-induced anti-apoptosis inhibitor 1, Fe-S biogenesi [Arabidopsis thaliana]
AT2G35290	42	119	288	345	1.049718	2.240111	5.785444	6.667042	1.98E-05	0.000139797	1.960786688	up	--	--	Biological Process: response to hormone (GO:0009725);;	--	--	--	--	--	--	248		hypothetical protein AT2G35290 [Arabidopsis thaliana]
AT2G47180	1691	1757	7729	6393	30.120806	23.31012	109.520576	87.078445	7.74E-18	4.19E-16	1.96053551	up	[M]	Cell wall/membrane/envelope biogenesis	Biological Process: response to reactive oxygen species (GO:0000302);; Biological Process: response to acid chemical (GO:0001101);; Biological Process: response to osmotic stress (GO:0006970);; Biological Process: response to light intensity (GO:0009642);; Biological Process: hexose metabolic process (GO:0019318);; Molecular Function: UDP-galactosyltransferase activity (GO:0035250);; Molecular Fu…	K18819|0|ath:AT2G47180|GolS1; galactinol synthase 1	Galactose metabolism (ko00052)	[G]	Carbohydrate transport and metabolism	Glycosyl transferase family 8	sp|O22893|GOLS1_ARATH Galactinol synthase 1 OS=Arabidopsis thaliana OX=3702 GN=GOLS1 PE=1 SV=1	G	Carbohydrate transport and metabolism	galactinol synthase 1 [Arabidopsis thaliana]
AT3G22930	168	117	704	483	4.015165	2.198153	13.892222	9.248307	8.83E-08	1.07E-06	1.959711004	up	[T]	Signal transduction mechanisms	Molecular Function: metal ion binding (GO:0046872);;	K13448|1.85113e-62|ath:AT3G22930|CML11; calmodulin-like 11	Plant-pathogen interaction (ko04626)	[T]	Signal transduction mechanisms	EF hand;; EF-hand domain pair;; EF-hand domain;; EF-hand domain pair;; EF hand;; EF-hand domain;; Secreted protein acidic and rich in cysteine Ca binding region	sp|Q9LIK5|CML11_ARATH Calmodulin-like protein 11 OS=Arabidopsis thaliana OX=3702 GN=CML11 PE=2 SV=1	T	Signal transduction mechanisms	calmodulin-like 11 [Arabidopsis thaliana]
AT2G36540	40	80	170	304	1.293001	1.948265	4.465388	7.663363	4.31E-05	0.000275007	1.959694526	up	[K]	Transcription	--	--	--	--	--	NLI interacting factor-like phosphatase	--	S	Function unknown	Haloacid dehalogenase-like hydrolase (HAD) superfamily protein [Arabidopsis thaliana]
AT4G17140	3608	3324	15166	13297	6.777076	4.650594	22.664837	19.10326	2.92E-16	1.36E-14	1.958277674	up	--	--	Cellular Component: cell-cell junction (GO:0005911);; Cellular Component: intracellular membrane-bounded organelle (GO:0043231);;	K19525|0|ath:AT4G17140|pleckstrin homology (PH) domain-containing protein	--	[U]	Intracellular trafficking, secretion, and vesicular transport	Vacuolar sorting-associated protein 13, N-terminal;; Repeating coiled region of VPS13;; Vacuolar protein sorting-associated protein 62;; N-terminal region of Chorein or VPS13	sp|Q54LB8|VP13A_DICDI Putative vacuolar protein sorting-associated protein 13A OS=Dictyostelium discoideum OX=44689 GN=vps13A PE=2 SV=1	U	Intracellular trafficking, secretion, and vesicular transport	pleckstrin homology (PH) domain-containing protein [Arabidopsis thaliana]
AT5G40390	2685	2722	12476	9682	22.257864	16.811083	82.275269	61.378716	1.56E-16	7.48E-15	1.958275124	up	[G]	Carbohydrate transport and metabolism	Biological Process: response to acid chemical (GO:0001101);; Biological Process: sucrose metabolic process (GO:0005985);; Biological Process: protein phosphorylation (GO:0006468);; Biological Process: response to stress (GO:0006950);; Molecular Function: galactosyltransferase activity (GO:0008378);; Biological Process: oligosaccharide biosynthetic process (GO:0009312);; Cellular Component: plasti…	K06617|0|ath:AT5G40390|SIP1; Raffinose synthase family protein	Galactose metabolism (ko00052)	--	--	Raffinose synthase or seed imbibition protein Sip1	sp|Q9FND9|RFS5_ARATH Probable galactinol--sucrose galactosyltransferase 5 OS=Arabidopsis thaliana OX=3702 GN=RFS5 PE=1 SV=1	S	Function unknown	Raffinose synthase family protein [Arabidopsis thaliana]
AT1G11170	117	145	452	602	1.457728	1.34474	4.643787	6.044479	1.83E-09	3.06E-08	1.955850918	up	--	--	Molecular Function: transferase activity (GO:0016740);;	--	--	--	--	Protein of unknown function (DUF707)	--	S	Function unknown	lysine ketoglutarate reductase trans-splicing-like protein (DUF707) [Arabidopsis thaliana]
AT4G19720	151	153	622	615	2.581008	1.953814	8.484972	8.06301	5.65E-12	1.44E-10	1.955157217	up	[G]	Carbohydrate transport and metabolism	Biological Process: response to acid chemical (GO:0001101);; Molecular Function: chitinase activity (GO:0004568);; Biological Process: aminoglycan catabolic process (GO:0006026);; Biological Process: response to osmotic stress (GO:0006970);; Cellular Component: external encapsulating structure (GO:0030312);; Cellular Component: intracellular membrane-bounded organelle (GO:0043231);; Biological Pr…	K01183|0|ath:AT4G19720|Glycosyl hydrolase family protein with chitinase insertion domain-containing protein	Amino sugar and nucleotide sugar metabolism (ko00520)	[G]	Carbohydrate transport and metabolism	Glycosyl hydrolases family 18	sp|O81862|CHIC_ARATH Class V chitinase OS=Arabidopsis thaliana OX=3702 GN=ChiC PE=1 SV=1	G	Carbohydrate transport and metabolism	Glycosyl hydrolase family protein with chitinase insertion domain-containing protein [Arabidopsis thaliana]
AT1G19490	237	340	1193	1126	3.03071	3.239085	12.128599	11.011773	4.34E-14	1.50E-12	1.954470397	up	--	--	Molecular Function: nucleic acid binding transcription factor activity (GO:0001071);; Molecular Function: DNA binding (GO:0003677);; Biological Process: transcription, DNA-templated (GO:0006351);; Cellular Component: intracellular membrane-bounded organelle (GO:0043231);;	--	--	--	--	bZIP transcription factor	--	K	Transcription	F18O14.26 [Arabidopsis thaliana]
AT3G15460	340	320	1631	1080	6.924774	4.850212	26.446508	16.833368	5.34E-11	1.16E-09	1.954348578	up	--	--	--	K14820|0|ath:AT3G15460|Ribosomal RNA processing Brix domain protein	--	[J]	Translation, ribosomal structure and biogenesis	Brix domain	sp|Q9LE16|BRX11_ARATH Ribosome biogenesis protein BRX1 homolog 1 OS=Arabidopsis thaliana OX=3702 GN=BRIX1-1 PE=2 SV=1	J	Translation, ribosomal structure and biogenesis	Ribosomal RNA processing Brix domain protein [Arabidopsis thaliana]
AT5G11570	30	40	157	126	0.508878	0.501941	2.121424	1.634333	9.91E-06	7.55E-05	1.95425391	up	[E]	Amino acid transport and metabolism	Biological Process: peptide transport (GO:0015833);; Cellular Component: intrinsic component of membrane (GO:0031224);;	--	--	[E]	Amino acid transport and metabolism	POT family;; Major Facilitator Superfamily	sp|Q9LYD5|PTR48_ARATH Protein NRT1/ PTR FAMILY 1.3 OS=Arabidopsis thaliana OX=3702 GN=NPF1.3 PE=2 SV=1	E	Amino acid transport and metabolism	Major facilitator superfamily protein [Arabidopsis thaliana]
AT4G25630	2866	1617	11691	7139	53.060791	22.299629	172.217926	101.097328	3.14E-07	3.38E-06	1.95423654	up	[J]	Translation, ribosomal structure and biogenesis	--	K14563|5.31863e-171|ath:AT4G25630|FIB2; fibrillarin 2	Ribosome biogenesis in eukaryotes (ko03008)	[A]	RNA processing and modification	Fibrillarin;; tRNA methyltransferase complex GCD14 subunit	sp|Q94AH9|FBRL2_ARATH rRNA 2&apos;-O-methyltransferase fibrillarin 2 OS=Arabidopsis thaliana OX=3702 GN=FIB2 PE=1 SV=2	A	RNA processing and modification	fibrillarin 2 [Arabidopsis thaliana]
AT5G50200	468	856	2647	2613	10.537857	14.381933	47.667665	45.064781	1.43E-11	3.43E-10	1.953207117	up	--	--	Biological Process: response to acid chemical (GO:0001101);; Biological Process: response to stress (GO:0006950);; Molecular Function: inorganic anion transmembrane transporter activity (GO:0015103);; Biological Process: inorganic anion transport (GO:0015698);; Cellular Component: intrinsic component of membrane (GO:0031224);; Biological Process: nitrate metabolic process (GO:0042126);;	--	--	--	--	High-affinity nitrate transporter accessory	sp|Q9FGS5|NRT31_ARATH High-affinity nitrate transporter 3.1 OS=Arabidopsis thaliana OX=3702 GN=NRT3.1 PE=1 SV=1	S	Function unknown	nitrate transmembrane transporter [Arabidopsis thaliana]
AT2G22450	389	253	1285	1365	4.59507	2.223262	12.098509	12.348758	8.82E-09	1.30E-07	1.95179722	up	[H]	Coenzyme transport and metabolism	Molecular Function: GTP cyclohydrolase activity (GO:0003933);; Biological Process: riboflavin metabolic process (GO:0006771);; Cellular Component: plastid (GO:0009536);; Molecular Function: carbon-carbon lyase activity (GO:0016830);; Molecular Function: purine ribonucleoside binding (GO:0032550);; Molecular Function: cation binding (GO:0043169);;	K14652|0|ath:AT2G22450|RIBA2; riboflavin biosynthesis protein	Riboflavin metabolism (ko00740);; Folate biosynthesis (ko00790);; Biosynthesis of cofactors (ko01240)	[H]	Coenzyme transport and metabolism	3,4-dihydroxy-2-butanone 4-phosphate synthase;; GTP cyclohydrolase II	sp|Q6NLQ7|RIBA2_ARATH Monofunctional riboflavin biosynthesis protein RIBA 2, chloroplastic OS=Arabidopsis thaliana OX=3702 GN=RIBA2 PE=1 SV=1	H	Coenzyme transport and metabolism	riboflavin biosynthesis protein [Arabidopsis thaliana]
AT1G60890	674	693	2550	2982	5.26907	4.03647	15.87467	17.845335	1.15E-14	4.36E-13	1.95107978	up	[S]	Function unknown	Cellular Component: membrane (GO:0016020);; Molecular Function: phosphatidylinositol phosphate kinase activity (GO:0016307);; Molecular Function: purine ribonucleoside binding (GO:0032550);; Cellular Component: intracellular membrane-bounded organelle (GO:0043231);; Biological Process: phosphatidylinositol metabolic process (GO:0046488);;	K00889|0|ath:AT1G60890|Phosphatidylinositol-4-phosphate 5-kinase family protein	Inositol phosphate metabolism (ko00562);; Phosphatidylinositol signaling system (ko04070);; Endocytosis (ko04144)	[T]	Signal transduction mechanisms	Phosphatidylinositol-4-phosphate 5-Kinase;; MORN repeat	sp|Q8RY89|PI5K8_ARATH Phosphatidylinositol 4-phosphate 5-kinase 8 OS=Arabidopsis thaliana OX=3702 GN=PIP5K8 PE=1 SV=1	T	Signal transduction mechanisms	Phosphatidylinositol-4-phosphate 5-kinase family protein [Arabidopsis thaliana]
AT4G20070	1840	2586	8051	9600	23.149233	24.290999	81.453487	93.275531	6.38E-15	2.52E-13	1.948754877	up	[E]	Amino acid transport and metabolism	Biological Process: purine nucleobase metabolic process (GO:0006144);; Cellular Component: plastid (GO:0009536);; Biological Process: ureide metabolic process (GO:0010135);; Molecular Function: hydrolase activity, acting on carbon-nitrogen (but not peptide) bonds, in linear amidines (GO:0016813);; Biological Process: protein metabolic process (GO:0019538);; Molecular Function: cation binding (GO:…	K02083|0|ath:AT4G20070|AAH; allantoate amidohydrolase	Purine metabolism (ko00230)	--	--	Peptidase family M20/M25/M40;; Peptidase family M28;; Peptidase dimerisation domain	sp|O49434|AAH_ARATH Allantoate deiminase OS=Arabidopsis thaliana OX=3702 GN=AAH PE=1 SV=2	E	Amino acid transport and metabolism	allantoate amidohydrolase [Arabidopsis thaliana]
AT4G35300	2630	3021	11407	11352	20.143261	19.639365	81.265193	77.195747	3.64E-20	2.52E-18	1.946651601	up	[G]	Carbohydrate transport and metabolism	--	--	--	[R]	General function prediction only	Sugar (and other) transporter;; Major Facilitator Superfamily	sp|Q8LPQ8|MSSP2_ARATH Monosaccharide-sensing protein 2 OS=Arabidopsis thaliana OX=3702 GN=MSSP2 PE=1 SV=2	U	Intracellular trafficking, secretion, and vesicular transport	tonoplast monosaccharide transporter2 [Arabidopsis thaliana]
AT4G22080	207	243	1129	695	3.208512	2.80158	13.943463	8.252353	4.60E-10	8.60E-09	1.946022476	up	[G]	Carbohydrate transport and metabolism	Biological Process: polysaccharide catabolic process (GO:0000272);; Molecular Function: carbon-oxygen lyase activity, acting on polysaccharides (GO:0016837);; Molecular Function: cation binding (GO:0043169);;	K01728|0|ath:AT4G22080|RHS14; root hair specific 14	Pentose and glucuronate interconversions (ko00040)	--	--	Pectate lyase;; Right handed beta helix region	sp|O65456|PLY16_ARATH Probable pectate lyase 16 OS=Arabidopsis thaliana OX=3702 GN=At4g22080 PE=2 SV=1	G	Carbohydrate transport and metabolism	root hair specific 14 [Arabidopsis thaliana]
AT5G41670	2671	2307	10293	9979	30.28443	19.54168	94.445878	88.088729	1.46E-14	5.44E-13	1.945031683	up	[G]	Carbohydrate transport and metabolism	Cellular Component: cell-cell junction (GO:0005911);; Biological Process: NADP metabolic process (GO:0006739);; Cellular Component: plastid stroma (GO:0009532);; Molecular Function: oxidoreductase activity, acting on the CH-OH group of donors, NAD or NADP as acceptor (GO:0016616);;	K00033|0|ath:AT5G41670|6-phosphogluconate dehydrogenase family protein	Pentose phosphate pathway (ko00030);; Glutathione metabolism (ko00480);; Carbon metabolism (ko01200)	[G]	Carbohydrate transport and metabolism	6-phosphogluconate dehydrogenase, C-terminal domain;; NAD binding domain of 6-phosphogluconate dehydrogenase	sp|Q9FFR3|6PGD3_ARATH 6-phosphogluconate dehydrogenase, decarboxylating 3, chloroplastic OS=Arabidopsis thaliana OX=3702 GN=PGD3 PE=1 SV=1	G	Carbohydrate transport and metabolism	6-phosphogluconate dehydrogenase family protein [Arabidopsis thaliana]
AT5G63120	778	771	3217	3053	7.86861	5.731566	25.792416	23.431607	1.26E-16	6.14E-15	1.944320902	up	[L]	Replication, recombination and repair	Molecular Function: purine ribonucleoside binding (GO:0032550);; Biological Process: ribosome biogenesis (GO:0042254);; Molecular Function: ATPase activity, coupled (GO:0042623);; Cellular Component: intracellular membrane-bounded organelle (GO:0043231);; Molecular Function: RNA binding (GO:0044822);;	K12823|0|ath:AT5G63120|P-loop containing nucleoside triphosphate hydrolases superfamily protein	Spliceosome (ko03040)	[A]	RNA processing and modification	DEAD/DEAH box helicase;; Helicase conserved C-terminal domain	sp|Q8W4R3|RH30_ARATH DEAD-box ATP-dependent RNA helicase 30 OS=Arabidopsis thaliana OX=3702 GN=RH30 PE=1 SV=2	A	RNA processing and modification	P-loop containing nucleoside triphosphate hydrolases superfamily protein [Arabidopsis thaliana]
[truncated: 3,633 more rows]
