# Supplementary material for: Autophagy deficiency confers freezing tolerance in Arabidopsis thaliana
Source: BMC Plant Biol. 2025 Jul 30;25:994. doi: 10.1186/s12870-025-07066-9 (PMC12312434; doi:10.1186/s12870-025-07066-9)
Supplement: Supplementary file 9 — Supplementary Material 9 [file 12870_2025_7066_MOESM9_ESM.zip › RNA-seq data/Supplemental Data Set 3. atg13ab-0h vs atg13ab-3h.xls]

#ID	1-atg13ab-0h_Count	2-atg13ab-0h_Count	1-atg13ab-3h_Count	2-atg13ab-3h_Count	1-atg13ab-0h_FPKM	2-atg13ab-0h_FPKM	1-atg13ab-3h_FPKM	2-atg13ab-3h_FPKM	Pvalue	FDR	log2FC	regulated	COG_class	COG_class_annotation	GO_annotation	KEGG_annotation	KEGG_pathway_annotation	KOG_class	KOG_class_annotation	Pfam_annotation	Swiss-Prot_annotation	eggNOG_class	eggNOG_class_annotation	NR_annotation
AT4G02350	0	0	4547	5786	0	0	30.134407	29.4011	2.84E-22	1.03E-20	14.06870124	up	--	--	Biological Process: cell morphogenesis involved in differentiation (GO:0000904);; Cellular Component: cell-cell junction (GO:0005911);; Biological Process: exocytosis (GO:0006887);; Cellular Component: external encapsulating structure (GO:0030312);; Cellular Component: intrinsic component of membrane (GO:0031224);; Cellular Component: intracellular non-membrane-bounded organelle (GO:0043232);; Ce…	K19985|0|ath:AT4G02350|SEC15B; exocyst complex component sec15B	--	[U]	Intracellular trafficking, secretion, and vesicular transport	Exocyst complex subunit Sec15-like	sp|F4JHH5|SC15B_ARATH Exocyst complex component SEC15B OS=Arabidopsis thaliana OX=3702 GN=SEC15B PE=1 SV=1	U	Intracellular trafficking, secretion, and vesicular transport	exocyst complex component sec15B [Arabidopsis thaliana]
AT1G23300	0	0	2860	6246	0	0	20.31016	34.023239	2.06E-18	5.79E-17	13.85376447	up	[V]	Defense mechanisms	Molecular Function: secondary active transmembrane transporter activity (GO:0015291);; Biological Process: drug transport (GO:0015893);; Cellular Component: intrinsic component of membrane (GO:0031224);;	K03327|0|ath:AT1G23300|MATE efflux family protein	--	[R]	General function prediction only	MatE;; Ribosomal proteins 50S-L15, 50S-L18e, 60S-L27A	sp|F4I4Q3|DTX32_ARATH Protein DETOXIFICATION 32 OS=Arabidopsis thaliana OX=3702 GN=DTX32 PE=3 SV=1	V	Defense mechanisms	MATE efflux family protein [Arabidopsis thaliana]
AT1G18480	0	0	1125	1456	0	0	13.181306	13.087461	1.06E-16	2.61E-15	12.06654907	up	[T]	Signal transduction mechanisms	Molecular Function: phosphoprotein phosphatase activity (GO:0004721);; Cellular Component: cytoplasm (GO:0005737);; Biological Process: plant-type cell wall organization (GO:0009664);; Biological Process: protein metabolic process (GO:0019538);; Cellular Component: intracellular membrane-bounded organelle (GO:0043231);; Molecular Function: transition metal ion binding (GO:0046914);; Molecular Fun…	--	--	[TR]	Signal transduction mechanisms;; General function prediction only	Calcineurin-like phosphoesterase	sp|Q944L7|SLP2_ARATH Shewanella-like protein phosphatase 2 OS=Arabidopsis thaliana OX=3702 GN=SLP2 PE=1 SV=1	T	Signal transduction mechanisms	Calcineurin-like metallo-phosphoesterase superfamily protein [Arabidopsis thaliana]
AT3G06460	0	0	270	241	0	0	4.2003	2.882766	4.52E-11	6.73E-10	9.751926669	up	--	--	--	--	--	[I]	Lipid transport and metabolism	GNS1/SUR4 family	sp|Q9SYY4|ELO3L_ARATH Elongation of fatty acids protein 3-like OS=Arabidopsis thaliana OX=3702 GN=HOS3 PE=2 SV=1	I	Lipid transport and metabolism	GNS1/SUR4 membrane protein family [Arabidopsis thaliana]
AT4G16740	0	0	159	348	0	0	1.111602	1.904542	8.16E-11	1.18E-09	9.689007607	up	--	--	Biological Process: response to acid chemical (GO:0001101);; Biological Process: sesquiterpenoid metabolic process (GO:0006714);; Biological Process: response to stress (GO:0006950);; Cellular Component: plastid (GO:0009536);; Molecular Function: sesquiterpene synthase activity (GO:0010334);; Molecular Function: metal ion binding (GO:0046872);; Biological Process: response to other organism (GO:0…	K19968|0|ath:AT4G16740|TPS03; terpene synthase 03	--	--	--	Terpene synthase, N-terminal domain;; Terpene synthase family, metal binding domain;; Terpene synthase family 2, C-terminal metal binding;; Terpene synthase family, metal binding domain;; Terpene synthase family 2, C-terminal metal binding	sp|A4FVP2|TPS03_ARATH Tricyclene synthase, chloroplastic OS=Arabidopsis thaliana OX=3702 GN=TPS03 PE=2 SV=1	S	Function unknown	terpene synthase 03 [Arabidopsis thaliana]
AT4G25480	11	57	19829	29743	0.195961	0.810994	246.597229	283.736633	1.73E-22	6.32E-21	8.866217807	up	--	--	Molecular Function: nucleic acid binding transcription factor activity (GO:0001071);; Molecular Function: nucleic acid binding (GO:0003676);; Biological Process: transcription, DNA-templated (GO:0006351);; Biological Process: response to cold (GO:0009409);; Cellular Component: intracellular membrane-bounded organelle (GO:0043231);;	K09286|2.26845e-139|ath:AT4G25480|DREB1A; dehydration response element B1A	--	--	--	AP2 domain	sp|Q9M0L0|DRE1A_ARATH Dehydration-responsive element-binding protein 1A OS=Arabidopsis thaliana OX=3702 GN=DREB1A PE=1 SV=2	K	Transcription	C-repeat binding factor 3 [Arabidopsis thaliana]
AT2G40350	0	0	102	172	0	0	2.285853	2.948895	5.14E-09	6.05E-08	8.815934636	up	--	--	--	--	--	--	--	AP2 domain	sp|Q9SIZ0|DRE2H_ARATH Putative dehydration-responsive element-binding protein 2H OS=Arabidopsis thaliana OX=3702 GN=DREB2H PE=5 SV=3	K	Transcription	Integrase-type DNA-binding superfamily protein [Arabidopsis thaliana]
AT4G13790	0	0	73	110	0	0	1.472183	1.699713	7.79E-08	7.83E-07	8.240019301	up	--	--	Biological Process: hormone-mediated signaling pathway (GO:0009755);; Cellular Component: membrane (GO:0016020);; Biological Process: growth (GO:0040007);; Cellular Component: intracellular membrane-bounded organelle (GO:0043231);; Biological Process: single-multicellular organism process (GO:0044707);;	K14488|4.42124e-58|ath:AT4G13790|SAUR-like auxin-responsive protein family	Plant hormone signal transduction (ko04075)	--	--	Auxin responsive protein	sp|Q41220|SAU15_ARATH Auxin-responsive protein SAUR15 OS=Arabidopsis thaliana OX=3702 GN=SAUR15 PE=2 SV=1	S	Function unknown	SAUR-like auxin-responsive protein family [Arabidopsis thaliana]
AT1G68050	45	55	18878	26318	0.516012	0.497613	150.629944	161.0793	0	0	8.111299884	up	[R]	General function prediction only	Biological Process: transcription, DNA-templated (GO:0006351);; Biological Process: response to light stimulus (GO:0009416);; Biological Process: flower development (GO:0009908);; Biological Process: modification-dependent protein catabolic process (GO:0019941);; Biological Process: protein modification by small protein conjugation (GO:0032446);; Molecular Function: signaling receptor activity (G…	K12116|0|ath:AT1G68050|FKF1; flavin-binding, kelch repeat, f box 1	Circadian rhythm - plant (ko04712)	--	--	Galactose oxidase, central domain;; Galactose oxidase, central domain;; Kelch motif;; Kelch motif;; Kelch motif;; PAS domain;; Kelch motif;; PAS fold;; PAS fold;; F-box domain	sp|Q9C9W9|ADO3_ARATH Adagio protein 3 OS=Arabidopsis thaliana OX=3702 GN=ADO3 PE=1 SV=1	K	Transcription	flavin-binding, kelch repeat, f box 1 [Arabidopsis thaliana]
AT5G62360	18	50	8148	13841	0.450263	1.012665	146.06015	190.315399	1.66E-35	1.07E-33	7.657035051	up	--	--	Molecular Function: enzyme inhibitor activity (GO:0004857);; Biological Process: negative regulation of molecular function (GO:0044092);;	--	--	--	--	Plant invertase/pectin methylesterase inhibitor	sp|P17407|21KD_DAUCA 21 kDa protein OS=Daucus carota OX=4039 PE=2 SV=1	S	Function unknown	Plant invertase/pectin methylesterase inhibitor superfamily protein [Arabidopsis thaliana]
AT1G70640	24	23	5197	8188	0.35411	0.265752	54.186958	65.490494	4.99E-173	4.64E-170	7.434033553	up	--	--	Cellular Component: membrane (GO:0016020);; Cellular Component: intracellular membrane-bounded organelle (GO:0043231);;	--	--	--	--	PB1 domain	--	S	Function unknown	octicosapeptide/Phox/Bem1p (PB1) domain-containing protein [Arabidopsis thaliana]
AT2G42530	24	39	7324	10196	0.365032	0.479915	79.976921	85.408623	6.83E-226	1.48E-222	7.414743828	up	--	--	Biological Process: protein folding (GO:0006457);; Biological Process: response to osmotic stress (GO:0006970);; Biological Process: signal transduction (GO:0007165);; Biological Process: response to heat (GO:0009408);; Biological Process: response to cold (GO:0009409);; Biological Process: response to water deprivation (GO:0009414);; Cellular Component: plastid envelope (GO:0009526);; Cellular C…	--	--	--	--	--	sp|Q9SIN5|CR15B_ARATH Protein COLD-REGULATED 15B, chloroplastic OS=Arabidopsis thaliana OX=3702 GN=COR15B PE=1 SV=1	C	Energy production and conversion	cold regulated 15b [Arabidopsis thaliana]
AT5G24470	119	227	38228	56091	1.755304	2.681586	394.34671	443.829346	0	0	7.397965559	up	[T]	Signal transduction mechanisms	Molecular Function: nucleic acid binding (GO:0003676);; Biological Process: transcription, DNA-templated (GO:0006351);; Biological Process: nucleocytoplasmic transport (GO:0006913);; Biological Process: response to red or far red light (GO:0009639);; Biological Process: intracellular signal transduction (GO:0035556);; Cellular Component: intracellular membrane-bounded organelle (GO:0043231);; Bio…	K12130|0|ath:AT5G24470|PRR5; two-component response regulator-like protein	Circadian rhythm - plant (ko04712)	[K]	Transcription	Response regulator receiver domain;; CCT motif	sp|Q6LA42|APRR5_ARATH Two-component response regulator-like APRR5 OS=Arabidopsis thaliana OX=3702 GN=APRR5 PE=1 SV=2	K	Transcription	two-component response regulator-like protein [Arabidopsis thaliana]
AT4G33980	40	64	9832	15396	0.710971	0.926787	124.15643	149.112133	4.25E-254	1.38E-250	7.212793757	up	--	--	--	--	--	--	--	--	sp|Q8L983|COR28_ARATH Cold-regulated protein 28 OS=Arabidopsis thaliana OX=3702 GN=COR28 PE=1 SV=1	399		hypothetical protein AT4G33980 [Arabidopsis thaliana]
AT1G49220	2	0	166	252	0.042556	0	3.719921	4.343249	9.72E-11	1.39E-09	6.986204478	up	--	--	Molecular Function: catalytic activity (GO:0003824);; Cellular Component: intrinsic component of membrane (GO:0031224);; Biological Process: protein modification by small protein conjugation (GO:0032446);; Molecular Function: transition metal ion binding (GO:0046914);;	K19040|2.85475e-165|ath:AT1G49220|RING/U-box superfamily protein	--	[O]	Posttranslational modification, protein turnover, chaperones	Ring finger domain;; RING-like zinc finger;; RING-H2 zinc finger domain;; Zinc finger, C3HC4 type (RING finger);; Zinc finger, C3HC4 type (RING finger)	sp|P0C034|ATL10_ARATH RING-H2 finger protein ATL10 OS=Arabidopsis thaliana OX=3702 GN=ATL10 PE=2 SV=1	O	Posttranslational modification, protein turnover, chaperones	RING/U-box superfamily protein [Arabidopsis thaliana]
AT5G42900	40	52	7379	10973	0.783988	0.743253	107.132461	122.233162	1.56E-235	4.36E-232	6.92870651	up	--	--	Biological Process: response to stress (GO:0006950);; Biological Process: response to abiotic stimulus (GO:0009628);; Cellular Component: intracellular membrane-bounded organelle (GO:0043231);;	--	--	--	--	--	sp|Q8L8T7|COR27_ARATH Cold-regulated protein 27 OS=Arabidopsis thaliana OX=3702 GN=COR27 PE=1 SV=1	S	Function unknown	cold regulated protein 27 [Arabidopsis thaliana]
AT4G33465	2	2	222	418	0.068094	0.038685	5.706032	8.235165	7.74E-17	1.93E-15	6.595117989	up	--	--	Biological Process: cell killing (GO:0001906);; Biological Process: cell communication (GO:0007154);; Biological Process: response to fungus (GO:0009620);;	--	--	--	--	Plant self-incompatibility response (SCRL) protein	sp|P82641|DF233_ARATH Putative defensin-like protein 233 OS=Arabidopsis thaliana OX=3702 GN=SCRL22 PE=2 SV=2	78		SCR-like 22 [Arabidopsis thaliana]
AT1G04570	36	53	5655	8087	0.407743	0.482015	45.694355	50.127399	7.83E-210	1.28E-206	6.563943303	up	[G]	Carbohydrate transport and metabolism	Cellular Component: chloroplast envelope (GO:0009941);; Cellular Component: intrinsic component of membrane (GO:0031224);; Biological Process: establishment of localization (GO:0051234);;	--	--	--	--	BT1 family	sp|F4I5Q2|FBT8_ARATH Probable folate-biopterin transporter 8, chloroplastic OS=Arabidopsis thaliana OX=3702 GN=At1g04570 PE=2 SV=1	S	Function unknown	Major facilitator superfamily protein [Arabidopsis thaliana]
AT4G25433	0	3	168	281	0	0.053724	3.850603	4.96137	7.94E-13	1.40E-11	6.515947295	up	--	--	Cellular Component: membrane (GO:0016020);; Biological Process: cell wall macromolecule metabolic process (GO:0044036);;	--	--	--	--	--	--	S	Function unknown	peptidoglycan-binding LysM domain-containing protein [Arabidopsis thaliana]
AT4G18422	12	17	1561	2599	0.594406	0.665727	55.201118	70.503563	2.20E-85	5.74E-83	6.446881672	up	--	--	Cellular Component: intrinsic component of membrane (GO:0031224);; Cellular Component: intracellular membrane-bounded organelle (GO:0043231);;	--	--	--	--	--	--	145		transmembrane protein [Arabidopsis thaliana]
AT1G51090	23	47	3305	5229	0.541709	0.886074	55.125122	66.902679	2.23E-141	1.40E-138	6.223668455	up	--	--	Biological Process: cation transport (GO:0006812);; Biological Process: response to fungus (GO:0009620);; Molecular Function: cation binding (GO:0043169);;	--	--	--	--	--	--	S	Function unknown	Heavy metal transport/detoxification superfamily protein [Arabidopsis thaliana]
AT3G11020	18	25	1728	2626	0.270936	0.31638	19.13195	22.307169	5.38E-99	1.91E-96	5.949954557	up	--	--	Molecular Function: regulatory region DNA binding (GO:0000975);; Molecular Function: nucleic acid binding transcription factor activity (GO:0001071);; Biological Process: transcription, DNA-templated (GO:0006351);; Biological Process: response to heat (GO:0009408);; Cellular Component: intracellular membrane-bounded organelle (GO:0043231);; Biological Process: gametophyte development (GO:0048229)…	K09286|0|ath:AT3G11020|DREB2B; DRE/CRT-binding protein 2B	--	--	--	AP2 domain	sp|O82133|DRE2B_ARATH Dehydration-responsive element-binding protein 2B OS=Arabidopsis thaliana OX=3702 GN=DREB2B PE=2 SV=1	K	Transcription	DRE/CRT-binding protein 2B [Arabidopsis thaliana]
AT3G15440	0	5	166	285	0	0.131971	4.015301	5.303636	7.63E-15	1.64E-13	5.789770581	up	--	--	Molecular Function: binding (GO:0005488);;	--	--	--	--	--	--	O	Posttranslational modification, protein turnover, chaperones	RING/U-box protein [Arabidopsis thaliana]
AT1G11210	108	227	11490	17869	2.19892	3.686439	162.651886	194.028458	1.76E-39	1.39E-37	5.76941271	up	--	--	Biological Process: response to stress (GO:0006950);; Cellular Component: intrinsic component of membrane (GO:0031224);;	--	--	--	--	Domain of unknown function (DUF4408)	--	S	Function unknown	cotton fiber protein, putative (DUF761) [Arabidopsis thaliana]
AT1G07050	12	25	1246	2013	0.185447	0.447598	17.235743	20.784865	4.02E-77	9.14E-75	5.751399873	up	--	--	Cellular Component: intracellular membrane-bounded organelle (GO:0043231);;	--	--	[K]	Transcription	CCT motif	sp|Q9LU68|CIA2_ARATH Protein CHLOROPLAST IMPORT APPARATUS 2 OS=Arabidopsis thaliana OX=3702 GN=CIA2 PE=1 SV=1	K	Transcription	CCT motif family protein [Arabidopsis thaliana]
AT3G22830	47	71	4703	5543	0.734763	0.887277	51.589821	46.635857	8.68E-197	1.13E-193	5.746457187	up	--	--	Molecular Function: nucleic acid binding transcription factor activity (GO:0001071);; Molecular Function: DNA binding (GO:0003677);; Biological Process: transcription, DNA-templated (GO:0006351);; Cellular Component: intracellular membrane-bounded organelle (GO:0043231);;	K09419|0|ath:AT3G22830|HSFA6B; heat shock transcription factor A6B	--	[K]	Transcription	HSF-type DNA-binding	sp|Q9LUH8|HFA6B_ARATH Heat stress transcription factor A-6b OS=Arabidopsis thaliana OX=3702 GN=HSFA6b PE=2 SV=1	K	Transcription	heat shock transcription factor A6B [Arabidopsis thaliana]
AT1G49720	231	239	16633	22014	3.634459	2.896125	177.581088	179.375103	0	0	5.649812581	up	--	--	Molecular Function: regulatory region DNA binding (GO:0000975);; Molecular Function: nucleic acid binding transcription factor activity (GO:0001071);; Biological Process: response to acid chemical (GO:0001101);; Biological Process: transcription, DNA-templated (GO:0006351);; Biological Process: hormone-mediated signaling pathway (GO:0009755);; Cellular Component: intracellular membrane-bounded or…	K14432|0|ath:AT1G49720|ABF1; abscisic acid responsive element-binding factor 1	Plant hormone signal transduction (ko04075)	--	--	bZIP transcription factor;; Basic region leucine zipper	sp|Q9M7Q5|AI5L4_ARATH ABSCISIC ACID-INSENSITIVE 5-like protein 4 OS=Arabidopsis thaliana OX=3702 GN=ABF1 PE=1 SV=1	K	Transcription	abscisic acid responsive element-binding factor 1 [Arabidopsis thaliana]
AT5G48250	198	238	13637	18986	2.704007	2.593667	130.048767	138.880508	2.18E-296	8.50E-293	5.516685025	up	--	--	Molecular Function: nucleic acid binding transcription factor activity (GO:0001071);; Cellular Component: membrane (GO:0016020);; Cellular Component: intracellular membrane-bounded organelle (GO:0043231);; Molecular Function: transition metal ion binding (GO:0046914);;	--	--	--	--	CCT motif;; B-box zinc finger	sp|Q9LUA9|COL10_ARATH Zinc finger protein CONSTANS-LIKE 10 OS=Arabidopsis thaliana OX=3702 GN=COL10 PE=1 SV=1	K	Transcription	B-box type zinc finger protein with CCT domain-containing protein [Arabidopsis thaliana]
AT2G42540	66	111	4987	6959	1.048723	1.425101	55.874653	59.864204	5.30E-181	5.18E-178	5.377821988	up	--	--	Biological Process: protein folding (GO:0006457);; Biological Process: response to osmotic stress (GO:0006970);; Biological Process: signal transduction (GO:0007165);; Biological Process: response to heat (GO:0009408);; Biological Process: response to cold (GO:0009409);; Biological Process: response to water deprivation (GO:0009414);; Cellular Component: plastid envelope (GO:0009526);; Cellular C…	--	--	--	--	--	sp|Q42512|CR15A_ARATH Protein COLD-REGULATED 15A, chloroplastic OS=Arabidopsis thaliana OX=3702 GN=COR15A PE=1 SV=1	C	Energy production and conversion	cold-regulated 15a [Arabidopsis thaliana]
AT1G61800	33	74	2343	4154	0.4592	0.8418	23.507906	31.979463	2.26E-24	9.03E-23	5.232549737	up	--	--	Biological Process: response to light intensity (GO:0009642);; Biological Process: response to hexose (GO:0009746);; Cellular Component: chloroplast envelope (GO:0009941);; Molecular Function: hexose phosphate transmembrane transporter activity (GO:0015119);; Molecular Function: secondary active transmembrane transporter activity (GO:0015291);; Biological Process: hexose phosphate transport (GO:0…	K15283|0|ath:AT1G61800|GPT2; glucose-6-phosphate/phosphate translocator 2	--	[GE]	Carbohydrate transport and metabolism;; Amino acid transport and metabolism	Triose-phosphate Transporter family;; EamA-like transporter family	sp|Q94B38|GPT2_ARATH Glucose-6-phosphate/phosphate translocator 2, chloroplastic OS=Arabidopsis thaliana OX=3702 GN=GPT2 PE=2 SV=2	EG	Amino acid transport and metabolism;; Carbohydrate transport and metabolism	glucose-6-phosphate/phosphate translocator 2 [Arabidopsis thaliana]
AT4G34950	163	180	8036	12220	1.777495	1.566118	61.10503	71.272568	3.73E-207	5.60E-204	5.166451454	up	--	--	Cellular Component: intrinsic component of membrane (GO:0031224);;	--	--	--	--	Nodulin-like	sp|F4I9E1|NFD4_ARATH Protein NUCLEAR FUSION DEFECTIVE 4 OS=Arabidopsis thaliana OX=3702 GN=NFD4 PE=3 SV=1	S	Function unknown	hypothetical protein AXX17_AT4G39930 [Arabidopsis thaliana]
AT3G55580	16	27	1006	1306	0.221523	0.301123	9.98938	9.944179	1.24E-68	2.40E-66	5.049536785	up	[DZ]	Cell cycle control, cell division, chromosome partitioning;; Cytoskeleton	--	--	--	[S]	Function unknown	Regulator of chromosome condensation (RCC1) repeat;; Regulator of chromosome condensation (RCC1) repeat	sp|Q9FN03|UVR8_ARATH Ultraviolet-B receptor UVR8 OS=Arabidopsis thaliana OX=3702 GN=UVR8 PE=1 SV=1	DZ	Cell cycle control, cell division, chromosome partitioning;; Cytoskeleton	Regulator of chromosome condensation (RCC1) family protein [Arabidopsis thaliana]
AT1G66060	4	8	256	393	0.060857	0.093043	2.716123	3.193139	7.62E-23	2.84E-21	5.04906021	up	--	--	Cellular Component: plastid (GO:0009536);;	--	--	--	--	Family of unknown function (DUF577)	--	S	Function unknown	hypothetical protein (DUF577) [Arabidopsis thaliana]
AT1G49230	25	50	1689	2323	0.620119	0.998703	29.687925	31.31472	1.35E-96	4.56E-94	5.043938583	up	--	--	Cellular Component: intrinsic component of membrane (GO:0031224);; Molecular Function: transition metal ion binding (GO:0046914);;	K19040|1.41318e-135|ath:AT1G49230|RING/U-box superfamily protein	--	[O]	Posttranslational modification, protein turnover, chaperones	Ring finger domain;; RING-like zinc finger;; Zinc finger, C3HC4 type (RING finger);; RING-H2 zinc finger domain;; Zinc finger, C3HC4 type (RING finger)	sp|Q6NQG7|ATL78_ARATH RING-H2 finger protein ATL78 OS=Arabidopsis thaliana OX=3702 GN=ATL78 PE=2 SV=1	O	Posttranslational modification, protein turnover, chaperones	ATL78 [Arabidopsis thaliana]
AT3G07650	221	311	11689	16558	2.680594	3.005298	99.710549	108.150879	4.85E-233	1.18E-229	5.02774351	up	--	--	Molecular Function: nucleic acid binding transcription factor activity (GO:0001071);; Biological Process: transcription, DNA-templated (GO:0006351);; Cellular Component: intracellular membrane-bounded organelle (GO:0043231);; Molecular Function: transition metal ion binding (GO:0046914);; Biological Process: rhythmic process (GO:0048511);; Biological Process: long-day photoperiodism, flowering (G…	--	--	--	--	CCT motif;; B-box zinc finger	sp|Q9SSE5|COL9_ARATH Zinc finger protein CONSTANS-LIKE 9 OS=Arabidopsis thaliana OX=3702 GN=COL9 PE=1 SV=1	K	Transcription	CONSTANS-like 9 [Arabidopsis thaliana]
AT3G05800	147	194	6987	10283	3.008024	3.158479	99.473343	112.29567	4.37E-196	5.33E-193	4.95391427	up	--	--	Molecular Function: nucleic acid binding transcription factor activity (GO:0001071);; Molecular Function: protein binding (GO:0005515);; Biological Process: transcription, DNA-templated (GO:0006351);; Cellular Component: intracellular membrane-bounded organelle (GO:0043231);; Biological Process: steroid hormone mediated signaling pathway (GO:0043401);;	--	--	--	--	--	sp|Q9M9L6|BH150_ARATH Transcription factor bHLH150 OS=Arabidopsis thaliana OX=3702 GN=BHLH150 PE=1 SV=1	K	Transcription	AtBS1(activation-tagged BRI1 suppressor 1)-interacting factor 1 [Arabidopsis thaliana]
AT1G70420	252	407	13147	19802	4.908669	6.312571	178.090088	205.760666	1.33E-185	1.44E-182	4.944814706	up	--	--	Biological Process: response to abiotic stimulus (GO:0009628);; Cellular Component: intracellular membrane-bounded organelle (GO:0043231);;	--	--	--	--	Protein of unknown function (DUF1645)	--	S	Function unknown	DNA ligase-like protein, putative (DUF1645) [Arabidopsis thaliana]
AT2G40340	19	48	1184	1980	0.216812	0.561217	11.912382	15.462068	2.93E-67	5.30E-65	4.860077309	up	--	--	--	--	--	--	--	AP2 domain	sp|Q8LFR2|DRE2C_ARATH Dehydration-responsive element-binding protein 2C OS=Arabidopsis thaliana OX=3702 GN=DREB2C PE=2 SV=2	K	Transcription	Integrase-type DNA-binding superfamily protein [Arabidopsis thaliana]
AT1G17665	31	28	1076	1555	0.568878	0.414203	13.913335	15.430759	5.42E-72	1.14E-69	4.762105406	up	--	--	Cellular Component: plastid (GO:0009536);; Cellular Component: intrinsic component of membrane (GO:0031224);;	--	--	[R]	General function prediction only	--	--	I	Lipid transport and metabolism	CA-responsive protein [Arabidopsis thaliana]
AT5G52310	1428	1823	62155	80035	13.340241	13.585068	403.76886	398.811798	0	0	4.750510357	up	--	--	Biological Process: hyperosmotic response (GO:0006972);; Biological Process: response to oxidative stress (GO:0006979);; Biological Process: response to water deprivation (GO:0009414);; Biological Process: response to symbiont (GO:0009608);; Biological Process: response to carbohydrate (GO:0009743);; Cellular Component: intracellular membrane-bounded organelle (GO:0043231);; Biological Process: r…	--	--	--	--	--	sp|Q06738|RD29A_ARATH Low-temperature-induced 78 kDa protein OS=Arabidopsis thaliana OX=3702 GN=RD29A PE=1 SV=2	S	Function unknown	low-temperature-responsive protein 78 (LTI78) / desiccation-responsive protein 29A (RD29A) [Arabidopsis thaliana]
AT3G50310	21	19	656	1075	0.34652	0.257461	7.834652	9.856225	2.52E-49	2.50E-47	4.711702436	up	[T]	Signal transduction mechanisms	--	--	--	[T]	Signal transduction mechanisms	Protein kinase domain;; Protein tyrosine and serine/threonine kinase	sp|Q9SND6|M3K20_ARATH Mitogen-activated protein kinase kinase kinase 20 OS=Arabidopsis thaliana OX=3702 GN=MAPKKK20 PE=1 SV=1	T	Signal transduction mechanisms	mitogen-activated protein kinase kinase kinase 20 [Arabidopsis thaliana]
AT4G31540	15	6	387	519	0.117946	0.036162	2.171642	2.231949	2.55E-30	1.33E-28	4.707985933	up	--	--	Cellular Component: cytoplasm (GO:0005737);; Biological Process: exocytosis (GO:0006887);; Cellular Component: protein complex (GO:0043234);;	K07195|0|ath:AT4G31540|EXO70G1; exocyst subunit exo70 family protein G1	--	[U]	Intracellular trafficking, secretion, and vesicular transport	Exo70 exocyst complex subunit	sp|Q9LZD3|E70A1_ARATH Exocyst complex component EXO70A1 OS=Arabidopsis thaliana OX=3702 GN=EXO70A1 PE=1 SV=1	U	Intracellular trafficking, secretion, and vesicular transport	exocyst subunit exo70 family protein G1 [Arabidopsis thaliana]
AT4G33467	29	48	1117	2030	1.022253	1.395063	28.807912	40.187787	1.04E-65	1.82E-63	4.637413079	up	--	--	--	--	--	--	--	--	--	172		hypothetical protein AT4G33467 [Arabidopsis thaliana]
AT1G09350	22	44	1183	1382	0.452047	0.586939	14.1467	12.701213	1.27E-71	2.64E-69	4.592728262	up	[M]	Cell wall/membrane/envelope biogenesis	Biological Process: response to stress (GO:0006950);; Molecular Function: UDP-galactosyltransferase activity (GO:0035250);; Molecular Function: cation binding (GO:0043169);; Cellular Component: intracellular part (GO:0044424);; Biological Process: single-organism biosynthetic process (GO:0044711);;	K18819|0|ath:AT1G09350|GolS3; galactinol synthase 3	Galactose metabolism (ko00052)	[G]	Carbohydrate transport and metabolism	Glycosyl transferase family 8	sp|O80518|GOLS3_ARATH Galactinol synthase 3 OS=Arabidopsis thaliana OX=3702 GN=GOLS3 PE=1 SV=1	G	Carbohydrate transport and metabolism	galactinol synthase 3 [Arabidopsis thaliana]
AT3G15750	84	85	2573	3883	1.803353	1.446936	40.842156	47.38142	4.14E-116	2.07E-113	4.536432091	up	--	--	--	--	--	[S]	Function unknown	Essential protein Yae1, N terminal	--	S	Function unknown	Essential protein Yae1, N-terminal [Arabidopsis thaliana]
AT5G54470	142	254	6179	7772	3.052673	4.360316	92.7761	89.51902	6.53E-144	4.25E-141	4.453266706	up	--	--	Molecular Function: nucleic acid binding transcription factor activity (GO:0001071);; Biological Process: transcription, DNA-templated (GO:0006351);; Biological Process: response to stress (GO:0006950);; Cellular Component: intracellular membrane-bounded organelle (GO:0043231);; Molecular Function: transition metal ion binding (GO:0046914);; Biological Process: gametophyte development (GO:0048229…	--	--	--	--	--	sp|Q9LRM4|MIP1B_ARATH B-box domain protein 31 OS=Arabidopsis thaliana OX=3702 GN=MIP1B PE=2 SV=1	S	Function unknown	B-box type zinc finger family protein [Arabidopsis thaliana]
AT4G36010	214	294	7181	10698	3.339255	3.671627	78.171333	89.333038	4.98E-164	3.74E-161	4.430516396	up	--	--	Cellular Component: intrinsic component of membrane (GO:0031224);; Biological Process: response to external biotic stimulus (GO:0043207);;	--	--	--	--	Thaumatin family	sp|A0A1P8B554|THLP1_ARATH Thaumatin-like protein 1 OS=Arabidopsis thaliana OX=3702 GN=TLP1 PE=2 SV=1	S	Function unknown	Pathogenesis-related thaumatin superfamily protein [Arabidopsis thaliana]
AT1G53035	57	85	2096	2860	1.382647	1.665405	35.828167	37.489738	1.49E-107	6.46E-105	4.42391854	up	--	--	Cellular Component: plastid (GO:0009536);; Cellular Component: intrinsic component of membrane (GO:0031224);;	--	--	--	--	--	--	303		transmembrane protein [Arabidopsis thaliana]
AT4G24410	3	3	90	120	0.139677	0.116611	3.029426	3.11724	3.76E-09	4.51E-08	4.420909981	up	--	--	--	--	--	--	--	--	--	--	--	hypothetical protein AT4G24410 [Arabidopsis thaliana]
AT4G06746	16	11	381	542	0.388467	0.203515	6.459112	7.05501	5.20E-31	2.81E-29	4.375514883	up	--	--	Biological Process: phosphorelay signal transduction system (GO:0000160);; Molecular Function: nucleic acid binding transcription factor activity (GO:0001071);; Molecular Function: nucleic acid binding (GO:0003676);; Biological Process: transcription, DNA-templated (GO:0006351);; Cellular Component: intracellular membrane-bounded organelle (GO:0043231);;	K09286|7.48061e-82|ath:AT4G06746|RAP2.9; related to AP2 9	--	--	--	AP2 domain	sp|Q8W3M3|RAP29_ARATH Ethylene-responsive transcription factor RAP2-9 OS=Arabidopsis thaliana OX=3702 GN=RAP2-9 PE=2 SV=1	K	Transcription	related to AP2 9 [Arabidopsis thaliana]
AT4G11590	2	8	141	193	0.026681	0.122576	2.035131	2.135674	3.78E-13	6.94E-12	4.370846317	up	--	--	Biological Process: protein modification by small protein conjugation (GO:0032446);; Cellular Component: intracellular membrane-bounded organelle (GO:0043231);;	--	--	--	--	F-box associated domain;; F-box domain	sp|Q9T0C7|FB231_ARATH F-box protein At4g11590 OS=Arabidopsis thaliana OX=3702 GN=At4g11590 PE=1 SV=1	S	Function unknown	F-box associated ubiquitination effector family protein [Arabidopsis thaliana]
AT2G39920	35	49	998	1759	0.734253	0.888597	15.865424	21.66626	1.69E-60	2.27E-58	4.318440539	up	--	--	Biological Process: response to metal ion (GO:0010038);; Cellular Component: intrinsic component of membrane (GO:0031224);;	--	--	--	--	HAD superfamily, subfamily IIIB (Acid phosphatase)	sp|O04195|Y2992_ARATH Uncharacterized protein At2g39920 OS=Arabidopsis thaliana OX=3702 GN=At2g39920 PE=2 SV=2	S	Function unknown	HAD superfamily, subfamily IIIB acid phosphatase [Arabidopsis thaliana]
AT1G67980	3	9	139	228	0.065532	0.147833	2.14086	2.693367	8.74E-14	1.70E-12	4.231747792	up	[R]	General function prediction only	Cellular Component: cytoplasm (GO:0005737);; Molecular Function: O-methyltransferase activity (GO:0008171);; Biological Process: phenylpropanoid biosynthetic process (GO:0009699);; Molecular Function: cation binding (GO:0043169);;	K00588|5.20022e-167|ath:AT1G67980|CCOAMT; caffeoyl-CoA 3-O-methyltransferase	Phenylpropanoid biosynthesis (ko00940);; Flavonoid biosynthesis (ko00941);; Stilbenoid, diarylheptanoid and gingerol biosynthesis (ko00945)	[Q]	Secondary metabolites biosynthesis, transport and catabolism	O-methyltransferase;; Methyltransferase domain	sp|Q9C9W3|CAMT1_ARATH Putative caffeoyl-CoA O-methyltransferase At1g67980 OS=Arabidopsis thaliana OX=3702 GN=At1g67980 PE=2 SV=1	Q	Secondary metabolites biosynthesis, transport and catabolism	caffeoyl-CoA 3-O-methyltransferase [Arabidopsis thaliana]
AT3G51400	26	50	910	1351	0.575181	0.89124	14.22576	16.198639	4.13E-57	4.98E-55	4.194445267	up	--	--	Cellular Component: intracellular membrane-bounded organelle (GO:0043231);;	--	--	--	--	Arabidopsis protein of unknown function	sp|Q7XA86|ZDH11_ARATH Protein S-acyltransferase 10 OS=Arabidopsis thaliana OX=3702 GN=PAT10 PE=1 SV=1	S	Function unknown	hypothetical protein (DUF241) [Arabidopsis thaliana]
AT4G04450	59	40	1106	1897	0.673806	0.341918	8.776911	11.801546	5.53E-57	6.63E-55	4.18294067	up	--	--	Molecular Function: regulatory region DNA binding (GO:0000975);; Molecular Function: nucleic acid binding transcription factor activity (GO:0001071);; Biological Process: transcription, DNA-templated (GO:0006351);; Cellular Component: intracellular membrane-bounded organelle (GO:0043231);;	--	--	--	--	WRKY DNA -binding domain	sp|Q9XEC3|WRK42_ARATH WRKY transcription factor 42 OS=Arabidopsis thaliana OX=3702 GN=WRKY42 PE=1 SV=1	K	Transcription	unnamed protein product [Arabidopsis thaliana]
AT4G34550	32	61	1105	1572	0.592892	0.930664	14.755453	16.099276	2.22E-64	3.59E-62	4.149814938	up	--	--	--	--	--	--	--	--	sp|Q84V03|FB348_ARATH F-box protein At2g16365 OS=Arabidopsis thaliana OX=3702 GN=At2g16365 PE=2 SV=2	S	Function unknown	F-box protein [Arabidopsis thaliana]
AT5G17030	0	6	77	74	0	0.073311	0.816894	0.605837	1.44E-06	1.20E-05	4.00237732	up	[G]	Carbohydrate transport and metabolism	--	--	--	[GC]	Carbohydrate transport and metabolism;; Energy production and conversion	UDP-glucoronosyl and UDP-glucosyl transferase	sp|Q9LFK0|U78D3_ARATH UDP-glycosyltransferase 78D3 OS=Arabidopsis thaliana OX=3702 GN=UGT78D3 PE=2 SV=1	CG	Energy production and conversion;; Carbohydrate transport and metabolism	UDP-glucosyl transferase 78D3 [Arabidopsis thaliana]
MSTRG.13654	155	212	3987	5280	1.385708	1.540315	28.855056	33.10856	8.51E-134	5.04E-131	3.957797996	up	--	--	--	--	--	--	--	--	sp|Q9LEX8|Y3093_ARATH Uncharacterized protein At3g60930, chloroplastic OS=Arabidopsis thaliana OX=3702 GN=At3g60930 PE=1 SV=1	L	Replication, recombination and repair	RecName: Full=Uncharacterized protein At3g60930, chloroplastic; Flags: Precursor
AT1G68500	53	44	1024	1458	1.301288	0.849356	17.546535	19.172693	1.65E-60	2.26E-58	3.957017139	up	--	--	--	--	--	--	--	--	--	137		hypothetical protein AT1G68500 [Arabidopsis thaliana]
AT1G78600	836	1299	21122	32217	12.492489	15.499544	230.494202	269.979316	3.89E-129	2.23E-126	3.943342877	up	--	--	Molecular Function: nucleic acid binding transcription factor activity (GO:0001071);; Molecular Function: DNA binding (GO:0003677);; Biological Process: transcription, DNA-templated (GO:0006351);; Biological Process: porphyrin-containing compound biosynthetic process (GO:0006779);; Biological Process: photomorphogenesis (GO:0009640);; Biological Process: plastid organization (GO:0009657);; Biolog…	--	--	--	--	B-box zinc finger	sp|Q9SYM2|BBX22_ARATH B-box zinc finger protein 22 OS=Arabidopsis thaliana OX=3702 GN=BBX22 PE=1 SV=2	K	Transcription	light-regulated zinc finger protein 1 [Arabidopsis thaliana]
AT2G26560	131	228	3006	5683	1.979854	2.746603	31.626987	45.86462	5.25E-69	1.02E-66	3.887868276	up	[R]	General function prediction only	Biological Process: response to hypoxia (GO:0001666);; Biological Process: immune effector process (GO:0002252);; Biological Process: fatty acid biosynthetic process (GO:0006633);; Cellular Component: plastid (GO:0009536);; Biological Process: response to metal ion (GO:0010038);; Molecular Function: lipase activity (GO:0016298);; Biological Process: cellular response to stress (GO:0033554);;	--	--	[I]	Lipid transport and metabolism	Patatin-like phospholipase	sp|O48723|PLP2_ARATH Patatin-like protein 2 OS=Arabidopsis thaliana OX=3702 GN=PLP2 PE=1 SV=1	I	Lipid transport and metabolism	phospholipase A 2A [Arabidopsis thaliana]
AT2G31360	1934	2331	42716	59661	28.256517	27.167255	433.914246	480.185287	3.17E-195	3.64E-192	3.876577699	up	[I]	Lipid transport and metabolism	Biological Process: very long-chain fatty acid metabolic process (GO:0000038);; Biological Process: fatty acid biosynthetic process (GO:0006633);; Molecular Function: oxidoreductase activity, acting on paired donors, with incorporation or reduction of molecular oxygen (GO:0016705);; Cellular Component: intrinsic component of membrane (GO:0031224);; Cellular Component: intracellular membrane-bound…	K23119|0|ath:AT2G31360|ADS2; 16:0delta9 desaturase 2	--	[I]	Lipid transport and metabolism	Fatty acid desaturase	sp|Q9SID2|ADS2_ARATH Delta-9 acyl-lipid desaturase 2 OS=Arabidopsis thaliana OX=3702 GN=ADS2 PE=2 SV=2	I	Lipid transport and metabolism	16:0delta9 desaturase 2 [Arabidopsis thaliana]
AT5G41590	41	80	1204	1648	1.105365	1.712875	22.709784	23.847651	5.24E-62	7.81E-60	3.866173855	up	--	--	--	--	--	--	--	LURP-one-related	sp|A0MFL4|LOR17_ARATH Protein LURP-one-related 17 OS=Arabidopsis thaliana OX=3702 GN=At5g41590 PE=2 SV=2	S	Function unknown	LURP-one-like protein (DUF567) [Arabidopsis thaliana]
AT5G47060	363	545	9466	11747	7.952905	9.514845	143.54855	136.697394	2.99E-151	2.02E-148	3.855707288	up	--	--	Cellular Component: intracellular membrane-bounded organelle (GO:0043231);;	--	--	--	--	zinc-finger of the FCS-type, C2-C2	sp|Q9FGQ9|FLZ1_ARATH FCS-Like Zinc finger 1 OS=Arabidopsis thaliana OX=3702 GN=FLZ1 PE=1 SV=1	S	Function unknown	hypothetical protein (DUF581) [Arabidopsis thaliana]
AT2G40080	222	292	4753	6598	8.357565	8.778561	124.560776	132.649002	8.76E-129	4.89E-126	3.760475819	up	--	--	Biological Process: phototransduction (GO:0007602);; Biological Process: circadian rhythm (GO:0007623);; Biological Process: response to red or far red light (GO:0009639);; Biological Process: photoperiodism (GO:0009648);; Biological Process: flower development (GO:0009908);; Cellular Component: intracellular membrane-bounded organelle (GO:0043231);; Molecular Function: protein dimerization activ…	--	--	--	--	Early Flowering 4 domain	sp|O04211|ELF4_ARATH Protein EARLY FLOWERING 4 OS=Arabidopsis thaliana OX=3702 GN=ELF4 PE=1 SV=1	S	Function unknown	EARLY FLOWERING-like protein (DUF1313) [Arabidopsis thaliana]
AT3G05660	15	20	301	451	0.113154	0.121554	1.631165	1.874685	2.74E-24	1.09E-22	3.715213553	up	[K]	Transcription	Biological Process: phosphate-containing compound metabolic process (GO:0006796);; Biological Process: response to stress (GO:0006950);; Biological Process: cell communication (GO:0007154);; Cellular Component: plastid (GO:0009536);; Molecular Function: transferase activity, transferring phosphorus-containing groups (GO:0016772);; Cellular Component: intrinsic component of membrane (GO:0031224);;	--	--	[R]	General function prediction only	Leucine rich repeat;; Leucine Rich repeats (2 copies);; Leucine Rich Repeat;; Leucine Rich repeat;; Leucine rich repeat N-terminal domain	sp|F4J8G2|RLP33_ARATH Receptor-like protein 33 OS=Arabidopsis thaliana OX=3702 GN=RLP33 PE=3 SV=1	T	Signal transduction mechanisms	receptor like protein 33 [Arabidopsis thaliana]
AT3G44450	58	98	1301	1975	1.231396	1.662449	19.311646	22.490202	1.02E-61	1.50E-59	3.690415587	up	--	--	Biological Process: response to abiotic stimulus (GO:0009628);; Cellular Component: intracellular membrane-bounded organelle (GO:0043231);;	--	--	--	--	--	sp|Q9M280|BIC2_ARATH Protein BIC2 OS=Arabidopsis thaliana OX=3702 GN=BIC2 PE=4 SV=1	236		hypothetical protein AT3G44450 [Arabidopsis thaliana]
AT1G66700	23	33	521	647	0.412176	0.469397	6.493277	6.18599	5.80E-36	3.85E-34	3.685082032	up	--	--	Biological Process: metabolic process (GO:0008152);; Molecular Function: methyltransferase activity (GO:0008168);;	--	--	--	--	SAM dependent carboxyl methyltransferase	sp|Q9C9M3|PXMT1_ARATH Paraxanthine methyltransferase 1 OS=Arabidopsis thaliana OX=3702 GN=PXMT1 PE=2 SV=1	S	Function unknown	S-adenosyl-L-methionine-dependent methyltransferases superfamily protein [Arabidopsis thaliana]
AT5G17460	721	894	14311	19532	7.543457	7.66827	106.562135	111.839128	3.66E-166	2.86E-163	3.68356939	up	--	--	--	--	--	--	--	--	--	549		glutamyl-tRNA (Gln) amidotransferase subunit C [Arabidopsis thaliana]
AT1G64890	154	186	2927	4034	2.04623	1.976653	27.115797	28.670551	4.87E-106	1.98E-103	3.647949902	up	[G]	Carbohydrate transport and metabolism	Cellular Component: plastid (GO:0009536);; Cellular Component: intrinsic component of membrane (GO:0031224);; Biological Process: establishment of localization (GO:0051234);;	--	--	--	--	BT1 family;; Major Facilitator Superfamily;; PUCC protein	sp|Q9XIQ7|FBT7_ARATH Probable folate-biopterin transporter 7 OS=Arabidopsis thaliana OX=3702 GN=At1g64890 PE=2 SV=1	S	Function unknown	Major facilitator superfamily protein [Arabidopsis thaliana]
AT1G77120	269	295	4796	6790	4.195032	3.666762	52.008713	56.487713	3.13E-121	1.65E-118	3.646738708	up	[R]	General function prediction only	Biological Process: response to reactive oxygen species (GO:0000302);; Biological Process: response to acid chemical (GO:0001101);; Cellular Component: cytoplasm (GO:0005737);; Biological Process: response to osmotic stress (GO:0006970);; Biological Process: response to metal ion (GO:0010038);; Biological Process: response to purine-containing compound (GO:0014074);; Biological Process: energy de…	K18857|0|ath:AT1G77120|ADH1; alcohol dehydrogenase 1	Glycolysis / Gluconeogenesis (ko00010);; Fatty acid degradation (ko00071);; Tyrosine metabolism (ko00350);; alpha-Linolenic acid metabolism (ko00592);; Pyruvate metabolism (ko00620)	[Q]	Secondary metabolites biosynthesis, transport and catabolism	Zinc-binding dehydrogenase;; Alcohol dehydrogenase GroES-like domain	sp|P06525|ADH1_ARATH Alcohol dehydrogenase class-P OS=Arabidopsis thaliana OX=3702 GN=ADH1 PE=1 SV=2	Q	Secondary metabolites biosynthesis, transport and catabolism	alcohol dehydrogenase 1 [Arabidopsis thaliana]
AT3G47660	4	4	70	91	0.029372	0.023353	0.426769	0.398292	5.67E-07	5.06E-06	3.622964851	up	[DZ]	Cell cycle control, cell division, chromosome partitioning;; Cytoskeleton	Molecular Function: Ras GTPase binding (GO:0017016);; Molecular Function: cation binding (GO:0043169);;	--	--	--	--	Regulator of chromosome condensation (RCC1) repeat;; Regulator of chromosome condensation (RCC1) repeat;; FYVE zinc finger	sp|Q947D2|PRAF1_ARATH PH, RCC1 and FYVE domains-containing protein 1 OS=Arabidopsis thaliana OX=3702 GN=PRAF1 PE=1 SV=1	DZ	Cell cycle control, cell division, chromosome partitioning;; Cytoskeleton	Regulator of chromosome condensation (RCC1) family protein [Arabidopsis thaliana]
AT5G50450	300	437	5984	8762	5.090267	5.912595	70.704979	79.41452	2.69E-111	1.22E-108	3.620360699	up	--	--	Molecular Function: cation binding (GO:0043169);;	--	--	--	--	MYND finger	sp|Q9FK27|FB342_ARATH F-box protein At5g50450 OS=Arabidopsis thaliana OX=3702 GN=At5g50450 PE=2 SV=1	S	Function unknown	HCP-like superfamily protein with MYND-type zinc finger [Arabidopsis thaliana]
AT1G78440	17	47	579	666	0.314725	0.710171	7.639259	6.733074	9.71E-32	5.36E-30	3.607530607	up	[Q]	Secondary metabolites biosynthesis, transport and catabolism	Biological Process: gibberellin metabolic process (GO:0009685);; Molecular Function: gibberellin 2-beta-dioxygenase activity (GO:0045543);; Molecular Function: transition metal ion binding (GO:0046914);;	K04125|0|ath:AT1G78440|ATGA2OX1; gibberellin 2-beta-dioxygenase	Diterpenoid biosynthesis (ko00904)	[QR]	Secondary metabolites biosynthesis, transport and catabolism;; General function prediction only	2OG-Fe(II) oxygenase superfamily;; non-haem dioxygenase in morphine synthesis N-terminal	sp|Q8LEA2|G2OX1_ARATH Gibberellin 2-beta-dioxygenase 1 OS=Arabidopsis thaliana OX=3702 GN=GA2OX1 PE=2 SV=2	Q	Secondary metabolites biosynthesis, transport and catabolism	gibberellin 2-beta-dioxygenase [Arabidopsis thaliana]
AT1G28050	206	198	3245	4821	2.642308	2.031579	29.021322	33.077991	1.17E-92	3.58E-90	3.59693755	up	--	--	Molecular Function: nucleic acid binding transcription factor activity (GO:0001071);; Biological Process: transcription, DNA-templated (GO:0006351);; Cellular Component: intracellular membrane-bounded organelle (GO:0043231);; Molecular Function: transition metal ion binding (GO:0046914);;	--	--	--	--	CCT motif;; B-box zinc finger	sp|Q9C7E8|COL15_ARATH Zinc finger protein CONSTANS-LIKE 15 OS=Arabidopsis thaliana OX=3702 GN=COL15 PE=1 SV=1	K	Transcription	B-box type zinc finger protein with CCT domain-containing protein [Arabidopsis thaliana]
AT1G22250	79	83	1236	1860	2.384231	2.013222	26.138367	30.161108	1.38E-61	2.02E-59	3.538579931	up	--	--	Cellular Component: intracellular membrane-bounded organelle (GO:0043231);;	--	--	--	--	--	--	399		hypothetical protein AT1G22250 [Arabidopsis thaliana]
AT5G37260	1591	2120	29425	39512	40.391678	42.929474	519.413818	535.000183	3.23E-158	2.34E-155	3.515067563	up	--	--	Molecular Function: nucleic acid binding transcription factor activity (GO:0001071);; Biological Process: response to acid chemical (GO:0001101);; Molecular Function: nucleic acid binding (GO:0003676);; Biological Process: transcription, DNA-templated (GO:0006351);; Biological Process: response to osmotic stress (GO:0006970);; Biological Process: response to hormone (GO:0009725);; Biological Proc…	--	--	[O]	Posttranslational modification, protein turnover, chaperones	Myb-like DNA-binding domain	sp|F4K5X6|RVE2_ARATH Protein REVEILLE 2 OS=Arabidopsis thaliana OX=3702 GN=RVE2 PE=1 SV=1	K	Transcription	Homeodomain-like superfamily protein [Arabidopsis thaliana]
AT2G40130	103	104	1741	2117	0.787715	0.630808	9.406622	8.780609	1.03E-78	2.44E-76	3.513859101	up	[O]	Posttranslational modification, protein turnover, chaperones	Molecular Function: purine ribonucleoside binding (GO:0032550);; Biological Process: macromolecule metabolic process (GO:0043170);;	--	--	[O]	Posttranslational modification, protein turnover, chaperones	AAA domain (Cdc48 subfamily)	sp|F4IGZ2|SMXL8_ARATH Protein SMAX1-LIKE 8 OS=Arabidopsis thaliana OX=3702 GN=SMXL8 PE=1 SV=1	O	Posttranslational modification, protein turnover, chaperones	Double Clp-N motif-containing P-loop nucleoside triphosphate hydrolases superfamily protein [Arabidopsis thaliana]
AT1G26790	41	81	987	1223	0.730739	1.150195	12.359945	11.751182	1.34E-48	1.33E-46	3.49334896	up	--	--	Molecular Function: nucleic acid binding (GO:0003676);; Biological Process: transcription, DNA-templated (GO:0006351);; Cellular Component: intrinsic component of membrane (GO:0031224);;	--	--	--	--	Dof domain, zinc finger	sp|Q9LQX4|DOF13_ARATH Dof zinc finger protein DOF1.3 OS=Arabidopsis thaliana OX=3702 GN=DOF1.3 PE=3 SV=1	K	Transcription	Dof-type zinc finger DNA-binding family protein [Arabidopsis thaliana]
AT3G28880	39	43	646	862	0.599202	0.528178	6.960672	7.121169	2.20E-41	1.84E-39	3.492661122	up	[T]	Signal transduction mechanisms	--	--	--	[R]	General function prediction only	Ankyrin repeats (many copies);; Ankyrin repeats (3 copies);; Ankyrin repeats (many copies);; Ankyrin repeat;; Ankyrin repeat;; OST-HTH/LOTUS domain	sp|Q08DV6|ASB3_BOVIN Ankyrin repeat and SOCS box protein 3 OS=Bos taurus OX=9913 GN=ASB3 PE=2 SV=1	S	Function unknown	unnamed protein product [Arabidopsis thaliana]
AT1G56300	251	386	4634	6790	3.671807	4.474835	52.665173	59.828345	5.85E-93	1.82E-90	3.464953975	up	[O]	Posttranslational modification, protein turnover, chaperones	Cellular Component: intracellular membrane-bounded organelle (GO:0043231);;	--	--	[S]	Function unknown	Protein similar to CwfJ C-terminus 1;; Protein similar to CwfJ C-terminus 2;; DnaJ domain	sp|Q28C44|C19L2_XENTR CWF19-like protein 2 OS=Xenopus tropicalis OX=8364 GN=cwf19l2 PE=2 SV=1	S	Function unknown	hypothetical protein AXX17_AT1G50990 [Arabidopsis thaliana]
AT1G73810	18	45	415	654	0.289399	0.590075	4.746678	5.740773	2.27E-25	9.44E-24	3.39094447	up	--	--	Molecular Function: UDP-glycosyltransferase activity (GO:0008194);; Cellular Component: intrinsic component of membrane (GO:0031224);;	--	--	--	--	Core-2/I-Branching enzyme	sp|Q65XS5|BC10_ORYSJ Glycosyltransferase BC10 OS=Oryza sativa subsp. japonica OX=39947 GN=BC10 PE=1 SV=1	S	Function unknown	Core-2/I-branching beta-1,6-N-acetylglucosaminyltransferase family protein [Arabidopsis thaliana]
AT4G33070	106	210	2300	2924	1.182737	1.878172	17.973299	17.527815	4.39E-62	6.60E-60	3.365710178	up	[GHR]	Carbohydrate transport and metabolism;; Coenzyme transport and metabolism;; General function prediction only	Molecular Function: carbon-carbon lyase activity (GO:0016830);; Molecular Function: vitamin binding (GO:0019842);; Molecular Function: metal ion binding (GO:0046872);;	K01568|0|ath:AT4G33070|Thiamine pyrophosphate dependent pyruvate decarboxylase family protein	Glycolysis / Gluconeogenesis (ko00010)	[EH]	Amino acid transport and metabolism;; Coenzyme transport and metabolism	Thiamine pyrophosphate enzyme, N-terminal TPP binding domain;; Thiamine pyrophosphate enzyme, central domain;; Thiamine pyrophosphate enzyme, C-terminal TPP binding domain	sp|O82647|PDC1_ARATH Pyruvate decarboxylase 1 OS=Arabidopsis thaliana OX=3702 GN=PDC1 PE=2 SV=1	EH	Amino acid transport and metabolism;; Coenzyme transport and metabolism	Thiamine pyrophosphate dependent pyruvate decarboxylase family protein [Arabidopsis thaliana]
AT2G28900	408	556	6618	9245	10.524282	11.430019	118.750023	127.250565	1.25E-111	5.95E-109	3.33810259	up	--	--	Biological Process: response to acid chemical (GO:0001101);; Molecular Function: binding (GO:0005488);; Biological Process: protein targeting (GO:0006605);; Biological Process: amino acid transport (GO:0006865);; Biological Process: response to stress (GO:0006950);; Molecular Function: protein transmembrane transporter activity (GO:0008320);; Cellular Component: plastid outer membrane (GO:0009527…	--	--	--	--	Tim17/Tim22/Tim23/Pmp24 family	sp|Q9ZV24|OP161_ARATH Outer envelope pore protein 16-1, chloroplastic OS=Arabidopsis thaliana OX=3702 GN=OEP161 PE=1 SV=1	U	Intracellular trafficking, secretion, and vesicular transport	outer plastid envelope protein 16-1 [Arabidopsis thaliana]
AT2G21130	123	148	1772	2615	2.81854	2.700948	28.276815	32.003769	1.12E-69	2.26E-67	3.304947124	up	[O]	Posttranslational modification, protein turnover, chaperones	--	K01802|1.83254e-108|ath:AT2G21130|Cyclophilin-like peptidyl-prolyl cis-trans isomerase family protein	--	[O]	Posttranslational modification, protein turnover, chaperones	Cyclophilin type peptidyl-prolyl cis-trans isomerase/CLD	sp|Q9SKQ0|CP19B_ARATH Peptidyl-prolyl cis-trans isomerase CYP19-2 OS=Arabidopsis thaliana OX=3702 GN=CYP19-2 PE=2 SV=1	O	Posttranslational modification, protein turnover, chaperones	Cyclophilin-like peptidyl-prolyl cis-trans isomerase family protein [Arabidopsis thaliana]
AT1G63410	5	17	161	185	0.098916	0.339078	2.93665	2.55856	2.15E-11	3.31E-10	3.302334019	up	--	--	Cellular Component: intracellular membrane-bounded organelle (GO:0043231);;	--	--	--	--	LURP-one-related	sp|Q9SH27|LOR4_ARATH Protein LURP-one-related 4 OS=Arabidopsis thaliana OX=3702 GN=At1g63410 PE=3 SV=1	S	Function unknown	LURP-one-like protein (DUF567) [Arabidopsis thaliana]
AT2G46790	659	991	10827	15096	8.38424	9.949434	94.041642	100.778108	6.23E-103	2.43E-100	3.277413127	up	[TK]	Signal transduction mechanisms;; Transcription	Molecular Function: nucleic acid binding (GO:0003676);; Biological Process: transcription, DNA-templated (GO:0006351);; Biological Process: cation transport (GO:0006812);; Biological Process: response to abiotic stimulus (GO:0009628);; Cellular Component: membrane (GO:0016020);; Biological Process: intracellular signal transduction (GO:0035556);; Cellular Component: intracellular membrane-bounded…	K12128|0|ath:AT2G46790|PRR9; pseudo-response regulator 9	Circadian rhythm - plant (ko04712)	[K]	Transcription	Response regulator receiver domain	sp|Q8L500|APRR9_ARATH Two-component response regulator-like APRR9 OS=Arabidopsis thaliana OX=3702 GN=APRR9 PE=1 SV=2	K	Transcription	pseudo-response regulator 9 [Arabidopsis thaliana]
AT1G21120	206	237	3130	3860	3.614398	3.313385	38.320123	36.255556	1.11E-99	4.03E-97	3.276972548	up	[H]	Coenzyme transport and metabolism	--	K22703|0|ath:AT1G21120|IGMT2; O-methyltransferase family protein	--	[R]	General function prediction only	O-methyltransferase domain;; Dimerisation domain	sp|Q9LPU7|IGMT2_ARATH Indole glucosinolate O-methyltransferase 2 OS=Arabidopsis thaliana OX=3702 GN=IGMT2 PE=2 SV=1	L	Replication, recombination and repair	O-methyltransferase family protein [Arabidopsis thaliana]
AT1G10770	7	27	192	338	0.159408	0.548498	3.49003	4.724468	1.35E-13	2.56E-12	3.272453078	up	--	--	Biological Process: cell morphogenesis involved in differentiation (GO:0000904);; Molecular Function: enzyme regulator activity (GO:0030234);; Biological Process: negative regulation of molecular function (GO:0044092);;	--	--	--	--	Plant invertase/pectin methylesterase inhibitor	--	S	Function unknown	Plant invertase/pectin methylesterase inhibitor superfamily protein [Arabidopsis thaliana]
AT1G19370	509	567	6943	10082	5.423926	4.825473	51.50478	57.36842	2.97E-107	1.26E-104	3.268778618	up	--	--	Cellular Component: intrinsic component of membrane (GO:0031224);; Cellular Component: intracellular membrane-bounded organelle (GO:0043231);;	--	--	--	--	--	sp|Q9FRK5|Y1514_ARATH Uncharacterized membrane protein At1g75140 OS=Arabidopsis thaliana OX=3702 GN=At1g75140 PE=1 SV=3	S	Function unknown	membrane protein [Arabidopsis thaliana]
AT2G46670	60	94	976	1398	1.886535	2.376188	21.528772	23.658611	1.08E-47	1.06E-45	3.245433718	up	--	--	Molecular Function: nucleic acid binding (GO:0003676);; Biological Process: transcription, DNA-templated (GO:0006351);; Biological Process: response to abiotic stimulus (GO:0009628);; Biological Process: intracellular signal transduction (GO:0035556);; Cellular Component: intracellular membrane-bounded organelle (GO:0043231);; Biological Process: rhythmic process (GO:0048511);;	--	--	[K]	Transcription	CCT motif	sp|Q8L500|APRR9_ARATH Two-component response regulator-like APRR9 OS=Arabidopsis thaliana OX=3702 GN=APRR9 PE=1 SV=2	K	Transcription	CCT motif family protein [Arabidopsis thaliana]
AT4G38580	207	314	3543	4382	5.570919	6.745919	66.143595	62.391441	2.56E-89	7.04E-87	3.236241215	up	--	--	Cellular Component: nuclear envelope (GO:0005635);; Cellular Component: cell-cell junction (GO:0005911);; Biological Process: cation transport (GO:0006812);; Biological Process: response to heat (GO:0009408);; Cellular Component: membrane (GO:0016020);; Molecular Function: transition metal ion binding (GO:0046914);;	--	--	[P]	Inorganic ion transport and metabolism	Heavy-metal-associated domain	sp|Q9SZN7|HIP26_ARATH Heavy metal-associated isoprenylated plant protein 26 OS=Arabidopsis thaliana OX=3702 GN=HIPP26 PE=1 SV=1	P	Inorganic ion transport and metabolism	farnesylated protein 6 [Arabidopsis thaliana]
AT5G44565	5	21	160	227	0.202214	0.714147	4.60381	4.835606	2.12E-11	3.28E-10	3.217393446	up	--	--	Cellular Component: intracellular membrane-bounded organelle (GO:0043231);;	--	--	--	--	--	--	--	--	transmembrane protein [Arabidopsis thaliana]
AT4G25490	53	186	1393	2094	1.06427	3.021816	19.790937	22.823946	1.01E-05	7.20E-05	3.211223247	up	--	--	Molecular Function: nucleic acid binding transcription factor activity (GO:0001071);; Molecular Function: DNA binding (GO:0003677);; Biological Process: transcription, DNA-templated (GO:0006351);; Biological Process: response to cold (GO:0009409);; Cellular Component: intracellular membrane-bounded organelle (GO:0043231);;	K09286|4.68477e-138|ath:AT4G25490|CBF1; C-repeat/DRE binding factor 1	--	--	--	AP2 domain	sp|P93835|DRE1B_ARATH Dehydration-responsive element-binding protein 1B OS=Arabidopsis thaliana OX=3702 GN=DREB1B PE=1 SV=2	K	Transcription	C-repeat/DRE binding factor 1 [Arabidopsis thaliana]
AT4G17090	6249	8544	91170	131493	73.941895	80.64257	749.966187	829.699036	4.59E-118	2.36E-115	3.208991645	up	[G]	Carbohydrate transport and metabolism	Biological Process: maltose metabolic process (GO:0000023);; Biological Process: starch metabolic process (GO:0005982);; Biological Process: response to stress (GO:0006950);; Cellular Component: plastid stroma (GO:0009532);; Molecular Function: amylase activity (GO:0016160);;	K01177|0|ath:AT4G17090|CT-BMY; chloroplast beta-amylase	Starch and sucrose metabolism (ko00500)	--	--	Glycosyl hydrolase family 14	sp|O23553|BAM3_ARATH Beta-amylase 3, chloroplastic OS=Arabidopsis thaliana OX=3702 GN=BAM3 PE=1 SV=3	G	Carbohydrate transport and metabolism	chloroplast beta-amylase [Arabidopsis thaliana]
AT3G54150	30	28	352	528	0.551458	0.387912	4.450042	5.101473	7.27E-24	2.85E-22	3.203470296	up	[H]	Coenzyme transport and metabolism	Biological Process: metabolic process (GO:0008152);; Molecular Function: transferase activity, transferring one-carbon groups (GO:0016741);;	--	--	[R]	General function prediction only	Methyltransferase domain;; Methyltransferase domain;; Methyltransferase domain;; Methyltransferase domain	sp|A0A067XMT3|PTAI_PESFW Methyltransferase ptaI OS=Pestalotiopsis fici (strain W106-1 / CGMCC3.15140) OX=1229662 GN=ptaI PE=2 SV=1	Q	Secondary metabolites biosynthesis, transport and catabolism	S-adenosyl-L-methionine-dependent methyltransferases superfamily protein [Arabidopsis thaliana]
AT4G29190	1273	1939	18800	29032	20.652945	25.100018	212.143326	251.298874	1.82E-86	4.81E-84	3.195371896	up	--	--	Molecular Function: nucleic acid binding transcription factor activity (GO:0001071);; Biological Process: transcription, DNA-templated (GO:0006351);; Cellular Component: membrane (GO:0016020);; Molecular Function: cation binding (GO:0043169);; Cellular Component: intracellular membrane-bounded organelle (GO:0043231);;	--	--	[R]	General function prediction only	Zinc finger C-x8-C-x5-C-x3-H type (and similar)	sp|Q9M0G2|C3H49_ARATH Zinc finger CCCH domain-containing protein 49 OS=Arabidopsis thaliana OX=3702 GN=At4g29190 PE=2 SV=1	S	Function unknown	Zinc finger C-x8-C-x5-C-x3-H type family protein [Arabidopsis thaliana]
AT1G22770	1651	2087	22253	33308	9.542918	9.625141	89.460472	102.715202	1.02E-110	4.53E-108	3.183655916	up	--	--	Biological Process: response to reactive oxygen species (GO:0000302);; Molecular Function: binding (GO:0005488);; Biological Process: transcription, DNA-templated (GO:0006351);; Biological Process: phototransduction (GO:0007602);; Biological Process: circadian rhythm (GO:0007623);; Biological Process: response to temperature stimulus (GO:0009266);; Biological Process: response to red or far red l…	K12124|0|ath:AT1G22770|GI; gigantea protein (GI)	Circadian rhythm - plant (ko04712)	--	--	--	sp|Q9SQI2|GIGAN_ARATH Protein GIGANTEA OS=Arabidopsis thaliana OX=3702 GN=GI PE=1 SV=2	S	Function unknown	gigantea protein (GI) [Arabidopsis thaliana]
AT5G26340	770	1083	11490	15454	7.418247	8.329009	77.041893	79.482742	1.52E-111	7.09E-109	3.164287038	up	[G]	Carbohydrate transport and metabolism	Biological Process: response to acid chemical (GO:0001101);; Molecular Function: hydrogen:glucose symporter activity (GO:0005356);; Cellular Component: plasma membrane (GO:0005886);; Cellular Component: cell-cell junction (GO:0005911);; Biological Process: response to osmotic stress (GO:0006970);; Biological Process: monosaccharide transport (GO:0015749);; Cellular Component: intrinsic component …	K24193|0|ath:AT5G26340|MSS1; Major facilitator superfamily protein	--	[R]	General function prediction only	Sugar (and other) transporter;; Major Facilitator Superfamily	sp|Q94AZ2|STP13_ARATH Sugar transport protein 13 OS=Arabidopsis thaliana OX=3702 GN=STP13 PE=1 SV=2	U	Intracellular trafficking, secretion, and vesicular transport	Major facilitator superfamily protein [Arabidopsis thaliana]
AT5G16960	24	28	278	475	0.436931	0.40865	3.627231	4.758018	9.35E-20	2.91E-18	3.135245851	up	[QR]	Secondary metabolites biosynthesis, transport and catabolism;; General function prediction only	Molecular Function: catalytic activity (GO:0003824);; Biological Process: response to stress (GO:0006950);; Biological Process: single-organism metabolic process (GO:0044710);; Molecular Function: transition metal ion binding (GO:0046914);;	K08070|0|ath:AT5G16960|Zinc-binding dehydrogenase family protein	--	[R]	General function prediction only	Zinc-binding dehydrogenase;; N-terminal domain of oxidoreductase;; Zinc-binding dehydrogenase	sp|Q39173|P2_ARATH NADP-dependent alkenal double bond reductase P2 OS=Arabidopsis thaliana OX=3702 GN=P2 PE=2 SV=2	S	Function unknown	Zinc-binding dehydrogenase family protein [Arabidopsis thaliana]
AT2G37580	41	80	766	941	0.890432	1.385091	11.570015	10.910809	2.68E-36	1.81E-34	3.133600116	up	--	--	Molecular Function: UDP-glycosyltransferase activity (GO:0008194);; Cellular Component: intrinsic component of membrane (GO:0031224);; Biological Process: protein modification by small protein conjugation (GO:0032446);; Molecular Function: transition metal ion binding (GO:0046914);;	--	--	[O]	Posttranslational modification, protein turnover, chaperones	Ring finger domain;; RING-H2 zinc finger domain;; RING-like zinc finger;; Zinc finger, C3HC4 type (RING finger);; Zinc finger, C3HC4 type (RING finger);; Anaphase-promoting complex subunit 11 RING-H2 finger	sp|O80927|ATL33_ARATH RING-H2 finger protein ATL33 OS=Arabidopsis thaliana OX=3702 GN=ATL33 PE=2 SV=2	O	Posttranslational modification, protein turnover, chaperones	RING/U-box superfamily protein [Arabidopsis thaliana]
AT4G30650	171	180	2302	2685	5.071345	4.247815	47.565777	42.564583	4.45E-78	1.02E-75	3.125549254	up	[S]	Function unknown	Biological Process: response to fungus (GO:0009620);; Cellular Component: intrinsic component of membrane (GO:0031224);;	--	--	[R]	General function prediction only	Proteolipid membrane potential modulator	sp|Q9M095|RC23_ARATH UPF0057 membrane protein At4g30650 OS=Arabidopsis thaliana OX=3702 GN=At4g30650 PE=3 SV=1	S	Function unknown	Low temperature and salt responsive protein family [Arabidopsis thaliana]
AT2G21660	4874	5238	62190	82232	104.095261	90.88792	931.763107	940.460514	4.16E-135	2.54E-132	3.123976688	up	[J]	Translation, ribosomal structure and biogenesis	Molecular Function: nucleic acid binding (GO:0003676);; Molecular Function: small molecule binding (GO:0036094);; Cellular Component: intracellular membrane-bounded organelle (GO:0043231);;	--	--	[R]	General function prediction only	RNA recognition motif. (a.k.a. RRM, RBD, or RNP domain)	sp|Q03250|RBG7_ARATH Glycine-rich RNA-binding protein 7 OS=Arabidopsis thaliana OX=3702 GN=RBG7 PE=1 SV=1	A	RNA processing and modification	GRP7 [Arabidopsis thaliana]
AT2G16365	1525	2101	19929	30757	20.642385	23.489078	194.923147	228.603096	3.78E-92	1.12E-89	3.098267757	up	--	--	--	--	--	--	--	F-box domain	sp|Q84V03|FB348_ARATH F-box protein At2g16365 OS=Arabidopsis thaliana OX=3702 GN=At2g16365 PE=2 SV=2	S	Function unknown	F-box family protein [Arabidopsis thaliana]
AT3G28875	13	10	125	194	0.611706	0.364562	4.278163	5.10546	2.98E-10	4.06E-09	3.067455361	up	--	--	--	--	--	[R]	General function prediction only	--	--	S	Function unknown	serine/threonine-protein phosphatase 6 regulatory ankyrin repeat subunit C-like protein [Arabidopsis thaliana]
AT2G38465	15	29	232	342	0.658903	1.003269	7.112224	8.037528	8.49E-16	1.96E-14	3.007722491	up	--	--	Cellular Component: membrane (GO:0016020);;	--	--	--	--	--	--	174		hypothetical protein AT2G38465 [Arabidopsis thaliana]
AT1G69870	1227	1594	14896	21462	12.615666	13.075507	106.483307	117.679512	1.34E-100	5.04E-98	2.981793569	up	[E]	Amino acid transport and metabolism	Cellular Component: intrinsic component of membrane (GO:0031224);; Biological Process: establishment of localization (GO:0051234);;	--	--	[E]	Amino acid transport and metabolism	POT family	sp|Q8RX77|PTR21_ARATH Protein NRT1/ PTR FAMILY 2.13 OS=Arabidopsis thaliana OX=3702 GN=NPF2.13 PE=1 SV=1	E	Amino acid transport and metabolism	nitrate transporter 1.7 [Arabidopsis thaliana]
AT2G42200	69	79	802	1033	0.957306	0.87406	7.787026	7.694124	8.40E-40	6.76E-38	2.926765281	up	--	--	Molecular Function: nucleic acid binding transcription factor activity (GO:0001071);; Biological Process: developmental process involved in reproduction (GO:0003006);; Molecular Function: nucleic acid binding (GO:0003676);; Biological Process: transcription, DNA-templated (GO:0006351);; Biological Process: leaf formation (GO:0010338);; Molecular Function: cation binding (GO:0043169);; Cellular Co…	--	--	--	--	SBP domain	sp|Q700W2|SPL9_ARATH Squamosa promoter-binding-like protein 9 OS=Arabidopsis thaliana OX=3702 GN=SPL9 PE=2 SV=2	K	Transcription	squamosa promoter binding protein-like 9 [Arabidopsis thaliana]
AT5G39760	147	163	1650	2194	2.412054	2.14133	18.882469	19.260788	1.18E-60	1.66E-58	2.923386024	up	--	--	Molecular Function: regulatory region DNA binding (GO:0000975);; Biological Process: transcription, DNA-templated (GO:0006351);; Biological Process: gibberellin mediated signaling pathway (GO:0010476);; Biological Process: glycosinolate metabolic process (GO:0019757);; Molecular Function: cation binding (GO:0043169);; Cellular Component: intracellular membrane-bounded organelle (GO:0043231);; Mol…	--	--	--	--	ZF-HD protein dimerisation region	sp|Q9FIW9|ZHD10_ARATH Zinc-finger homeodomain protein 10 OS=Arabidopsis thaliana OX=3702 GN=ZHD10 PE=1 SV=1	K	Transcription	homeobox protein 23 [Arabidopsis thaliana]
AT1G67970	155	183	1653	2544	2.229432	2.108243	16.628725	19.632797	3.30E-54	3.71E-52	2.919049797	up	--	--	Molecular Function: nucleic acid binding transcription factor activity (GO:0001071);; Molecular Function: DNA binding (GO:0003677);; Biological Process: transcription, DNA-templated (GO:0006351);; Cellular Component: intracellular membrane-bounded organelle (GO:0043231);;	K09419|0|ath:AT1G67970|HSFA8; heat shock transcription factor A8	--	[K]	Transcription	HSF-type DNA-binding	sp|Q9S7U5|HSFA8_ARATH Heat stress transcription factor A-8 OS=Arabidopsis thaliana OX=3702 GN=HSFA8 PE=2 SV=1	K	Transcription	heat shock transcription factor A8 [Arabidopsis thaliana]
AT4G04330	166	298	2151	3511	5.668284	8.121398	51.236431	64.155281	2.92E-44	2.62E-42	2.910721895	up	--	--	Molecular Function: protein binding (GO:0005515);; Biological Process: protein folding (GO:0006457);; Biological Process: response to osmotic stress (GO:0006970);; Cellular Component: chloroplast (GO:0009507);;	--	--	--	--	RbcX protein	sp|Q94AU9|RBCX1_ARATH Chaperonin-like RBCX protein 1, chloroplastic OS=Arabidopsis thaliana OX=3702 GN=RBCX1 PE=1 SV=1	S	Function unknown	Chaperonin-like RbcX protein [Arabidopsis thaliana]
AT1G30280	96	156	1318	1709	1.399606	1.815361	13.43141	13.380656	9.03E-48	8.87E-46	2.894221154	up	--	--	--	--	--	[R]	General function prediction only	--	sp|Q9C9Q4|JAC1_ARATH J domain-containing protein required for chloroplast accumulation response 1 OS=Arabidopsis thaliana OX=3702 GN=JAC1 PE=1 SV=1	S	Function unknown	Chaperone DnaJ-domain superfamily protein [Arabidopsis thaliana]
AT4G14690	585	681	7026	8249	16.013708	14.861436	133.702011	120.411934	9.15E-107	3.80E-104	2.893178331	up	--	--	Biological Process: mitochondrial transport (GO:0006839);; Biological Process: response to heat (GO:0009408);; Cellular Component: photosystem (GO:0009521);; Cellular Component: chloroplast thylakoid (GO:0009534);; Biological Process: response to blue light (GO:0009637);; Biological Process: response to high light intensity (GO:0009644);; Biological Process: seed germination (GO:0009845);; Biolog…	--	--	--	--	Chlorophyll A-B binding protein	sp|Q94K66|ELIP2_ARATH Early light-induced protein 2, chloroplastic OS=Arabidopsis thaliana OX=3702 GN=ELIP2 PE=1 SV=1	S	Function unknown	Chlorophyll A-B binding family protein [Arabidopsis thaliana]
AT3G30460	10	13	134	139	0.296001	0.328801	2.996473	2.38278	5.73E-09	6.70E-08	2.880134318	up	--	--	Molecular Function: transition metal ion binding (GO:0046914);;	--	--	[O]	Posttranslational modification, protein turnover, chaperones	Ring finger domain;; RING-H2 zinc finger domain;; Zinc finger, C3HC4 type (RING finger);; RING-like zinc finger;; Zinc finger, C3HC4 type (RING finger);; RING-type zinc-finger;; zinc-RING finger domain;; Zinc finger, C3HC4 type (RING finger)	sp|Q8RXD3|AIP2_ARATH E3 ubiquitin-protein ligase AIP2 OS=Arabidopsis thaliana OX=3702 GN=AIP2 PE=1 SV=1	O	Posttranslational modification, protein turnover, chaperones	RING/U-box superfamily protein [Arabidopsis thaliana]
AT4G33310	24	29	317	310	2.239893	2.188659	20.963247	15.71452	4.01E-17	1.02E-15	2.876892316	up	--	--	Cellular Component: intracellular membrane-bounded organelle (GO:0043231);;	--	--	--	--	--	--	--	--	hypothetical protein AT4G33310 [Arabidopsis thaliana]
AT5G49480	1465	2431	19180	26970	30.525356	40.405987	277.888916	299.726685	2.87E-69	5.66E-67	2.876078497	up	[T]	Signal transduction mechanisms	Biological Process: response to acid chemical (GO:0001101);; Cellular Component: extracellular region (GO:0005576);; Biological Process: proteolysis (GO:0006508);; Biological Process: hyperosmotic response (GO:0006972);; Biological Process: response to red or far red light (GO:0009639);; Cellular Component: external encapsulating structure (GO:0030312);; Cellular Component: microbody (GO:0042579)…	--	--	[T]	Signal transduction mechanisms	EF-hand domain pair;; EF hand;; EF hand;; EF-hand domain;; EF-hand domain pair	sp|Q9FDX6|CP1_ARATH Calcium-binding protein CP1 OS=Arabidopsis thaliana OX=3702 GN=CP1 PE=2 SV=1	T	Signal transduction mechanisms	Ca2+-binding protein 1 [Arabidopsis thaliana]
AT5G61370	67	65	658	919	0.877501	0.679691	6.021791	6.458814	8.51E-33	4.90E-31	2.862600777	up	--	--	Cellular Component: intracellular membrane-bounded organelle (GO:0043231);;	--	--	[R]	General function prediction only	PPR repeat family;; PPR repeat;; Pentatricopeptide repeat domain;; PPR repeat;; Pentacotripeptide-repeat region of PRORP	sp|Q9FLJ6|PP439_ARATH Pentatricopeptide repeat-containing protein At5g61370, mitochondrial OS=Arabidopsis thaliana OX=3702 GN=At5g61370 PE=2 SV=1	S	Function unknown	Pentatricopeptide repeat (PPR) superfamily protein [Arabidopsis thaliana]
AT5G11590	28	40	332	473	0.531082	0.619748	4.500978	4.919846	2.72E-20	8.72E-19	2.86128942	up	--	--	Biological Process: phosphorelay signal transduction system (GO:0000160);; Molecular Function: nucleic acid binding transcription factor activity (GO:0001071);; Molecular Function: DNA binding (GO:0003677);; Biological Process: transcription, DNA-templated (GO:0006351);; Cellular Component: intracellular membrane-bounded organelle (GO:0043231);;	K09286|1.25277e-146|ath:AT5G11590|TINY2; Integrase-type DNA-binding superfamily protein	--	--	--	AP2 domain	sp|Q9LYD3|DREB3_ARATH Dehydration-responsive element-binding protein 3 OS=Arabidopsis thaliana OX=3702 GN=DREB3 PE=2 SV=1	K	Transcription	Integrase-type DNA-binding superfamily protein [Arabidopsis thaliana]
AT4G16146	91	154	1198	1613	2.244978	3.016544	20.548841	21.228031	2.36E-42	2.03E-40	2.827663963	up	--	--	Cellular Component: intrinsic component of membrane (GO:0031224);; Cellular Component: intracellular membrane-bounded organelle (GO:0043231);;	--	--	--	--	cAMP-regulated phosphoprotein/endosulfine conserved region	--	S	Function unknown	cAMP-regulated phosphoprotein 19-related protein [Arabidopsis thaliana]
AT1G32860	228	224	2165	3083	3.163463	2.480917	20.903599	22.840223	3.45E-58	4.35E-56	2.818276524	up	--	--	Cellular Component: plasma membrane (GO:0005886);; Biological Process: response to stress (GO:0006950);; Molecular Function: hydrolase activity, acting on glycosyl bonds (GO:0016798);; Cellular Component: intrinsic component of membrane (GO:0031224);; Biological Process: primary metabolic process (GO:0044238);; Biological Process: external encapsulating structure organization (GO:0045229);;	--	--	--	--	Glycosyl hydrolases family 17	sp|Q8L868|E1311_ARATH Glucan endo-1,3-beta-glucosidase 11 OS=Arabidopsis thaliana OX=3702 GN=At1g32860 PE=2 SV=1	G	Carbohydrate transport and metabolism	Glycosyl hydrolase superfamily protein [Arabidopsis thaliana]
AT5G64750	15	16	147	210	0.219418	0.185901	1.547309	1.699092	1.18E-10	1.68E-09	2.812622405	up	--	--	Biological Process: phosphorelay signal transduction system (GO:0000160);; Molecular Function: nucleic acid binding transcription factor activity (GO:0001071);; Molecular Function: nucleic acid binding (GO:0003676);; Biological Process: transcription, DNA-templated (GO:0006351);; Biological Process: response to stress (GO:0006950);; Biological Process: response to fungus (GO:0009620);; Biological…	--	--	--	--	AP2 domain	sp|Q9FGF8|ABR1_ARATH Ethylene-responsive transcription factor ABR1 OS=Arabidopsis thaliana OX=3702 GN=ABR1 PE=2 SV=1	K	Transcription	Integrase-type DNA-binding superfamily protein [Arabidopsis thaliana]
AT5G61380	1213	1375	12176	17482	10.749938	9.717652	75.011032	82.61364	9.91E-91	2.80E-88	2.804692779	up	[TK]	Signal transduction mechanisms;; Transcription	Molecular Function: regulatory region DNA binding (GO:0000975);; Molecular Function: nucleic acid binding transcription factor activity (GO:0001071);; Biological Process: transcription, DNA-templated (GO:0006351);; Biological Process: intracellular signal transduction (GO:0035556);; Cellular Component: intracellular membrane-bounded organelle (GO:0043231);; Biological Process: rhythmic process (G…	K12127|0|ath:AT5G61380|TOC1; CCT motif -containing response regulator protein	Circadian rhythm - plant (ko04712)	[K]	Transcription	Response regulator receiver domain;; CCT motif	sp|Q9LKL2|APRR1_ARATH Two-component response regulator-like APRR1 OS=Arabidopsis thaliana OX=3702 GN=APRR1 PE=1 SV=1	K	Transcription	CCT motif -containing response regulator protein [Arabidopsis thaliana]
AT1G51610	587	743	6209	8890	6.784593	6.843894	49.882889	54.790409	7.69E-82	1.86E-79	2.797482147	up	[P]	Inorganic ion transport and metabolism	Biological Process: cation transport (GO:0006812);; Molecular Function: ion transmembrane transporter activity (GO:0015075);; Cellular Component: intrinsic component of membrane (GO:0031224);;	K14696|0|ath:AT1G51610|Cation efflux family protein	--	[R]	General function prediction only	Cation efflux family	sp|Q8H1G3|MTPC4_ARATH Metal tolerance protein C4 OS=Arabidopsis thaliana OX=3702 GN=MTPC4 PE=2 SV=1	P	Inorganic ion transport and metabolism	Cation efflux family protein [Arabidopsis thaliana]
AT5G49015	49	68	530	786	1.456917	1.745142	9.827204	11.013983	2.30E-27	1.03E-25	2.78470856	up	--	--	--	--	--	--	--	--	--	94		Expressed protein [Arabidopsis thaliana]
AT4G25470	640	2330	12976	18938	16.131748	46.904819	227.652435	254.859909	0.000199435	0.001051314	2.775342815	up	--	--	Molecular Function: nucleic acid binding transcription factor activity (GO:0001071);; Molecular Function: DNA binding (GO:0003677);; Biological Process: transcription, DNA-templated (GO:0006351);; Biological Process: response to cold (GO:0009409);; Cellular Component: intracellular membrane-bounded organelle (GO:0043231);;	K09286|2.93689e-150|ath:AT4G25470|CBF2; C-repeat/DRE binding factor 2	--	--	--	AP2 domain	sp|Q9SYS6|DRE1C_ARATH Dehydration-responsive element-binding protein 1C OS=Arabidopsis thaliana OX=3702 GN=DREB1C PE=2 SV=2	K	Transcription	C-repeat/DRE binding factor 2 [Arabidopsis thaliana]
AT2G22590	221	297	2798	2902	3.372949	3.624605	29.800896	23.706917	5.01E-64	7.96E-62	2.774561596	up	--	--	Molecular Function: transferase activity, transferring glycosyl groups (GO:0016757);;	--	--	[GC]	Carbohydrate transport and metabolism;; Energy production and conversion	UDP-glucoronosyl and UDP-glucosyl transferase;; Glycosyltransferase family 28 C-terminal domain	sp|Q940V3|U91A1_ARATH UDP-glycosyltransferase 91A1 OS=Arabidopsis thaliana OX=3702 GN=UGT91A1 PE=2 SV=1	CG	Energy production and conversion;; Carbohydrate transport and metabolism	UDP-Glycosyltransferase superfamily protein [Arabidopsis thaliana]
AT4G27560	337	391	3747	4332	4.646346	4.296024	35.926491	31.863834	5.58E-82	1.36E-79	2.773393369	up	--	--	Molecular Function: transferase activity, transferring glycosyl groups (GO:0016757);;	--	--	[GC]	Carbohydrate transport and metabolism;; Energy production and conversion	UDP-glucoronosyl and UDP-glucosyl transferase	sp|Q9T080|U79B2_ARATH UDP-glycosyltransferase 79B2 OS=Arabidopsis thaliana OX=3702 GN=UGT79B2 PE=2 SV=1	CG	Energy production and conversion;; Carbohydrate transport and metabolism	UDP-Glycosyltransferase superfamily protein [Arabidopsis thaliana]
AT2G19410	34	34	359	394	0.315835	0.249779	2.413578	2.035635	3.12E-19	9.37E-18	2.768904672	up	[M]	Cell wall/membrane/envelope biogenesis	Molecular Function: protein kinase activity (GO:0004672);; Biological Process: phosphate-containing compound metabolic process (GO:0006796);; Cellular Component: membrane (GO:0016020);; Molecular Function: ubiquitin-like protein transferase activity (GO:0019787);; Biological Process: protein modification by small protein conjugation (GO:0032446);; Molecular Function: purine ribonucleoside binding…	--	--	--	--	Protein tyrosine and serine/threonine kinase;; Protein kinase domain;; U-box domain	sp|Q8S8S7|PUB34_ARATH U-box domain-containing protein 34 OS=Arabidopsis thaliana OX=3702 GN=PUB34 PE=3 SV=1	T	Signal transduction mechanisms	U-box domain-containing protein kinase family protein [Arabidopsis thaliana]
AT3G03440	255	348	2757	3813	3.73968	4.071625	28.154135	29.863657	1.72E-64	2.84E-62	2.743615449	up	--	--	--	--	--	[S]	Function unknown	Armadillo/beta-catenin-like repeat;; Armadillo-like	sp|Q9CAG5|PUB7_ARATH U-box domain-containing protein 7 OS=Arabidopsis thaliana OX=3702 GN=PUB7 PE=2 SV=1	S	Function unknown	ARM repeat superfamily protein [Arabidopsis thaliana]
AT5G02190	45	75	600	690	0.595768	0.800279	5.604773	4.941338	3.39E-27	1.51E-25	2.740506451	up	--	--	Biological Process: developmental process involved in reproduction (GO:0003006);; Molecular Function: endopeptidase activity (GO:0004175);; Biological Process: cell death (GO:0008219);; Biological Process: protein metabolic process (GO:0019538);; Cellular Component: intracellular membrane-bounded organelle (GO:0043231);;	--	--	[O]	Posttranslational modification, protein turnover, chaperones	Xylanase inhibitor N-terminal;; Xylanase inhibitor C-terminal;; Eukaryotic aspartyl protease	sp|Q9LZL3|PCS1L_ARATH Aspartic proteinase PCS1 OS=Arabidopsis thaliana OX=3702 GN=PCS1 PE=2 SV=1	O	Posttranslational modification, protein turnover, chaperones	Eukaryotic aspartyl protease family protein [Arabidopsis thaliana]
AT4G30662	12	3	73	94	0.313668	0.056044	1.416965	1.41158	3.22E-05	0.000206868	2.729413907	up	--	--	Cellular Component: intrinsic component of membrane (GO:0031224);;	--	--	--	--	--	--	--	--	putative protein [Arabidopsis thaliana]
AT2G22190	187	258	1980	2802	2.985853	3.339498	21.678589	23.789144	5.88E-55	6.71E-53	2.722553347	up	[G]	Carbohydrate transport and metabolism	--	K01087|0|ath:AT2G22190|TPPE; Haloacid dehalogenase-like hydrolase (HAD) superfamily protein	Starch and sucrose metabolism (ko00500)	[G]	Carbohydrate transport and metabolism	Trehalose-phosphatase;; haloacid dehalogenase-like hydrolase	sp|Q67X99|TPPE_ARATH Probable trehalose-phosphate phosphatase E OS=Arabidopsis thaliana OX=3702 GN=TPPE PE=2 SV=1	G	Carbohydrate transport and metabolism	Haloacid dehalogenase-like hydrolase (HAD) superfamily protein [Arabidopsis thaliana]
AT3G51660	195	308	2108	3266	5.904499	7.464379	44.520996	52.901676	3.03E-46	2.82E-44	2.715707629	up	--	--	Biological Process: defense response (GO:0006952);; Cellular Component: microbody (GO:0042579);; Biological Process: response to external biotic stimulus (GO:0043207);;	--	--	[V]	Defense mechanisms	Macrophage migration inhibitory factor (MIF)	sp|P81748|MIFH_TRITR Macrophage migration inhibitory factor homolog OS=Trichuris trichiura OX=36087 PE=1 SV=2	V	Defense mechanisms	LS1-like protein [Arabidopsis thaliana]
AT1G79680	15	19	121	240	0.142953	0.144736	0.804904	1.222956	3.08E-09	3.72E-08	2.682340327	up	[T]	Signal transduction mechanisms	Biological Process: response to acid chemical (GO:0001101);; Molecular Function: pattern binding (GO:0001871);; Molecular Function: protein kinase activity (GO:0004672);; Biological Process: cellular protein modification process (GO:0006464);; Biological Process: response to stress (GO:0006950);; Biological Process: purine ribonucleotide biosynthetic process (GO:0009152);; Molecular Function: cyc…	--	--	--	--	Protein kinase domain;; Protein tyrosine and serine/threonine kinase;; Wall-associated kinase;; Wall-associated receptor kinase galacturonan-binding	sp|Q8VYA3|WAKLJ_ARATH Wall-associated receptor kinase-like 10 OS=Arabidopsis thaliana OX=3702 GN=WAKL10 PE=2 SV=1	T	Signal transduction mechanisms	WALL ASSOCIATED KINASE (WAK)-LIKE 10 [Arabidopsis thaliana]
AT2G16890	267	328	2988	3149	3.509244	3.51054	25.444949	20.179591	2.75E-65	4.71E-63	2.676139065	up	[G]	Carbohydrate transport and metabolism	Cellular Component: plastid (GO:0009536);; Molecular Function: transferase activity, transferring glycosyl groups (GO:0016757);;	--	--	[GC]	Carbohydrate transport and metabolism;; Energy production and conversion	UDP-glucoronosyl and UDP-glucosyl transferase	sp|Q9ZVX4|U90A1_ARATH UDP-glycosyltransferase 90A1 OS=Arabidopsis thaliana OX=3702 GN=UGT90A1 PE=2 SV=1	CG	Energy production and conversion;; Carbohydrate transport and metabolism	UDP-Glycosyltransferase superfamily protein [Arabidopsis thaliana]
AT2G19450	394	436	3608	5087	4.296126	3.796071	27.369293	29.606216	4.49E-68	8.35E-66	2.675596884	up	--	--	Biological Process: response to acid chemical (GO:0001101);; Biological Process: developmental process involved in reproduction (GO:0003006);; Molecular Function: nucleic acid binding (GO:0003676);; Biological Process: DNA recombination (GO:0006310);; Biological Process: triglyceride metabolic process (GO:0006641);; Biological Process: response to osmotic stress (GO:0006970);; Biological Process:…	K11155|0|ath:AT2G19450|TAG1; membrane bound O-acyl transferase (MBOAT) family protein	Glycerolipid metabolism (ko00561)	[I]	Lipid transport and metabolism	MBOAT, membrane-bound O-acyltransferase family;; Membrane bound O-acyl transferase family	sp|Q9SLD2|DGAT1_ARATH Diacylglycerol O-acyltransferase 1 OS=Arabidopsis thaliana OX=3702 GN=DGAT1 PE=1 SV=2	I	Lipid transport and metabolism	membrane bound O-acyl transferase (MBOAT) family protein [Arabidopsis thaliana]
AT1G76590	602	698	5341	8215	10.620006	9.822676	65.517387	77.303917	2.12E-65	3.67E-63	2.665773387	up	--	--	--	--	--	--	--	PLATZ transcription factor	--	S	Function unknown	PLATZ transcription factor family protein [Arabidopsis thaliana]
AT1G75860	442	647	4462	6786	8.761269	10.279755	59.890279	72.516739	1.01E-57	1.26E-55	2.665264013	up	--	--	Cellular Component: intracellular membrane-bounded organelle (GO:0043231);;	--	--	--	--	--	--	486		DNA ligase [Arabidopsis thaliana]
AT4G01130	100	149	1046	1514	1.464492	1.760187	9.647951	11.046511	8.78E-38	6.43E-36	2.660101419	up	[IR]	Lipid transport and metabolism;; General function prediction only	Biological Process: lipid metabolic process (GO:0006629);; Molecular Function: hydrolase activity, acting on ester bonds (GO:0016788);;	--	--	--	--	GDSL-like Lipase/Acylhydrolase;; GDSL-like Lipase/Acylhydrolase	sp|Q9M153|GDL61_ARATH GDSL esterase/lipase At4g01130 OS=Arabidopsis thaliana OX=3702 GN=At4g01130 PE=2 SV=1	S	Function unknown	GDSL-like Lipase/Acylhydrolase superfamily protein [Arabidopsis thaliana]
AT2G22840	755	700	6688	8354	8.886093	6.569015	54.727962	52.435219	8.06E-70	1.64E-67	2.653813253	up	--	--	Biological Process: nematode larval development (GO:0002119);; Molecular Function: DNA binding (GO:0003677);; Cellular Component: extracellular region (GO:0005576);; Cellular Component: cell-cell junction (GO:0005911);; Biological Process: transcription, DNA-templated (GO:0006351);; Cellular Component: plastid stroma (GO:0009532);; Biological Process: response to metal ion (GO:0010038);; Biologic…	--	--	--	--	WRC;; QLQ	sp|O81001|GRF1_ARATH Growth-regulating factor 1 OS=Arabidopsis thaliana OX=3702 GN=GRF1 PE=1 SV=1	K	Transcription	growth-regulating factor 1 [Arabidopsis thaliana]
AT3G21560	945	1190	10115	11503	12.191487	12.243775	90.751007	79.166115	6.53E-95	2.09E-92	2.646534738	up	[G]	Carbohydrate transport and metabolism	Biological Process: response to abiotic stimulus (GO:0009628);; Biological Process: phenylpropanoid metabolic process (GO:0009698);; Biological Process: flavonoid biosynthetic process (GO:0009813);; Molecular Function: UDP-glucosyltransferase activity (GO:0035251);; Biological Process: response to chemical (GO:0042221);; Cellular Component: intracellular part (GO:0044424);;	K13068|0|ath:AT3G21560|UGT84A2; UDP-Glycosyltransferase superfamily protein	Phenylpropanoid biosynthesis (ko00940)	[GC]	Carbohydrate transport and metabolism;; Energy production and conversion	UDP-glucoronosyl and UDP-glucosyl transferase	sp|Q9LVF0|U84A2_ARATH UDP-glycosyltransferase 84A2 OS=Arabidopsis thaliana OX=3702 GN=UGT84A2 PE=1 SV=1	CG	Energy production and conversion;; Carbohydrate transport and metabolism	UDP-Glycosyltransferase superfamily protein [Arabidopsis thaliana]
AT1G13480	16	23	180	214	0.265136	0.31103	2.160749	1.976471	5.37E-11	7.93E-10	2.643051547	up	--	--	--	--	--	--	--	Protein of unknown function (DUF1262)	--	S	Function unknown	hypothetical protein (DUF1262) [Arabidopsis thaliana]
AT4G12290	277	349	2578	3792	2.408839	2.432659	16.110193	18.216927	3.95E-57	4.79E-55	2.637572571	up	[Q]	Secondary metabolites biosynthesis, transport and catabolism	Cellular Component: Golgi apparatus (GO:0005794);; Molecular Function: oxidoreductase activity, acting on the CH-NH2 group of donors, oxygen as acceptor (GO:0016641);; Cellular Component: intrinsic component of membrane (GO:0031224);; Biological Process: single-organism metabolic process (GO:0044710);; Molecular Function: transition metal ion binding (GO:0046914);; Molecular Function: cofactor bi…	K00276|0|csat:104718225|primary amine oxidase-like	Glycine, serine and threonine metabolism (ko00260);; Tyrosine metabolism (ko00350);; Phenylalanine metabolism (ko00360);; beta-Alanine metabolism (ko00410);; Isoquinoline alkaloid biosynthesis (ko00950);; Tropane, piperidine and pyridine alkaloid biosynthesis (ko00960)	[Q]	Secondary metabolites biosynthesis, transport and catabolism	Copper amine oxidase, enzyme domain;; Copper amine oxidase, N3 domain;; Copper amine oxidase, N2 domain	sp|Q8H1H9|AMO_ARATH Primary amine oxidase OS=Arabidopsis thaliana OX=3702 GN=At1g62810 PE=2 SV=1	Q	Secondary metabolites biosynthesis, transport and catabolism	Copper amine oxidase family protein [Arabidopsis thaliana]
AT1G78390	10	21	144	159	0.112641	0.18995	1.145217	0.970418	1.56E-08	1.73E-07	2.610952132	up	[Q]	Secondary metabolites biosynthesis, transport and catabolism	Biological Process: developmental process involved in reproduction (GO:0003006);; Cellular Component: plastid stroma (GO:0009532);; Biological Process: abscisic acid metabolic process (GO:0009687);; Molecular Function: carotenoid dioxygenase activity (GO:0010436);; Molecular Function: cation binding (GO:0043169);;	K09840|0|ath:AT1G78390|NCED9; nine-cis-epoxycarotenoid dioxygenase 9	Carotenoid biosynthesis (ko00906)	[Q]	Secondary metabolites biosynthesis, transport and catabolism	Retinal pigment epithelial membrane protein	sp|Q9M9F5|NCED9_ARATH 9-cis-epoxycarotenoid dioxygenase NCED9, chloroplastic OS=Arabidopsis thaliana OX=3702 GN=NCED9 PE=2 SV=1	Q	Secondary metabolites biosynthesis, transport and catabolism	nine-cis-epoxycarotenoid dioxygenase 9 [Arabidopsis thaliana]
AT4G29610	15	17	155	159	0.32498	0.297756	2.36655	1.867108	4.77E-09	5.63E-08	2.602256433	up	[F]	Nucleotide transport and metabolism	Biological Process: cytidine catabolic process (GO:0006216);; Molecular Function: hydrolase activity, acting on carbon-nitrogen (but not peptide) bonds, in cyclic amidines (GO:0016814);; Molecular Function: transition metal ion binding (GO:0046914);;	K01489|0|ath:AT4G29610|Cytidine/deoxycytidylate deaminase family protein	Pyrimidine metabolism (ko00240)	[F]	Nucleotide transport and metabolism	Cytidine and deoxycytidylate deaminase zinc-binding region;; Cytidine and deoxycytidylate deaminase zinc-binding region	sp|Q9SU86|CDA6_ARATH Cytidine deaminase 6 OS=Arabidopsis thaliana OX=3702 GN=CDA6 PE=3 SV=1	F	Nucleotide transport and metabolism	Cytidine/deoxycytidylate deaminase family protein [Arabidopsis thaliana]
AT3G21890	48	117	702	891	1.082142	2.10559	11.025796	10.730782	6.50E-22	2.29E-20	2.597161312	up	--	--	Molecular Function: nucleic acid binding transcription factor activity (GO:0001071);; Molecular Function: protein binding (GO:0005515);; Biological Process: transcription, DNA-templated (GO:0006351);; Biological Process: response to UV (GO:0009411);; Biological Process: flower development (GO:0009908);; Cellular Component: intracellular membrane-bounded organelle (GO:0043231);; Molecular Function…	--	--	--	--	B-box zinc finger	sp|Q9LRM4|MIP1B_ARATH B-box domain protein 31 OS=Arabidopsis thaliana OX=3702 GN=MIP1B PE=2 SV=1	S	Function unknown	B-box type zinc finger family protein [Arabidopsis thaliana]
AT4G14103	34	45	365	403	0.559824	0.618419	4.349008	3.706755	3.62E-18	1.00E-16	2.589650528	up	--	--	--	--	--	--	--	F-box domain;; Leucine Rich Repeat;; F-box-like	sp|Q94B46|FBL74_ARATH F-box/LRR-repeat protein At4g14096 OS=Arabidopsis thaliana OX=3702 GN=At4g14096 PE=2 SV=1	S	Function unknown	F-box/RNI-like superfamily protein [Arabidopsis thaliana]
AT1G20030	252	425	2654	3925	3.981641	5.352779	30.6586	35.06704	8.59E-44	7.63E-42	2.585754025	up	--	--	Cellular Component: intrinsic component of membrane (GO:0031224);; Biological Process: response to external biotic stimulus (GO:0043207);;	--	--	--	--	Thaumatin family	sp|Q9FF29|PR5K_ARATH PR5-like receptor kinase OS=Arabidopsis thaliana OX=3702 GN=PR5K PE=1 SV=1	T	Signal transduction mechanisms	Pathogenesis-related thaumatin superfamily protein [Arabidopsis thaliana]
AT3G50970	1972	2535	19051	24899	50.626217	51.917297	340.096649	340.95874	1.34E-92	4.02E-90	2.584947463	up	--	--	Biological Process: response to acid chemical (GO:0001101);; Cellular Component: cytoplasm (GO:0005737);; Biological Process: response to cold (GO:0009409);; Biological Process: response to fungus (GO:0009620);;	--	--	--	--	Dehydrin	sp|P42758|XERO2_ARATH Dehydrin Xero 2 OS=Arabidopsis thaliana OX=3702 GN=XERO2 PE=2 SV=1	S	Function unknown	dehydrin family protein [Arabidopsis thaliana]
AT1G48100	244	322	2657	2810	3.12906	3.293071	23.722939	19.248266	7.61E-58	9.52E-56	2.584535187	up	[G]	Carbohydrate transport and metabolism	Molecular Function: hydrolase activity, hydrolyzing O-glycosyl compounds (GO:0004553);; Cellular Component: external encapsulating structure (GO:0030312);; Cellular Component: intrinsic component of membrane (GO:0031224);; Biological Process: primary metabolic process (GO:0044238);; Biological Process: external encapsulating structure organization (GO:0045229);;	--	--	--	--	Glycosyl hydrolases family 28;; Pectate lyase superfamily protein	sp|Q949Z1|PGLR4_ARATH Polygalacturonase At1g48100 OS=Arabidopsis thaliana OX=3702 GN=At1g48100 PE=2 SV=1	G	Carbohydrate transport and metabolism	Pectin lyase-like superfamily protein [Arabidopsis thaliana]
AT2G32390	200	219	1668	2431	1.459195	1.26458	9.533499	10.703204	6.24E-47	5.94E-45	2.574891456	up	[E]	Amino acid transport and metabolism	Biological Process: transport (GO:0006810);; Biological Process: cellular metal ion homeostasis (GO:0006875);; Biological Process: mitochondrion organization (GO:0007005);; Biological Process: glutamate receptor signaling pathway (GO:0007215);; Molecular Function: glutamate receptor activity (GO:0008066);; Biological Process: response to radiation (GO:0009314);; Cellular Component: plastid (GO:00…	K05387|0|ath:AT2G32390|GLR3.5; glutamate receptor 3.5	--	[PET]	Inorganic ion transport and metabolism;; Amino acid transport and metabolism;; Signal transduction mechanisms	Receptor family ligand binding region;; Periplasmic binding protein;; Ligated ion channel L-glutamate- and glycine-binding site;; Ligand-gated ion channel;; Bacterial extracellular solute-binding proteins, family 3;; Bacterial extracellular solute-binding proteins, family 3	sp|Q9SW97|GLR35_ARATH Glutamate receptor 3.5 OS=Arabidopsis thaliana OX=3702 GN=GLR3.5 PE=2 SV=2	EPT	Amino acid transport and metabolism;; Inorganic ion transport and metabolism;; Signal transduction mechanisms	glutamate receptor 3.5 [Arabidopsis thaliana]
AT2G36750	218	388	2208	3564	3.206013	4.552212	22.607307	27.999462	8.99E-36	5.90E-34	2.554439201	up	[G]	Carbohydrate transport and metabolism	Biological Process: response to UV (GO:0009411);; Cellular Component: plastid (GO:0009536);; Biological Process: flavonoid metabolic process (GO:0009812);; Molecular Function: UDP-glucosyltransferase activity (GO:0035251);; Biological Process: response to chemical (GO:0042221);;	K13496|0|ath:AT2G36750|UGT73C1; UDP-glucosyl transferase 73C1	Zeatin biosynthesis (ko00908)	[GC]	Carbohydrate transport and metabolism;; Energy production and conversion	UDP-glucoronosyl and UDP-glucosyl transferase	sp|Q9ZQ99|U73C1_ARATH UDP-glycosyltransferase 73C1 OS=Arabidopsis thaliana OX=3702 GN=UGT73C1 PE=2 SV=1	CG	Energy production and conversion;; Carbohydrate transport and metabolism	UDP-glucosyl transferase 73C1 [Arabidopsis thaliana]
AT1G22570	566	1039	5588	9645	6.652653	9.69575	45.524481	60.540815	7.16E-36	4.73E-34	2.549081695	up	[E]	Amino acid transport and metabolism	Biological Process: peptide transport (GO:0015833);; Cellular Component: intrinsic component of membrane (GO:0031224);;	--	--	[E]	Amino acid transport and metabolism	POT family	sp|Q9SK99|PTR11_ARATH Protein NRT1/ PTR FAMILY 5.15 OS=Arabidopsis thaliana OX=3702 GN=NPF5.15 PE=2 SV=1	E	Amino acid transport and metabolism	Major facilitator superfamily protein [Arabidopsis thaliana]
AT5G23240	139	170	1156	1799	2.010805	1.968474	11.665522	13.931821	4.11E-37	2.88E-35	2.54329584	up	[C]	Energy production and conversion	Cellular Component: plastid (GO:0009536);;	--	--	[O]	Posttranslational modification, protein turnover, chaperones	DnaJ domain;; 4Fe-4S single cluster domain of Ferredoxin I;; 4Fe-4S single cluster domain	sp|Q9FMX6|DJC76_ARATH Chaperone protein dnaJ C76, chloroplastic OS=Arabidopsis thaliana OX=3702 GN=DJC76 PE=2 SV=1	O	Posttranslational modification, protein turnover, chaperones	unnamed protein product [Arabidopsis thaliana]
AT4G18390	693	1012	6745	9345	9.101992	10.587281	61.589628	65.521021	9.96E-64	1.56E-61	2.540891567	up	--	--	Molecular Function: nucleic acid binding transcription factor activity (GO:0001071);; Molecular Function: binding (GO:0005488);; Biological Process: transcription, DNA-templated (GO:0006351);; Biological Process: photomorphogenesis (GO:0009640);; Biological Process: shoot system morphogenesis (GO:0010016);; Biological Process: regulation of development, heterochronic (GO:0040034);; Cellular Compo…	--	--	--	--	TCP family transcription factor	sp|Q93V43|TCP2_ARATH Transcription factor TCP2 OS=Arabidopsis thaliana OX=3702 GN=TCP2 PE=1 SV=1	K	Transcription	TEOSINTE BRANCHED 1, cycloidea and PCF transcription factor 2 [Arabidopsis thaliana]
AT5G54960	771	1175	7669	10648	8.406119	10.226873	58.181438	61.969387	1.66E-60	2.26E-58	2.53960671	up	[GHR]	Carbohydrate transport and metabolism;; Coenzyme transport and metabolism;; General function prediction only	Cellular Component: cytoplasm (GO:0005737);; Biological Process: response to stress (GO:0006950);; Molecular Function: carboxy-lyase activity (GO:0016831);; Molecular Function: vitamin binding (GO:0019842);; Molecular Function: metal ion binding (GO:0046872);;	K01568|0|ath:AT5G54960|PDC2; pyruvate decarboxylase-2	Glycolysis / Gluconeogenesis (ko00010)	[EH]	Amino acid transport and metabolism;; Coenzyme transport and metabolism	Thiamine pyrophosphate enzyme, N-terminal TPP binding domain;; Thiamine pyrophosphate enzyme, central domain;; Thiamine pyrophosphate enzyme, C-terminal TPP binding domain	sp|Q9FFT4|PDC2_ARATH Pyruvate decarboxylase 2 OS=Arabidopsis thaliana OX=3702 GN=PDC2 PE=2 SV=1	EH	Amino acid transport and metabolism;; Coenzyme transport and metabolism	pyruvate decarboxylase-2 [Arabidopsis thaliana]
AT4G11890	16	38	155	358	0.269854	0.499715	1.88602	3.255244	2.59E-09	3.15E-08	2.5368883	up	[W]	Extracellular structures	--	--	--	[T]	Signal transduction mechanisms	Protein kinase domain;; Protein tyrosine and serine/threonine kinase	sp|Q8GY82|CRK45_ARATH Cysteine-rich receptor-like protein kinase 45 OS=Arabidopsis thaliana OX=3702 GN=CRK45 PE=1 SV=1	T	Signal transduction mechanisms	Protein kinase superfamily protein [Arabidopsis thaliana]
AT5G63820	6	22	122	131	0.200407	0.64083	3.100449	2.556838	1.36E-06	1.13E-05	2.516112256	up	--	--	Cellular Component: intracellular membrane-bounded organelle (GO:0043231);;	--	--	--	--	Protein MS5	sp|Q9FN07|Y5638_ARATH UPF0725 protein At5g63820 OS=Arabidopsis thaliana OX=3702 GN=At5g63820 PE=3 SV=1	J	Translation, ribosomal structure and biogenesis	hypothetical protein (DUF626) [Arabidopsis thaliana]
AT5G49330	44	58	430	513	0.661564	0.702764	4.549164	4.170966	1.51E-20	4.91E-19	2.512677306	up	--	--	Molecular Function: nucleic acid binding transcription factor activity (GO:0001071);; Molecular Function: DNA binding (GO:0003677);; Biological Process: transcription, DNA-templated (GO:0006351);; Biological Process: flavone biosynthetic process (GO:0051553);;	K09422|0|ath:AT5G49330|MYB111; myb domain protein 111	--	[K]	Transcription	Myb-like DNA-binding domain;; Myb-like DNA-binding domain	sp|Q9FJ07|MY111_ARATH Transcription factor MYB111 OS=Arabidopsis thaliana OX=3702 GN=MYB111 PE=1 SV=1	K	Transcription	myb domain protein 111 [Arabidopsis thaliana]
AT4G35480	173	246	1544	2348	4.037924	4.572431	25.08918	29.274298	3.26E-40	2.65E-38	2.509619884	up	--	--	Biological Process: response to stress (GO:0006950);; Biological Process: response to organonitrogen compound (GO:0010243);; Cellular Component: intrinsic component of membrane (GO:0031224);; Biological Process: protein modification by small protein conjugation (GO:0032446);; Molecular Function: transition metal ion binding (GO:0046914);;	--	--	[O]	Posttranslational modification, protein turnover, chaperones	Ring finger domain;; RING-like zinc finger;; Zinc finger, C3HC4 type (RING finger);; RING-H2 zinc finger domain;; Zinc finger, C3HC4 type (RING finger);; Anaphase-promoting complex subunit 11 RING-H2 finger	sp|Q9ZT49|ATL45_ARATH Probable E3 ubiquitin-protein ligase ATL45 OS=Arabidopsis thaliana OX=3702 GN=ATL45 PE=2 SV=1	O	Posttranslational modification, protein turnover, chaperones	RING-H2 finger A3B [Arabidopsis thaliana]
AT2G47460	149	171	1478	1455	2.341842	2.133542	16.149797	12.189511	1.08E-39	8.62E-38	2.506750238	up	--	--	Molecular Function: nucleic acid binding transcription factor activity (GO:0001071);; Molecular Function: DNA binding (GO:0003677);; Biological Process: transcription, DNA-templated (GO:0006351);; Biological Process: response to osmotic stress (GO:0006970);; Biological Process: response to hormone (GO:0009725);; Biological Process: flavone biosynthetic process (GO:0051553);;	K09422|0|ath:AT2G47460|MYB12; myb domain protein 12	--	[K]	Transcription	Myb-like DNA-binding domain;; Myb-like DNA-binding domain	sp|O22264|MYB12_ARATH Transcription factor MYB12 OS=Arabidopsis thaliana OX=3702 GN=MYB12 PE=1 SV=1	K	Transcription	myb domain protein 12 [Arabidopsis thaliana]
AT5G55340	12	29	155	215	0.203061	0.405336	1.904053	2.030954	5.98E-09	6.97E-08	2.488385329	up	[M]	Cell wall/membrane/envelope biogenesis	Molecular Function: O-acyltransferase activity (GO:0008374);; Cellular Component: intrinsic component of membrane (GO:0031224);;	--	--	--	--	Membrane bound O-acyl transferase family	sp|Q9FJ76|WAXS5_ARATH Probable long-chain-alcohol O-fatty-acyltransferase 5 OS=Arabidopsis thaliana OX=3702 GN=AT5 PE=2 SV=1	S	Function unknown	MBOAT (membrane bound O-acyl transferase) family protein [Arabidopsis thaliana]
AT4G21920	11	9	69	116	0.319818	0.210839	1.402397	1.819944	1.68E-05	0.000114539	2.478776193	up	--	--	Cellular Component: intracellular membrane-bounded organelle (GO:0043231);;	--	--	--	--	--	--	193		hypothetical protein AT4G21920 [Arabidopsis thaliana]
AT3G50700	296	528	3034	4296	3.479321	4.944584	24.789696	26.923914	1.67E-39	1.32E-37	2.46430974	up	--	--	Molecular Function: nucleic acid binding transcription factor activity (GO:0001071);; Molecular Function: nucleic acid binding (GO:0003676);; Biological Process: transcription, DNA-templated (GO:0006351);; Cellular Component: intracellular membrane-bounded organelle (GO:0043231);; Molecular Function: transition metal ion binding (GO:0046914);;	--	--	[R]	General function prediction only	Zinc finger, C2H2 type;; Zinc-finger double-stranded RNA-binding	sp|Q9SCQ6|IDD2_ARATH Zinc finger protein GAI-ASSOCIATED FACTOR 1 OS=Arabidopsis thaliana OX=3702 GN=GAF1 PE=1 SV=1	K	Transcription	indeterminate(ID)-domain 2 [Arabidopsis thaliana]
AT1G21110	819	1100	7818	9094	14.19191	15.211996	94.239288	84.092308	4.23E-75	9.18E-73	2.448337382	up	[H]	Coenzyme transport and metabolism	--	K22703|0|ath:AT1G21110|IGMT3; O-methyltransferase family protein	--	[R]	General function prediction only	O-methyltransferase domain;; Dimerisation domain	sp|Q9LPU6|IGMT3_ARATH Indole glucosinolate O-methyltransferase 3 OS=Arabidopsis thaliana OX=3702 GN=IGMT3 PE=2 SV=1	L	Replication, recombination and repair	O-methyltransferase family protein [Arabidopsis thaliana]
AT3G05650	21	26	166	254	0.133001	0.129715	0.7421	0.870818	3.16E-10	4.29E-09	2.447324335	up	[K]	Transcription	Biological Process: response to stress (GO:0006950);; Biological Process: cell communication (GO:0007154);; Molecular Function: transferase activity, transferring phosphorus-containing groups (GO:0016772);; Cellular Component: intrinsic component of membrane (GO:0031224);;	--	--	[R]	General function prediction only	Leucine rich repeat;; Leucine Rich repeats (2 copies);; Leucine Rich Repeat;; Leucine rich repeat N-terminal domain;; Leucine Rich repeat	sp|Q9M9X0|RLP32_ARATH Receptor-like protein 32 OS=Arabidopsis thaliana OX=3702 GN=RLP32 PE=2 SV=1	T	Signal transduction mechanisms	receptor like protein 32 [Arabidopsis thaliana]
AT2G17840	1725	2387	14601	21876	23.663164	26.064491	138.201824	159.823763	1.40E-60	1.95E-58	2.444340574	up	--	--	Biological Process: response to acid chemical (GO:0001101);; Biological Process: response to osmotic stress (GO:0006970);; Cellular Component: plastid (GO:0009536);; Biological Process: response to light intensity (GO:0009642);; Cellular Component: membrane (GO:0016020);; Biological Process: rhythmic process (GO:0048511);;	K19366|0|ath:AT2G17840|ERD7; Senescence/dehydration-associated protein-like protein	Endocytosis (ko04144)	--	--	Senescence-associated protein	sp|O48832|ERD7_ARATH Protein EARLY-RESPONSIVE TO DEHYDRATION 7, chloroplastic OS=Arabidopsis thaliana OX=3702 GN=ERD7 PE=1 SV=1	S	Function unknown	Senescence/dehydration-associated protein-like protein [Arabidopsis thaliana]
AT1G30100	9	10	86	80	0.107816	0.096361	0.71766	0.513132	3.22E-05	0.000206461	2.43958201	up	[Q]	Secondary metabolites biosynthesis, transport and catabolism	Biological Process: developmental process involved in reproduction (GO:0003006);; Biological Process: response to stress (GO:0006950);; Cellular Component: chloroplast thylakoid (GO:0009534);; Biological Process: abscisic acid metabolic process (GO:0009687);; Molecular Function: carotenoid dioxygenase activity (GO:0010436);; Molecular Function: cation binding (GO:0043169);;	K09840|0|ath:AT1G30100|NCED5; nine-cis-epoxycarotenoid dioxygenase 5	Carotenoid biosynthesis (ko00906)	[Q]	Secondary metabolites biosynthesis, transport and catabolism	Retinal pigment epithelial membrane protein	sp|Q9C6Z1|NCED5_ARATH Probable 9-cis-epoxycarotenoid dioxygenase NCED5, chloroplastic OS=Arabidopsis thaliana OX=3702 GN=NCED5 PE=1 SV=1	Q	Secondary metabolites biosynthesis, transport and catabolism	nine-cis-epoxycarotenoid dioxygenase 5 [Arabidopsis thaliana]
AT1G16850	65	131	747	954	1.79785	2.894673	14.445868	14.149037	1.69E-23	6.50E-22	2.435594124	up	--	--	Biological Process: response to osmotic stress (GO:0006970);; Cellular Component: intracellular membrane-bounded organelle (GO:0043231);;	--	--	--	--	--	--	230		transmembrane protein [Arabidopsis thaliana]
AT4G15248	40	83	505	549	1.531645	2.555957	13.598604	11.333494	5.44E-18	1.49E-16	2.426214628	up	--	--	Molecular Function: nucleic acid binding transcription factor activity (GO:0001071);; Molecular Function: protein binding (GO:0005515);; Biological Process: transcription, DNA-templated (GO:0006351);; Biological Process: response to UV (GO:0009411);; Biological Process: flower development (GO:0009908);; Cellular Component: intracellular membrane-bounded organelle (GO:0043231);; Molecular Function…	--	--	--	--	B-box zinc finger	sp|Q1G3I2|MIP1A_ARATH B-box domain protein 30 OS=Arabidopsis thaliana OX=3702 GN=MIP1A PE=1 SV=1	S	Function unknown	B-box type zinc finger family protein [Arabidopsis thaliana]
AT3G04010	565	616	4276	6073	5.61728	4.8877	29.573408	32.22102	1.79E-58	2.28E-56	2.416515227	up	[IQR]	Lipid transport and metabolism;; Secondary metabolites biosynthesis, transport and catabolism;; General function prediction only	Biological Process: cell communication (GO:0007154);; Molecular Function: hydrolase activity, acting on glycosyl bonds (GO:0016798);; Cellular Component: intrinsic component of membrane (GO:0031224);; Biological Process: primary metabolic process (GO:0044238);;	--	--	--	--	Glycosyl hydrolases family 17;; X8 domain;; Enoyl-(Acyl carrier protein) reductase	sp|Q6NKW9|E138_ARATH Glucan endo-1,3-beta-glucosidase 8 OS=Arabidopsis thaliana OX=3702 GN=At1g64760 PE=2 SV=2	G	Carbohydrate transport and metabolism	O-Glycosyl hydrolases family 17 protein [Arabidopsis thaliana]
AT3G50120	45	37	277	446	0.597713	0.384785	2.569501	3.181766	6.77E-14	1.34E-12	2.409691958	up	--	--	Cellular Component: intrinsic component of membrane (GO:0031224);;	--	--	--	--	Plant protein of unknown function	sp|Q9SD53|Y3720_ARATH UPF0481 protein At3g47200 OS=Arabidopsis thaliana OX=3702 GN=At3g47200 PE=2 SV=1	S	Function unknown	transmembrane protein, putative (DUF247) [Arabidopsis thaliana]
AT5G15840	23	31	220	240	0.229329	0.24349	1.867557	1.54153	3.70E-11	5.58E-10	2.400333184	up	--	--	Molecular Function: nucleic acid binding transcription factor activity (GO:0001071);; Biological Process: transcription, DNA-templated (GO:0006351);; Biological Process: flower development (GO:0009908);; Biological Process: red or far-red light signaling pathway (GO:0010017);; Cellular Component: intracellular membrane-bounded organelle (GO:0043231);; Molecular Function: transition metal ion bind…	K12135|0|ath:AT5G15840|CO; B-box type zinc finger protein with CCT domain-containing protein	Circadian rhythm - plant (ko04712)	[K]	Transcription	CCT motif;; B-box zinc finger	sp|Q39057|CONS_ARATH Zinc finger protein CONSTANS OS=Arabidopsis thaliana OX=3702 GN=CO PE=1 SV=1	K	Transcription	B-box type zinc finger protein with CCT domain-containing protein [Arabidopsis thaliana]
AT4G24413	19	18	154	163	1.781413	1.348276	10.146901	8.23678	2.59E-08	2.78E-07	2.398769699	up	--	--	--	--	--	--	--	--	--	--	--	hypothetical protein AT4G24413 [Arabidopsis thaliana]
AT1G62840	7	10	61	81	0.169963	0.19763	1.151629	1.166599	0.000160257	0.000865392	2.36246369	up	--	--	--	--	--	--	--	Protein of unknown function (DUF1442)	--	S	Function unknown	ankyrin repeat/KH domain protein (DUF1442) [Arabidopsis thaliana]
AT5G02860	323	424	2696	3482	2.548215	2.634295	14.754474	14.627974	2.10E-53	2.31E-51	2.348390408	up	--	--	--	--	--	[R]	General function prediction only	PPR repeat family;; Pentatricopeptide repeat domain;; PPR repeat;; PPR repeat;; Pentacotripeptide-repeat region of PRORP;; Tetratricopeptide repeat;; Mitochondrial ATPase expression;; Mtf2 family;; Mitochondrial ribonuclease P subunit (RPM2);; Evolutionarily conserved signalling intermediate in Toll pathway	sp|Q9LYZ9|PP362_ARATH Pentatricopeptide repeat-containing protein At5g02860 OS=Arabidopsis thaliana OX=3702 GN=At5g02860 PE=2 SV=1	S	Function unknown	Pentatricopeptide repeat (PPR) superfamily protein [Arabidopsis thaliana]
AT1G05065	10	18	91	140	0.330652	0.490242	2.182086	2.584343	3.86E-06	2.97E-05	2.343952913	up	--	--	Cellular Component: extracellular region (GO:0005576);; Cellular Component: intracellular membrane-bounded organelle (GO:0043231);; Biological Process: single-multicellular organism process (GO:0044707);;	--	--	--	--	--	sp|Q3EDI6|CLE20_ARATH CLAVATA3/ESR (CLE)-related protein 20 OS=Arabidopsis thaliana OX=3702 GN=CLE20 PE=2 SV=1	107		CLAVATA3/ESR-RELATED 20 [Arabidopsis thaliana]
AT4G01870	4633	5551	34751	48728	51.556755	49.974373	268.859493	293.316975	2.76E-72	5.86E-70	2.325910687	up	[U]	Intracellular trafficking, secretion, and vesicular transport	Biological Process: protein metabolic process (GO:0019538);; Cellular Component: intracellular membrane-bounded organelle (GO:0043231);;	--	--	--	--	WD40-like Beta Propeller Repeat;; Dipeptidyl peptidase IV (DPP IV) N-terminal region	sp|Q145B2|TOLB_PARXL Tol-Pal system protein TolB OS=Paraburkholderia xenovorans (strain LB400) OX=266265 GN=tolB PE=3 SV=1	U	Intracellular trafficking, secretion, and vesicular transport	tolB protein-like protein [Arabidopsis thaliana]
AT4G22770	68	100	629	721	1.021708	1.205317	6.645839	5.89896	3.32E-23	1.26E-21	2.317340806	up	--	--	Molecular Function: nucleic acid binding (GO:0003676);;	--	--	--	--	Plants and Prokaryotes Conserved (PCC) domain	sp|O49658|AHL2_ARATH AT-hook motif nuclear-localized protein 2 OS=Arabidopsis thaliana OX=3702 GN=AHL2 PE=2 SV=1	K	Transcription	AT hook motif DNA-binding family protein [Arabidopsis thaliana]
MSTRG.21816	16	15	70	190	0.138852	0.103914	0.424815	0.891591	1.34E-05	9.35E-05	2.314914314	up	[T]	Signal transduction mechanisms	Molecular Function: protein kinase activity (GO:0004672);; Biological Process: cellular protein modification process (GO:0006464);; Biological Process: phosphate-containing compound metabolic process (GO:0006796);; Cellular Component: intrinsic component of membrane (GO:0031224);; Molecular Function: purine ribonucleoside binding (GO:0032550);;	--	--	--	--	Protein kinase domain;; Protein tyrosine and serine/threonine kinase;; D-mannose binding lectin;; PAN-like domain	sp|Q39202|RLK1_ARATH G-type lectin S-receptor-like serine/threonine-protein kinase RLK1 OS=Arabidopsis thaliana OX=3702 GN=RLK1 PE=2 SV=2	T	Signal transduction mechanisms	receptor-like protein kinase 1 [Arabidopsis thaliana]
AT3G46970	1712	1665	11971	15628	13.441669	10.427829	65.366287	65.458084	1.59E-60	2.19E-58	2.313818693	up	[G]	Carbohydrate transport and metabolism	Molecular Function: phosphorylase activity (GO:0004645);; Biological Process: carbohydrate metabolic process (GO:0005975);; Biological Process: response to stress (GO:0006950);; Cellular Component: plastid (GO:0009536);; Biological Process: response to metal ion (GO:0010038);; Molecular Function: anion binding (GO:0043168);;	K00688|0|ath:AT3G46970|PHS2; alpha-glucan phosphorylase 2	Starch and sucrose metabolism (ko00500)	[G]	Carbohydrate transport and metabolism	Carbohydrate phosphorylase	sp|Q9SD76|PHS2_ARATH Alpha-glucan phosphorylase 2, cytosolic OS=Arabidopsis thaliana OX=3702 GN=PHS2 PE=1 SV=1	G	Carbohydrate transport and metabolism	alpha-glucan phosphorylase 2 [Arabidopsis thaliana]
AT3G22840	1198	1677	10719	12280	28.783136	32.164413	179.145126	157.433578	6.98E-66	1.23E-63	2.312261151	up	--	--	Biological Process: response to heat (GO:0009408);; Cellular Component: photosystem (GO:0009521);; Cellular Component: chloroplast thylakoid (GO:0009534);; Biological Process: response to blue light (GO:0009637);; Biological Process: response to high light intensity (GO:0009644);; Biological Process: seed germination (GO:0009845);; Biological Process: response to red light (GO:0010114);; Biologic…	--	--	--	--	Chlorophyll A-B binding protein	sp|P93735|ELIP1_ARATH Early light-induced protein 1, chloroplastic OS=Arabidopsis thaliana OX=3702 GN=ELIP1 PE=1 SV=1	S	Function unknown	Chlorophyll A-B binding family protein [Arabidopsis thaliana]
AT5G01480	18	12	86	163	0.212603	0.111704	0.718613	1.050978	6.02E-06	4.47E-05	2.307221838	up	--	--	Cellular Component: intrinsic component of membrane (GO:0031224);; Molecular Function: transition metal ion binding (GO:0046914);;	--	--	--	--	C1 domain;; Phorbol esters/diacylglycerol binding domain (C1 domain)	--	S	Function unknown	Cysteine/Histidine-rich C1 domain family protein [Arabidopsis thaliana]
AT1G47710	736	784	5226	7099	11.578715	9.842673	57.414744	59.62339	1.51E-58	1.94E-56	2.305876877	up	[O]	Posttranslational modification, protein turnover, chaperones	--	K13963|0|ath:AT1G47710|SERPIN1; Serine protease inhibitor (SERPIN) family protein	--	[V]	Defense mechanisms	Serpin (serine protease inhibitor)	sp|Q9S7T8|SPZX_ARATH Serpin-ZX OS=Arabidopsis thaliana OX=3702 GN=At1g47710 PE=1 SV=1	V	Defense mechanisms	Serine protease inhibitor (SERPIN) family protein [Arabidopsis thaliana]
AT5G37440	47	75	400	577	0.862748	1.100231	5.115172	5.65645	4.01E-17	1.02E-15	2.30202554	up	[O]	Posttranslational modification, protein turnover, chaperones	Biological Process: cellular process (GO:0009987);;	--	--	--	--	DnaJ domain	sp|Q9D832|DNJB4_MOUSE DnaJ homolog subfamily B member 4 OS=Mus musculus OX=10090 GN=Dnajb4 PE=1 SV=1	O	Posttranslational modification, protein turnover, chaperones	Chaperone DnaJ-domain superfamily protein [Arabidopsis thaliana]
AT2G17730	232	337	1757	2825	3.642244	4.228037	19.205513	23.687813	9.84E-34	5.97E-32	2.301934874	up	--	--	Biological Process: transcription, DNA-templated (GO:0006351);; Biological Process: response to radiation (GO:0009314);; Cellular Component: chloroplast thylakoid (GO:0009534);; Cellular Component: integral component of organelle membrane (GO:0031301);; Molecular Function: transition metal ion binding (GO:0046914);;	--	--	[O]	Posttranslational modification, protein turnover, chaperones	Ring finger domain;; RING-like zinc finger;; YMGG-like Gly-zipper;; Glycine zipper;; Zinc finger, C3HC4 type (RING finger)	sp|Q8GT74|NIP2_ARATH NEP1-interacting protein 2 OS=Arabidopsis thaliana OX=3702 GN=NIP2 PE=1 SV=1	O	Posttranslational modification, protein turnover, chaperones	NEP-interacting protein 2 [Arabidopsis thaliana]
AT3G13960	112	167	1075	1112	1.395162	1.669287	9.381249	7.442466	5.10E-29	2.50E-27	2.289234233	up	--	--	Biological Process: transcription, DNA-templated (GO:0006351);; Cellular Component: plastid stroma (GO:0009532);; Biological Process: response to metal ion (GO:0010038);; Cellular Component: endomembrane system (GO:0012505);; Cellular Component: membrane (GO:0016020);; Cellular Component: external encapsulating structure (GO:0030312);; Molecular Function: purine ribonucleoside binding (GO:0032550…	--	--	--	--	WRC;; QLQ	sp|Q8L8A6|GRF5_ARATH Growth-regulating factor 5 OS=Arabidopsis thaliana OX=3702 GN=GRF5 PE=1 SV=1	K	Transcription	unnamed protein product [Arabidopsis thaliana]
AT4G12470	1306	1008	7364	11407	37.561546	23.129448	147.273331	174.977356	5.06E-33	2.97E-31	2.278762338	up	--	--	Biological Process: response to acid chemical (GO:0001101);; Molecular Function: protein binding (GO:0005515);; Cellular Component: extracellular region (GO:0005576);; Cellular Component: cell wall (GO:0005618);; Cellular Component: cell-cell junction (GO:0005911);; Biological Process: response to osmotic stress (GO:0006970);; Biological Process: response to cold (GO:0009409);; Cellular Component…	--	--	--	--	Hydrophobic seed protein;; Protease inhibitor/seed storage/LTP family	sp|Q9SU35|ERLL1_ARATH pEARLI1-like lipid transfer protein 1 OS=Arabidopsis thaliana OX=3702 GN=AZI1 PE=1 SV=1	S	Function unknown	azelaic acid induced 1 [Arabidopsis thaliana]
AT4G14580	248	355	2100	2619	3.730036	4.261208	22.012445	21.060839	9.03E-44	7.99E-42	2.274821014	up	[T]	Signal transduction mechanisms	Molecular Function: protein kinase activity (GO:0004672);; Biological Process: cellular protein modification process (GO:0006464);; Biological Process: phosphate-containing compound metabolic process (GO:0006796);; Biological Process: cell communication (GO:0007154);; Cellular Component: membrane (GO:0016020);; Molecular Function: purine ribonucleoside binding (GO:0032550);;	--	--	[T]	Signal transduction mechanisms	Protein kinase domain;; Protein tyrosine and serine/threonine kinase;; NAF domain;; Lipopolysaccharide kinase (Kdo/WaaP) family	sp|Q9SUL7|CIPK4_ARATH CBL-interacting serine/threonine-protein kinase 4 OS=Arabidopsis thaliana OX=3702 GN=CIPK4 PE=1 SV=1	T	Signal transduction mechanisms	CBL-interacting protein kinase 4 [Arabidopsis thaliana]
AT3G59350	1563	2001	10689	17178	19.424122	20.689327	98.302338	123.295325	2.56E-47	2.46E-45	2.253389656	up	[M]	Cell wall/membrane/envelope biogenesis	Molecular Function: protein kinase activity (GO:0004672);; Biological Process: protein phosphorylation (GO:0006468);; Cellular Component: membrane (GO:0016020);; Molecular Function: kinase binding (GO:0019900);; Molecular Function: purine ribonucleoside binding (GO:0032550);; Cellular Component: intracellular membrane-bounded organelle (GO:0043231);;	K13436|0|ath:AT3G59350|Protein kinase superfamily protein	Plant-pathogen interaction (ko04626)	[T]	Signal transduction mechanisms	Protein tyrosine and serine/threonine kinase;; Protein kinase domain	sp|B9DFG5|PTI13_ARATH PTI1-like tyrosine-protein kinase 3 OS=Arabidopsis thaliana OX=3702 GN=PTI13 PE=1 SV=1	T	Signal transduction mechanisms	Protein kinase superfamily protein [Arabidopsis thaliana]
AT5G46330	503	551	3501	4716	2.945255	2.569058	14.247937	14.723394	1.18E-52	1.26E-50	2.251489654	up	[K]	Transcription	Molecular Function: protein serine/threonine kinase activity (GO:0004674);; Biological Process: cellular protein modification process (GO:0006464);; Biological Process: endocytosis (GO:0006897);; Biological Process: defense response (GO:0006952);; Biological Process: enzyme linked receptor protein signaling pathway (GO:0007167);; Biological Process: response to bacterium (GO:0009617);; Molecular …	K13420|0|ath:AT5G46330|FLS2; Leucine-rich receptor-like protein kinase family protein	MAPK signaling pathway - plant (ko04016);; Plant-pathogen interaction (ko04626)	--	--	Leucine rich repeat;; Protein kinase domain;; Leucine Rich repeats (2 copies);; Protein tyrosine and serine/threonine kinase;; Leucine Rich Repeat;; Leucine rich repeat N-terminal domain	sp|Q9FL28|FLS2_ARATH LRR receptor-like serine/threonine-protein kinase FLS2 OS=Arabidopsis thaliana OX=3702 GN=FLS2 PE=1 SV=1	T	Signal transduction mechanisms	Leucine-rich receptor-like protein kinase family protein [Arabidopsis thaliana]
AT2G27200	288	273	1843	2533	3.196424	2.413798	14.246118	15.020628	1.59E-37	1.16E-35	2.244337863	up	[J]	Translation, ribosomal structure and biogenesis	Cellular Component: cytoplasm (GO:0005737);; Molecular Function: purine ribonucleoside binding (GO:0032550);;	K14539|0|ath:AT2G27200|P-loop containing nucleoside triphosphate hydrolases superfamily protein	Ribosome biogenesis in eukaryotes (ko03008)	[R]	General function prediction only	50S ribosome-binding GTPase;; Ferrous iron transport protein B	sp|Q9SHS8|LSG11_ARATH GTPase LSG1-1 OS=Arabidopsis thaliana OX=3702 GN=LSG1-1 PE=1 SV=1	S	Function unknown	P-loop containing nucleoside triphosphate hydrolases superfamily protein [Arabidopsis thaliana]
AT2G02061	17	18	98	175	0.33156	0.272847	1.371278	1.893175	1.88E-06	1.53E-05	2.237276395	up	--	--	Cellular Component: Golgi apparatus (GO:0005794);; Molecular Function: transferase activity (GO:0016740);;	--	--	--	--	Nucleotide-diphospho-sugar transferase	sp|P0C042|Y4597_ARATH Uncharacterized protein At4g15970 OS=Arabidopsis thaliana OX=3702 GN=At4g15970 PE=2 SV=1	G	Carbohydrate transport and metabolism	unknown protein [Arabidopsis thaliana]
AT4G36920	565	677	4292	5179	7.694583	7.354484	40.772214	37.887768	3.31E-60	4.43E-58	2.231005632	up	--	--	Molecular Function: nucleic acid binding transcription factor activity (GO:0001071);; Molecular Function: nucleic acid binding (GO:0003676);; Biological Process: transcription, DNA-templated (GO:0006351);; Cellular Component: intracellular membrane-bounded organelle (GO:0043231);; Biological Process: cellular developmental process (GO:0048869);; Biological Process: reproductive shoot system devel…	K09284|0|ath:AT4G36920|AP2; Integrase-type DNA-binding superfamily protein	--	--	--	AP2 domain	sp|P47927|AP2_ARATH Floral homeotic protein APETALA 2 OS=Arabidopsis thaliana OX=3702 GN=AP2 PE=1 SV=1	K	Transcription	Integrase-type DNA-binding superfamily protein [Arabidopsis thaliana]
AT1G20070	270	400	2138	2958	5.889458	6.971238	32.463249	34.461468	5.19E-39	4.06E-37	2.229477589	up	--	--	Cellular Component: intracellular membrane-bounded organelle (GO:0043231);;	--	--	--	--	--	--	220		hypothetical protein AXX17_AT1G21050 [Arabidopsis thaliana]
AT5G24200	5	23	64	147	0.071597	0.273501	0.705871	1.228575	0.000215618	0.001128397	2.223026238	up	--	--	Molecular Function: catalytic activity (GO:0003824);; Cellular Component: intracellular membrane-bounded organelle (GO:0043231);; Biological Process: primary metabolic process (GO:0044238);;	--	--	--	--	Lipase (class 3)	sp|Q680C0|GDL62_ARATH GDSL esterase/lipase At4g10955 OS=Arabidopsis thaliana OX=3702 GN=At4g10955 PE=2 SV=1	G	Carbohydrate transport and metabolism	alpha/beta-Hydrolases superfamily protein [Arabidopsis thaliana]
AT1G80340	89	94	706	673	1.503943	1.266013	8.365356	6.112407	5.14E-21	1.72E-19	2.222579512	up	[Q]	Secondary metabolites biosynthesis, transport and catabolism	Biological Process: response to red or far red light (GO:0009639);; Biological Process: gibberellin metabolic process (GO:0009685);; Molecular Function: oxidoreductase activity, acting on paired donors, with incorporation or reduction of molecular oxygen, 2-oxoglutarate as one donor, and incorporation of one atom each of oxygen into both donors (GO:0016706);; Molecular Function: cation binding (G…	K04124|0|ath:AT1G80340|GA3OX2; gibberellin 3-oxidase 2	Diterpenoid biosynthesis (ko00904)	[QR]	Secondary metabolites biosynthesis, transport and catabolism;; General function prediction only	2OG-Fe(II) oxygenase superfamily;; non-haem dioxygenase in morphine synthesis N-terminal	sp|Q9ZT84|G3OX2_ARATH Gibberellin 3-beta-dioxygenase 2 OS=Arabidopsis thaliana OX=3702 GN=GA3OX2 PE=1 SV=2	Q	Secondary metabolites biosynthesis, transport and catabolism	gibberellin 3-oxidase 2 [Arabidopsis thaliana]
AT1G68490	1409	2021	11059	14845	16.606785	19.000078	90.624557	93.311913	1.78E-55	2.07E-53	2.220917629	up	--	--	Cellular Component: intracellular membrane-bounded organelle (GO:0043231);;	--	--	--	--	--	--	350		translocase subunit seca [Arabidopsis thaliana]
AT5G40590	24	38	232	228	0.517008	0.666921	3.582225	2.699786	8.66E-10	1.12E-08	2.213020963	up	--	--	--	--	--	--	--	C1 domain;; Phorbol esters/diacylglycerol binding domain (C1 domain)	--	S	Function unknown	Cysteine/Histidine-rich C1 domain family protein [Arabidopsis thaliana]
AT3G60520	343	465	2378	3746	10.378465	11.252294	50.892736	61.200402	1.24E-36	8.59E-35	2.212452108	up	--	--	--	--	--	--	--	--	--	S	Function unknown	zinc ion-binding protein [Arabidopsis thaliana]
AT5G54930	197	284	1478	2139	4.227024	4.871746	22.121326	24.587738	2.76E-33	1.65E-31	2.208649533	up	--	--	--	--	--	[R]	General function prediction only	--	--	V	Defense mechanisms	AT hook motif-containing protein [Arabidopsis thaliana]
AT1G20450	4158	6651	34435	46070	64.140437	82.084019	369.818096	379.270111	3.35E-47	3.21E-45	2.208059722	up	--	--	Biological Process: response to acid chemical (GO:0001101);; Cellular Component: cytoplasm (GO:0005737);; Cellular Component: cell-cell junction (GO:0005911);; Molecular Function: cytoskeletal protein binding (GO:0008092);; Biological Process: response to cold (GO:0009409);; Biological Process: seed germination (GO:0009845);; Cellular Component: intracellular membrane-bounded organelle (GO:004323…	--	--	--	--	Dehydrin	sp|P42759|ERD10_ARATH Dehydrin ERD10 OS=Arabidopsis thaliana OX=3702 GN=ERD10 PE=1 SV=1	S	Function unknown	Dehydrin family protein [Arabidopsis thaliana]
AT5G65600	41	51	318	362	0.382791	0.379694	2.084405	1.819984	1.51E-13	2.85E-12	2.190610213	up	[T]	Signal transduction mechanisms	Molecular Function: protein kinase activity (GO:0004672);; Biological Process: cellular protein modification process (GO:0006464);; Cellular Component: intrinsic component of membrane (GO:0031224);; Molecular Function: purine ribonucleoside binding (GO:0032550);;	--	--	--	--	Legume lectin domain;; Protein kinase domain;; Protein tyrosine and serine/threonine kinase	sp|Q9LSL5|LRK92_ARATH L-type lectin-domain containing receptor kinase IX.2 OS=Arabidopsis thaliana OX=3702 GN=LECRK92 PE=1 SV=1	T	Signal transduction mechanisms	Concanavalin A-like lectin protein kinase family protein [Arabidopsis thaliana]
AT3G27880	389	535	2945	3894	6.998749	7.681843	36.87944	37.411804	2.68E-46	2.52E-44	2.189404917	up	--	--	Cellular Component: intracellular membrane-bounded organelle (GO:0043231);;	--	--	--	--	Protein of unknown function (DUF1645)	--	S	Function unknown	hypothetical protein (DUF1645) [Arabidopsis thaliana]
AT3G46640	767	930	5240	7329	7.670291	6.596688	45.211684	47.975416	2.15E-53	2.34E-51	2.18053239	up	--	--	--	--	--	--	--	Myb-like DNA-binding domain;; UDP-glucoronosyl and UDP-glucosyl transferase	sp|Q9SNB4|PCL1_ARATH Transcription factor LUX OS=Arabidopsis thaliana OX=3702 GN=LUX PE=1 SV=1	K	Transcription	Homeodomain-like superfamily protein [Arabidopsis thaliana]
AT3G50260	165	274	1276	1935	4.230235	5.598161	22.764952	26.491291	1.94E-26	8.36E-25	2.172890757	up	--	--	Biological Process: phosphorelay signal transduction system (GO:0000160);; Molecular Function: nucleic acid binding transcription factor activity (GO:0001071);; Molecular Function: nucleic acid binding (GO:0003676);; Biological Process: transcription, DNA-templated (GO:0006351);; Biological Process: response to stress (GO:0006950);; Biological Process: cell death (GO:0008219);; Biological Process…	--	--	--	--	AP2 domain	sp|Q9SNE1|ERF11_ARATH Ethylene-responsive transcription factor ERF011 OS=Arabidopsis thaliana OX=3702 GN=ERF011 PE=2 SV=1	K	Transcription	cooperatively regulated by ethylene and jasmonate 1 [Arabidopsis thaliana]
AT4G24960	925	1331	7344	8977	24.763531	28.451535	139.21056	130.522985	1.18E-53	1.30E-51	2.164569409	up	--	--	Biological Process: response to acid chemical (GO:0001101);; Biological Process: autophagy (GO:0006914);; Biological Process: hyperosmotic response (GO:0006972);; Cellular Component: intrinsic component of membrane (GO:0031224);; Cellular Component: intracellular membrane-bounded organelle (GO:0043231);; Biological Process: gametophyte development (GO:0048229);; Biological Process: reproductive s…	--	--	[U]	Intracellular trafficking, secretion, and vesicular transport	TB2/DP1, HVA22 family	sp|Q9S760|HA22D_ARATH HVA22-like protein d OS=Arabidopsis thaliana OX=3702 GN=HVA22D PE=2 SV=1	U	Intracellular trafficking, secretion, and vesicular transport	HVA22 homologue D [Arabidopsis thaliana]
AT4G21215	277	421	2228	2820	4.764529	5.700564	27.38361	26.689355	2.62E-38	1.99E-36	2.163410249	up	--	--	Cellular Component: intrinsic component of membrane (GO:0031224);;	--	--	--	--	--	--	S	Function unknown	unnamed protein product [Arabidopsis thaliana]
MSTRG.6632	12	24	105	154	0.131954	0.217531	0.894268	1.00343	5.01E-06	3.78E-05	2.153429613	up	--	--	Cellular Component: plastid (GO:0009536);; Molecular Function: transferase activity, transferring glycosyl groups (GO:0016757);;	--	--	[GC]	Carbohydrate transport and metabolism;; Energy production and conversion	UDP-glucoronosyl and UDP-glucosyl transferase	sp|Q9ZVX4|U90A1_ARATH UDP-glycosyltransferase 90A1 OS=Arabidopsis thaliana OX=3702 GN=UGT90A1 PE=2 SV=1	CG	Energy production and conversion;; Carbohydrate transport and metabolism	UDP-glycosyltransferase 90A1 isoform X1 [Arabidopsis lyrata subsp. lyrata]
AT1G25250	33	42	264	270	0.417705	0.424197	2.262399	1.805205	8.03E-11	1.16E-09	2.143636402	up	--	--	Molecular Function: nucleic acid binding transcription factor activity (GO:0001071);; Biological Process: developmental process involved in reproduction (GO:0003006);; Molecular Function: nucleic acid binding (GO:0003676);; Biological Process: transcription, DNA-templated (GO:0006351);; Biological Process: tropism (GO:0009606);; Biological Process: auxin biosynthetic process (GO:0009851);; Biolog…	--	--	[R]	General function prediction only	--	sp|Q9FRH4|IDD16_ARATH Protein indeterminate-domain 16 OS=Arabidopsis thaliana OX=3702 GN=IDD16 PE=2 SV=1	K	Transcription	indeterminate(ID)-domain 16 [Arabidopsis thaliana]
AT3G09032	26	69	278	391	0.629595	1.318779	4.691329	5.05634	5.74E-10	7.52E-09	2.138194658	up	--	--	Cellular Component: intracellular membrane-bounded organelle (GO:0043231);;	--	--	--	--	--	--	S	Function unknown	josephin-like protein [Arabidopsis thaliana]
AT5G25790	42	81	338	530	0.613827	0.941311	3.46923	4.156978	1.20E-12	2.07E-11	2.123095279	up	--	--	Molecular Function: nucleic acid binding transcription factor activity (GO:0001071);; Biological Process: transcription, DNA-templated (GO:0006351);; Molecular Function: cation binding (GO:0043169);; Cellular Component: intracellular membrane-bounded organelle (GO:0043231);; Biological Process: single-multicellular organism process (GO:0044707);;	--	--	[P]	Inorganic ion transport and metabolism	Tesmin/TSO1-like CXC domain, cysteine-rich domain	sp|F4JY84|TCX7_ARATH Protein tesmin/TSO1-like CXC 7 OS=Arabidopsis thaliana OX=3702 GN=TCX7 PE=1 SV=1	P	Inorganic ion transport and metabolism	Tesmin/TSO1-like CXC domain-containing protein [Arabidopsis thaliana]
AT3G05980	47	68	371	433	0.853268	0.990369	4.751066	4.257381	2.18E-14	4.50E-13	2.114615588	up	--	--	Cellular Component: intracellular membrane-bounded organelle (GO:0043231);;	--	--	--	--	--	--	305		hypothetical protein AT3G05980 [Arabidopsis thaliana]
AT5G53290	200	306	1626	1871	3.170754	3.866884	17.93895	15.830685	3.29E-32	1.85E-30	2.103420376	up	--	--	Biological Process: phosphorelay signal transduction system (GO:0000160);; Molecular Function: nucleic acid binding transcription factor activity (GO:0001071);; Molecular Function: nucleic acid binding (GO:0003676);; Biological Process: transcription, DNA-templated (GO:0006351);; Biological Process: protein import into nucleus (GO:0006606);; Biological Process: hormone-mediated signaling pathway …	--	--	--	--	AP2 domain	sp|Q9FK12|CRF3_ARATH Ethylene-responsive transcription factor CRF3 OS=Arabidopsis thaliana OX=3702 GN=CRF3 PE=1 SV=1	K	Transcription	cytokinin response factor 3 [Arabidopsis thaliana]
AT3G24520	820	1493	7555	8237	11.827255	17.179674	75.757896	63.355999	3.24E-32	1.83E-30	2.101934082	up	--	--	Molecular Function: nucleic acid binding transcription factor activity (GO:0001071);; Molecular Function: DNA binding (GO:0003677);; Biological Process: transcription, DNA-templated (GO:0006351);; Cellular Component: intracellular membrane-bounded organelle (GO:0043231);;	K09419|0|ath:AT3G24520|HSFC1; heat shock transcription factor C1	--	[K]	Transcription	HSF-type DNA-binding	sp|Q9LV52|HSFC1_ARATH Heat stress transcription factor C-1 OS=Arabidopsis thaliana OX=3702 GN=HSFC1 PE=1 SV=1	K	Transcription	heat shock transcription factor C1 [Arabidopsis thaliana]
AT5G10410	152	190	1072	1303	2.437171	2.427117	11.964303	11.153989	8.31E-30	4.23E-28	2.097359725	up	--	--	Molecular Function: lipid binding (GO:0008289);; Cellular Component: endomembrane system (GO:0012505);; Biological Process: vesicle-mediated transport (GO:0016192);; Cellular Component: coated vesicle (GO:0030135);; Cellular Component: intracellular membrane-bounded organelle (GO:0043231);;	--	--	[TU]	Signal transduction mechanisms;; Intracellular trafficking, secretion, and vesicular transport	ANTH domain	sp|Q8H0W9|CAP17_ARATH Putative clathrin assembly protein At5g10410 OS=Arabidopsis thaliana OX=3702 GN=At5g10410 PE=2 SV=2	TU	Signal transduction mechanisms;; Intracellular trafficking, secretion, and vesicular transport	ENTH/ANTH/VHS superfamily protein [Arabidopsis thaliana]
AT3G47500	1561	2104	11133	14066	20.444418	21.976274	101.360245	98.236641	2.08E-57	2.54E-55	2.085635108	up	--	--	Molecular Function: nucleic acid binding transcription factor activity (GO:0001071);; Molecular Function: nucleic acid binding (GO:0003676);; Biological Process: transcription, DNA-templated (GO:0006351);; Molecular Function: cation binding (GO:0043169);; Cellular Component: intracellular membrane-bounded organelle (GO:0043231);; Biological Process: regulation of timing of meristematic phase tran…	--	--	--	--	Dof domain, zinc finger	sp|Q8LFV3|CDF3_ARATH Cyclic dof factor 3 OS=Arabidopsis thaliana OX=3702 GN=CDF3 PE=1 SV=2	K	Transcription	cycling DOF factor 3 [Arabidopsis thaliana]
AT1G30330	1422	1722	9647	12024	8.879343	8.516266	42.198815	40.415629	2.00E-62	3.02E-60	2.08386486	up	--	--	Molecular Function: nucleic acid binding transcription factor activity (GO:0001071);; Molecular Function: nucleic acid binding (GO:0003676);; Biological Process: transcription, DNA-templated (GO:0006351);; Biological Process: hormone-mediated signaling pathway (GO:0009755);; Cellular Component: intracellular membrane-bounded organelle (GO:0043231);; Biological Process: reproductive shoot system d…	--	--	--	--	Auxin response factor;; B3 DNA binding domain;; AUX/IAA family	sp|Q9ZTX8|ARFF_ARATH Auxin response factor 6 OS=Arabidopsis thaliana OX=3702 GN=ARF6 PE=1 SV=2	K	Transcription	auxin response factor 6 [Arabidopsis thaliana]
AT2G28550	2161	2627	14190	18799	24.830487	24.368599	116.473482	118.375194	5.86E-61	8.30E-59	2.079705846	up	--	--	Biological Process: phosphorelay signal transduction system (GO:0000160);; Molecular Function: nucleic acid binding transcription factor activity (GO:0001071);; Biological Process: developmental process involved in reproduction (GO:0003006);; Molecular Function: nucleic acid binding (GO:0003676);; Biological Process: transcription, DNA-templated (GO:0006351);; Biological Process: anatomical struc…	K09284|1.05235e-155|ath:AT2G28550|RAP2.7; related to AP2.7	--	--	--	AP2 domain	sp|Q9SK03|RAP27_ARATH Ethylene-responsive transcription factor RAP2-7 OS=Arabidopsis thaliana OX=3702 GN=RAP2-7 PE=2 SV=2	K	Transcription	related to AP2.7 [Arabidopsis thaliana]
AT5G57630	1243	1549	7550	11799	15.999739	15.956032	68.529496	82.608359	3.86E-42	3.29E-40	2.079400484	up	[M]	Cell wall/membrane/envelope biogenesis	--	--	--	[T]	Signal transduction mechanisms	Protein kinase domain;; Protein tyrosine and serine/threonine kinase;; NAF domain;; Kinase-like;; RIO1 family	sp|Q94CG0|CIPKL_ARATH CBL-interacting serine/threonine-protein kinase 21 OS=Arabidopsis thaliana OX=3702 GN=CIPK21 PE=1 SV=1	T	Signal transduction mechanisms	CBL-interacting protein kinase 21 [Arabidopsis thaliana]
AT1G69890	592	841	3973	5879	9.212732	10.431515	42.975079	48.782578	1.43E-38	1.10E-36	2.078408321	up	--	--	Cellular Component: intracellular membrane-bounded organelle (GO:0043231);;	--	--	--	--	Domain of unknown function (DUF569)	--	S	Function unknown	actin cross-linking protein (DUF569) [Arabidopsis thaliana]
AT1G26380	30	60	253	360	0.395738	0.639755	2.380096	2.603831	2.95E-10	4.02E-09	2.077983138	up	[C]	Energy production and conversion	Molecular Function: nucleotide binding (GO:0000166);; Molecular Function: oxidoreductase activity (GO:0016491);; Biological Process: single-organism metabolic process (GO:0044710);;	--	--	--	--	FAD binding domain;; Berberine and berberine like	sp|Q9FZC4|FOX1_ARATH Berberine bridge enzyme-like 3 OS=Arabidopsis thaliana OX=3702 GN=FOX1 PE=2 SV=1	C	Energy production and conversion	FAD-binding Berberine family protein [Arabidopsis thaliana]
AT4G18270	188	246	1284	1693	1.995906	2.07758	9.475517	9.579106	1.14E-31	6.26E-30	2.076914983	up	[M]	Cell wall/membrane/envelope biogenesis	Biological Process: cellular protein modification process (GO:0006464);; Molecular Function: protein transmembrane transporter activity (GO:0008320);; Molecular Function: phosphotransferase activity, for other substituted phosphate groups (GO:0016780);; Cellular Component: intrinsic component of membrane (GO:0031224);;	--	--	--	--	Glycosyl transferase family 4	sp|O49730|MRAY_ARATH Phospho-N-acetylmuramoyl-pentapeptide-transferase homolog OS=Arabidopsis thaliana OX=3702 GN=TRANS11 PE=2 SV=3	M	Cell wall/membrane/envelope biogenesis	translocase 11 [Arabidopsis thaliana]
AT5G15950	2507	3424	19026	21219	35.337965	38.5407	186.508627	159.456318	1.50E-57	1.86E-55	2.075399023	up	--	--	Biological Process: polyamine biosynthetic process (GO:0006596);; Molecular Function: carboxy-lyase activity (GO:0016831);; Cellular Component: intracellular membrane-bounded organelle (GO:0043231);; Biological Process: sulfur compound biosynthetic process (GO:0044272);;	K01611|0|ath:AT5G15950|Adenosylmethionine decarboxylase family protein	Cysteine and methionine metabolism (ko00270);; Arginine and proline metabolism (ko00330)	[T]	Signal transduction mechanisms	Adenosylmethionine decarboxylase;; S-adenosyl-l-methionine decarboxylase leader peptide	sp|Q9S7T9|DCAM2_ARATH S-adenosylmethionine decarboxylase proenzyme 2 OS=Arabidopsis thaliana OX=3702 GN=SAMDC2 PE=2 SV=1	T	Signal transduction mechanisms	Adenosylmethionine decarboxylase family protein [Arabidopsis thaliana]
AT4G27950	217	236	1471	1628	3.713682	3.214314	17.496401	14.856597	5.76E-33	3.35E-31	2.075112543	up	--	--	Biological Process: phosphorelay signal transduction system (GO:0000160);; Molecular Function: nucleic acid binding transcription factor activity (GO:0001071);; Molecular Function: nucleic acid binding (GO:0003676);; Biological Process: transcription, DNA-templated (GO:0006351);; Biological Process: protein import into nucleus (GO:0006606);; Biological Process: hormone-mediated signaling pathway …	--	--	--	--	AP2 domain	sp|Q9SUE3|CRF4_ARATH Ethylene-responsive transcription factor CRF4 OS=Arabidopsis thaliana OX=3702 GN=CRF4 PE=1 SV=2	K	Transcription	cytokinin response factor 4 [Arabidopsis thaliana]
AT3G16560	808	887	4835	6835	8.150688	7.153311	34.694913	37.019856	5.90E-46	5.44E-44	2.069005221	up	--	--	Molecular Function: phosphoprotein phosphatase activity (GO:0004721);; Biological Process: cellular protein modification process (GO:0006464);; Cellular Component: intrinsic component of membrane (GO:0031224);; Molecular Function: cation binding (GO:0043169);; Cellular Component: intracellular membrane-bounded organelle (GO:0043231);;	--	--	[T]	Signal transduction mechanisms	Protein phosphatase 2C;; Protein phosphatase 2C	sp|Q9LUS8|P2C40_ARATH Probable protein phosphatase 2C 40 OS=Arabidopsis thaliana OX=3702 GN=At3g16560 PE=2 SV=1	T	Signal transduction mechanisms	Protein phosphatase 2C family protein [Arabidopsis thaliana]
AT2G02000	15	20	136	97	0.217392	0.22052	1.372019	0.751766	2.74E-05	0.000178416	2.06880587	up	[E]	Amino acid transport and metabolism	Molecular Function: protein binding (GO:0005515);; Cellular Component: cytoplasm (GO:0005737);; Biological Process: glutamine family amino acid metabolic process (GO:0009064);; Molecular Function: carboxy-lyase activity (GO:0016831);; Molecular Function: anion binding (GO:0043168);; Cellular Component: intracellular membrane-bounded organelle (GO:0043231);;	K01580|0|ath:AT2G02000|GAD3; glutamate decarboxylase 3	Alanine, aspartate and glutamate metabolism (ko00250);; beta-Alanine metabolism (ko00410);; Taurine and hypotaurine metabolism (ko00430);; Butanoate metabolism (ko00650)	[E]	Amino acid transport and metabolism	Pyridoxal-dependent decarboxylase conserved domain	sp|Q9ZPS4|DCE3_ARATH Glutamate decarboxylase 3 OS=Arabidopsis thaliana OX=3702 GN=GAD3 PE=2 SV=1	E	Amino acid transport and metabolism	glutamate decarboxylase 3 [Arabidopsis thaliana]
AT4G08555	76	112	484	804	3.177775	3.764153	14.16211	18.069668	4.50E-16	1.06E-14	2.066721064	up	--	--	--	--	--	--	--	--	--	--	--	hypothetical protein AT4G08555 [Arabidopsis thaliana]
AT1G12710	326	468	2088	3328	5.714449	6.544379	25.511197	31.237567	8.47E-30	4.30E-28	2.062801233	up	--	--	Molecular Function: binding (GO:0005488);;	--	--	--	--	Phloem protein 2	sp|Q9LN77|P2A12_ARATH F-box protein PP2-A12 OS=Arabidopsis thaliana OX=3702 GN=P2A12 PE=2 SV=1	S	Function unknown	phloem protein 2-A12 [Arabidopsis thaliana]
AT5G40390	1839	2223	12547	14925	15.297483	14.748091	72.565681	66.211983	4.71E-64	7.54E-62	2.059292828	up	[G]	Carbohydrate transport and metabolism	Biological Process: response to acid chemical (GO:0001101);; Biological Process: sucrose metabolic process (GO:0005985);; Biological Process: protein phosphorylation (GO:0006468);; Biological Process: response to stress (GO:0006950);; Molecular Function: galactosyltransferase activity (GO:0008378);; Biological Process: oligosaccharide biosynthetic process (GO:0009312);; Cellular Component: plasti…	K06617|0|ath:AT5G40390|SIP1; Raffinose synthase family protein	Galactose metabolism (ko00052)	--	--	Raffinose synthase or seed imbibition protein Sip1	sp|Q9FND9|RFS5_ARATH Probable galactinol--sucrose galactosyltransferase 5 OS=Arabidopsis thaliana OX=3702 GN=RFS5 PE=1 SV=1	S	Function unknown	Raffinose synthase family protein [Arabidopsis thaliana]
AT3G17130	83	67	496	518	2.182945	1.395879	9.079728	7.272209	1.00E-14	2.13E-13	2.049311127	up	--	--	Molecular Function: enzyme inhibitor activity (GO:0004857);; Biological Process: negative regulation of molecular function (GO:0044092);;	--	--	--	--	Plant invertase/pectin methylesterase inhibitor	sp|F4HWQ8|CVIF1_ARATH Cell wall / vacuolar inhibitor of fructosidase 1 OS=Arabidopsis thaliana OX=3702 GN=C/VIF1 PE=1 SV=1	S	Function unknown	Plant invertase/pectin methylesterase inhibitor superfamily protein [Arabidopsis thaliana]
AT1G06450	159	207	1113	1333	2.860086	2.971144	13.949546	12.816875	6.55E-29	3.19E-27	2.044694446	up	--	--	Molecular Function: 3'-5'-exoribonuclease activity (GO:0000175);; Molecular Function: nucleic acid binding (GO:0003676);; Biological Process: transcription, DNA-templated (GO:0006351);; Molecular Function: cation binding (GO:0043169);; Cellular Component: intracellular membrane-bounded organelle (GO:0043231);;	K12581|0|ath:AT1G06450|Polynucleotidyl transferase, ribonuclease H-like superfamily protein	RNA degradation (ko03018)	[A]	RNA processing and modification	CAF1 family ribonuclease	sp|Q9SHJ0|CAF1A_ARATH Probable CCR4-associated factor 1 homolog 1 OS=Arabidopsis thaliana OX=3702 GN=CAF1-1 PE=2 SV=1	K	Transcription	Polynucleotidyl transferase, ribonuclease H-like superfamily protein [Arabidopsis thaliana]
AT5G12270	97	131	664	854	1.67506	1.800694	7.966522	7.861347	4.53E-21	1.53E-19	2.036364272	up	[Q]	Secondary metabolites biosynthesis, transport and catabolism	Molecular Function: oxidoreductase activity, acting on paired donors, with incorporation or reduction of molecular oxygen (GO:0016705);; Molecular Function: cation binding (GO:0043169);; Biological Process: single-organism metabolic process (GO:0044710);;	--	--	[QR]	Secondary metabolites biosynthesis, transport and catabolism;; General function prediction only	2OG-Fe(II) oxygenase superfamily;; non-haem dioxygenase in morphine synthesis N-terminal	sp|G9M9M2|F6H13_IPOBA Feruloyl CoA ortho-hydroxylase F6H1-3 OS=Ipomoea batatas OX=4120 GN=F6H1-3 PE=1 SV=1	Q	Secondary metabolites biosynthesis, transport and catabolism	2-oxoglutarate (2OG) and Fe(II)-dependent oxygenase superfamily protein [Arabidopsis thaliana]
AT5G25110	294	375	1890	2570	4.181951	4.247012	18.69385	19.497377	5.86E-36	3.88E-34	2.032950887	up	[T]	Signal transduction mechanisms	Molecular Function: protein kinase activity (GO:0004672);; Biological Process: protein phosphorylation (GO:0006468);; Biological Process: signal transduction (GO:0007165);; Biological Process: response to fungus (GO:0009620);; Cellular Component: intrinsic component of membrane (GO:0031224);; Molecular Function: purine ribonucleoside binding (GO:0032550);; Cellular Component: cell part (GO:004446…	--	--	[T]	Signal transduction mechanisms	Protein kinase domain;; Protein tyrosine and serine/threonine kinase;; NAF domain	sp|Q8W1D5|CIPKP_ARATH CBL-interacting serine/threonine-protein kinase 25 OS=Arabidopsis thaliana OX=3702 GN=CIPK25 PE=2 SV=1	T	Signal transduction mechanisms	CBL-interacting protein kinase 25 [Arabidopsis thaliana]
AT1G51940	757	1036	4747	7187	7.663322	8.372384	33.432777	38.828075	5.43E-38	4.03E-36	2.028346923	up	[T]	Signal transduction mechanisms	Molecular Function: protein kinase activity (GO:0004672);; Biological Process: cellular protein modification process (GO:0006464);; Biological Process: phosphate-containing compound metabolic process (GO:0006796);; Biological Process: defense response (GO:0006952);; Biological Process: response to fungus (GO:0009620);; Biological Process: abscisic acid-activated signaling pathway (GO:0009738);; C…	--	--	--	--	Protein tyrosine and serine/threonine kinase;; Protein kinase domain;; LysM domain	sp|F4IB81|LYK3_ARATH LysM domain receptor-like kinase 3 OS=Arabidopsis thaliana OX=3702 GN=LYK3 PE=2 SV=1	T	Signal transduction mechanisms	protein kinase family protein / peptidoglycan-binding LysM domain-containing protein [Arabidopsis thaliana]
AT4G19230	463	562	3115	3662	5.447063	5.277685	25.521402	23.002489	6.52E-46	5.98E-44	2.027423587	up	[QV]	Secondary metabolites biosynthesis, transport and catabolism;; Defense mechanisms	Biological Process: steroid metabolic process (GO:0008202);; Biological Process: response to light stimulus (GO:0009416);; Biological Process: response to fungus (GO:0009620);; Biological Process: abscisic acid metabolic process (GO:0009687);; Biological Process: seed dormancy process (GO:0010162);; Molecular Function: oxidoreductase activity, acting on paired donors, with incorporation or reduct…	K09843|0|ath:AT4G19230|CYP707A1; cytochrome P450, family 707, subfamily A, polypeptide 1	Carotenoid biosynthesis (ko00906)	[QI]	Secondary metabolites biosynthesis, transport and catabolism;; Lipid transport and metabolism	Cytochrome P450	sp|Q949P1|ABAH1_ARATH Abscisic acid 8&apos;-hydroxylase 1 OS=Arabidopsis thaliana OX=3702 GN=CYP707A1 PE=1 SV=1	Q	Secondary metabolites biosynthesis, transport and catabolism	cytochrome P450, family 707, subfamily A, polypeptide 1 [Arabidopsis thaliana]
AT1G69570	573	870	4059	5443	7.387741	8.955697	36.41843	37.460297	6.13E-38	4.52E-36	2.025791174	up	--	--	Molecular Function: nucleic acid binding transcription factor activity (GO:0001071);; Molecular Function: nucleic acid binding (GO:0003676);; Biological Process: transcription, DNA-templated (GO:0006351);; Molecular Function: cation binding (GO:0043169);; Cellular Component: intracellular membrane-bounded organelle (GO:0043231);; Biological Process: reproductive shoot system development (GO:00905…	--	--	--	--	Dof domain, zinc finger	sp|Q9SEZ3|CDF5_ARATH Cyclic dof factor 5 OS=Arabidopsis thaliana OX=3702 GN=CDF5 PE=2 SV=1	K	Transcription	Dof-type zinc finger DNA-binding family protein [Arabidopsis thaliana]
AT5G11150	332	423	2161	2812	6.046949	6.208578	27.909933	27.984661	1.34E-38	1.03E-36	2.018166529	up	--	--	--	K08515|1.34895e-147|ath:AT5G11150|VAMP713; vesicle-associated membrane protein 713	SNARE interactions in vesicular transport (ko04130)	[U]	Intracellular trafficking, secretion, and vesicular transport	Synaptobrevin;; Regulated-SNARE-like domain	sp|Q9LFP1|VA713_ARATH Vesicle-associated membrane protein 713 OS=Arabidopsis thaliana OX=3702 GN=VAMP713 PE=1 SV=1	U	Intracellular trafficking, secretion, and vesicular transport	vesicle-associated membrane protein 713 [Arabidopsis thaliana]
AT3G45660	20	32	156	183	0.240949	0.315295	1.382108	1.263969	4.09E-07	3.73E-06	2.016686967	up	[E]	Amino acid transport and metabolism	Biological Process: response to pH (GO:0009268);; Molecular Function: secondary active transmembrane transporter activity (GO:0015291);; Biological Process: inorganic anion transport (GO:0015698);; Biological Process: peptide transport (GO:0015833);; Cellular Component: intrinsic component of membrane (GO:0031224);; Biological Process: nitrate metabolic process (GO:0042126);;	--	--	[E]	Amino acid transport and metabolism	POT family	sp|Q9M1E1|PTR38_ARATH Protein NRT1/ PTR FAMILY 2.6 OS=Arabidopsis thaliana OX=3702 GN=NPF2.6 PE=2 SV=1	E	Amino acid transport and metabolism	Major facilitator superfamily protein [Arabidopsis thaliana]
AT3G24929	97	119	560	862	0.769768	0.75746	2.514709	2.942059	5.92E-18	1.62E-16	2.005745641	up	[K]	Transcription	Biological Process: response to stress (GO:0006950);; Biological Process: cell communication (GO:0007154);; Molecular Function: transferase activity, transferring phosphorus-containing groups (GO:0016772);; Cellular Component: intrinsic component of membrane (GO:0031224);;	--	--	[R]	General function prediction only	Leucine rich repeat;; Leucine Rich repeats (2 copies);; Leucine Rich Repeat;; Leucine Rich repeat	sp|Q9LRW9|RLP40_ARATH Receptor-like protein 40 OS=Arabidopsis thaliana OX=3702 GN=RLP40 PE=2 SV=1	L	Replication, recombination and repair	receptor like protein 40 [Arabidopsis thaliana]
AT4G40063	22	39	151	247	2.166087	3.099699	10.474111	13.133935	2.68E-07	2.51E-06	2.00343697	up	--	--	--	--	--	--	--	--	--	--	--	hypothetical protein AT4G40063 [Arabidopsis thaliana]
AT5G43860	67	70	400	491	1.399891	1.176986	5.868906	5.526617	1.86E-14	3.88E-13	1.995030741	up	[T]	Signal transduction mechanisms	Biological Process: porphyrin-containing compound catabolic process (GO:0006787);; Cellular Component: chloroplast envelope (GO:0009941);; Molecular Function: carboxylic ester hydrolase activity (GO:0052689);;	K08099|0|ath:AT5G43860|CLH2; chlorophyllase 2	Porphyrin and chlorophyll metabolism (ko00860)	--	--	Chlorophyllase;; Chlorophyllase enzyme	sp|Q9M7I7|CLH2_ARATH Chlorophyllase-2 OS=Arabidopsis thaliana OX=3702 GN=CLH2 PE=1 SV=1	F	Nucleotide transport and metabolism	chlorophyllase 2 [Arabidopsis thaliana]
AT1G18400	212	259	1179	1903	4.327495	4.337707	16.964482	21.140579	1.61E-24	6.47E-23	1.993796882	up	--	--	Molecular Function: nucleic acid binding transcription factor activity (GO:0001071);; Molecular Function: pattern binding (GO:0001871);; Molecular Function: nucleic acid binding (GO:0003676);; Molecular Function: protein binding (GO:0005515);; Biological Process: transcription, DNA-templated (GO:0006351);; Biological Process: cellular protein modification process (GO:0006464);; Biological Process…	--	--	--	--	Helix-loop-helix DNA-binding domain	sp|Q8GZ13|BEE1_ARATH Transcription factor BEE 1 OS=Arabidopsis thaliana OX=3702 GN=BEE1 PE=2 SV=1	K	Transcription	BR enhanced expression 1 [Arabidopsis thaliana]
AT1G13390	624	838	3711	5798	8.495285	9.115841	38.377811	45.611933	4.56E-34	2.79E-32	1.992057682	up	--	--	Cellular Component: intracellular membrane-bounded organelle (GO:0043231);;	--	--	--	--	--	--	346		translocase subunit seca [Arabidopsis thaliana]
AT3G25260	10	17	90	80	0.127071	0.172251	0.79468	0.541192	0.000310037	0.001555735	1.984204126	up	[E]	Amino acid transport and metabolism	Cellular Component: intrinsic component of membrane (GO:0031224);; Biological Process: establishment of localization (GO:0051234);;	--	--	[E]	Amino acid transport and metabolism	POT family	sp|Q9LSF0|PTR34_ARATH Protein NRT1/ PTR FAMILY 4.1 OS=Arabidopsis thaliana OX=3702 GN=NPF4.1 PE=2 SV=1	E	Amino acid transport and metabolism	Major facilitator superfamily protein [Arabidopsis thaliana]
AT2G28780	44	43	290	266	0.384244	0.297751	1.788419	1.25764	1.18E-09	1.50E-08	1.983999127	up	--	--	Cellular Component: intrinsic component of membrane (GO:0031224);;	--	--	--	--	Fusaric acid resistance protein-like;; Fusaric acid resistance protein family	--	S	Function unknown	P-hydroxybenzoic acid efflux pump subunit [Arabidopsis thaliana]
AT2G29720	147	205	960	1299	2.232022	2.487136	10.188148	10.579798	1.79E-24	7.18E-23	1.98214971	up	[HC]	Coenzyme transport and metabolism;; Energy production and conversion	--	--	--	[CR]	Energy production and conversion;; General function prediction only	FAD binding domain;; Squalene epoxidase;; NAD(P)-binding Rossmann-like domain;; Lycopene cyclase protein	sp|Q9FLC2|MO3_ARATH Monooxygenase 3 OS=Arabidopsis thaliana OX=3702 GN=MO3 PE=2 SV=1	C	Energy production and conversion	FAD/NAD(P)-binding oxidoreductase family protein [Arabidopsis thaliana]
AT2G35700	26	39	180	234	0.659688	0.782201	3.1922	3.184534	5.07E-08	5.24E-07	1.975183932	up	--	--	Biological Process: phosphorelay signal transduction system (GO:0000160);; Molecular Function: nucleic acid binding transcription factor activity (GO:0001071);; Biological Process: developmental process involved in reproduction (GO:0003006);; Molecular Function: nucleic acid binding (GO:0003676);; Biological Process: transcription, DNA-templated (GO:0006351);; Biological Process: plant-type cell …	--	--	--	--	AP2 domain	sp|Q9ZQP3|ERF38_ARATH Ethylene-responsive transcription factor ERF038 OS=Arabidopsis thaliana OX=3702 GN=ERF038 PE=2 SV=1	K	Transcription	unnamed protein product [Arabidopsis thaliana]
AT5G67080	14	24	121	117	0.250844	0.355226	1.55608	1.156062	2.65E-05	0.00017302	1.972340531	up	[MU]	Cell wall/membrane/envelope biogenesis;; Intracellular trafficking, secretion, and vesicular transport	--	--	--	[T]	Signal transduction mechanisms	Protein kinase domain;; Protein tyrosine and serine/threonine kinase	sp|Q9SND6|M3K20_ARATH Mitogen-activated protein kinase kinase kinase 20 OS=Arabidopsis thaliana OX=3702 GN=MAPKKK20 PE=1 SV=1	T	Signal transduction mechanisms	mitogen-activated protein kinase kinase kinase 19 [Arabidopsis thaliana]
AT4G36110	66	58	307	499	1.723874	1.219246	5.643647	7.035027	2.16E-11	3.32E-10	1.970452733	up	--	--	Biological Process: response to hormone (GO:0009725);;	K14488|2.8176e-69|ath:AT4G36110|SAUR9; SAUR-like auxin-responsive protein family	Plant hormone signal transduction (ko04075)	--	--	Auxin responsive protein	sp|Q9SL45|SAU10_ARATH Protein SMALL AUXIN UP-REGULATED RNA 10 OS=Arabidopsis thaliana OX=3702 GN=SAUR10 PE=2 SV=1	S	Function unknown	SAUR-like auxin-responsive protein family [Arabidopsis thaliana]
AT2G12550	147	180	870	1223	1.792715	1.757273	7.395844	7.982416	1.90E-23	7.25E-22	1.970291946	up	--	--	--	--	--	[OT]	Posttranslational modification, protein turnover, chaperones;; Signal transduction mechanisms	UBA/TS-N domain;; Ubiquitin family;; Ubiquitin-like domain	sp|Q9Y5A7|NUB1_HUMAN NEDD8 ultimate buster 1 OS=Homo sapiens OX=9606 GN=NUB1 PE=1 SV=2	OT	Posttranslational modification, protein turnover, chaperones;; Signal transduction mechanisms	unnamed protein product [Arabidopsis thaliana]
AT4G25500	1012	1263	6431	8017	15.310124	14.976105	72.077146	68.544639	6.92E-52	7.15E-50	1.967363737	up	--	--	Biological Process: RNA splicing, via transesterification reactions with bulged adenosine as nucleophile (GO:0000377);; Molecular Function: nucleic acid binding (GO:0003676);; Cellular Component: nuclear body (GO:0016604);; Cellular Component: intracellular ribonucleoprotein complex (GO:0030529);; Biological Process: production of miRNAs involved in gene silencing by miRNA (GO:0035196);; Molecula…	K12893|1.61572e-136|ath:AT4G25500|RS40; arginine/serine-rich splicing factor 35	Spliceosome (ko03040)	[A]	RNA processing and modification	RNA recognition motif. (a.k.a. RRM, RBD, or RNP domain);; RNA recognition motif. (a.k.a. RRM, RBD, or RNP domain)	sp|P92965|RS40_ARATH Serine/arginine-rich splicing factor RS40 OS=Arabidopsis thaliana OX=3702 GN=RS40 PE=1 SV=2	A	RNA processing and modification	arginine/serine-rich splicing factor 35 [Arabidopsis thaliana]
AT5G09970	33	46	235	263	0.369527	0.414683	1.877625	1.613214	2.86E-09	3.47E-08	1.966216902	up	[QV]	Secondary metabolites biosynthesis, transport and catabolism;; Defense mechanisms	Molecular Function: monooxygenase activity (GO:0004497);; Biological Process: meristem maintenance (GO:0010073);; Cellular Component: intrinsic component of membrane (GO:0031224);; Biological Process: growth (GO:0040007);; Biological Process: single-organism metabolic process (GO:0044710);; Molecular Function: tetrapyrrole binding (GO:0046906);; Molecular Function: transition metal ion binding (G…	K20619|0|ath:AT5G09970|CYP78A7; cytochrome P450, family 78, subfamily A, polypeptide 7	--	[Q]	Secondary metabolites biosynthesis, transport and catabolism	Cytochrome P450	sp|Q9FIB0|C78A7_ARATH Cytochrome P450 78A7 OS=Arabidopsis thaliana OX=3702 GN=CYP78A7 PE=2 SV=1	Q	Secondary metabolites biosynthesis, transport and catabolism	cytochrome P450, family 78, subfamily A, polypeptide 7 [Arabidopsis thaliana]
AT1G21670	1502	2053	9143	13474	15.064024	16.421698	63.745747	72.060913	1.85E-40	1.51E-38	1.965020354	up	[U]	Intracellular trafficking, secretion, and vesicular transport	Cellular Component: cell wall (GO:0005618);; Biological Process: protein metabolic process (GO:0019538);;	--	--	--	--	WD40-like Beta Propeller Repeat;; Dipeptidyl peptidase IV (DPP IV) N-terminal region	sp|Q1D0D0|TOLB_MYXXD Tol-Pal system protein TolB OS=Myxococcus xanthus (strain DK 1622) OX=246197 GN=tolB PE=3 SV=1	U	Intracellular trafficking, secretion, and vesicular transport	DPP6 amino-terminal domain protein [Arabidopsis thaliana]
AT4G39260	2980	3709	19285	22987	67.091362	66.617699	301.91037	276.036713	3.38E-60	4.50E-58	1.963072087	up	[J]	Translation, ribosomal structure and biogenesis	--	--	--	[R]	General function prediction only	RNA recognition motif. (a.k.a. RRM, RBD, or RNP domain);; RNA recognition motif	sp|Q03251|RBG8_ARATH Glycine-rich RNA-binding protein 8 OS=Arabidopsis thaliana OX=3702 GN=RBG8 PE=1 SV=1	A	RNA processing and modification	cold, circadian rhythm, and RNA binding 1 [Arabidopsis thaliana]
AT5G17050	1506	1916	10147	11399	23.122198	23.476528	108.345886	93.362686	8.99E-54	1.00E-51	1.962616941	up	[G]	Carbohydrate transport and metabolism	Biological Process: cellular aromatic compound metabolic process (GO:0006725);; Biological Process: response to abiotic stimulus (GO:0009628);; Biological Process: flavonoid metabolic process (GO:0009812);; Cellular Component: intrinsic component of membrane (GO:0031224);; Molecular Function: UDP-glucosyltransferase activity (GO:0035251);;	K10757|0|ath:AT5G17050|UGT78D2; UDP-glucosyl transferase 78D2	Flavone and flavonol biosynthesis (ko00944)	[GC]	Carbohydrate transport and metabolism;; Energy production and conversion	UDP-glucoronosyl and UDP-glucosyl transferase	sp|Q9LFJ8|U78D2_ARATH Flavonol 3-O-glucosyltransferase OS=Arabidopsis thaliana OX=3702 GN=UGT78D2 PE=1 SV=1	CG	Energy production and conversion;; Carbohydrate transport and metabolism	UDP-glucosyl transferase 78D2 [Arabidopsis thaliana]
AT4G01500	17	21	125	112	0.274443	0.269626	1.407288	0.965982	2.69E-05	0.000175675	1.958899886	up	--	--	Molecular Function: nucleic acid binding transcription factor activity (GO:0001071);; Molecular Function: nucleic acid binding (GO:0003676);; Biological Process: transcription, DNA-templated (GO:0006351);; Cellular Component: intracellular membrane-bounded organelle (GO:0043231);; Biological Process: phyllome development (GO:0048827);; Biological Process: reproductive shoot system development (GO…	--	--	--	--	B3 DNA binding domain	sp|O82595|NGA4_ARATH B3 domain-containing transcription factor NGA4 OS=Arabidopsis thaliana OX=3702 GN=NGA4 PE=1 SV=2	K	Transcription	AP2/B3-like transcriptional factor family protein [Arabidopsis thaliana]
AT4G29110	222	351	1398	2215	5.079362	6.419876	22.305176	27.106312	9.62E-23	3.57E-21	1.954442429	up	--	--	Biological Process: response to organonitrogen compound (GO:0010243);; Cellular Component: intracellular membrane-bounded organelle (GO:0043231);;	--	--	--	--	Cotton fibre expressed protein	--	S	Function unknown	uncharacterized protein LOC9305523 [Arabidopsis lyrata subsp. lyrata]
AT5G58600	173	214	1083	1353	2.807801	2.757757	12.06028	11.588001	5.49E-27	2.42E-25	1.953589502	up	--	--	--	--	--	--	--	GDSL/SGNH-like Acyl-Esterase family found in Pmr5 and Cas1p;; PMR5 N terminal Domain;; GDSL/SGNH-like Acyl-Esterase family found in Pmr5 and Cas1p	sp|Q9LUZ6|TBL44_ARATH Protein PMR5 OS=Arabidopsis thaliana OX=3702 GN=PMR5 PE=2 SV=1	S	Function unknown	Pmr5/Cas1p GDSL/SGNH-like acyl-esterase family protein (DUF828) [Arabidopsis thaliana]
AT3G55760	395	447	2321	3001	4.571344	4.139148	18.654438	18.534445	6.35E-38	4.66E-36	1.953174963	up	--	--	Cellular Component: plastid stroma (GO:0009532);; Cellular Component: intrinsic component of membrane (GO:0031224);;	--	--	--	--	--	--	1011		hypothetical protein AT3G55760 [Arabidopsis thaliana]
AT1G70800	75	106	485	648	1.74244	1.971221	7.862773	8.062483	6.07E-16	1.42E-14	1.94700133	up	--	--	Biological Process: response to light stimulus (GO:0009416);; Biological Process: tropism (GO:0009606);; Biological Process: hormone-mediated signaling pathway (GO:0009755);; Molecular Function: cation binding (GO:0043169);; Biological Process: single-multicellular organism process (GO:0044707);;	--	--	[R]	General function prediction only	C2 domain	sp|Q9S764|CAR6_ARATH Protein C2-DOMAIN ABA-RELATED 6 OS=Arabidopsis thaliana OX=3702 GN=CAR6 PE=1 SV=1	S	Function unknown	Calcium-dependent lipid-binding (CaLB domain) family protein [Arabidopsis thaliana]
AT1G52890	175	207	728	1728	3.189365	3.007039	9.243874	16.847164	1.99E-13	3.73E-12	1.944762314	up	--	--	Molecular Function: nucleic acid binding transcription factor activity (GO:0001071);; Molecular Function: nucleic acid binding (GO:0003676);; Biological Process: transcription, DNA-templated (GO:0006351);; Biological Process: response to stress (GO:0006950);; Cellular Component: intracellular membrane-bounded organelle (GO:0043231);; Biological Process: single-multicellular organism process (GO:0…	--	--	--	--	No apical meristem (NAM) protein	sp|Q9C932|NAC19_ARATH NAC domain-containing protein 19 OS=Arabidopsis thaliana OX=3702 GN=NAC019 PE=1 SV=1	K	Transcription	NAC domain containing protein 19 [Arabidopsis thaliana]
AT4G27310	2079	3287	14350	18903	36.247952	45.717716	173.953705	175.774689	2.75E-37	1.96E-35	1.942780326	up	--	--	Molecular Function: nucleic acid binding transcription factor activity (GO:0001071);; Biological Process: transcription, DNA-templated (GO:0006351);; Cellular Component: intracellular membrane-bounded organelle (GO:0043231);; Molecular Function: transition metal ion binding (GO:0046914);;	--	--	--	--	B-box zinc finger	sp|Q9LRM4|MIP1B_ARATH B-box domain protein 31 OS=Arabidopsis thaliana OX=3702 GN=MIP1B PE=2 SV=1	S	Function unknown	B-box type zinc finger family protein [Arabidopsis thaliana]
AT4G21380	59	110	428	620	0.468475	0.702869	2.349517	2.628122	6.12E-13	1.09E-11	1.940670854	up	[T]	Signal transduction mechanisms	--	--	--	--	--	S-locus glycoprotein domain;; D-mannose binding lectin;; PAN-like domain;; Receptor serine/threonine kinase;; Protein tyrosine and serine/threonine kinase;; Protein kinase domain;; Protein tyrosine and serine/threonine kinase;; Protein kinase domain;; Domain of unknown function (DUF3403)	sp|O81905|SD18_ARATH Receptor-like serine/threonine-protein kinase SD1-8 OS=Arabidopsis thaliana OX=3702 GN=SD18 PE=1 SV=1	T	Signal transduction mechanisms	RK3 [Arabidopsis thaliana]
AT2G36470	102	122	576	825	1.2839	1.230504	5.079109	5.580897	7.19E-18	1.94E-16	1.934946903	up	--	--	Cellular Component: intracellular membrane-bounded organelle (GO:0043231);;	--	--	--	--	Plant protein of unknown function (DUF868)	--	S	Function unknown	DUF868 family protein, putative (DUF868) [Arabidopsis thaliana]
AT2G30424	65	96	373	634	2.343714	2.74745	9.444558	12.34408	1.63E-12	2.77E-11	1.93421526	up	--	--	Biological Process: regionalization (GO:0003002);; Molecular Function: nucleic acid binding (GO:0003676);; Biological Process: transcription, DNA-templated (GO:0006351);; Biological Process: trichome morphogenesis (GO:0010090);; Biological Process: negative regulation of cell fate commitment (GO:0010454);; Cellular Component: intracellular membrane-bounded organelle (GO:0043231);;	--	--	--	--	--	sp|B3H4X8|TCL2_ARATH MYB-like transcription factor TCL2 OS=Arabidopsis thaliana OX=3702 GN=TCL2 PE=1 SV=1	K	Transcription	Homeodomain-like superfamily protein [Arabidopsis thaliana]
AT4G12500	5	29	65	143	0.111805	0.586745	1.160998	1.956638	0.001415789	0.005934102	1.934171404	up	--	--	Biological Process: response to acid chemical (GO:0001101);; Molecular Function: protein binding (GO:0005515);; Cellular Component: extracellular region (GO:0005576);; Cellular Component: cell wall (GO:0005618);; Cellular Component: cell-cell junction (GO:0005911);; Biological Process: response to osmotic stress (GO:0006970);; Biological Process: response to cold (GO:0009409);; Cellular Component…	--	--	--	--	Hydrophobic seed protein;; Protease inhibitor/seed storage/LTP family	sp|Q9SU33|ERLL3_ARATH pEARLI1-like lipid transfer protein 3 OS=Arabidopsis thaliana OX=3702 GN=At4g12500 PE=2 SV=1	S	Function unknown	unnamed protein product [Arabidopsis thaliana]
AT3G62690	230	470	1899	2366	4.164166	6.783429	23.92135	22.859236	4.22E-20	1.34E-18	1.93323856	up	--	--	Biological Process: regionalization (GO:0003002);; Molecular Function: catalytic activity (GO:0003824);; Cellular Component: cytosol (GO:0005829);; Cellular Component: plastid (GO:0009536);; Biological Process: response to hormone (GO:0009725);; Biological Process: shoot system morphogenesis (GO:0010016);; Cellular Component: large ribosomal subunit (GO:0015934);; Molecular Function: rRNA binding…	--	--	[O]	Posttranslational modification, protein turnover, chaperones	Ring finger domain;; RING-like zinc finger;; RING-H2 zinc finger domain;; Zinc finger, C3HC4 type (RING finger);; Zinc finger, C3HC4 type (RING finger);; zinc-RING finger domain;; Zinc finger, C3HC4 type (RING finger);; RING-type zinc-finger;; Anaphase-promoting complex subunit 11 RING-H2 finger	sp|Q9LZJ6|ATL5_ARATH RING-H2 finger protein ATL5 OS=Arabidopsis thaliana OX=3702 GN=ATL5 PE=2 SV=1	O	Posttranslational modification, protein turnover, chaperones	AtL5 [Arabidopsis thaliana]
AT2G04040	156	225	1011	1331	2.103088	2.416165	9.471025	9.569451	1.01E-23	3.93E-22	1.923235596	up	[V]	Defense mechanisms	Biological Process: transition metal ion transport (GO:0000041);; Molecular Function: secondary active transmembrane transporter activity (GO:0015291);; Biological Process: drug transport (GO:0015893);; Cellular Component: intrinsic component of membrane (GO:0031224);; Biological Process: maintenance of location (GO:0051235);;	K03327|0|ath:AT2G04040|DTX1; MATE efflux family protein	--	[R]	General function prediction only	MatE;; Protein of unknown function (DUF2996)	sp|Q9SIA5|DTX1_ARATH Protein DETOXIFICATION 1 OS=Arabidopsis thaliana OX=3702 GN=DTX1 PE=2 SV=1	V	Defense mechanisms	MATE efflux family protein [Arabidopsis thaliana]
AT2G19060	79	63	467	406	1.034314	0.652613	4.273824	2.846447	3.10E-11	4.70E-10	1.921870386	up	[IR]	Lipid transport and metabolism;; General function prediction only	Biological Process: lipid metabolic process (GO:0006629);; Molecular Function: hydrolase activity, acting on ester bonds (GO:0016788);;	--	--	--	--	GDSL-like Lipase/Acylhydrolase;; Transferase family	sp|O64469|GDL37_ARATH GDSL esterase/lipase At2g19060 OS=Arabidopsis thaliana OX=3702 GN=At2g19060 PE=2 SV=1	L	Replication, recombination and repair	SGNH hydrolase-type esterase superfamily protein [Arabidopsis thaliana]
AT1G27630	607	730	3602	4607	7.874315	7.464298	33.07213	32.308937	5.78E-43	5.02E-41	1.915000796	up	--	--	--	K15188|1.65556e-147|ath:AT1G27630|CYCT1;3; cyclin T 1;3	--	[D]	Cell cycle control, cell division, chromosome partitioning	Cyclin, N-terminal domain	sp|Q8LBC0|CCT13_ARATH Cyclin-T1-3 OS=Arabidopsis thaliana OX=3702 GN=CYCT1-3 PE=1 SV=2	D	Cell cycle control, cell division, chromosome partitioning	cyclin T 1;3 [Arabidopsis thaliana]
AT3G49620	20	28	121	172	0.315469	0.358847	1.352306	1.475435	5.92E-06	4.40E-05	1.906368688	up	[Q]	Secondary metabolites biosynthesis, transport and catabolism	Molecular Function: oxidoreductase activity (GO:0016491);; Biological Process: cellular response to stress (GO:0033554);; Biological Process: single-organism metabolic process (GO:0044710);; Biological Process: single-organism developmental process (GO:0044767);; Molecular Function: transition metal ion binding (GO:0046914);;	--	--	[QR]	Secondary metabolites biosynthesis, transport and catabolism;; General function prediction only	non-haem dioxygenase in morphine synthesis N-terminal;; 2OG-Fe(II) oxygenase superfamily	sp|Q8H113|DIN11_ARATH Probable 2-oxoglutarate-dependent dioxygenase DIN11 OS=Arabidopsis thaliana OX=3702 GN=DIN11 PE=2 SV=1	Q	Secondary metabolites biosynthesis, transport and catabolism	2-oxoglutarate (2OG) and Fe(II)-dependent oxygenase superfamily protein [Arabidopsis thaliana]
AT3G52740	295	528	2171	2780	7.756135	11.090356	39.731686	39.032055	3.53E-24	1.40E-22	1.906357693	up	--	--	Biological Process: response to abiotic stimulus (GO:0009628);; Cellular Component: intracellular membrane-bounded organelle (GO:0043231);;	--	--	--	--	--	sp|Q9LXJ1|BIC1_ARATH Protein BIC1 OS=Arabidopsis thaliana OX=3702 GN=BIC1 PE=1 SV=1	286		hypothetical protein AT3G52740 [Arabidopsis thaliana]
AT5G45610	418	595	2462	3697	4.487069	5.178123	18.777562	21.609263	3.67E-29	1.81E-27	1.900121918	up	--	--	Molecular Function: protein binding (GO:0005515);; Biological Process: cell cycle process (GO:0022402);; Biological Process: cellular response to stress (GO:0033554);;	--	--	--	--	--	sp|C8KI33|SUV2_ARATH Protein SENSITIVE TO UV 2 OS=Arabidopsis thaliana OX=3702 GN=SUV2 PE=1 SV=1	1244		protein dimerization [Arabidopsis thaliana]
AT3G24310	12	17	80	94	0.223515	0.260474	1.07209	0.96351	0.000345964	0.001713247	1.892505015	up	--	--	Molecular Function: nucleic acid binding transcription factor activity (GO:0001071);; Molecular Function: DNA binding (GO:0003677);; Biological Process: transcription, DNA-templated (GO:0006351);;	K09422|1.63896e-139|ath:AT3G24310|MYB305; myb domain protein 305	--	[K]	Transcription	Myb-like DNA-binding domain;; Myb-like DNA-binding domain	sp|P81391|MYB05_ANTMA Myb-related protein 305 OS=Antirrhinum majus OX=4151 GN=MYB305 PE=2 SV=1	K	Transcription	myb domain protein 305 [Arabidopsis thaliana]
AT2G29440	456	365	2605	2360	8.500086	5.434376	33.803913	23.490633	4.85E-21	1.63E-19	1.892086061	up	[O]	Posttranslational modification, protein turnover, chaperones	--	K00799|2.84726e-157|ath:AT2G29440|GSTU6; glutathione S-transferase tau 6	Glutathione metabolism (ko00480)	[O]	Posttranslational modification, protein turnover, chaperones	Glutathione S-transferase, N-terminal domain;; Glutathione S-transferase, N-terminal domain;; Glutathione S-transferase, N-terminal domain;; Glutathione S-transferase, C-terminal domain;; Family of unknown function (DUF572)	sp|Q9ZW26|GSTU6_ARATH Glutathione S-transferase U6 OS=Arabidopsis thaliana OX=3702 GN=GSTU6 PE=2 SV=1	O	Posttranslational modification, protein turnover, chaperones	glutathione S-transferase tau 6 [Arabidopsis thaliana]
AT1G59870	11910	12824	65268	84765	60.116882	51.635098	229.022797	228.153732	1.89E-52	1.99E-50	1.889689779	up	[T]	Signal transduction mechanisms	Molecular Function: phosphoprotein phosphatase activity (GO:0004721);; Cellular Component: cell-cell junction (GO:0005911);; Biological Process: phosphate-containing compound metabolic process (GO:0006796);; Biological Process: response to osmotic stress (GO:0006970);; Cellular Component: plastid envelope (GO:0009526);; Biological Process: response to bacterium (GO:0009617);; Biological Process: …	--	--	[Q]	Secondary metabolites biosynthesis, transport and catabolism	ABC-2 type transporter;; ABC transporter;; Plant PDR ABC transporter associated;; ABC-2 type transporter;; ABC-transporter N-terminal;; AAA domain, putative AbiEii toxin, Type IV TA system;; CDR ABC transporter	sp|Q9XIE2|AB36G_ARATH ABC transporter G family member 36 OS=Arabidopsis thaliana OX=3702 GN=ABCG36 PE=1 SV=1	Q	Secondary metabolites biosynthesis, transport and catabolism	ABC-2 and Plant PDR ABC-type transporter family protein [Arabidopsis thaliana]
AT5G27930	514	684	3177	4018	6.378529	6.715302	24.223813	24.065748	1.06E-38	8.19E-37	1.889161324	up	--	--	Molecular Function: phosphoprotein phosphatase activity (GO:0004721);; Biological Process: cellular protein modification process (GO:0006464);; Molecular Function: cation binding (GO:0043169);; Cellular Component: intracellular part (GO:0044424);;	--	--	[T]	Signal transduction mechanisms	Protein phosphatase 2C	sp|Q0WRB2|P2C73_ARATH Probable protein phosphatase 2C 73 OS=Arabidopsis thaliana OX=3702 GN=PPC6-7 PE=2 SV=1	T	Signal transduction mechanisms	Protein phosphatase 2C family protein [Arabidopsis thaliana]
AT2G40330	174	159	839	1192	2.68183	1.963241	9.022105	9.837754	1.66E-19	5.07E-18	1.886439698	up	--	--	Molecular Function: binding (GO:0005488);; Cellular Component: membrane (GO:0016020);; Molecular Function: phosphatase inhibitor activity (GO:0019212);;	K14496|9.26435e-137|ath:AT2G40330|PYL6; PYR1-like 6	MAPK signaling pathway - plant (ko04016);; Plant hormone signal transduction (ko04075)	--	--	Polyketide cyclase / dehydrase and lipid transport;; Pathogenesis-related protein Bet v 1 family;; Polyketide cyclase / dehydrase and lipid transport	sp|Q8S8E3|PYL6_ARATH Abscisic acid receptor PYL6 OS=Arabidopsis thaliana OX=3702 GN=PYL6 PE=1 SV=1	S	Function unknown	PYR1-like 6 [Arabidopsis thaliana]
AT4G28320	107	124	600	787	1.513253	1.391803	5.903074	5.939535	7.29E-18	1.96E-16	1.879868419	up	[G]	Carbohydrate transport and metabolism	Molecular Function: hydrolase activity, hydrolyzing O-glycosyl compounds (GO:0004553);; Biological Process: carbohydrate metabolic process (GO:0005975);; Cellular Component: intrinsic component of membrane (GO:0031224);; Biological Process: single-multicellular organism process (GO:0044707);;	K19355|0|ath:AT4G28320|MAN5; Glycosyl hydrolase superfamily protein	Fructose and mannose metabolism (ko00051)	--	--	Cellulase (glycosyl hydrolase family 5);; Glycosyl hydrolase catalytic core	sp|Q9M0H6|MAN5_ARATH Mannan endo-1,4-beta-mannosidase 5 OS=Arabidopsis thaliana OX=3702 GN=MAN5 PE=2 SV=1	G	Carbohydrate transport and metabolism	Glycosyl hydrolase superfamily protein [Arabidopsis thaliana]
AT4G19120	1261	1240	6446	8684	11.656782	9.421037	42.792972	44.168886	4.59E-38	3.45E-36	1.878773375	up	[H]	Coenzyme transport and metabolism	Cellular Component: Golgi apparatus (GO:0005794);; Biological Process: metabolic process (GO:0008152);; Molecular Function: methyltransferase activity (GO:0008168);; Cellular Component: intrinsic component of membrane (GO:0031224);;	--	--	--	--	Putative S-adenosyl-L-methionine-dependent methyltransferase;; Methyltransferase domain;; Methyltransferase domain	sp|Q94II3|PMTL_ARATH Probable methyltransferase PMT21 OS=Arabidopsis thaliana OX=3702 GN=ERD3 PE=2 SV=1	S	Function unknown	S-adenosyl-L-methionine-dependent methyltransferases superfamily protein [Arabidopsis thaliana]
AT2G02120	147	267	1076	1368	6.263179	9.069924	31.847437	31.070524	3.56E-19	1.06E-17	1.878462033	up	--	--	Biological Process: cell killing (GO:0001906);; Molecular Function: enzyme inhibitor activity (GO:0004857);; Cellular Component: cell wall (GO:0005618);; Biological Process: response to stress (GO:0006950);; Biological Process: response to fungus (GO:0009620);; Molecular Function: hydrolase activity (GO:0016787);; Biological Process: protein metabolic process (GO:0019538);; Cellular Component: in…	--	--	--	--	Gamma-thionin family	sp|Q41914|DEF04_ARATH Defensin-like protein 4 OS=Arabidopsis thaliana OX=3702 GN=PDF2.1 PE=2 SV=2	T	Signal transduction mechanisms	Scorpion toxin-like knottin superfamily protein [Arabidopsis thaliana]
AT4G11600	3356	4753	20070	28346	81.307823	91.860329	338.061523	366.24704	6.51E-40	5.25E-38	1.878362538	up	[VI]	Defense mechanisms;; Lipid transport and metabolism	Molecular Function: peroxidase activity (GO:0004601);; Cellular Component: extracellular region (GO:0005576);; Biological Process: response to osmotic stress (GO:0006970);; Cellular Component: plastid (GO:0009536);; Biological Process: response to metal ion (GO:0010038);; Cellular Component: membrane (GO:0016020);; Biological Process: single-organism metabolic process (GO:0044710);; Biological Pr…	K00432|2.42546e-145|ath:AT4G11600|GPX6; glutathione peroxidase 6	Glutathione metabolism (ko00480);; Arachidonic acid metabolism (ko00590)	[O]	Posttranslational modification, protein turnover, chaperones	Glutathione peroxidase;; AhpC/TSA family;; Redoxin	sp|O48646|GPX6_ARATH Probable phospholipid hydroperoxide glutathione peroxidase 6, mitochondrial OS=Arabidopsis thaliana OX=3702 GN=GPX6 PE=2 SV=2	O	Posttranslational modification, protein turnover, chaperones	PHGPX [Arabidopsis thaliana]
AT2G29090	534	704	3024	4379	8.771249	9.220918	34.533355	38.343776	3.42E-33	2.04E-31	1.87428723	up	[QV]	Secondary metabolites biosynthesis, transport and catabolism;; Defense mechanisms	--	K09843|0|ath:AT2G29090|CYP707A2; cytochrome P450, family 707, subfamily A, polypeptide 2	Carotenoid biosynthesis (ko00906)	[QI]	Secondary metabolites biosynthesis, transport and catabolism;; Lipid transport and metabolism	Cytochrome P450	sp|O81077|ABAH2_ARATH Abscisic acid 8&apos;-hydroxylase 2 OS=Arabidopsis thaliana OX=3702 GN=CYP707A2 PE=2 SV=1	Q	Secondary metabolites biosynthesis, transport and catabolism	cytochrome P450, family 707, subfamily A, polypeptide 2 [Arabidopsis thaliana]
AT5G07610	119	181	739	1037	2.329039	2.830131	10.119562	10.891972	2.36E-18	6.58E-17	1.867516728	up	--	--	Cellular Component: intracellular membrane-bounded organelle (GO:0043231);;	--	--	--	--	F-box domain;; F-box-like	sp|Q9FLS0|FB253_ARATH F-box protein At5g07610 OS=Arabidopsis thaliana OX=3702 GN=At5g07610 PE=2 SV=1	S	Function unknown	F-box family protein [Arabidopsis thaliana]
AT1G54217	46	53	243	348	1.172841	0.906571	4.464738	4.971614	1.40E-09	1.77E-08	1.866497307	up	--	--	Cellular Component: intracellular ribonucleoprotein complex (GO:0030529);; Cellular Component: intrinsic component of membrane (GO:0031224);;	--	--	--	--	--	--	S	Function unknown	Ribosomal protein L18ae family [Arabidopsis thaliana]
AT4G27820	1277	1594	7131	9947	17.017985	16.960283	65.999072	73.373573	4.07E-42	3.45E-40	1.866082157	up	[G]	Carbohydrate transport and metabolism	--	K01188|0|ath:AT4G27820|BGLU9; beta glucosidase 9	Cyanoamino acid metabolism (ko00460);; Starch and sucrose metabolism (ko00500);; Phenylpropanoid biosynthesis (ko00940)	[G]	Carbohydrate transport and metabolism	Glycosyl hydrolase family 1	sp|Q9STP4|BGL09_ARATH Beta-glucosidase 9 OS=Arabidopsis thaliana OX=3702 GN=BGLU9 PE=2 SV=2	G	Carbohydrate transport and metabolism	beta glucosidase 9 [Arabidopsis thaliana]
AT4G23040	394	461	2096	2993	4.786655	4.466419	17.704489	19.390245	4.66E-31	2.52E-29	1.862131906	up	--	--	Molecular Function: binding (GO:0005488);; Cellular Component: cytoplasm (GO:0005737);; Biological Process: transport (GO:0006810);; Cellular Component: intracellular membrane-bounded organelle (GO:0043231);;	--	--	[T]	Signal transduction mechanisms	UBX domain;; UBA-like domain	sp|Q9C5G7|PUX13_ARATH Plant UBX domain-containing protein 13 OS=Arabidopsis thaliana OX=3702 GN=PUX13 PE=1 SV=1	T	Signal transduction mechanisms	putative protein [Arabidopsis thaliana]
AT1G08650	818	816	4280	5457	13.46582	10.710052	49.087292	47.944988	1.74E-37	1.26E-35	1.861701925	up	[M]	Cell wall/membrane/envelope biogenesis	--	--	--	[T]	Signal transduction mechanisms	Protein kinase domain;; Protein tyrosine and serine/threonine kinase	sp|Q9SPK4|PPCK1_ARATH Phosphoenolpyruvate carboxylase kinase 1 OS=Arabidopsis thaliana OX=3702 GN=PPCK1 PE=1 SV=1	T	Signal transduction mechanisms	phosphoenolpyruvate carboxylase kinase 1 [Arabidopsis thaliana]
AT2G31230	45	53	217	369	0.959253	0.917015	3.281587	4.284014	9.15E-09	1.04E-07	1.85998966	up	--	--	Biological Process: phosphorelay signal transduction system (GO:0000160);; Molecular Function: nucleic acid binding transcription factor activity (GO:0001071);; Molecular Function: nucleic acid binding (GO:0003676);; Biological Process: transcription, DNA-templated (GO:0006351);; Biological Process: response to stress (GO:0006950);; Cellular Component: plastid (GO:0009536);; Biological Process: r…	--	--	--	--	AP2 domain	sp|Q8VYM0|ERF93_ARATH Ethylene-responsive transcription factor 15 OS=Arabidopsis thaliana OX=3702 GN=ERF15 PE=2 SV=1	K	Transcription	ethylene reponse factor-like AP2 domain transcription factor [Arabidopsis thaliana]
AT1G33670	25	18	131	123	0.42371	0.236871	1.558467	1.125414	4.63E-05	0.000286126	1.857496082	up	[K]	Transcription	Cellular Component: cell wall (GO:0005618);; Biological Process: response to stress (GO:0006950);; Biological Process: cell communication (GO:0007154);; Cellular Component: plastid (GO:0009536);; Biological Process: response to abiotic stimulus (GO:0009628);;	--	--	[R]	General function prediction only	Leucine rich repeat;; Leucine Rich repeats (2 copies);; Leucine rich repeat N-terminal domain;; Leucine Rich Repeat	sp|Q00874|DR100_ARATH DNA damage-repair/toleration protein DRT100 OS=Arabidopsis thaliana OX=3702 GN=DRT100 PE=2 SV=2	S	Function unknown	Hypothetical protein [Arabidopsis thaliana]
AT5G62350	2468	4245	17656	21216	49.751591	68.282516	247.514877	228.134232	4.59E-30	2.38E-28	1.855771696	up	--	--	Molecular Function: enzyme inhibitor activity (GO:0004857);; Biological Process: negative regulation of molecular function (GO:0044092);;	--	--	--	--	Plant invertase/pectin methylesterase inhibitor	sp|Q9STY5|PMI11_ARATH Pectinesterase inhibitor 11 OS=Arabidopsis thaliana OX=3702 GN=PMEI11 PE=2 SV=1	S	Function unknown	Plant invertase/pectin methylesterase inhibitor superfamily protein [Arabidopsis thaliana]
AT5G40180	11	18	58	114	0.319464	0.425423	1.261512	1.890578	0.000906578	0.004032538	1.853157237	up	--	--	Cellular Component: intrinsic component of membrane (GO:0031224);;	--	--	--	--	GDSL/SGNH-like Acyl-Esterase family found in Pmr5 and Cas1p	sp|Q9LRS2|TBL22_ARATH Protein ALTERED XYLOGLUCAN 4-like OS=Arabidopsis thaliana OX=3702 GN=AXY4L PE=2 SV=1	S	Function unknown	protein ALTERED XYLOGLUCAN 4-like [Capsella rubella]
AT2G47890	695	1036	4381	5722	9.582048	11.382708	42.809966	43.496438	3.58E-34	2.20E-32	1.852525169	up	--	--	Molecular Function: regulatory region DNA binding (GO:0000975);; Molecular Function: nucleic acid binding transcription factor activity (GO:0001071);; Biological Process: transcription, DNA-templated (GO:0006351);; Cellular Component: intracellular membrane-bounded organelle (GO:0043231);; Molecular Function: transition metal ion binding (GO:0046914);;	--	--	--	--	CCT motif;; B-box zinc finger	sp|O82256|COL13_ARATH Zinc finger protein CONSTANS-LIKE 13 OS=Arabidopsis thaliana OX=3702 GN=COL13 PE=1 SV=1	K	Transcription	B-box type zinc finger protein with CCT domain-containing protein [Arabidopsis thaliana]
AT1G47890	14	29	93	159	0.109332	0.17762	0.509187	0.670007	8.83E-05	0.000506111	1.852063391	up	[K]	Transcription	Biological Process: cell communication (GO:0007154);; Molecular Function: transferase activity, transferring phosphorus-containing groups (GO:0016772);; Cellular Component: intrinsic component of membrane (GO:0031224);;	--	--	[R]	General function prediction only	Leucine rich repeat;; Leucine Rich repeats (2 copies);; Leucine Rich Repeat;; Leucine rich repeat N-terminal domain;; Leucine Rich repeat	sp|Q9C699|RLP7_ARATH Receptor-like protein 7 OS=Arabidopsis thaliana OX=3702 GN=RLP7 PE=3 SV=2	S	Function unknown	receptor like protein 7 [Arabidopsis thaliana]
AT5G03680	88	135	638	650	0.94185	1.151729	4.776176	3.73197	2.48E-15	5.52E-14	1.850721129	up	--	--	Molecular Function: nucleic acid binding transcription factor activity (GO:0001071);; Molecular Function: nucleic acid binding (GO:0003676);; Biological Process: transcription, DNA-templated (GO:0006351);; Biological Process: response to organonitrogen compound (GO:0010243);; Biological Process: organ growth (GO:0035265);; Cellular Component: intracellular membrane-bounded organelle (GO:0043231);…	--	--	[K]	Transcription	Myb/SANT-like DNA-binding domain	sp|Q9LZS0|PTL_ARATH Trihelix transcription factor PTL OS=Arabidopsis thaliana OX=3702 GN=PTL PE=1 SV=1	K	Transcription	Duplicated homeodomain-like superfamily protein [Arabidopsis thaliana]
AT4G14230	497	662	2923	3849	5.818368	6.17608	23.788338	24.031765	2.16E-35	1.39E-33	1.847103271	up	[R]	General function prediction only	Cellular Component: intrinsic component of membrane (GO:0031224);; Cellular Component: intracellular membrane-bounded organelle (GO:0043231);;	K16302|0|ath:AT4G14230|CBS domain protein with a domain protein (DUF21)	--	[S]	Function unknown	Cyclin M transmembrane N-terminal domain;; CBS domain	sp|Q4V3C7|Y4423_ARATH DUF21 domain-containing protein At4g14230 OS=Arabidopsis thaliana OX=3702 GN=CBSDUF2 PE=2 SV=1	S	Function unknown	CBS domain protein with a domain protein (DUF21) [Arabidopsis thaliana]
AT5G60100	92	130	562	732	1.017474	1.097927	3.946309	4.188442	3.37E-16	8.03E-15	1.84581115	up	[TK]	Signal transduction mechanisms;; Transcription	Molecular Function: binding (GO:0005488);; Biological Process: transcription, DNA-templated (GO:0006351);; Biological Process: circadian rhythm (GO:0007623);; Biological Process: intracellular signal transduction (GO:0035556);; Cellular Component: intracellular membrane-bounded organelle (GO:0043231);; Biological Process: regulation of protein binding (GO:0043393);;	K12131|0|ath:AT5G60100|PRR3; pseudo-response regulator 3	Circadian rhythm - plant (ko04712)	[K]	Transcription	Response regulator receiver domain;; CCT motif	sp|Q9LVG4|APRR3_ARATH Two-component response regulator-like APRR3 OS=Arabidopsis thaliana OX=3702 GN=APRR3 PE=1 SV=1	K	Transcription	pseudo-response regulator 3 [Arabidopsis thaliana]
AT1G76580	898	1054	4761	6716	5.781186	5.414712	21.379701	23.109923	2.42E-38	1.84E-36	1.845128812	up	--	--	Molecular Function: regulatory region DNA binding (GO:0000975);; Molecular Function: nucleic acid binding transcription factor activity (GO:0001071);; Biological Process: transcription, DNA-templated (GO:0006351);; Cellular Component: intrinsic component of membrane (GO:0031224);; Molecular Function: cation binding (GO:0043169);; Cellular Component: intracellular membrane-bounded organelle (GO:00…	--	--	--	--	SBP domain;; Ankyrin repeat	sp|Q700C2|SPL16_ARATH Squamosa promoter-binding-like protein 16 OS=Arabidopsis thaliana OX=3702 GN=SPL16 PE=2 SV=2	S	Function unknown	Squamosa promoter-binding protein-like (SBP domain) transcription factor family protein [Arabidopsis thaliana]
AT5G38344	21	24	112	152	0.370254	0.332395	1.397779	1.459123	2.15E-05	0.000143508	1.844304736	up	--	--	Biological Process: response to stress (GO:0006950);; Biological Process: cell communication (GO:0007154);; Cellular Component: plastid (GO:0009536);; Cellular Component: intrinsic component of membrane (GO:0031224);; Molecular Function: purine ribonucleoside binding (GO:0032550);;	--	--	--	--	TIR domain;; TIR domain	sp|F4J339|RPP1_ARATH Probable disease resistance protein RPP1 OS=Arabidopsis thaliana OX=3702 GN=RPP1 PE=1 SV=1	T	Signal transduction mechanisms	Toll-Interleukin-Resistance (TIR) domain family protein [Arabidopsis thaliana]
AT1G32950	50	51	278	306	0.467351	0.377925	1.84933	1.560019	1.78E-09	2.21E-08	1.830704124	up	[O]	Posttranslational modification, protein turnover, chaperones	--	--	--	--	--	Subtilase family;; Fibronectin type-III domain;; Peptidase inhibitor I9;; PA domain	sp|F4HPF1|SBT34_ARATH Subtilisin-like protease SBT3.4 OS=Arabidopsis thaliana OX=3702 GN=SBT3.4 PE=3 SV=1	O	Posttranslational modification, protein turnover, chaperones	Subtilase family protein [Arabidopsis thaliana]
AT4G21680	170	157	736	1187	1.928925	1.424158	5.817508	7.205296	2.90E-16	6.94E-15	1.826464081	up	[E]	Amino acid transport and metabolism	Cellular Component: intrinsic component of membrane (GO:0031224);; Biological Process: establishment of localization (GO:0051234);;	--	--	[E]	Amino acid transport and metabolism	POT family;; Major Facilitator Superfamily	sp|Q8GXN2|PTR47_ARATH Protein NRT1/ PTR FAMILY 7.2 OS=Arabidopsis thaliana OX=3702 GN=NPF7.2 PE=2 SV=2	E	Amino acid transport and metabolism	NITRATE TRANSPORTER 1.8 [Arabidopsis thaliana]
AT1G21540	141	133	744	841	1.605908	1.202739	5.900051	5.116581	9.75E-18	2.62E-16	1.825654078	up	[IQ]	Lipid transport and metabolism;; Secondary metabolites biosynthesis, transport and catabolism	Molecular Function: catalytic activity (GO:0003824);; Biological Process: cellular homeostasis (GO:0019725);; Biological Process: monocarboxylic acid metabolic process (GO:0032787);; Molecular Function: metal ion binding (GO:0046872);;	--	--	[I]	Lipid transport and metabolism	AMP-binding enzyme;; AMP-binding enzyme C-terminal domain	sp|Q9LPK6|AEE9_ARATH Probable acyl-activating enzyme 9 OS=Arabidopsis thaliana OX=3702 GN=AEE9 PE=2 SV=1	I	Lipid transport and metabolism	AMP-dependent synthetase and ligase family protein [Arabidopsis thaliana]
AT1G52855	27	34	128	228	0.829523	0.828104	2.775608	3.81165	4.46E-06	3.38E-05	1.825255711	up	--	--	--	--	--	--	--	--	--	139		hypothetical protein AT1G52855 [Arabidopsis thaliana]
AT4G19960	935	1264	4891	7796	7.484288	8.055791	27.655105	33.826561	5.29E-29	2.59E-27	1.818483403	up	[P]	Inorganic ion transport and metabolism	--	K03549|0|ath:AT4G19960|KUP9; K+ uptake permease 9	--	--	--	K+ potassium transporter	sp|O49423|POT9_ARATH Potassium transporter 9 OS=Arabidopsis thaliana OX=3702 GN=POT9 PE=2 SV=2	P	Inorganic ion transport and metabolism	K+ uptake permease 9 [Arabidopsis thaliana]
AT3G04140	630	919	3744	5095	5.53721	6.448857	22.900383	23.905596	5.29E-32	2.94E-30	1.816168238	up	[T]	Signal transduction mechanisms	--	--	--	[R]	General function prediction only	Ankyrin repeats (3 copies);; Ankyrin repeats (many copies);; Ankyrin repeats (many copies);; Ankyrin repeat;; Ankyrin repeat	sp|Q9C7A2|ITN1_ARATH Ankyrin repeat-containing protein ITN1 OS=Arabidopsis thaliana OX=3702 GN=ITN1 PE=1 SV=1	S	Function unknown	Ankyrin repeat family protein [Arabidopsis thaliana]
AT1G49450	504	677	2827	3859	5.925375	6.356566	23.141045	24.232704	3.27E-32	1.85E-30	1.79985179	up	[R]	General function prediction only	Cellular Component: intrinsic component of membrane (GO:0031224);; Cellular Component: intracellular part (GO:0044424);;	--	--	[R]	General function prediction only	WD domain, G-beta repeat;; PQQ-like domain;; WD40 repeated domain;; Nucleoporin Nup120/160	sp|O48716|JGB_ARATH Protein JINGUBANG OS=Arabidopsis thaliana OX=3702 GN=JGB PE=1 SV=1	S	Function unknown	Transducin/WD40 repeat-like superfamily protein [Arabidopsis thaliana]
AT1G78170	267	318	1363	1971	5.484325	5.215065	19.51841	21.648424	1.08E-24	4.38E-23	1.799776676	up	--	--	Cellular Component: intracellular membrane-bounded organelle (GO:0043231);;	--	--	--	--	--	--	441		E3 ubiquitin-protein ligase [Arabidopsis thaliana]
AT1G64940	81	134	560	641	1.167181	1.537639	5.608603	4.922639	4.86E-14	9.73E-13	1.798837014	up	[QV]	Secondary metabolites biosynthesis, transport and catabolism;; Defense mechanisms	--	K24184|0|ath:AT1G64940|CYP89A6; cytochrome P450, family 87, subfamily A, polypeptide 6	--	[Q]	Secondary metabolites biosynthesis, transport and catabolism	Cytochrome P450	sp|Q42602|C89A2_ARATH Cytochrome P450 89A2 OS=Arabidopsis thaliana OX=3702 GN=CYP89A2 PE=2 SV=2	Q	Secondary metabolites biosynthesis, transport and catabolism	cytochrome P450, family 87, subfamily A, polypeptide 6 [Arabidopsis thaliana]
AT1G08890	457	499	2521	2875	6.060912	5.277748	23.26552	20.353727	2.67E-33	1.61E-31	1.795642392	up	[G]	Carbohydrate transport and metabolism	Cellular Component: plastid (GO:0009536);; Molecular Function: substrate-specific transmembrane transporter activity (GO:0022891);; Cellular Component: intrinsic component of membrane (GO:0031224);; Biological Process: single-organism transport (GO:0044765);;	K03444|0|ath:AT1G08890|Major facilitator superfamily protein	--	[R]	General function prediction only	Sugar (and other) transporter;; Major Facilitator Superfamily	sp|Q9SCW7|ERDL1_ARATH Sugar transporter ERD6-like 1 OS=Arabidopsis thaliana OX=3702 GN=SUGTL4 PE=2 SV=2	U	Intracellular trafficking, secretion, and vesicular transport	Major facilitator superfamily protein [Arabidopsis thaliana]
AT5G65800	42	64	282	309	0.547918	0.667286	2.596903	2.181304	3.89E-09	4.65E-08	1.794157567	up	[E]	Amino acid transport and metabolism	Biological Process: developmental process involved in reproduction (GO:0003006);; Biological Process: ethylene metabolic process (GO:0009692);; Biological Process: response to hormone (GO:0009725);; Molecular Function: carbon-sulfur lyase activity (GO:0016846);; Biological Process: 1-aminocyclopropane-1-carboxylate metabolic process (GO:0018871);; Molecular Function: anion binding (GO:0043168);; …	K01762|0|ath:AT5G65800|ACS5; ACC synthase 5	Cysteine and methionine metabolism (ko00270)	[T]	Signal transduction mechanisms	Aminotransferase class I and II	sp|Q37001|1A15_ARATH 1-aminocyclopropane-1-carboxylate synthase 5 OS=Arabidopsis thaliana OX=3702 GN=ACS5 PE=1 SV=1	E	Amino acid transport and metabolism	ACC synthase 5 [Arabidopsis thaliana]
AT1G74890	44	49	251	271	1.012955	0.884087	4.019032	3.323511	1.48E-08	1.64E-07	1.792361695	up	[TK]	Signal transduction mechanisms;; Transcription	Molecular Function: binding (GO:0005488);; Biological Process: transcription, DNA-templated (GO:0006351);; Biological Process: hormone-mediated signaling pathway (GO:0009755);; Cellular Component: intrinsic component of membrane (GO:0031224);; Biological Process: intracellular signal transduction (GO:0035556);; Cellular Component: intracellular membrane-bounded organelle (GO:0043231);;	K14492|7.84071e-94|ath:AT1G74890|ARR15; response regulator 15	Plant hormone signal transduction (ko04075)	[K]	Transcription	Response regulator receiver domain	sp|Q7G8V2|ARR15_ARATH Two-component response regulator ARR15 OS=Arabidopsis thaliana OX=3702 GN=ARR15 PE=1 SV=1	K	Transcription	response regulator 15 [Arabidopsis thaliana]
AT1G10060	441	541	2252	3269	5.866121	5.67642	21.342738	23.860312	8.34E-29	4.04E-27	1.781334215	up	[EH]	Amino acid transport and metabolism;; Coenzyme transport and metabolism	--	K00826|0|ath:AT1G10060|BCAT-1; branched-chain amino acid transaminase 1	Cysteine and methionine metabolism (ko00270);; Valine, leucine and isoleucine degradation (ko00280);; Valine, leucine and isoleucine biosynthesis (ko00290);; Pantothenate and CoA biosynthesis (ko00770);; Glucosinolate biosynthesis (ko00966);; 2-Oxocarboxylic acid metabolism (ko01210);; Biosynthesis of amino acids (ko01230);; Biosynthesis of cofactors (ko01240)	[E]	Amino acid transport and metabolism	Amino-transferase class IV	sp|Q93Y32|BCAT1_ARATH Branched-chain-amino-acid aminotransferase 1, mitochondrial OS=Arabidopsis thaliana OX=3702 GN=BCAT1 PE=1 SV=2	E	Amino acid transport and metabolism	branched-chain amino acid transaminase 1 [Arabidopsis thaliana]
AT5G14920	577	555	2644	3771	7.811957	6.042688	25.128314	28.194223	3.65E-27	1.62E-25	1.780556933	up	--	--	--	--	--	--	--	Gibberellin regulated protein	sp|Q9LFR3|GASAE_ARATH Gibberellin-regulated protein 14 OS=Arabidopsis thaliana OX=3702 GN=GASA14 PE=1 SV=1	S	Function unknown	unnamed protein product [Arabidopsis thaliana]
AT3G08880	112	166	595	963	1.919679	2.266735	7.087855	8.798933	2.23E-14	4.58E-13	1.77929697	up	--	--	Cellular Component: intracellular membrane-bounded organelle (GO:0043231);;	--	--	--	--	--	sp|Q67XT3|SPC24_ARATH Kinetochore protein SPC24 homolog OS=Arabidopsis thaliana OX=3702 GN=SPC24 PE=1 SV=1	409		plectin-like protein [Arabidopsis thaliana]
AT1G70630	111	141	635	763	1.054279	1.132016	4.427499	4.230512	8.81E-17	2.19E-15	1.774718373	up	--	--	--	K20892|0|crb:17894209|beta-arabinofuranosyltransferase RAY1	--	--	--	Nucleotide-diphospho-sugar transferase	sp|F4I6V0|RAY1_ARATH Beta-arabinofuranosyltransferase RAY1 OS=Arabidopsis thaliana OX=3702 GN=RAY1 PE=2 SV=1	S	Function unknown	Nucleotide-diphospho-sugar transferase family protein [Arabidopsis thaliana]
AT1G01560	23	31	90	217	0.319393	0.35459	0.948451	1.781408	9.68E-05	0.000550449	1.774276354	up	[T]	Signal transduction mechanisms	Biological Process: response to acid chemical (GO:0001101);; Molecular Function: signal transducer, downstream of receptor, with serine/threonine kinase activity (GO:0004702);; Cellular Component: cytoplasm (GO:0005737);; Biological Process: cellular protein modification process (GO:0006464);; Biological Process: phosphate-containing compound metabolic process (GO:0006796);; Molecular Function: p…	K04464|0|ath:AT1G01560|MPK11; MAP kinase 11	--	[T]	Signal transduction mechanisms	Protein kinase domain;; Protein tyrosine and serine/threonine kinase	sp|Q9LMM5|MPK11_ARATH Mitogen-activated protein kinase 11 OS=Arabidopsis thaliana OX=3702 GN=MPK11 PE=1 SV=1	T	Signal transduction mechanisms	MAP kinase 11 [Arabidopsis thaliana]
AT1G70560	339	397	1851	2242	5.443447	5.088971	20.677473	19.216595	3.41E-30	1.78E-28	1.774179859	up	[E]	Amino acid transport and metabolism	Biological Process: response to bacterium (GO:0009617);; Biological Process: gravitropism (GO:0009630);; Biological Process: response to red or far red light (GO:0009639);; Biological Process: indoleacetic acid metabolic process (GO:0009683);; Biological Process: response to hormone (GO:0009725);; Biological Process: embryo development ending in seed dormancy (GO:0009793);; Biological Process: ti…	K16903|0|ath:AT1G70560|TAA1; tryptophan aminotransferase of Arabidopsis 1	Tryptophan metabolism (ko00380)	--	--	Allinase;; Aminotransferase class I and II	sp|Q9S7N2|TAA1_ARATH L-tryptophan--pyruvate aminotransferase 1 OS=Arabidopsis thaliana OX=3702 GN=TAA1 PE=1 SV=1	E	Amino acid transport and metabolism	tryptophan aminotransferase of Arabidopsis 1 [Arabidopsis thaliana]
AT1G73480	2349	3642	13323	19845	25.03842	30.974865	98.741661	112.823891	1.94E-28	9.24E-27	1.771481642	up	[I]	Lipid transport and metabolism	Molecular Function: catalytic activity (GO:0003824);; Cellular Component: intrinsic component of membrane (GO:0031224);;	K01054|0|ath:AT1G73480|alpha/beta-Hydrolases superfamily protein	Glycerolipid metabolism (ko00561)	[I]	Lipid transport and metabolism	Serine aminopeptidase, S33;; alpha/beta hydrolase fold;; Alpha/beta hydrolase family	sp|A0QNZ7|MGLL_MYCS2 Monoacylglycerol lipase OS=Mycolicibacterium smegmatis (strain ATCC 700084 / mc(2)155) OX=246196 GN=MSMEG_0220 PE=1 SV=1	I	Lipid transport and metabolism	alpha/beta-Hydrolases superfamily protein [Arabidopsis thaliana]
AT2G34090	197	319	1120	1736	2.909355	3.818705	11.828449	14.035388	6.36E-18	1.73E-16	1.76884526	up	[HG]	Coenzyme transport and metabolism;; Carbohydrate transport and metabolism	Biological Process: developmental process involved in reproduction (GO:0003006);;	--	--	--	--	Uncharacterised protein family UPF0052	sp|P53980|YNB1_YEAST Uncharacterized protein YNL011C OS=Saccharomyces cerevisiae (strain ATCC 204508 / S288c) OX=559292 GN=YNL011C PE=1 SV=1	S	Function unknown	maternal effect embryo arrest 18 [Arabidopsis thaliana]
AT4G01670	112	113	547	708	2.397547	1.937852	8.192351	8.132621	5.43E-15	1.18E-13	1.768375087	up	--	--	Cellular Component: intracellular membrane-bounded organelle (GO:0043231);;	--	--	--	--	--	--	452		hypothetical protein AT4G01670 [Arabidopsis thaliana]
AT1G11170	161	184	795	1129	2.056013	1.848199	7.097154	7.788242	8.73E-19	2.54E-17	1.767849376	up	--	--	Molecular Function: transferase activity (GO:0016740);;	--	--	--	--	Protein of unknown function (DUF707)	--	S	Function unknown	lysine ketoglutarate reductase trans-splicing-like protein (DUF707) [Arabidopsis thaliana]
AT5G01790	83	155	590	703	1.66079	2.485824	8.247341	7.543948	4.94E-13	8.94E-12	1.762278245	up	--	--	Cellular Component: plastid (GO:0009536);;	--	--	--	--	--	--	S	Function unknown	hypothetical protein AT5G01790 [Arabidopsis thaliana]
AT2G31380	1978	2825	11312	15067	38.805313	44.214668	154.324875	157.675247	1.82E-36	1.23E-34	1.761818478	up	--	--	Molecular Function: nucleic acid binding transcription factor activity (GO:0001071);; Molecular Function: protein binding (GO:0005515);; Cellular Component: intracellular (GO:0005622);; Biological Process: transcription, DNA-templated (GO:0006351);; Biological Process: photomorphogenesis (GO:0009640);; Molecular Function: transition metal ion binding (GO:0046914);;	--	--	--	--	B-box zinc finger	sp|Q9SID1|BBX25_ARATH B-box zinc finger protein 25 OS=Arabidopsis thaliana OX=3702 GN=BBX25 PE=1 SV=2	K	Transcription	salt tolerance homologue [Arabidopsis thaliana]
AT3G15650	74	65	365	404	1.27422	0.888323	4.398137	3.740741	1.86E-10	2.59E-09	1.760163686	up	[R]	General function prediction only	Molecular Function: hydrolase activity, acting on ester bonds (GO:0016788);;	--	--	[I]	Lipid transport and metabolism	Phospholipase/Carboxylesterase;; Serine hydrolase (FSH1);; Serine aminopeptidase, S33	sp|P0CL94|APTH1_CRYNJ Acyl-protein thioesterase 1 OS=Cryptococcus neoformans var. neoformans serotype D (strain JEC21 / ATCC MYA-565) OX=214684 GN=CNF02430 PE=3 SV=1	I	Lipid transport and metabolism	alpha/beta-Hydrolases superfamily protein [Arabidopsis thaliana]
AT5G46520	361	480	1996	2631	2.170126	2.291308	8.344731	8.375196	7.66E-29	3.72E-27	1.759987399	up	[K]	Transcription	Biological Process: cell communication (GO:0007154);; Molecular Function: purine ribonucleoside binding (GO:0032550);;	--	--	--	--	TIR domain;; NB-ARC domain;; TIR domain;; Leucine Rich Repeat;; ATPase family associated with various cellular activities (AAA)	sp|F4KHI3|VICTR_ARATH Protein VARIATION IN COMPOUND TRIGGERED ROOT growth response OS=Arabidopsis thaliana OX=3702 GN=VICTR PE=1 SV=1	S	Function unknown	disease resistance protein-like [Arabidopsis thaliana]
AT1G18390	568	819	3271	4278	5.838569	6.673653	23.529328	23.584551	1.62E-30	8.56E-29	1.749587975	up	[R]	General function prediction only	Molecular Function: protein kinase activity (GO:0004672);; Biological Process: cellular protein modification process (GO:0006464);; Cellular Component: intrinsic component of membrane (GO:0031224);; Molecular Function: purine ribonucleoside binding (GO:0032550);;	--	--	[T]	Signal transduction mechanisms	Protein tyrosine and serine/threonine kinase;; Protein kinase domain;; Wall-associated receptor kinase C-terminal;; Wall-associated receptor kinase galacturonan-binding	sp|P0C5E2|LRL12_ARATH LEAF RUST 10 DISEASE-RESISTANCE LOCUS RECEPTOR-LIKE PROTEIN KINASE-like 1.2 OS=Arabidopsis thaliana OX=3702 GN=LRK10L-1.2 PE=2 SV=3	T	Signal transduction mechanisms	Serine/Threonine kinase family catalytic domain protein [Arabidopsis thaliana]
AT4G37400	424	326	2248	1826	5.68154	3.482158	20.956564	13.061512	4.38E-15	9.58E-14	1.741416146	up	[QV]	Secondary metabolites biosynthesis, transport and catabolism;; Defense mechanisms	Molecular Function: monooxygenase activity (GO:0004497);; Biological Process: glucosinolate metabolic process (GO:0019760);; Cellular Component: intrinsic component of membrane (GO:0031224);; Molecular Function: tetrapyrrole binding (GO:0046906);; Molecular Function: transition metal ion binding (GO:0046914);;	K00517|0|ath:AT4G37400|CYP81F3; cytochrome P450, family 81, subfamily F, polypeptide 3	--	[Q]	Secondary metabolites biosynthesis, transport and catabolism	Cytochrome P450	sp|Q0WTF4|C81F3_ARATH Cytochrome P450 81F3 OS=Arabidopsis thaliana OX=3702 GN=CYP81F3 PE=2 SV=1	Q	Secondary metabolites biosynthesis, transport and catabolism	cytochrome P450, family 81, subfamily F, polypeptide 3 [Arabidopsis thaliana]
AT1G10410	1424	1884	7562	10328	15.423594	16.273788	56.947201	59.664089	1.24E-36	8.59E-35	1.733387864	up	--	--	--	--	--	--	--	Protein of unknown function (DUF1336)	--	S	Function unknown	CW14 protein (DUF1336) [Arabidopsis thaliana]
AT5G23575	1732	2010	8916	11366	18.966003	17.555548	67.885574	66.382462	4.17E-43	3.64E-41	1.733234343	up	--	--	Cellular Component: intrinsic component of membrane (GO:0031224);; Cellular Component: intracellular membrane-bounded organelle (GO:0043231);;	--	--	[R]	General function prediction only	Cleft lip and palate transmembrane protein 1 (CLPTM1);; PQ loop repeat	sp|Q6DEL2|CLPT1_DANRE Cleft lip and palate transmembrane protein 1 homolog OS=Danio rerio OX=7955 GN=clptm1 PE=2 SV=1	J	Translation, ribosomal structure and biogenesis	Transmembrane CLPTM1 family protein [Arabidopsis thaliana]
AT1G53430	2476	3135	12378	18031	16.858188	17.02853	58.585634	65.460093	1.53E-35	9.97E-34	1.729964956	up	[K]	Transcription	Biological Process: cellular protein modification process (GO:0006464);; Molecular Function: kinase activity (GO:0016301);; Cellular Component: intrinsic component of membrane (GO:0031224);; Molecular Function: purine ribonucleoside binding (GO:0032550);;	--	--	--	--	Protein tyrosine and serine/threonine kinase;; Protein kinase domain;; Malectin domain;; Leucine rich repeat;; Leucine Rich repeats (2 copies);; Leucine Rich Repeat	sp|C0LGG8|Y5343_ARATH Probable LRR receptor-like serine/threonine-protein kinase At1g53430 OS=Arabidopsis thaliana OX=3702 GN=At1g53430 PE=1 SV=1	T	Signal transduction mechanisms	Leucine-rich repeat transmembrane protein kinase [Arabidopsis thaliana]
AT1G78210	332	439	1808	2340	6.131677	6.473883	23.266373	23.097094	2.48E-27	1.11E-25	1.728467053	up	[HR]	Coenzyme transport and metabolism;; General function prediction only	Molecular Function: catalytic activity (GO:0003824);;	--	--	[R]	General function prediction only	alpha/beta hydrolase fold;; Alpha/beta hydrolase family;; Serine aminopeptidase, S33;; BAAT / Acyl-CoA thioester hydrolase C terminal	sp|P24640|LIP3_MORS1 Lipase 3 OS=Moraxella sp. (strain TA144) OX=77152 GN=lip3 PE=1 SV=1	S	Function unknown	alpha/beta-Hydrolases superfamily protein [Arabidopsis thaliana]
AT5G57110	2695	2361	12695	14731	17.895545	12.349185	58.394256	51.669894	3.25E-29	1.61E-27	1.723266973	up	[P]	Inorganic ion transport and metabolism	Molecular Function: protein binding (GO:0005515);; Cellular Component: plasma membrane (GO:0005886);; Cellular Component: cell-cell junction (GO:0005911);; Biological Process: calcium ion transport (GO:0006816);; Cellular Component: plastid stroma (GO:0009532);; Molecular Function: cation-transporting ATPase activity (GO:0019829);; Cellular Component: intrinsic component of membrane (GO:0031224);…	K01537|0|ath:AT5G57110|ACA8; autoinhibited Ca2+ -ATPase	--	[P]	Inorganic ion transport and metabolism	Cation transporting ATPase, C-terminus;; E1-E2 ATPase;; Ca2+-ATPase N terminal autoinhibitory domain;; haloacid dehalogenase-like hydrolase;; Cation transport ATPase (P-type);; Cation transporter/ATPase, N-terminus	sp|Q9LF79|ACA8_ARATH Calcium-transporting ATPase 8, plasma membrane-type OS=Arabidopsis thaliana OX=3702 GN=ACA8 PE=1 SV=1	P	Inorganic ion transport and metabolism	autoinhibited Ca2+ -ATPase, isoform 8 [Arabidopsis thaliana]
AT5G37750	40	51	193	299	0.748804	0.772324	2.553426	3.038929	2.21E-07	2.08E-06	1.72320523	up	[O]	Posttranslational modification, protein turnover, chaperones	Biological Process: cellular process (GO:0009987);;	--	--	--	--	DnaJ domain	sp|Q87VN8|CBPA_PSESM Curved DNA-binding protein OS=Pseudomonas syringae pv. tomato (strain ATCC BAA-871 / DC3000) OX=223283 GN=cbpA PE=3 SV=1	O	Posttranslational modification, protein turnover, chaperones	Chaperone DnaJ-domain superfamily protein [Arabidopsis thaliana]
AT4G31620	14	25	87	121	0.166129	0.25067	0.756918	0.822779	0.000389218	0.001902842	1.722033184	up	--	--	Biological Process: transcription, DNA-templated (GO:0006351);;	--	--	--	--	B3 DNA binding domain	sp|Q8VZQ9|REM3_ARATH B3 domain-containing protein REM3 OS=Arabidopsis thaliana OX=3702 GN=REM3 PE=2 SV=1	K	Transcription	Transcriptional factor B3 family protein [Arabidopsis thaliana]
AT3G57130	39	42	187	250	0.517423	0.444609	1.756397	1.820327	4.36E-07	3.95E-06	1.72180223	up	--	--	Biological Process: activation of innate immune response (GO:0002218);; Biological Process: developmental process involved in reproduction (GO:0003006);; Molecular Function: protein binding (GO:0005515);; Biological Process: transcription, DNA-templated (GO:0006351);; Biological Process: ubiquitin-dependent protein catabolic process (GO:0006511);; Biological Process: adaxial/abaxial axis specific…	K14508|0|ath:AT3G57130|BOP1; Ankyrin repeat family protein / BTB/POZ domain-containing protein	Plant hormone signal transduction (ko04075)	[R]	General function prediction only	Domain of unknown function (DUF3420);; BTB/POZ domain;; Ankyrin repeats (3 copies);; Ankyrin repeats (many copies);; Ankyrin repeat;; Ankyrin repeats (many copies);; Ankyrin repeat	sp|Q9M1I7|NPR6_ARATH Regulatory protein NPR6 OS=Arabidopsis thaliana OX=3702 GN=NPR6 PE=1 SV=1	S	Function unknown	Ankyrin repeat family protein / BTB/POZ domain-containing protein [Arabidopsis thaliana]
AT4G12480	590	695	2932	3979	15.773594	14.816213	54.521797	56.76833	7.89E-32	4.36E-30	1.719223324	up	--	--	Biological Process: response to acid chemical (GO:0001101);; Molecular Function: protein binding (GO:0005515);; Cellular Component: extracellular region (GO:0005576);; Cellular Component: cell wall (GO:0005618);; Cellular Component: cell-cell junction (GO:0005911);; Biological Process: response to osmotic stress (GO:0006970);; Biological Process: response to cold (GO:0009409);; Cellular Component…	--	--	--	--	Hydrophobic seed protein;; Protease inhibitor/seed storage/LTP family;; Probable lipid transfer	sp|Q39176|ERLI1_ARATH Lipid transfer protein EARLI 1 OS=Arabidopsis thaliana OX=3702 GN=EARLI1 PE=1 SV=1	S	Function unknown	Bifunctional inhibitor/lipid-transfer protein/seed storage 2S albumin superfamily protein [Arabidopsis thaliana]
AT1G52200	481	688	2672	3550	8.422608	9.618026	32.534888	33.596809	4.43E-28	2.07E-26	1.715835174	up	--	--	Biological Process: response to stress (GO:0006950);; Cellular Component: intrinsic component of membrane (GO:0031224);;	--	--	--	--	PLAC8 family	sp|Q9M815|PCR8_ARATH Protein PLANT CADMIUM RESISTANCE 8 OS=Arabidopsis thaliana OX=3702 GN=PCR8 PE=1 SV=2	S	Function unknown	PLAC8 family protein [Arabidopsis thaliana]
AT3G51380	11	27	107	89	0.377486	0.755356	2.618351	1.67691	0.00094902	0.00418417	1.715160929	up	--	--	Molecular Function: binding (GO:0005488);; Cellular Component: intracellular membrane-bounded organelle (GO:0043231);;	--	--	--	--	IQ calmodulin-binding motif	sp|Q9SD11|IQD20_ARATH Protein IQ-DOMAIN 20 OS=Arabidopsis thaliana OX=3702 GN=IQD20 PE=1 SV=1	S	Function unknown	IQ-domain 20 [Arabidopsis thaliana]
AT2G36270	40	69	263	312	0.56793	0.725098	2.365303	2.18503	3.45E-08	3.64E-07	1.714887524	up	--	--	Molecular Function: nucleic acid binding transcription factor activity (GO:0001071);; Biological Process: response to acid chemical (GO:0001101);; Molecular Function: DNA binding (GO:0003677);; Biological Process: transcription, DNA-templated (GO:0006351);; Biological Process: response to osmotic stress (GO:0006970);; Biological Process: hormone-mediated signaling pathway (GO:0009755);; Biologica…	K14432|0|ath:AT2G36270|ABI5; Basic-leucine zipper (bZIP) transcription factor family protein	Plant hormone signal transduction (ko04075)	--	--	bZIP transcription factor;; Basic region leucine zipper;; bZIP Maf transcription factor	sp|Q9SJN0|ABI5_ARATH Protein ABSCISIC ACID-INSENSITIVE 5 OS=Arabidopsis thaliana OX=3702 GN=ABI5 PE=1 SV=1	K	Transcription	Basic-leucine zipper (bZIP) transcription factor family protein [Arabidopsis thaliana]
AT5G61810	557	799	3027	4181	7.088408	8.111517	26.79606	28.391743	9.49E-28	4.35E-26	1.711949795	up	--	--	Molecular Function: adenine nucleotide transmembrane transporter activity (GO:0000295);; Molecular Function: protein binding (GO:0005515);; Biological Process: phosphate ion transport (GO:0006817);; Biological Process: nucleotide transport (GO:0006862);; Biological Process: cellular process (GO:0009987);; Molecular Function: inorganic anion transmembrane transporter activity (GO:0015103);; Biolog…	K14684|0|csat:104739163|calcium-binding mitochondrial carrier protein SCaMC-1-like	--	[F]	Nucleotide transport and metabolism	Mitochondrial carrier protein;; EF hand;; EF-hand domain pair;; EF-hand domain;; EF hand;; EF-hand domain pair	sp|Q9FLS8|MAPC1_ARATH Calcium-dependent mitochondrial ATP-magnesium/phosphate carrier protein 1 OS=Arabidopsis thaliana OX=3702 GN=APC1 PE=1 SV=1	C	Energy production and conversion	Mitochondrial substrate carrier family protein [Arabidopsis thaliana]
AT3G59820	500	483	2293	2996	4.411161	3.376746	14.11363	14.127217	2.24E-26	9.62E-25	1.711646596	up	--	--	--	--	--	[S]	Function unknown	LETM1-like protein	sp|Q5ZK33|LETM1_CHICK Mitochondrial proton/calcium exchanger protein OS=Gallus gallus OX=9031 GN=LETM1 PE=2 SV=1	O	Posttranslational modification, protein turnover, chaperones	LETM1-like protein [Arabidopsis thaliana]
AT1G01500	395	486	2029	2663	5.53118	5.438986	19.788937	19.929226	1.14E-28	5.48E-27	1.709419631	up	--	--	Molecular Function: nucleotide binding (GO:0000166);; Molecular Function: nucleic acid binding (GO:0003676);; Biological Process: transcription, DNA-templated (GO:0006351);; Cellular Component: intrinsic component of membrane (GO:0031224);; Cellular Component: intracellular membrane-bounded organelle (GO:0043231);; Biological Process: single-organism metabolic process (GO:0044710);;	--	--	--	--	--	sp|Q8GUH2|Y1015_ARATH Uncharacterized protein At1g01500 OS=Arabidopsis thaliana OX=3702 GN=At1g01500 PE=2 SV=1	S	Function unknown	Contains similarity to a dehydrogenase from Arabidopsis thaliana gb|Y12776 and contains a D-isomer specific 2-hydroxyacid dehydrogenases PF|00389 and Myb-like DNA binding PF|00249 domains. ESTs gb|Z48385, gb|Z48386 come from this gene [Arabidopsis thaliana]
AT2G36970	280	338	1401	1894	4.054539	3.907678	14.14432	14.667214	3.22E-24	1.28E-22	1.708325698	up	[G]	Carbohydrate transport and metabolism	Molecular Function: transferase activity, transferring glycosyl groups (GO:0016757);;	--	--	[GC]	Carbohydrate transport and metabolism;; Energy production and conversion	UDP-glucoronosyl and UDP-glucosyl transferase	sp|Q9SJL0|U86A1_ARATH UDP-glycosyltransferase 86A1 OS=Arabidopsis thaliana OX=3702 GN=UGT86A1 PE=2 SV=1	CG	Energy production and conversion;; Carbohydrate transport and metabolism	UDP-Glycosyltransferase superfamily protein [Arabidopsis thaliana]
AT4G25990	149	193	766	1042	1.382968	1.428843	5.278619	5.328722	1.72E-17	4.52E-16	1.698955225	up	--	--	--	--	--	[K]	Transcription	CCT motif;; Peroxidase	sp|Q9SZH2|PER43_ARATH Peroxidase 43 OS=Arabidopsis thaliana OX=3702 GN=PER43 PE=3 SV=2	K	Transcription	CCT motif family protein [Arabidopsis thaliana]
AT1G21130	4054	5550	21122	29565	61.936066	67.800651	226.707886	242.435661	3.36E-35	2.13E-33	1.698925042	up	[H]	Coenzyme transport and metabolism	--	K22703|0|ath:AT1G21130|IGMT4; O-methyltransferase family protein	--	[R]	General function prediction only	O-methyltransferase domain;; Dimerisation domain	sp|Q9LPU8|IGMT4_ARATH Indole glucosinolate O-methyltransferase 4 OS=Arabidopsis thaliana OX=3702 GN=IGMT4 PE=1 SV=1	L	Replication, recombination and repair	O-methyltransferase family protein [Arabidopsis thaliana]
AT1G61380	985	1123	4554	6662	8.447137	7.690114	27.233388	30.539701	1.18E-30	6.29E-29	1.69712478	up	[NW]	Cell motility;; Extracellular structures	--	--	--	--	--	Protein tyrosine and serine/threonine kinase;; Protein kinase domain;; S-locus glycoprotein domain;; PAN-like domain;; Domain of unknown function (DUF3403)	sp|O64782|SD129_ARATH G-type lectin S-receptor-like serine/threonine-protein kinase SD1-29 OS=Arabidopsis thaliana OX=3702 GN=SD129 PE=1 SV=1	T	Signal transduction mechanisms	S-domain-1 29 [Arabidopsis thaliana]
AT5G40010	14	48	116	206	0.185869	0.507409	1.072186	1.467121	0.00026381	0.001350929	1.696519278	up	[MDT]	Cell wall/membrane/envelope biogenesis;; Cell cycle control, cell division, chromosome partitioning;; Signal transduction mechanisms	Biological Process: response to reactive oxygen species (GO:0000302);; Biological Process: response to acid chemical (GO:0001101);; Cellular Component: mitochondrial envelope (GO:0005740);; Biological Process: response to osmotic stress (GO:0006970);; Molecular Function: nucleoside-triphosphatase activity (GO:0017111);; Cellular Component: intrinsic component of membrane (GO:0031224);; Molecular …	--	--	[O]	Posttranslational modification, protein turnover, chaperones	Domain associated at C-terminal with AAA;; ATPase family associated with various cellular activities (AAA)	sp|Q9FLD5|ASD_ARATH AAA-ATPase ASD, mitochondrial OS=Arabidopsis thaliana OX=3702 GN=AATP1 PE=1 SV=1	O	Posttranslational modification, protein turnover, chaperones	AAA-ATPase 1 [Arabidopsis thaliana]
AT5G51570	546	616	2520	3653	9.859485	8.871382	31.658024	35.195251	3.49E-27	1.55E-25	1.695138974	up	[O]	Posttranslational modification, protein turnover, chaperones	Cellular Component: cell-cell junction (GO:0005911);; Cellular Component: membrane (GO:0016020);; Cellular Component: vacuolar part (GO:0044437);;	--	--	[C]	Energy production and conversion	SPFH domain / Band 7 family	sp|Q9FHM7|HIR4_ARATH Hypersensitive-induced response protein 4 OS=Arabidopsis thaliana OX=3702 GN=HIR4 PE=1 SV=1	C	Energy production and conversion	SPFH/Band 7/PHB domain-containing membrane-associated protein family [Arabidopsis thaliana]
AT5G14940	231	305	1230	1579	2.801099	2.959003	10.408907	10.249442	2.09E-22	7.63E-21	1.690828107	up	--	--	Biological Process: peptide transport (GO:0015833);; Cellular Component: intrinsic component of membrane (GO:0031224);; Molecular Function: carboxylic acid transmembrane transporter activity (GO:0046943);; Biological Process: response to other organism (GO:0051707);;	--	--	[E]	Amino acid transport and metabolism	POT family;; Major Facilitator Superfamily	sp|Q9LFR1|PTR50_ARATH Protein NRT1/ PTR FAMILY 5.8 OS=Arabidopsis thaliana OX=3702 GN=NPF5.8 PE=2 SV=1	E	Amino acid transport and metabolism	Major facilitator superfamily protein [Arabidopsis thaliana]
AT1G22490	40	78	251	363	0.642742	1.003091	2.846445	3.187144	1.07E-07	1.06E-06	1.689366034	up	--	--	Molecular Function: protein binding (GO:0005515);;	--	--	--	--	Helix-loop-helix DNA-binding domain	sp|Q9SK91|BH094_ARATH Transcription factor bHLH94 OS=Arabidopsis thaliana OX=3702 GN=BHLH94 PE=1 SV=2	K	Transcription	basic helix-loop-helix (bHLH) DNA-binding superfamily protein [Arabidopsis thaliana]
AT1G80110	202	216	915	1291	3.57657	3.051616	11.265525	12.188529	1.59E-18	4.54E-17	1.68538864	up	--	--	Molecular Function: binding (GO:0005488);; Biological Process: protein modification by small protein conjugation (GO:0032446);; Cellular Component: intracellular membrane-bounded organelle (GO:0043231);;	--	--	--	--	Phloem protein 2;; F-box domain;; F-box-like	sp|Q949S5|P2B11_ARATH F-box protein PP2-B11 OS=Arabidopsis thaliana OX=3702 GN=PP2B11 PE=1 SV=1	S	Function unknown	phloem protein 2-B11 [Arabidopsis thaliana]
AT3G23550	67	63	275	414	0.95773	0.718503	2.755527	3.187548	8.16E-09	9.35E-08	1.683253577	up	[V]	Defense mechanisms	--	K03327|0|ath:AT3G23550|MATE efflux family protein	--	[R]	General function prediction only	MatE	sp|Q9LUH3|DTX18_ARATH Protein DETOXIFICATION 18 OS=Arabidopsis thaliana OX=3702 GN=DTX18 PE=2 SV=1	V	Defense mechanisms	MATE efflux family protein [Arabidopsis thaliana]
AT2G33830	4793	6719	24762	35210	129.853141	144.543411	460.759653	510.553381	9.71E-33	5.58E-31	1.680657528	up	--	--	--	--	--	--	--	Dormancy/auxin associated protein	sp|P93017|DRMH1_ARATH Dormancy-associated protein homolog 1 OS=Arabidopsis thaliana OX=3702 GN=DRMH1 PE=1 SV=1	S	Function unknown	Dormancy/auxin associated family protein [Arabidopsis thaliana]
AT4G37390	171	223	872	1180	1.952939	2.035828	6.950169	7.214999	2.12E-18	5.95E-17	1.678055512	up	[HJ]	Coenzyme transport and metabolism;; Translation, ribosomal structure and biogenesis	Biological Process: response to hormone (GO:0009725);; Molecular Function: acid-amino acid ligase activity (GO:0016881);; Biological Process: chemical homeostasis (GO:0048878);;	K14487|0|ath:AT4G37390|BRU6; Auxin-responsive GH3 family protein	Plant hormone signal transduction (ko04075)	--	--	GH3 auxin-responsive promoter	sp|Q9SZT9|GH32_ARATH Indole-3-acetic acid-amido synthetase GH3.2 OS=Arabidopsis thaliana OX=3702 GN=GH3.2 PE=1 SV=3	S	Function unknown	Auxin-responsive GH3 family protein [Arabidopsis thaliana]
AT5G65310	2443	3410	13765	16417	30.787343	34.305358	120.801021	110.602255	2.58E-37	1.84E-35	1.676452083	up	--	--	Molecular Function: nucleic acid binding transcription factor activity (GO:0001071);; Molecular Function: DNA binding (GO:0003677);; Biological Process: transcription, DNA-templated (GO:0006351);; Biological Process: abscisic acid-activated signaling pathway (GO:0009738);; Cellular Component: intracellular membrane-bounded organelle (GO:0043231);; Molecular Function: protein dimerization activity…	--	--	[K]	Transcription	Homeobox associated leucine zipper;; Homeodomain	sp|P46667|ATHB5_ARATH Homeobox-leucine zipper protein ATHB-5 OS=Arabidopsis thaliana OX=3702 GN=ATHB-5 PE=1 SV=1	K	Transcription	homeobox protein 5 [Arabidopsis thaliana]
AT4G17670	98	170	641	731	2.134794	2.966337	9.782951	8.560081	4.51E-13	8.19E-12	1.67608118	up	--	--	Cellular Component: intracellular membrane-bounded organelle (GO:0043231);;	--	--	--	--	zinc-finger of the FCS-type, C2-C2	sp|Q8VZM9|FLZ2_ARATH FCS-Like Zinc finger 2 OS=Arabidopsis thaliana OX=3702 GN=FLZ2 PE=1 SV=1	S	Function unknown	senescence-associated family protein (DUF581) [Arabidopsis thaliana]
AT1G77530	377	668	2389	2950	6.167157	8.701174	27.09892	25.657635	7.78E-20	2.45E-18	1.672939267	up	[H]	Coenzyme transport and metabolism	Molecular Function: protein binding (GO:0005515);; Cellular Component: cytoplasm (GO:0005737);; Molecular Function: methyltransferase activity (GO:0008168);; Biological Process: phenylpropanoid biosynthetic process (GO:0009699);;	--	--	[R]	General function prediction only	O-methyltransferase domain;; Dimerisation domain;; O-methyltransferase domain	sp|Q9LPU5|IGMT1_ARATH Indole glucosinolate O-methyltransferase 1 OS=Arabidopsis thaliana OX=3702 GN=IGMT1 PE=1 SV=1	L	Replication, recombination and repair	O-methyltransferase family protein [Arabidopsis thaliana]
AT1G05805	966	1436	5209	7195	13.380638	15.881103	50.193897	53.186111	8.90E-28	4.10E-26	1.672686812	up	--	--	Molecular Function: protein binding (GO:0005515);;	--	--	--	--	Helix-loop-helix DNA-binding domain	sp|Q8H102|BH128_ARATH Transcription factor bHLH128 OS=Arabidopsis thaliana OX=3702 GN=BHLH128 PE=1 SV=1	K	Transcription	basic helix-loop-helix (bHLH) DNA-binding superfamily protein [Arabidopsis thaliana]
AT5G24570	137	151	643	850	7.542781	6.616201	24.577385	24.926058	1.80E-15	4.06E-14	1.66519919	up	--	--	--	--	--	--	--	--	--	--	--	hypothetical protein AT5G24570 [Arabidopsis thaliana]
AT1G20440	15415	20680	77956	107766	165.340454	176.951675	581.281372	616.384216	1.69E-36	1.16E-34	1.661933415	up	--	--	Biological Process: response to acid chemical (GO:0001101);; Cellular Component: cytoplasm (GO:0005737);; Cellular Component: cell-cell junction (GO:0005911);; Molecular Function: cytoskeletal protein binding (GO:0008092);; Biological Process: response to heat (GO:0009408);; Biological Process: response to cold (GO:0009409);; Biological Process: response to fungus (GO:0009620);; Biological Proces…	--	--	--	--	Dehydrin	sp|P31168|COR47_ARATH Dehydrin COR47 OS=Arabidopsis thaliana OX=3702 GN=COR47 PE=1 SV=2	S	Function unknown	cor47, partial [Arabidopsis thaliana]
AT1G61730	784	909	3847	4882	12.624643	11.675454	43.065281	41.927021	3.75E-34	2.30E-32	1.661524193	up	--	--	Molecular Function: regulatory region DNA binding (GO:0000975);; Biological Process: transcription, DNA-templated (GO:0006351);; Cellular Component: plastid (GO:0009536);; Biological Process: glycosinolate metabolic process (GO:0019757);; Cellular Component: nuclear lumen (GO:0031981);;	--	--	--	--	Protein of unknown function, DUF573	sp|Q9SYA9|STKLD_ARATH Probable transcription factor At1g61730 OS=Arabidopsis thaliana OX=3702 GN=At1g61730 PE=1 SV=1	S	Function unknown	DNA-binding storekeeper protein-related transcriptional regulator [Arabidopsis thaliana]
AT1G65790	28	32	144	163	0.236974	0.217464	0.877179	0.773923	2.36E-05	0.000156087	1.657104317	up	[T]	Signal transduction mechanisms	--	--	--	--	--	S-locus glycoprotein domain;; D-mannose binding lectin;; PAN-like domain;; Receptor serine/threonine kinase;; Protein tyrosine and serine/threonine kinase;; Protein kinase domain;; Domain of unknown function (DUF3403);; Protein tyrosine and serine/threonine kinase;; Protein kinase domain	sp|Q39086|SD17_ARATH Receptor-like serine/threonine-protein kinase SD1-7 OS=Arabidopsis thaliana OX=3702 GN=SD17 PE=1 SV=1	T	Signal transduction mechanisms	receptor kinase 1 [Arabidopsis thaliana]
AT5G38350	88	111	470	544	0.835414	0.848605	3.131596	2.784589	2.78E-12	4.64E-11	1.65390012	up	[K]	Transcription	Biological Process: response to stress (GO:0006950);; Biological Process: cell communication (GO:0007154);; Cellular Component: intrinsic component of membrane (GO:0031224);; Molecular Function: purine ribonucleoside binding (GO:0032550);;	--	--	--	--	NB-ARC domain;; Leucine Rich repeats (2 copies);; Leucine Rich Repeat	sp|Q9FI14|TAO1_ARATH Disease resistance protein TAO1 OS=Arabidopsis thaliana OX=3702 GN=TAO1 PE=3 SV=1	S	Function unknown	Disease resistance protein (NBS-LRR class) family [Arabidopsis thaliana]
AT2G15042	30	37	142	202	0.420528	0.419036	1.415021	1.549612	1.20E-05	8.44E-05	1.652187872	up	[K]	Transcription	Cellular Component: intrinsic component of membrane (GO:0031224);;	--	--	[R]	General function prediction only	Leucine rich repeat;; Leucine Rich repeats (2 copies);; Leucine Rich Repeat;; Leucine Rich repeat;; Leucine rich repeat	sp|Q9ZUK7|RLP18_ARATH Receptor-like protein 18 OS=Arabidopsis thaliana OX=3702 GN=RLP18 PE=2 SV=3	S	Function unknown	Leucine-rich repeat (LRR) family protein [Arabidopsis thaliana]
AT3G04030	194	221	928	1200	2.941126	2.644686	10.002127	9.949671	5.09E-19	1.50E-17	1.652055494	up	--	--	Molecular Function: nucleic acid binding transcription factor activity (GO:0001071);; Molecular Function: nucleic acid binding (GO:0003676);; Biological Process: transcription, DNA-templated (GO:0006351);; Cellular Component: intracellular membrane-bounded organelle (GO:0043231);;	--	--	--	--	MYB-CC type transfactor, LHEQLE motif;; Myb-like DNA-binding domain	sp|Q9SQQ9|PHL9_ARATH Myb-related protein 2 OS=Arabidopsis thaliana OX=3702 GN=MYR2 PE=1 SV=1	K	Transcription	Homeodomain-like superfamily protein [Arabidopsis thaliana]
AT3G55880	567	731	2729	3912	9.337828	10.176948	32.500027	36.381823	1.51E-26	6.51E-25	1.648763751	up	--	--	Molecular Function: catalytic activity (GO:0003824);; Biological Process: cellular response to starvation (GO:0009267);; Cellular Component: intrinsic component of membrane (GO:0031224);;	--	--	--	--	--	--	S	Function unknown	Alpha/beta hydrolase related protein [Arabidopsis thaliana]
AT1G64900	1899	2689	9347	13995	25.188366	28.444229	86.184937	98.990341	3.00E-27	1.34E-25	1.643754949	up	[QV]	Secondary metabolites biosynthesis, transport and catabolism;; Defense mechanisms	--	K24184|0|ath:AT1G64900|CYP89A2; cytochrome P450, family 89, subfamily A, polypeptide 2	--	[Q]	Secondary metabolites biosynthesis, transport and catabolism	Cytochrome P450	sp|Q42602|C89A2_ARATH Cytochrome P450 89A2 OS=Arabidopsis thaliana OX=3702 GN=CYP89A2 PE=2 SV=2	Q	Secondary metabolites biosynthesis, transport and catabolism	cytochrome P450, family 89, subfamily A, polypeptide 2 [Arabidopsis thaliana]
AT5G41570	72	122	455	517	1.989377	2.700129	8.830512	7.694213	1.06E-10	1.50E-09	1.64343684	up	--	--	Molecular Function: nucleic acid binding transcription factor activity (GO:0001071);; Molecular Function: DNA binding (GO:0003677);; Biological Process: transcription, DNA-templated (GO:0006351);; Cellular Component: intracellular membrane-bounded organelle (GO:0043231);;	--	--	--	--	WRKY DNA -binding domain	sp|Q9FFS3|WRK24_ARATH Probable WRKY transcription factor 24 OS=Arabidopsis thaliana OX=3702 GN=WRKY24 PE=2 SV=1	K	Transcription	WRKY DNA-binding protein 24 [Arabidopsis thaliana]
AT3G62550	2078	3041	9770	16219	44.888474	52.395023	146.711945	186.822968	3.89E-22	1.40E-20	1.636501446	up	[T]	Signal transduction mechanisms	Cellular Component: intracellular membrane-bounded organelle (GO:0043231);; Biological Process: response to stimulus (GO:0050896);;	--	--	--	--	Universal stress protein family	sp|Q8LGG8|USPAL_ARATH Universal stress protein A-like protein OS=Arabidopsis thaliana OX=3702 GN=At3g01520 PE=1 SV=2	T	Signal transduction mechanisms	Adenine nucleotide alpha hydrolases-like superfamily protein [Arabidopsis thaliana]
AT4G40020	16	29	116	105	0.177733	0.257246	0.91304	0.634048	0.000518147	0.002452162	1.628418597	up	--	--	Cellular Component: intracellular part (GO:0044424);;	--	--	--	--	--	--	S	Function unknown	Myosin heavy chain-related protein [Arabidopsis thaliana]
AT3G09450	121	160	605	807	1.196789	1.261474	4.166266	4.259144	2.66E-14	5.45E-13	1.627757631	up	--	--	Cellular Component: intrinsic component of membrane (GO:0031224);; Biological Process: establishment of localization (GO:0051234);;	--	--	--	--	Fusaric acid resistance protein family;; Fusaric acid resistance protein-like	--	S	Function unknown	fusaric acid resistance family protein [Arabidopsis thaliana]
AT5G47240	291	437	1366	2286	4.692552	5.65043	15.347889	19.64645	4.28E-16	1.01E-14	1.61920833	up	[V]	Defense mechanisms	Molecular Function: catalytic activity (GO:0003824);; Cellular Component: cytoplasm (GO:0005737);; Biological Process: response to stress (GO:0006950);; Molecular Function: cation binding (GO:0043169);;	--	--	[T]	Signal transduction mechanisms	Nudix hydrolase domain;; NUDIX domain	sp|Q8L7W2|NUDT8_ARATH Nudix hydrolase 8 OS=Arabidopsis thaliana OX=3702 GN=NUDT8 PE=2 SV=2	T	Signal transduction mechanisms	nudix hydrolase homolog 8 [Arabidopsis thaliana]
AT5G44110	853	775	4025	4091	17.532403	12.723923	57.41052	44.72898	1.18E-22	4.33E-21	1.612773502	up	--	--	Biological Process: response to red or far red light (GO:0009639);; Molecular Function: nucleoside-triphosphatase activity (GO:0017111);; Cellular Component: intrinsic component of membrane (GO:0031224);; Molecular Function: purine ribonucleoside binding (GO:0032550);; Cellular Component: intracellular part (GO:0044424);; Biological Process: establishment of localization (GO:0051234);;	K12608|1.19763e-85|ath:AT5G44110|ABCI21; P-loop containing nucleoside triphosphate hydrolases superfamily protein	RNA degradation (ko03018)	[RK]	General function prediction only;; Transcription	--	sp|Q9XF19|AB21I_ARATH ABC transporter I family member 21 OS=Arabidopsis thaliana OX=3702 GN=ABCI21 PE=2 SV=1	K	Transcription	P-loop containing nucleoside triphosphate hydrolases superfamily protein [Arabidopsis thaliana]
AT1G07420	819	773	3475	4531	13.02672	9.946864	40.466713	40.292526	2.66E-25	1.10E-23	1.612292655	up	[I]	Lipid transport and metabolism	Biological Process: developmental process involved in reproduction (GO:0003006);; Biological Process: fatty acid metabolic process (GO:0006631);; Biological Process: lipid biosynthetic process (GO:0008610);; Cellular Component: plastid envelope (GO:0009526);; Molecular Function: oxidoreductase activity, acting on paired donors, with incorporation or reduction of molecular oxygen, NAD(P)H as one d…	K14424|0|ath:AT1G07420|SMO2-1; sterol 4-alpha-methyl-oxidase 2-1	Steroid biosynthesis (ko00100)	[I]	Lipid transport and metabolism	Fatty acid hydroxylase superfamily	sp|Q8VWZ8|SMO22_ARATH Methylsterol monooxygenase 2-2 OS=Arabidopsis thaliana OX=3702 GN=SMO2-2 PE=2 SV=1	I	Lipid transport and metabolism	sterol 4-alpha-methyl-oxidase 2-1 [Arabidopsis thaliana]
AT5G20830	1459	1358	5904	8318	10.584035	7.883909	29.597782	32.159052	6.59E-25	2.70E-23	1.611638547	up	[M]	Cell wall/membrane/envelope biogenesis	Cellular Component: cytoplasm (GO:0005737);; Cellular Component: cell-cell junction (GO:0005911);; Biological Process: sucrose metabolic process (GO:0005985);; Biological Process: response to stress (GO:0006950);; Biological Process: response to hexose (GO:0009746);; Biological Process: response to metal ion (GO:0010038);; Biological Process: response to disaccharide (GO:0034285);; Molecular Func…	K00695|0|ath:AT5G20830|SUS1; sucrose synthase 1	Starch and sucrose metabolism (ko00500)	[M]	Cell wall/membrane/envelope biogenesis	Sucrose synthase;; Glycosyl transferases group 1;; Glycosyl transferases group 1	sp|P49040|SUS1_ARATH Sucrose synthase 1 OS=Arabidopsis thaliana OX=3702 GN=SUS1 PE=1 SV=3	M	Cell wall/membrane/envelope biogenesis	sucrose synthase 1 [Arabidopsis thaliana]
AT1G27020	294	236	1216	1451	4.78229	3.057351	13.752328	12.585169	8.30E-16	1.92E-14	1.611555785	up	[R]	General function prediction only	Cellular Component: intracellular membrane-bounded organelle (GO:0043231);;	--	--	--	--	Domain of unknown function (DUF1338)	--	S	Function unknown	plant/protein [Arabidopsis thaliana]
AT5G10790	509	586	2408	3030	5.044577	4.63432	16.759959	16.321061	4.30E-28	2.01E-26	1.607691243	up	--	--	Molecular Function: ubiquitin-like protein-specific protease activity (GO:0019783);; Biological Process: modification-dependent protein catabolic process (GO:0019941);; Cellular Component: intracellular membrane-bounded organelle (GO:0043231);; Molecular Function: transition metal ion binding (GO:0046914);; Biological Process: protein modification by small protein removal (GO:0070646);;	K11366|0|ath:AT5G10790|UBP22; ubiquitin-specific protease 22	--	[O]	Posttranslational modification, protein turnover, chaperones	Ubiquitin carboxyl-terminal hydrolase;; Ubiquitin carboxyl-terminal hydrolase;; Zn-finger in ubiquitin-hydrolases and other protein	sp|Q9LEW0|UBP22_ARATH Ubiquitin C-terminal hydrolase 22 OS=Arabidopsis thaliana OX=3702 GN=UBP22 PE=1 SV=1	O	Posttranslational modification, protein turnover, chaperones	ubiquitin-specific protease 22 [Arabidopsis thaliana]
AT2G26440	254	189	971	1263	2.999337	1.776254	7.981062	7.960613	2.14E-13	3.98E-12	1.605665757	up	[GI]	Carbohydrate transport and metabolism;; Lipid transport and metabolism	Biological Process: polysaccharide catabolic process (GO:0000272);; Molecular Function: enzyme regulator activity (GO:0030234);; Cellular Component: external encapsulating structure (GO:0030312);; Biological Process: negative regulation of molecular function (GO:0044092);; Molecular Function: carboxylic ester hydrolase activity (GO:0052689);; Biological Process: cell wall organization (GO:0071555…	--	--	--	--	Pectinesterase;; Plant invertase/pectin methylesterase inhibitor	sp|O48711|PME12_ARATH Probable pectinesterase/pectinesterase inhibitor 12 OS=Arabidopsis thaliana OX=3702 GN=PME12 PE=2 SV=1	G	Carbohydrate transport and metabolism	Plant invertase/pectin methylesterase inhibitor superfamily [Arabidopsis thaliana]
AT2G45560	831	1235	4098	6119	9.687682	11.382954	32.535004	38.348297	8.43E-23	3.14E-21	1.605464103	up	[QV]	Secondary metabolites biosynthesis, transport and catabolism;; Defense mechanisms	--	K20556|0|ath:AT2G45560|CYP76C1; cytochrome P450, family 76, subfamily C, polypeptide 1	--	[Q]	Secondary metabolites biosynthesis, transport and catabolism	Cytochrome P450	sp|O64636|C76C1_ARATH Cytochrome P450 76C1 OS=Arabidopsis thaliana OX=3702 GN=CYP76C1 PE=2 SV=1	Q	Secondary metabolites biosynthesis, transport and catabolism	cytochrome P450, family 76, subfamily C, polypeptide 1 [Arabidopsis thaliana]
AT5G52830	78	87	317	509	1.218448	1.088972	3.464665	4.26523	3.85E-09	4.61E-08	1.604333286	up	--	--	Molecular Function: regulatory region DNA binding (GO:0000975);; Molecular Function: nucleic acid binding transcription factor activity (GO:0001071);; Biological Process: response to acid chemical (GO:0001101);; Biological Process: transcription, DNA-templated (GO:0006351);; Biological Process: response to bacterium (GO:0009617);; Biological Process: second-messenger-mediated signaling (GO:001993…	--	--	--	--	WRKY DNA -binding domain	sp|Q9FLX8|WRK27_ARATH Probable WRKY transcription factor 27 OS=Arabidopsis thaliana OX=3702 GN=WRKY27 PE=2 SV=1	K	Transcription	WRKY DNA-binding protein 27 [Arabidopsis thaliana]
AT4G34740	756	993	3635	5011	8.510628	8.912184	28.450745	30.08478	4.88E-28	2.26E-26	1.602616624	up	[F]	Nucleotide transport and metabolism	Biological Process: purine nucleobase metabolic process (GO:0006144);; Biological Process: IMP biosynthetic process (GO:0006188);; Biological Process: glutamine family amino acid metabolic process (GO:0009064);; Cellular Component: plastid stroma (GO:0009532);; Biological Process: plastid organization (GO:0009657);; Biological Process: shoot system morphogenesis (GO:0010016);; Molecular Function:…	K00764|0|ath:AT4G34740|ASE2; GLN phosphoribosyl pyrophosphate amidotransferase 2	Purine metabolism (ko00230);; Alanine, aspartate and glutamate metabolism (ko00250)	[F]	Nucleotide transport and metabolism	Glutamine amidotransferase domain;; Glutamine amidotransferase domain;; Phosphoribosyl transferase domain;; Glutamine amidotransferases class-II	sp|Q9STG9|ASE2_ARATH Amidophosphoribosyltransferase 2, chloroplastic OS=Arabidopsis thaliana OX=3702 GN=ASE2 PE=1 SV=1	F	Nucleotide transport and metabolism	GLN phosphoribosyl pyrophosphate amidotransferase 2 [Arabidopsis thaliana]
AT1G62570	4777	5462	23735	26663	53.595917	48.879398	185.121109	159.513138	2.17E-40	1.77E-38	1.601144211	up	[P]	Inorganic ion transport and metabolism	Molecular Function: nucleotide binding (GO:0000166);; Molecular Function: oxidoreductase activity, acting on paired donors, with incorporation or reduction of molecular oxygen, NAD(P)H as one donor, and incorporation of one atom of oxygen (GO:0016709);; Biological Process: glycosinolate biosynthetic process (GO:0019758);; Cellular Component: intracellular membrane-bounded organelle (GO:0043231);;	K22324|0|ath:AT1G62570|FMO_GS-OX4; flavin-monooxygenase glucosinolate S-oxygenase 4	--	[Q]	Secondary metabolites biosynthesis, transport and catabolism	Flavin-binding monooxygenase-like;; Pyridine nucleotide-disulphide oxidoreductase;; Pyridine nucleotide-disulphide oxidoreductase;; FAD dependent oxidoreductase;; NAD(P)-binding Rossmann-like domain;; FAD-NAD(P)-binding;; FAD binding domain;; L-lysine 6-monooxygenase (NADPH-requiring);; HI0933-like protein;; Flavin containing amine oxidoreductase;; Pyridine nucleotide-disulphide oxidoreductase;; …	sp|Q93Y23|GSOX4_ARATH Flavin-containing monooxygenase FMO GS-OX4 OS=Arabidopsis thaliana OX=3702 GN=FMOGS-OX4 PE=1 SV=1	Q	Secondary metabolites biosynthesis, transport and catabolism	flavin-monooxygenase glucosinolate S-oxygenase 4 [Arabidopsis thaliana]
AT5G14230	207	237	1115	1052	1.946595	1.780949	7.308842	5.288308	2.88E-16	6.92E-15	1.599698211	up	[D]	Cell cycle control, cell division, chromosome partitioning	--	--	--	[R]	General function prediction only	Ankyrin repeats (3 copies);; Ankyrin repeat;; Ankyrin repeats (many copies);; Ankyrin repeat;; Ankyrin repeats (many copies)	sp|O70511|ANK3_RAT Ankyrin-3 OS=Rattus norvegicus OX=10116 GN=Ank3 PE=1 SV=3	S	Function unknown	ankyrin [Arabidopsis thaliana]
AT4G29990	99	100	456	521	0.732014	0.594439	2.359108	2.067617	4.18E-11	6.25E-10	1.591557774	up	[T]	Signal transduction mechanisms	Molecular Function: protein kinase activity (GO:0004672);; Biological Process: cellular protein modification process (GO:0006464);; Cellular Component: intrinsic component of membrane (GO:0031224);; Molecular Function: purine ribonucleoside binding (GO:0032550);;	--	--	--	--	Malectin-like domain;; Protein tyrosine and serine/threonine kinase;; Protein kinase domain;; Leucine rich repeat;; Leucine Rich repeats (2 copies);; Leucine Rich Repeat	sp|O64483|SIRK_ARATH Senescence-induced receptor-like serine/threonine-protein kinase OS=Arabidopsis thaliana OX=3702 GN=SIRK PE=1 SV=1	T	Signal transduction mechanisms	Leucine-rich repeat transmembrane protein kinase protein [Arabidopsis thaliana]
AT1G16500	75	119	377	572	1.447581	1.825451	5.066647	5.891745	1.33E-09	1.68E-08	1.589652101	up	--	--	Cellular Component: intracellular membrane-bounded organelle (GO:0043231);;	--	--	--	--	--	--	324		filamentous hemagglutinin transporter [Arabidopsis thaliana]
AT1G52770	36	27	135	178	0.486789	0.295926	1.29726	1.311476	7.17E-05	0.000420004	1.588990231	up	--	--	Biological Process: response to radiation (GO:0009314);; Cellular Component: membrane (GO:0016020);;	--	--	--	--	NPH3 family	sp|Q5KS50|NPH3_ORYSJ Coleoptile phototropism protein 1 OS=Oryza sativa subsp. japonica OX=39947 GN=CPT1 PE=2 SV=1	S	Function unknown	Phototropic-responsive NPH3 family protein [Arabidopsis thaliana]
AT3G19250	17	32	114	121	0.242908	0.365459	1.156125	0.935724	0.000435732	0.00210315	1.586576858	up	--	--	Cellular Component: intrinsic component of membrane (GO:0031224);; Cellular Component: intracellular membrane-bounded organelle (GO:0043231);;	--	--	--	--	Protein of unknown function (DUF677)	sp|Q9LJK4|U496L_ARATH UPF0496 protein At3g19250 OS=Arabidopsis thaliana OX=3702 GN=At3g19250 PE=2 SV=1	S	Function unknown	transmembrane protein, putative (DUF677) [Arabidopsis thaliana]
AT4G26670	274	382	1348	1841	5.099678	5.681298	17.486643	18.31793	1.11E-19	3.43E-18	1.581644749	up	--	--	Cellular Component: plastid envelope (GO:0009526);; Cellular Component: intrinsic component of membrane (GO:0031224);;	--	--	[U]	Intracellular trafficking, secretion, and vesicular transport	Tim17/Tim22/Tim23/Pmp24 family	sp|Q94EH2|TI222_ARATH Chloroplastic import inner membrane translocase subunit TIM22-2 OS=Arabidopsis thaliana OX=3702 GN=TIM22-2 PE=1 SV=1	U	Intracellular trafficking, secretion, and vesicular transport	Mitochondrial import inner membrane translocase subunit Tim17/Tim22/Tim23 family protein [Arabidopsis thaliana]
AT5G05410	501	824	2731	3662	7.549769	9.896652	28.606552	29.425577	4.72E-20	1.49E-18	1.581639234	up	--	--	--	K09286|0|ath:AT5G05410|DREB2A; DRE-binding protein 2A	--	--	--	AP2 domain	sp|O82132|DRE2A_ARATH Dehydration-responsive element-binding protein 2A OS=Arabidopsis thaliana OX=3702 GN=DREB2A PE=1 SV=1	K	Transcription	DRE-binding protein 2A [Arabidopsis thaliana]
AT3G23260	39	43	170	230	0.772217	0.672585	2.362156	2.453768	5.77E-06	4.30E-05	1.576671246	up	--	--	Cellular Component: intracellular part (GO:0044424);;	--	--	--	--	F-box associated;; F-box domain;; F-box-like	sp|Q9LTC3|FB179_ARATH Putative F-box protein At3g23260 OS=Arabidopsis thaliana OX=3702 GN=At3g23260 PE=2 SV=1	328		F-box and associated interaction domains-containing protein [Arabidopsis thaliana]
AT5G66985	51	81	306	325	1.711212	2.154282	7.123483	5.819306	7.08E-08	7.14E-07	1.576247081	up	--	--	Cellular Component: intracellular membrane-bounded organelle (GO:0043231);;	--	--	--	--	--	--	132		hypothetical protein AT5G66985 [Arabidopsis thaliana]
AT2G36760	12	31	75	132	0.168452	0.3763	0.791639	1.071897	0.002083233	0.008288808	1.576157212	up	[G]	Carbohydrate transport and metabolism	Cellular Component: plastid (GO:0009536);; Biological Process: flavonoid metabolic process (GO:0009812);; Molecular Function: UDP-glucosyltransferase activity (GO:0035251);;	K13496|0|ath:AT2G36760|UGT73C2; UDP-glucosyl transferase 73C2	Zeatin biosynthesis (ko00908)	[GC]	Carbohydrate transport and metabolism;; Energy production and conversion	UDP-glucoronosyl and UDP-glucosyl transferase	sp|Q9ZQ98|U73C2_ARATH UDP-glycosyltransferase 73C2 OS=Arabidopsis thaliana OX=3702 GN=UGT73C2 PE=3 SV=1	CG	Energy production and conversion;; Carbohydrate transport and metabolism	UDP-glucosyl transferase 73C2 [Arabidopsis thaliana]
AT5G25210	236	266	942	1524	5.75238	5.162522	15.936971	19.8939	2.90E-15	6.42E-14	1.576112147	up	--	--	Cellular Component: intracellular membrane-bounded organelle (GO:0043231);;	--	--	--	--	--	--	S	Function unknown	hypothetical protein AT5G25210 [Arabidopsis thaliana]
AT1G02930	607	1137	3383	4976	12.729044	19.015013	49.341625	55.665554	6.29E-16	1.47E-14	1.574323665	up	[O]	Posttranslational modification, protein turnover, chaperones	--	K00799|1.46201e-136|ath:AT1G02930|GSTF6; glutathione S-transferase 6	Glutathione metabolism (ko00480)	[O]	Posttranslational modification, protein turnover, chaperones	Glutathione S-transferase, N-terminal domain;; Glutathione S-transferase, C-terminal domain;; Glutathione S-transferase, N-terminal domain;; Glutathione S-transferase, N-terminal domain;; Glutathione S-transferase, C-terminal domain;; Glutathione S-transferase, C-terminal domain	sp|P42760|GSTF6_ARATH Glutathione S-transferase F6 OS=Arabidopsis thaliana OX=3702 GN=GSTF6 PE=2 SV=2	O	Posttranslational modification, protein turnover, chaperones	glutathione S-transferase 6 [Arabidopsis thaliana]
AT5G06570	99	118	442	613	1.915907	1.808262	5.29173	5.518971	2.67E-11	4.07E-10	1.573372489	up	[I]	Lipid transport and metabolism	--	--	--	[V]	Defense mechanisms	alpha/beta hydrolase fold;; Carboxylesterase family;; Chlorophyllase	sp|Q9FG13|CXE15_ARATH Probable carboxylesterase 15 OS=Arabidopsis thaliana OX=3702 GN=CXE15 PE=2 SV=1	V	Defense mechanisms	alpha/beta-Hydrolases superfamily protein [Arabidopsis thaliana]
AT5G63320	1517	1706	6469	9242	9.71379	8.977463	28.153946	30.986749	4.66E-29	2.29E-27	1.57134344	up	--	--	Biological Process: response to acid chemical (GO:0001101);; Molecular Function: binding (GO:0005488);; Biological Process: transcription, DNA-templated (GO:0006351);; Biological Process: response to osmotic stress (GO:0006970);; Biological Process: cellular response to starvation (GO:0009267);; Biological Process: hormone-mediated signaling pathway (GO:0009755);; Cellular Component: intracellula…	--	--	--	--	Bromodomain;; Bromodomain extra-terminal - transcription regulation	sp|Q9FGW9|GTE10_ARATH Transcription factor GTE10 OS=Arabidopsis thaliana OX=3702 GN=GTE10 PE=1 SV=2	K	Transcription	nuclear protein X1 [Arabidopsis thaliana]
AT1G30730	491	531	2277	2664	6.278779	5.415935	20.234535	18.159689	1.09E-25	4.58E-24	1.570122629	up	[C]	Energy production and conversion	Molecular Function: nucleotide binding (GO:0000166);; Molecular Function: oxidoreductase activity (GO:0016491);; Biological Process: single-organism metabolic process (GO:0044710);;	--	--	--	--	FAD binding domain;; Berberine and berberine like	sp|Q9SA88|BBE11_ARATH Berberine bridge enzyme-like 11 OS=Arabidopsis thaliana OX=3702 GN=At1g30730 PE=2 SV=1	C	Energy production and conversion	FAD-binding Berberine family protein [Arabidopsis thaliana]
AT5G52330	37	55	201	239	0.569501	0.676415	2.203975	2.024844	2.62E-06	2.07E-05	1.56735627	up	--	--	--	--	--	--	--	MATH domain	sp|A8MQL1|TRF1B_ARATH TNF receptor-associated factor homolog 1b OS=Arabidopsis thaliana OX=3702 GN=TRAF1B PE=1 SV=1	S	Function unknown	TRAF-like superfamily protein [Arabidopsis thaliana]
AT4G23750	570	856	2956	3869	7.429023	8.888246	26.983135	27.239366	3.54E-23	1.34E-21	1.566415436	up	--	--	Biological Process: phosphorelay signal transduction system (GO:0000160);; Molecular Function: nucleic acid binding transcription factor activity (GO:0001071);; Molecular Function: DNA binding (GO:0003677);; Molecular Function: protein binding (GO:0005515);; Biological Process: transcription, DNA-templated (GO:0006351);; Biological Process: protein import into nucleus (GO:0006606);; Biological Pr…	--	--	--	--	AP2 domain	sp|Q9SUQ2|CRF2_ARATH Ethylene-responsive transcription factor CRF2 OS=Arabidopsis thaliana OX=3702 GN=CRF2 PE=1 SV=1	K	Transcription	cytokinin response factor 2 [Arabidopsis thaliana]
AT4G22780	585	767	2707	3816	7.19854	7.52439	23.167507	25.050112	1.70E-24	6.83E-23	1.566041595	up	[OT]	Posttranslational modification, protein turnover, chaperones;; Signal transduction mechanisms	Cellular Component: cytoplasm (GO:0005737);; Molecular Function: carboxylic acid binding (GO:0031406);; Molecular Function: organic cyclic compound binding (GO:0097159);;	--	--	--	--	ACT domain;; ACT domain;; ACT domain	sp|Q8LJW1|ACR7_ARATH ACT domain-containing protein ACR7 OS=Arabidopsis thaliana OX=3702 GN=ACR7 PE=2 SV=1	S	Function unknown	ACT domain repeat 7 [Arabidopsis thaliana]
AT4G22270	242	303	1268	1323	3.469016	3.656053	13.639007	10.767851	1.27E-18	3.66E-17	1.560131102	up	--	--	Cellular Component: intrinsic component of membrane (GO:0031224);; Cellular Component: intracellular membrane-bounded organelle (GO:0043231);; Biological Process: single-multicellular organism process (GO:0044707);; Biological Process: regulation of cellular process (GO:0050794);;	--	--	--	--	Protein of unknown function (DUF3537)	--	S	Function unknown	transmembrane protein, putative (DUF3537) [Arabidopsis thaliana]
AT1G51820	175	184	733	1002	1.482828	1.243514	4.32701	4.53792	9.01E-15	1.93E-13	1.559654948	up	[T]	Signal transduction mechanisms	Molecular Function: protein kinase activity (GO:0004672);; Cellular Component: cell-cell junction (GO:0005911);; Biological Process: cellular protein modification process (GO:0006464);; Biological Process: phosphate-containing compound metabolic process (GO:0006796);; Cellular Component: intrinsic component of membrane (GO:0031224);; Molecular Function: purine ribonucleoside binding (GO:0032550);;	--	--	--	--	Malectin-like domain;; Protein kinase domain;; Protein tyrosine and serine/threonine kinase;; Leucine rich repeat	sp|C0LGG3|Y5182_ARATH Probable LRR receptor-like serine/threonine-protein kinase At1g51820 OS=Arabidopsis thaliana OX=3702 GN=At1g51820 PE=1 SV=1	T	Signal transduction mechanisms	Leucine-rich repeat protein kinase family protein [Arabidopsis thaliana]
AT5G51830	602	811	2733	4049	9.709383	10.504083	30.775032	35.010317	2.30E-22	8.38E-21	1.55709008	up	[G]	Carbohydrate transport and metabolism	Molecular Function: hexokinase activity (GO:0004396);; Cellular Component: cytoplasm (GO:0005737);; Biological Process: starch metabolic process (GO:0005982);; Biological Process: response to metal ion (GO:0010038);; Biological Process: phosphorylation (GO:0016310);; Biological Process: pentose metabolic process (GO:0019321);; Molecular Function: purine ribonucleoside binding (GO:0032550);;	K00847|0|ath:AT5G51830|pfkB-like carbohydrate kinase family protein	Fructose and mannose metabolism (ko00051);; Starch and sucrose metabolism (ko00500);; Amino sugar and nucleotide sugar metabolism (ko00520)	[G]	Carbohydrate transport and metabolism	pfkB family carbohydrate kinase	sp|Q9FLH8|SCRK7_ARATH Probable fructokinase-7 OS=Arabidopsis thaliana OX=3702 GN=At5g51830 PE=1 SV=1	G	Carbohydrate transport and metabolism	pfkB-like carbohydrate kinase family protein [Arabidopsis thaliana]
AT5G57220	303	334	1487	1545	4.257966	3.742361	14.548066	11.589545	1.10E-19	3.40E-18	1.555890789	up	[QV]	Secondary metabolites biosynthesis, transport and catabolism;; Defense mechanisms	Biological Process: response to hypoxia (GO:0001666);; Molecular Function: monooxygenase activity (GO:0004497);; Biological Process: response to fungus (GO:0009620);; Biological Process: glucosinolate biosynthetic process (GO:0019761);; Cellular Component: intrinsic component of membrane (GO:0031224);; Biological Process: defense response to bacterium (GO:0042742);; Molecular Function: tetrapyrro…	K00517|0|ath:AT5G57220|CYP81F2; cytochrome P450, family 81, subfamily F, polypeptide 2	--	[Q]	Secondary metabolites biosynthesis, transport and catabolism	Cytochrome P450	sp|Q9LVD6|C81F2_ARATH Cytochrome P450 81F2 OS=Arabidopsis thaliana OX=3702 GN=CYP81F2 PE=2 SV=1	Q	Secondary metabolites biosynthesis, transport and catabolism	cytochrome P450, family 81, subfamily F, polypeptide 2 [Arabidopsis thaliana]
AT3G55450	490	725	2543	3217	6.378473	7.496855	23.023149	22.428603	6.79E-23	2.54E-21	1.553715188	up	[T]	Signal transduction mechanisms	--	K00924|0|ath:AT3G55450|PBL1; PBS1-like 1	--	[T]	Signal transduction mechanisms	Protein tyrosine and serine/threonine kinase;; Protein kinase domain	sp|Q8H186|PBL1_ARATH Probable serine/threonine-protein kinase PBL1 OS=Arabidopsis thaliana OX=3702 GN=PBL1 PE=1 SV=1	T	Signal transduction mechanisms	PBS1-like 1 [Arabidopsis thaliana]
AT2G26480	135	157	679	705	1.953342	1.812156	6.840075	5.447722	2.99E-13	5.53E-12	1.552385859	up	--	--	Biological Process: flavonoid metabolic process (GO:0009812);; Molecular Function: UDP-glucosyltransferase activity (GO:0035251);;	--	--	[GC]	Carbohydrate transport and metabolism;; Energy production and conversion	UDP-glucoronosyl and UDP-glucosyl transferase	sp|O48715|U76D1_ARATH UDP-glycosyltransferase 76D1 OS=Arabidopsis thaliana OX=3702 GN=UGT76D1 PE=2 SV=1	CG	Energy production and conversion;; Carbohydrate transport and metabolism	UDP-glucosyl transferase 76D1 [Arabidopsis thaliana]
AT2G36220	1621	3114	9160	13124	33.078896	50.710808	129.993317	142.863434	3.24E-16	7.74E-15	1.551964603	up	--	--	Biological Process: cellular respiration (GO:0045333);;	--	--	--	--	--	--	454		hypothetical protein AT2G36220 [Arabidopsis thaliana]
AT4G16610	52	47	222	252	1.1734	0.856369	3.534158	3.07683	1.76E-06	1.43E-05	1.551437937	up	--	--	Molecular Function: nucleic acid binding transcription factor activity (GO:0001071);; Biological Process: transcription, DNA-templated (GO:0006351);; Cellular Component: intracellular membrane-bounded organelle (GO:0043231);; Molecular Function: transition metal ion binding (GO:0046914);;	--	--	[R]	General function prediction only	C2H2-type zinc finger	sp|Q39092|ZAT1_ARATH Zinc finger protein ZAT1 OS=Arabidopsis thaliana OX=3702 GN=ZAT1 PE=2 SV=1	S	Function unknown	C2H2-like zinc finger protein [Arabidopsis thaliana]
AT2G34200	83	125	414	574	1.68297	1.987696	5.756677	6.174696	3.97E-10	5.31E-09	1.550028703	up	--	--	Cellular Component: intrinsic component of membrane (GO:0031224);; Molecular Function: transition metal ion binding (GO:0046914);;	--	--	[A]	RNA processing and modification	RING-variant domain	--	A	RNA processing and modification	RING/FYVE/PHD zinc finger superfamily protein [Arabidopsis thaliana]
AT3G63380	235	202	905	1204	1.507348	1.029457	4.03658	4.119308	3.07E-14	6.24E-13	1.548804392	up	[P]	Inorganic ion transport and metabolism	Biological Process: calcium ion transport (GO:0006816);; Molecular Function: cation-transporting ATPase activity (GO:0019829);; Cellular Component: intrinsic component of membrane (GO:0031224);; Molecular Function: purine ribonucleoside binding (GO:0032550);; Molecular Function: cation binding (GO:0043169);;	K01537|0|ath:AT3G63380|ATPase E1-E2 type family protein / haloacid dehalogenase-like hydrolase family protein	--	[P]	Inorganic ion transport and metabolism	Cation transporting ATPase, C-terminus;; E1-E2 ATPase;; haloacid dehalogenase-like hydrolase;; Cation transporter/ATPase, N-terminus;; Cation transport ATPase (P-type)	sp|Q9LY77|ACA12_ARATH Calcium-transporting ATPase 12, plasma membrane-type OS=Arabidopsis thaliana OX=3702 GN=ACA12 PE=2 SV=1	P	Inorganic ion transport and metabolism	ATPase E1-E2 type family protein / haloacid dehalogenase-like hydrolase family protein [Arabidopsis thaliana]
AT2G43470	48	22	186	151	1.022933	0.36881	2.798361	1.735173	0.000435788	0.00210315	1.548744065	up	--	--	Molecular Function: nucleic acid binding (GO:0003676);; Cellular Component: plastid (GO:0009536);;	--	--	--	--	--	--	S	Function unknown	zinc finger CCCH domain protein, putative (DUF3755) [Arabidopsis thaliana]
AT2G44490	4891	6135	22398	30028	54.742558	54.782562	174.297699	179.243942	9.27E-35	5.80E-33	1.545773748	up	[G]	Carbohydrate transport and metabolism	Molecular Function: hydrolase activity, hydrolyzing O-glycosyl compounds (GO:0004553);; Molecular Function: phosphoprotein phosphatase activity (GO:0004721);; Molecular Function: phospholipid binding (GO:0005543);; Biological Process: protein dephosphorylation (GO:0006470);; Biological Process: response to osmotic stress (GO:0006970);; Cellular Component: plastid envelope (GO:0009526);; Biologica…	K01188|0|ath:AT2G44490|PEN2; Glycosyl hydrolase superfamily protein	Cyanoamino acid metabolism (ko00460);; Starch and sucrose metabolism (ko00500);; Phenylpropanoid biosynthesis (ko00940)	[G]	Carbohydrate transport and metabolism	Glycosyl hydrolase family 1	sp|O64883|BGL26_ARATH Beta-glucosidase 26, peroxisomal OS=Arabidopsis thaliana OX=3702 GN=BGLU26 PE=1 SV=1	G	Carbohydrate transport and metabolism	Glycosyl hydrolase superfamily protein [Arabidopsis thaliana]
AT2G30750	23	43	97	219	0.370564	0.562503	1.118226	1.938695	0.000470067	0.002251342	1.543947966	up	[QV]	Secondary metabolites biosynthesis, transport and catabolism;; Defense mechanisms	--	K11868|0|ath:AT2G30750|CYP71A12; cytochrome P450 family 71 polypeptide	Tryptophan metabolism (ko00380)	[Q]	Secondary metabolites biosynthesis, transport and catabolism	Cytochrome P450	sp|O49340|C71AC_ARATH Cytochrome P450 71A12 OS=Arabidopsis thaliana OX=3702 GN=CYP71A12 PE=2 SV=1	Q	Secondary metabolites biosynthesis, transport and catabolism	At2g30750/T11J7.14 [Arabidopsis thaliana]
AT5G59790	328	386	1409	1982	4.195435	3.941453	12.525712	13.528332	8.24E-20	2.58E-18	1.537801281	up	--	--	Cellular Component: intracellular membrane-bounded organelle (GO:0043231);;	--	--	--	--	Domain of unknown function (DUF966)	sp|Q9LX14|UFC_ARATH Protein UPSTREAM OF FLC OS=Arabidopsis thaliana OX=3702 GN=UFC PE=2 SV=1	S	Function unknown	UPSTREAM OF FLC protein (DUF966) [Arabidopsis thaliana]
AT2G19190	49	54	231	254	0.445792	0.394252	1.474441	1.247237	1.12E-06	9.48E-06	1.537346365	up	[T]	Signal transduction mechanisms	Molecular Function: protein kinase activity (GO:0004672);; Biological Process: cellular protein modification process (GO:0006464);; Biological Process: response to bacterium (GO:0009617);; Cellular Component: intrinsic component of membrane (GO:0031224);; Molecular Function: purine ribonucleoside binding (GO:0032550);;	K16224|0|ath:AT2G19190|FRK1; FLG22-induced receptor-like kinase 1	MAPK signaling pathway - plant (ko04016);; Plant-pathogen interaction (ko04626)	--	--	Malectin-like domain;; Protein kinase domain;; Protein tyrosine and serine/threonine kinase;; Leucine rich repeat;; Leucine Rich repeats (2 copies)	sp|O64483|SIRK_ARATH Senescence-induced receptor-like serine/threonine-protein kinase OS=Arabidopsis thaliana OX=3702 GN=SIRK PE=1 SV=1	T	Signal transduction mechanisms	FLG22-induced receptor-like kinase 1 [Arabidopsis thaliana]
AT3G20810	135	116	503	696	1.873247	1.279583	4.740199	5.105571	1.29E-10	1.83E-09	1.532879309	up	[J]	Translation, ribosomal structure and biogenesis	Molecular Function: nucleic acid binding transcription factor activity (GO:0001071);; Biological Process: transcription, DNA-templated (GO:0006351);; Biological Process: circadian rhythm (GO:0007623);; Molecular Function: oxidoreductase activity (GO:0016491);; Molecular Function: histone-lysine N-methyltransferase activity (GO:0018024);; Cellular Component: intrinsic component of membrane (GO:003…	K10277|0|ath:AT3G20810|JMJD5; 2-oxoglutarate (2OG) and Fe(II)-dependent oxygenase superfamily protein	--	[BT]	Chromatin structure and dynamics;; Signal transduction mechanisms	Cupin-like domain;; Cupin-like domain;; Cupin superfamily protein	sp|Q8RWR1|JMJ30_ARATH Lysine-specific demethylase JMJ30 OS=Arabidopsis thaliana OX=3702 GN=JMJ30 PE=1 SV=1	BT	Chromatin structure and dynamics;; Signal transduction mechanisms	2-oxoglutarate (2OG) and Fe(II)-dependent oxygenase superfamily protein [Arabidopsis thaliana]
AT4G21903	23	43	144	161	0.294453	0.43212	1.273369	1.095562	0.000128613	0.000710572	1.530312375	up	[V]	Defense mechanisms	Molecular Function: secondary active transmembrane transporter activity (GO:0015291);; Biological Process: drug transport (GO:0015893);; Cellular Component: intrinsic component of membrane (GO:0031224);;	K03327|0|ath:AT4G21903|MATE efflux family protein	--	[R]	General function prediction only	MatE	sp|F4JKB9|DTX38_ARATH Protein DETOXIFICATION 38 OS=Arabidopsis thaliana OX=3702 GN=DTX38 PE=3 SV=1	L	Replication, recombination and repair	MATE efflux family protein [Arabidopsis thaliana]
AT4G33985	68	144	329	667	2.192402	3.696709	7.391277	11.509699	1.08E-06	9.14E-06	1.5297535	up	--	--	Cellular Component: intracellular membrane-bounded organelle (GO:0043231);;	--	--	[R]	General function prediction only	Protein of unknown function (DUF1685)	--	S	Function unknown	membrane insertase, putative (DUF1685) [Arabidopsis thaliana]
AT4G20890	2663	3295	12049	15962	30.398201	30.000277	95.611336	97.154762	1.42E-33	8.61E-32	1.529389252	up	--	--	Molecular Function: structural molecule activity (GO:0005198);; Cellular Component: cell-cell junction (GO:0005911);; Cellular Component: plastid (GO:0009536);; Biological Process: response to metal ion (GO:0010038);; Cellular Component: microtubule cytoskeleton (GO:0015630);; Cellular Component: membrane (GO:0016020);; Molecular Function: nucleoside-triphosphatase activity (GO:0017111);; Molecul…	K07375|0|ath:AT4G20890|TUB9; tubulin beta-9 chain	Phagosome (ko04145)	[Z]	Cytoskeleton	Tubulin/FtsZ family, GTPase domain;; Tubulin C-terminal domain	sp|P29517|TBB9_ARATH Tubulin beta-9 chain OS=Arabidopsis thaliana OX=3702 GN=TUBB9 PE=1 SV=1	Z	Cytoskeleton	tubulin beta-9 chain [Arabidopsis thaliana]
AT1G18200	53	158	376	593	1.311652	3.159338	6.549326	7.930414	4.03E-06	3.09E-05	1.526438034	up	[R]	General function prediction only	Biological Process: protein localization (GO:0008104);; Cellular Component: membrane (GO:0016020);; Molecular Function: purine ribonucleoside binding (GO:0032550);; Biological Process: intracellular signal transduction (GO:0035556);; Cellular Component: intracellular membrane-bounded organelle (GO:0043231);;	--	--	[U]	Intracellular trafficking, secretion, and vesicular transport	Ras family;; Ras of Complex, Roc, domain of DAPkinase;; ADP-ribosylation factor family;; 50S ribosome-binding GTPase	sp|Q0WQN4|RAA6B_ARATH Ras-related protein RABA6b OS=Arabidopsis thaliana OX=3702 GN=RABA6B PE=2 SV=2	U	Intracellular trafficking, secretion, and vesicular transport	Rab GTPase-like A1I protein [Arabidopsis thaliana]
AT1G13740	310	337	1251	1808	4.206829	3.65152	11.80441	13.091787	6.88E-18	1.86E-16	1.525698404	up	--	--	Biological Process: response to acid chemical (GO:0001101);; Molecular Function: binding (GO:0005488);; Biological Process: response to stress (GO:0006950);; Biological Process: cell communication (GO:0007154);; Cellular Component: intracellular membrane-bounded organelle (GO:0043231);;	--	--	--	--	Putative nuclear localisation signal;; Ethylene-responsive binding factor-associated repression;; Tify domain binding domain	sp|Q9LMX5|AFP2_ARATH Ninja-family protein AFP2 OS=Arabidopsis thaliana OX=3702 GN=AFP2 PE=1 SV=1	S	Function unknown	unknown protein [Arabidopsis thaliana]
AT2G02100	1957	2843	9844	12446	64.647896	74.927216	226.150848	219.321442	7.35E-28	3.40E-26	1.523970614	up	--	--	Biological Process: cell killing (GO:0001906);; Molecular Function: enzyme inhibitor activity (GO:0004857);; Cellular Component: cell wall (GO:0005618);; Biological Process: response to stress (GO:0006950);; Biological Process: response to fungus (GO:0009620);; Molecular Function: hydrolase activity (GO:0016787);; Biological Process: protein metabolic process (GO:0019538);; Cellular Component: in…	--	--	--	--	Gamma-thionin family	sp|Q39182|DEF02_ARATH Defensin-like protein 2 OS=Arabidopsis thaliana OX=3702 GN=PDF2.2 PE=2 SV=1	T	Signal transduction mechanisms	low-molecular-weight cysteine-rich 69 [Arabidopsis thaliana]
AT1G72416	159	150	605	858	3.357573	2.290391	9.953882	10.218801	4.15E-12	6.87E-11	1.522759917	up	[O]	Posttranslational modification, protein turnover, chaperones	Cellular Component: intrinsic component of membrane (GO:0031224);;	--	--	[O]	Posttranslational modification, protein turnover, chaperones	DnaJ domain	sp|B9KAB9|DNAJ_THENN Chaperone protein DnaJ OS=Thermotoga neapolitana (strain ATCC 49049 / DSM 4359 / NS-E) OX=309803 GN=dnaJ PE=3 SV=1	O	Posttranslational modification, protein turnover, chaperones	Chaperone DnaJ-domain superfamily protein [Arabidopsis thaliana]
AT4G36770	33	38	131	204	0.527767	0.479033	1.458167	1.742872	6.42E-05	0.000379868	1.522537568	up	[G]	Carbohydrate transport and metabolism	Molecular Function: transferase activity, transferring glycosyl groups (GO:0016757);;	--	--	[GC]	Carbohydrate transport and metabolism;; Energy production and conversion	UDP-glucoronosyl and UDP-glucosyl transferase	sp|O23205|U72C1_ARATH UDP-glycosyltransferase 72C1 OS=Arabidopsis thaliana OX=3702 GN=UGT72C1 PE=2 SV=3	CG	Energy production and conversion;; Carbohydrate transport and metabolism	UDP-Glycosyltransferase superfamily protein [Arabidopsis thaliana]
AT2G43000	11	43	121	121	0.254919	0.773471	2.005656	1.528115	0.00239105	0.00934231	1.521058858	up	--	--	Molecular Function: nucleic acid binding transcription factor activity (GO:0001071);; Molecular Function: nucleic acid binding (GO:0003676);; Biological Process: trehalose metabolic process (GO:0005991);; Biological Process: transcription, DNA-templated (GO:0006351);; Biological Process: proline metabolic process (GO:0006560);; Biological Process: hyperosmotic response (GO:0006972);; Biological P…	--	--	--	--	No apical meristem (NAM) protein;; No apical meristem (NAM) protein	sp|Q9SK55|NAC42_ARATH Transcription factor JUNGBRUNNEN 1 OS=Arabidopsis thaliana OX=3702 GN=JUB1 PE=1 SV=1	K	Transcription	NAC domain containing protein 42 [Arabidopsis thaliana]
AT2G25930	1098	1266	4809	6259	9.936995	9.137228	30.262478	30.209332	5.21E-30	2.68E-28	1.520445316	up	--	--	Biological Process: cell morphogenesis (GO:0000902);; Molecular Function: nucleic acid binding transcription factor activity (GO:0001071);; Biological Process: response to acid chemical (GO:0001101);; Molecular Function: protein binding (GO:0005515);; Biological Process: transcription, DNA-templated (GO:0006351);; Biological Process: response to stress (GO:0006950);; Biological Process: phototran…	K12125|0|ath:AT2G25930|ELF3; hydroxyproline-rich glycoprotein family protein	Circadian rhythm - plant (ko04712)	--	--	--	sp|O82804|ELF3_ARATH Protein EARLY FLOWERING 3 OS=Arabidopsis thaliana OX=3702 GN=ELF3 PE=1 SV=1	K	Transcription	hydroxyproline-rich glycoprotein family protein [Arabidopsis thaliana]
AT3G21420	403	443	1664	2310	6.151655	5.388723	17.664186	18.809467	1.35E-20	4.42E-19	1.519148868	up	[Q]	Secondary metabolites biosynthesis, transport and catabolism	Biological Process: sesquiterpenoid biosynthetic process (GO:0016106);; Molecular Function: oxidoreductase activity (GO:0016491);; Molecular Function: cation binding (GO:0043169);;	--	--	[QR]	Secondary metabolites biosynthesis, transport and catabolism;; General function prediction only	non-haem dioxygenase in morphine synthesis N-terminal;; 2OG-Fe(II) oxygenase superfamily	sp|Q39224|SRG1_ARATH Protein SRG1 OS=Arabidopsis thaliana OX=3702 GN=SRG1 PE=2 SV=1	Q	Secondary metabolites biosynthesis, transport and catabolism	2-oxoglutarate (2OG) and Fe(II)-dependent oxygenase superfamily protein [Arabidopsis thaliana]
AT2G46620	480	676	2323	3034	5.731641	6.447801	19.307022	19.340185	2.11E-22	7.71E-21	1.516239064	up	[MDT]	Cell wall/membrane/envelope biogenesis;; Cell cycle control, cell division, chromosome partitioning;; Signal transduction mechanisms	Molecular Function: nucleoside-triphosphatase activity (GO:0017111);; Cellular Component: intrinsic component of membrane (GO:0031224);; Molecular Function: purine ribonucleoside binding (GO:0032550);;	--	--	[O]	Posttranslational modification, protein turnover, chaperones	ATPase family associated with various cellular activities (AAA);; Domain associated at C-terminal with AAA	sp|F4IJ77|AATP4_ARATH AAA-ATPase At2g46620 OS=Arabidopsis thaliana OX=3702 GN=At2g46620 PE=2 SV=1	O	Posttranslational modification, protein turnover, chaperones	P-loop containing nucleoside triphosphate hydrolases superfamily protein [Arabidopsis thaliana]
AT3G11850	330	374	1441	1841	3.222781	2.915088	9.800145	9.603702	1.38E-20	4.48E-19	1.514916425	up	--	--	Molecular Function: cytoskeletal protein binding (GO:0008092);; Cellular Component: endomembrane system (GO:0012505);; Cellular Component: intrinsic component of membrane (GO:0031224);; Cellular Component: intracellular membrane-bounded organelle (GO:0043231);;	--	--	--	--	Zein-binding	sp|Q9FG14|MYOB7_ARATH Myosin-binding protein 7 OS=Arabidopsis thaliana OX=3702 GN=MYOB7 PE=1 SV=1	S	Function unknown	myosin-binding protein (Protein of unknown function, DUF593) [Arabidopsis thaliana]
AT4G02520	573	1213	3453	4690	9.692046	16.36783	40.606979	42.303154	5.22E-13	9.42E-12	1.513976288	up	[O]	Posttranslational modification, protein turnover, chaperones	--	K00799|8.2353e-138|ath:AT4G02520|GSTF2; glutathione S-transferase PHI 2	Glutathione metabolism (ko00480)	[O]	Posttranslational modification, protein turnover, chaperones	Glutathione S-transferase, N-terminal domain;; Glutathione S-transferase, N-terminal domain;; Glutathione S-transferase, C-terminal domain;; Glutathione S-transferase, N-terminal domain;; Glutathione S-transferase, C-terminal domain;; Glutathione S-transferase, C-terminal domain	sp|P46422|GSTF2_ARATH Glutathione S-transferase F2 OS=Arabidopsis thaliana OX=3702 GN=GSTF2 PE=1 SV=3	O	Posttranslational modification, protein turnover, chaperones	glutathione S-transferase PHI 2 [Arabidopsis thaliana]
AT3G05220	1972	2471	8925	11706	17.473091	17.530667	55.495664	55.754378	4.13E-32	2.32E-30	1.512852265	up	--	--	Biological Process: cation transport (GO:0006812);; Molecular Function: cation binding (GO:0043169);;	--	--	[P]	Inorganic ion transport and metabolism	Heavy-metal-associated domain	sp|Q0WV37|HIP34_ARATH Heavy metal-associated isoprenylated plant protein 34 OS=Arabidopsis thaliana OX=3702 GN=HIPP34 PE=2 SV=1	P	Inorganic ion transport and metabolism	Heavy metal transport/detoxification superfamily protein [Arabidopsis thaliana]
AT4G35900	52	67	244	303	0.689945	0.702758	2.256975	2.146931	4.92E-07	4.42E-06	1.502057002	up	--	--	Molecular Function: nucleic acid binding transcription factor activity (GO:0001071);; Molecular Function: DNA binding (GO:0003677);; Molecular Function: protein binding (GO:0005515);; Biological Process: transcription, DNA-templated (GO:0006351);; Biological Process: flower development (GO:0009908);; Cellular Component: intracellular membrane-bounded organelle (GO:0043231);; Biological Process: p…	--	--	--	--	bZIP transcription factor	sp|Q84JK2|FD_ARATH Protein FD OS=Arabidopsis thaliana OX=3702 GN=FD PE=1 SV=1	K	Transcription	Basic-leucine zipper (bZIP) transcription factor family protein [Arabidopsis thaliana]
AT1G04610	136	96	555	520	1.901262	1.063445	5.405006	3.886597	2.74E-08	2.93E-07	1.5018701	up	[P]	Inorganic ion transport and metabolism	Molecular Function: nucleotide binding (GO:0000166);; Biological Process: auxin metabolic process (GO:0009850);; Molecular Function: oxidoreductase activity, acting on paired donors, with incorporation or reduction of molecular oxygen, NAD(P)H as one donor, and incorporation of one atom of oxygen (GO:0016709);; Cellular Component: intracellular membrane-bounded organelle (GO:0043231);; Biological…	K11816|0|ath:AT1G04610|YUC3; YUCCA 3	Tryptophan metabolism (ko00380)	[Q]	Secondary metabolites biosynthesis, transport and catabolism	Flavin-binding monooxygenase-like;; Pyridine nucleotide-disulphide oxidoreductase;; L-lysine 6-monooxygenase (NADPH-requiring);; Pyridine nucleotide-disulphide oxidoreductase;; Pyridine nucleotide-disulphide oxidoreductase;; FAD binding domain;; FAD-NAD(P)-binding;; NAD(P)-binding Rossmann-like domain	sp|O23024|YUC3_ARATH Probable indole-3-pyruvate monooxygenase YUCCA3 OS=Arabidopsis thaliana OX=3702 GN=YUC3 PE=2 SV=1	Q	Secondary metabolites biosynthesis, transport and catabolism	YUCCA 3 [Arabidopsis thaliana]
AT5G63810	782	747	3147	3960	7.457019	5.683067	20.871149	20.145967	1.30E-22	4.80E-21	1.501659006	up	[G]	Carbohydrate transport and metabolism	Cellular Component: extracellular region (GO:0005576);; Cellular Component: cell wall (GO:0005618);; Biological Process: response to abiotic stimulus (GO:0009628);; Molecular Function: galactosidase activity (GO:0015925);; Biological Process: primary metabolic process (GO:0044238);;	--	--	[G]	Carbohydrate transport and metabolism	Glycosyl hydrolases family 35;; Beta-sandwich domain in beta galactosidase;; Beta-galactosidase	sp|Q9FN08|BGA10_ARATH Beta-galactosidase 10 OS=Arabidopsis thaliana OX=3702 GN=BGAL10 PE=2 SV=1	G	Carbohydrate transport and metabolism	beta-galactosidase 10 [Arabidopsis thaliana]
AT2G28840	4822	6116	21631	28565	61.092061	61.694062	190.419701	193.064821	4.25E-33	2.51E-31	1.496239857	up	[T]	Signal transduction mechanisms	Molecular Function: catalytic activity (GO:0003824);; Cellular Component: intrinsic component of membrane (GO:0031224);; Biological Process: protein modification by small protein conjugation (GO:0032446);; Molecular Function: transition metal ion binding (GO:0046914);;	--	--	--	--	Ankyrin repeats (3 copies);; Ankyrin repeats (many copies);; Ankyrin repeat;; Ankyrin repeat;; Ankyrin repeats (many copies)	sp|Q94B55|XB31_ARATH Putative E3 ubiquitin-protein ligase XBAT31 OS=Arabidopsis thaliana OX=3702 GN=XBAT31 PE=2 SV=1	O	Posttranslational modification, protein turnover, chaperones	hypothetical protein AT2G28840 [Arabidopsis thaliana]
AT3G16800	1144	1572	5602	6767	17.895259	19.566778	61.272454	56.555436	4.55E-28	2.12E-26	1.49511039	up	--	--	Molecular Function: phosphoprotein phosphatase activity (GO:0004721);; Biological Process: cellular protein modification process (GO:0006464);; Molecular Function: cation binding (GO:0043169);; Cellular Component: intracellular membrane-bounded organelle (GO:0043231);;	--	--	[T]	Signal transduction mechanisms	Protein phosphatase 2C;; Stage II sporulation protein E (SpoIIE)	sp|Q9LRZ4|P2C41_ARATH Probable protein phosphatase 2C 41 OS=Arabidopsis thaliana OX=3702 GN=At3g16800 PE=2 SV=1	T	Signal transduction mechanisms	Protein phosphatase 2C family protein [Arabidopsis thaliana]
AT5G02360	39	48	192	204	0.929162	0.920486	3.227423	2.627537	1.33E-05	9.29E-05	1.494816379	up	--	--	--	--	--	--	--	C1 domain	--	S	Function unknown	DC1 domain-containing protein [Arabidopsis thaliana]
AT4G30830	26	36	155	123	0.42325	0.428907	1.648082	0.969367	0.000356358	0.001759364	1.49455935	up	--	--	Cellular Component: intracellular membrane-bounded organelle (GO:0043231);;	--	--	--	--	Zein-binding	sp|Q9FG14|MYOB7_ARATH Myosin-binding protein 7 OS=Arabidopsis thaliana OX=3702 GN=MYOB7 PE=1 SV=1	S	Function unknown	myosin-like protein (Protein of unknown function, DUF593) [Arabidopsis thaliana]
AT3G47820	292	410	1395	1807	3.501364	3.927479	11.652032	11.577042	1.64E-18	4.67E-17	1.493290202	up	--	--	Molecular Function: ubiquitin-like protein transferase activity (GO:0019787);; Biological Process: protein modification by small protein conjugation (GO:0032446);; Cellular Component: intracellular part (GO:0044424);;	--	--	--	--	Armadillo/beta-catenin-like repeat;; U-box domain	sp|Q9STT1|PUB39_ARATH U-box domain-containing protein 39 OS=Arabidopsis thaliana OX=3702 GN=PUB39 PE=2 SV=2	O	Posttranslational modification, protein turnover, chaperones	PLANT U-BOX 39 [Arabidopsis thaliana]
AT5G11610	122	153	509	755	1.646301	1.764881	4.567738	5.188623	4.09E-11	6.13E-10	1.490767538	up	--	--	Cellular Component: intrinsic component of membrane (GO:0031224);; Cellular Component: intracellular membrane-bounded organelle (GO:0043231);;	--	--	[GMW]	Carbohydrate transport and metabolism;; Cell wall/membrane/envelope biogenesis;; Extracellular structures	Exostosin family	sp|Q9FFN2|GLYT3_ARATH Probable glycosyltransferase At5g03795 OS=Arabidopsis thaliana OX=3702 GN=At5g03795 PE=3 SV=2	GMW	Carbohydrate transport and metabolism;; Cell wall/membrane/envelope biogenesis;; Extracellular structures	Exostosin family protein [Arabidopsis thaliana]
AT2G15880	757	1241	3735	5321	6.949004	9.088197	23.847635	26.063803	4.21E-18	1.16E-16	1.488169044	up	[K]	Transcription	Molecular Function: structural molecule activity (GO:0005198);; Cellular Component: external encapsulating structure (GO:0030312);; Cellular Component: intracellular membrane-bounded organelle (GO:0043231);; Biological Process: external encapsulating structure organization (GO:0045229);;	--	--	--	--	Leucine rich repeat	sp|Q9XIL9|PLRX3_ARATH Pollen-specific leucine-rich repeat extensin-like protein 3 OS=Arabidopsis thaliana OX=3702 GN=PEX3 PE=2 SV=1	S	Function unknown	Leucine-rich repeat (LRR) family protein [Arabidopsis thaliana]
AT2G44940	672	981	3276	4218	12.821124	14.941979	43.486588	42.950359	1.15E-22	4.24E-21	1.487771433	up	--	--	Biological Process: phosphorelay signal transduction system (GO:0000160);; Molecular Function: regulatory region DNA binding (GO:0000975);; Molecular Function: nucleic acid binding transcription factor activity (GO:0001071);; Biological Process: transcription, DNA-templated (GO:0006351);; Cellular Component: intracellular membrane-bounded organelle (GO:0043231);;	--	--	--	--	AP2 domain	sp|Q8LBQ7|ERF34_ARATH Ethylene-responsive transcription factor ERF034 OS=Arabidopsis thaliana OX=3702 GN=ERF034 PE=2 SV=2	K	Transcription	Integrase-type DNA-binding superfamily protein [Arabidopsis thaliana]
AT5G43630	2175	2688	9941	12171	17.681433	17.286151	55.175345	51.375401	1.46E-33	8.78E-32	1.48602224	up	--	--	Molecular Function: nucleic acid binding (GO:0003676);; Biological Process: transcription from RNA polymerase II promoter (GO:0006366);; Biological Process: cellular protein modification process (GO:0006464);; Cellular Component: transcription elongation factor complex (GO:0008023);; Molecular Function: transition metal ion binding (GO:0046914);;	--	--	--	--	Plus-3 domain	--	S	Function unknown	zinc knuckle (CCHC-type) family protein [Arabidopsis thaliana]
AT4G18280	207	306	917	1424	5.297167	6.237908	16.318838	19.431072	2.27E-13	4.23E-12	1.485845977	up	--	--	--	--	--	--	--	--	--	--	--	glycine-rich cell wall protein-like protein [Arabidopsis thaliana]
AT1G25320	318	303	1343	1489	3.140538	2.387185	9.23665	7.851269	9.71E-17	2.40E-15	1.4828552	up	[K]	Transcription	Molecular Function: protein kinase activity (GO:0004672);; Biological Process: cellular protein modification process (GO:0006464);; Biological Process: enzyme linked receptor protein signaling pathway (GO:0007167);; Cellular Component: intrinsic component of membrane (GO:0031224);; Molecular Function: purine ribonucleoside binding (GO:0032550);;	--	--	--	--	Protein kinase domain;; Protein tyrosine and serine/threonine kinase;; Leucine rich repeat;; Leucine rich repeat N-terminal domain;; Leucine Rich repeats (2 copies);; Leucine Rich Repeat	sp|Q9ZU46|ZAR1_ARATH Receptor protein kinase-like protein ZAR1 OS=Arabidopsis thaliana OX=3702 GN=ZAR1 PE=1 SV=1	T	Signal transduction mechanisms	Leucine-rich repeat protein kinase family protein [Arabidopsis thaliana]
AT3G60980	343	556	1679	2384	5.820587	7.521511	19.823074	21.586721	6.96E-16	1.62E-14	1.482563754	up	--	--	Biological Process: response to stress (GO:0006950);; Cellular Component: intracellular membrane-bounded organelle (GO:0043231);;	--	--	[R]	General function prediction only	PPR repeat family;; PPR repeat;; PPR repeat	sp|Q9LEX5|PP290_ARATH Pentatricopeptide repeat-containing protein At3g60980, mitochondrial OS=Arabidopsis thaliana OX=3702 GN=At3g60980 PE=2 SV=1	D	Cell cycle control, cell division, chromosome partitioning	Tetratricopeptide repeat (TPR)-like superfamily protein [Arabidopsis thaliana]
AT5G15970	4441	4510	18118	22821	147.341782	119.362305	417.885101	403.759979	1.17E-29	5.90E-28	1.480806183	up	--	--	Biological Process: response to acid chemical (GO:0001101);; Biological Process: signal transduction (GO:0007165);; Biological Process: response to cold (GO:0009409);; Cellular Component: plastid (GO:0009536);; Cellular Component: membrane (GO:0016020);;	--	--	--	--	--	sp|P31169|KIN2_ARATH Stress-induced protein KIN2 OS=Arabidopsis thaliana OX=3702 GN=KIN2 PE=2 SV=1	--	--	stress-responsive protein (KIN2) / stress-induced protein (KIN2) / cold-responsive protein (COR6.6) / cold-regulated protein (COR6.6) [Arabidopsis thaliana]
AT1G03740	1446	1787	6033	8693	11.597454	11.406712	33.55797	37.112317	1.36E-25	5.72E-24	1.478464282	up	[T]	Signal transduction mechanisms	Molecular Function: protein kinase activity (GO:0004672);; Biological Process: cellular protein modification process (GO:0006464);; Biological Process: phosphate-containing compound metabolic process (GO:0006796);; Molecular Function: purine ribonucleoside binding (GO:0032550);; Cellular Component: intracellular membrane-bounded organelle (GO:0043231);;	--	--	[D]	Cell cycle control, cell division, chromosome partitioning	Protein kinase domain;; Protein tyrosine and serine/threonine kinase	sp|Q9ZVM9|Y1461_ARATH Probable serine/threonine-protein kinase At1g54610 OS=Arabidopsis thaliana OX=3702 GN=At1g54610 PE=1 SV=1	KL	Transcription;; Replication, recombination and repair	Protein kinase superfamily protein [Arabidopsis thaliana]
AT5G07620	126	168	550	785	2.447776	2.608293	7.462331	8.179859	1.70E-11	2.64E-10	1.478228996	up	[T]	Signal transduction mechanisms	Biological Process: cellular protein modification process (GO:0006464);; Biological Process: phosphate-containing compound metabolic process (GO:0006796);; Molecular Function: kinase activity (GO:0016301);; Cellular Component: intrinsic component of membrane (GO:0031224);; Molecular Function: purine ribonucleoside binding (GO:0032550);;	--	--	[T]	Signal transduction mechanisms	Protein tyrosine and serine/threonine kinase;; Protein kinase domain	sp|P33543|TMKL1_ARATH Putative kinase-like protein TMKL1 OS=Arabidopsis thaliana OX=3702 GN=TMKL1 PE=1 SV=1	T	Signal transduction mechanisms	Protein kinase superfamily protein [Arabidopsis thaliana]
AT5G06000	99	63	368	375	2.222879	1.131961	5.778841	4.51796	1.21E-06	1.02E-05	1.478191399	up	[J]	Translation, ribosomal structure and biogenesis	Biological Process: translational initiation (GO:0006413);; Molecular Function: translation factor activity, RNA binding (GO:0008135);; Cellular Component: membrane (GO:0016020);; Molecular Function: small molecule binding (GO:0036094);; Cellular Component: protein complex (GO:0043234);; Molecular Function: RNA binding (GO:0044822);; Cellular Component: translation preinitiation complex (GO:00709…	K03248|0|ath:AT5G06000|EIF3G2; eukaryotic translation initiation factor 3G2	RNA transport (ko03013)	[J]	Translation, ribosomal structure and biogenesis	Eukaryotic translation initiation factor 3 subunit G;; RNA recognition motif. (a.k.a. RRM, RBD, or RNP domain)	sp|Q6DRC4|EIF3G_DANRE Eukaryotic translation initiation factor 3 subunit G OS=Danio rerio OX=7955 GN=eif3g PE=1 SV=1	J	Translation, ribosomal structure and biogenesis	eukaryotic translation initiation factor 3G2 [Arabidopsis thaliana]
AT5G12010	905	1153	4170	5123	11.381786	11.568851	36.467129	34.362579	4.26E-28	2.00E-26	1.477386704	up	--	--	Cellular Component: plastid (GO:0009536);; Cellular Component: membrane (GO:0016020);; Cellular Component: vacuolar part (GO:0044437);;	--	--	[L]	Replication, recombination and repair	DDE superfamily endonuclease;; Plant transposon protein	sp|Q9M2U3|ALPL_ARATH Protein ALP1-like OS=Arabidopsis thaliana OX=3702 GN=At3g55350 PE=2 SV=1	L	Replication, recombination and repair	nuclease [Arabidopsis thaliana]
AT5G35735	767	1442	4011	5883	11.110675	16.662981	40.410278	45.460159	2.14E-14	4.41E-13	1.477243602	up	--	--	Cellular Component: intrinsic component of membrane (GO:0031224);; Molecular Function: cation binding (GO:0043169);; Biological Process: single-organism metabolic process (GO:0044710);;	--	--	[T]	Signal transduction mechanisms	Protein of unknown function (DUF568);; Eukaryotic cytochrome b561	sp|Q9FKH6|B561P_ARATH Cytochrome b561 and DOMON domain-containing protein At5g35735 OS=Arabidopsis thaliana OX=3702 GN=At5g35735 PE=2 SV=1	T	Signal transduction mechanisms	Auxin-responsive family protein [Arabidopsis thaliana]
AT2G47990	293	280	1261	1336	4.014358	3.065165	12.031411	9.779744	9.77E-16	2.24E-14	1.476855554	up	[R]	General function prediction only	Biological Process: embryo sac development (GO:0009553);; Cellular Component: cullin-RING ubiquitin ligase complex (GO:0031461);; Cellular Component: nuclear lumen (GO:0031981);; Biological Process: ribosome biogenesis (GO:0042254);; Biological Process: single-organism cellular process (GO:0044763);;	K14549|0|ath:AT2G47990|SWA1; transducin family protein / WD-40 repeat family protein	Ribosome biogenesis in eukaryotes (ko03008)	[S]	Function unknown	UTP15 C terminal;; WD domain, G-beta repeat	sp|O82266|SWA1_ARATH Protein SLOW WALKER 1 OS=Arabidopsis thaliana OX=3702 GN=SWA1 PE=2 SV=1	S	Function unknown	transducin family protein / WD-40 repeat family protein [Arabidopsis thaliana]
AT4G34135	1306	1701	6029	7530	15.201674	15.746936	48.640346	46.641711	2.33E-29	1.16E-27	1.475693107	up	--	--	--	--	--	[GC]	Carbohydrate transport and metabolism;; Energy production and conversion	UDP-glucoronosyl and UDP-glucosyl transferase	sp|Q94C57|U73B2_ARATH UDP-glucosyl transferase 73B2 OS=Arabidopsis thaliana OX=3702 GN=UGT73B2 PE=1 SV=1	CG	Energy production and conversion;; Carbohydrate transport and metabolism	UDP-glucosyltransferase 73B2 [Arabidopsis thaliana]
AT5G43440	420	680	1931	3034	7.985356	10.432211	25.444981	30.472476	7.10E-15	1.54E-13	1.475022549	up	[Q]	Secondary metabolites biosynthesis, transport and catabolism	Molecular Function: oxidoreductase activity, acting on the CH-NH2 group of donors, oxygen as acceptor (GO:0016641);; Molecular Function: cation binding (GO:0043169);; Biological Process: single-organism metabolic process (GO:0044710);;	--	--	[QR]	Secondary metabolites biosynthesis, transport and catabolism;; General function prediction only	non-haem dioxygenase in morphine synthesis N-terminal;; 2OG-Fe(II) oxygenase superfamily	sp|Q9LSW7|ACCH9_ARATH 1-aminocyclopropane-1-carboxylate oxidase homolog 9 OS=Arabidopsis thaliana OX=3702 GN=At5g43440 PE=2 SV=1	Q	Secondary metabolites biosynthesis, transport and catabolism	2-oxoglutarate (2OG) and Fe(II)-dependent oxygenase superfamily protein [Arabidopsis thaliana]
AT5G43260	975	1342	4220	6251	25.154671	27.627069	75.721375	86.041527	1.71E-21	5.89E-20	1.471625917	up	--	--	Molecular Function: protein binding (GO:0005515);; Cellular Component: intrinsic component of membrane (GO:0031224);;	--	--	--	--	--	--	S	Function unknown	chaperone protein dnaJ-like protein [Arabidopsis thaliana]
AT4G12750	277	301	1207	1398	1.731586	1.500227	5.250596	4.66409	1.17E-17	3.11E-16	1.469983862	up	--	--	Molecular Function: nucleic acid binding (GO:0003676);; Biological Process: transcription, DNA-templated (GO:0006351);; Cellular Component: intracellular membrane-bounded organelle (GO:0043231);; Biological Process: reproductive shoot system development (GO:0090567);;	--	--	--	--	Williams-Beuren syndrome DDT (WSD), D-TOX E motif;; Homeodomain;; DDT domain;; WSTF, HB1, Itc1p, MBD9 motif 1;; HB1, ASXL, restriction endonuclease HTH domain	sp|F4JRF5|RLT3_ARATH Homeobox-DDT domain protein RLT3 OS=Arabidopsis thaliana OX=3702 GN=RLT3 PE=3 SV=1	K	Transcription	Homeodomain-like transcriptional regulator [Arabidopsis thaliana]
AT3G06500	1360	1806	5828	8468	12.626738	13.406767	37.6238	41.839166	8.28E-24	3.24E-22	1.469606218	up	[G]	Carbohydrate transport and metabolism	--	--	--	--	--	Alkaline and neutral invertase;; Amylo-alpha-1,6-glucosidase;; Alkaline and neutral invertase	sp|B9DFA8|INVC_ARATH Alkaline/neutral invertase C, mitochondrial OS=Arabidopsis thaliana OX=3702 GN=INVC PE=1 SV=1	S	Function unknown	Plant neutral invertase family protein [Arabidopsis thaliana]
AT4G22758	118	121	479	603	2.259166	1.85128	6.196253	6.02316	1.52E-10	2.15E-09	1.469434846	up	--	--	--	--	--	[R]	General function prediction only	--	sp|Q56XJ7|Y4276_ARATH Uncharacterized protein At4g22758 OS=Arabidopsis thaliana OX=3702 GN=At4g22758 PE=2 SV=1	S	Function unknown	PPR containing protein [Arabidopsis thaliana]
AT2G38640	329	367	1351	1799	8.327357	7.419716	23.816429	24.334106	1.32E-18	3.79E-17	1.468901064	up	--	--	Cellular Component: intracellular membrane-bounded organelle (GO:0043231);;	--	--	--	--	LURP-one-related	sp|Q9ZVI6|LOR8_ARATH Protein LURP-one-related 8 OS=Arabidopsis thaliana OX=3702 GN=At2g38640 PE=2 SV=1	S	Function unknown	LURP-one-like protein (DUF567) [Arabidopsis thaliana]
AT3G09405	37	44	172	191	0.4951	0.488753	1.652097	1.42037	3.43E-05	0.00021854	1.46848302	up	--	--	Molecular Function: hydrolase activity, acting on ester bonds (GO:0016788);; Cellular Component: intrinsic component of membrane (GO:0031224);;	--	--	[M]	Cell wall/membrane/envelope biogenesis	Pectinacetylesterase;; Pectinacetylesterase	sp|Q9SR23|PAE4_ARATH Pectin acetylesterase 4 OS=Arabidopsis thaliana OX=3702 GN=PAE4 PE=3 SV=1	M	Cell wall/membrane/envelope biogenesis	Pectinacetylesterase family protein [Arabidopsis thaliana]
AT3G05880	2719	3587	12020	16284	76.974426	80.999756	236.561615	245.826431	1.87E-28	8.94E-27	1.464957175	up	[S]	Function unknown	Biological Process: response to acid chemical (GO:0001101);; Biological Process: hyperosmotic response (GO:0006972);; Cellular Component: intrinsic component of membrane (GO:0031224);;	--	--	[R]	General function prediction only	Proteolipid membrane potential modulator	sp|Q9ZNQ7|RCI2A_ARATH Hydrophobic protein RCI2A OS=Arabidopsis thaliana OX=3702 GN=RCI2A PE=2 SV=1	S	Function unknown	Low temperature and salt responsive protein family [Arabidopsis thaliana]
AT4G16540	112	155	553	636	1.209789	1.187259	3.801951	3.366778	3.76E-11	5.66E-10	1.464145999	up	--	--	--	--	--	--	--	Hsp20/alpha crystallin family	sp|F4JMH9|HSP57_ARATH Putative 57 kDa heat shock protein OS=Arabidopsis thaliana OX=3702 GN=At4g16560 PE=3 SV=1	S	Function unknown	unnamed protein product [Arabidopsis thaliana]
AT5G26290	384	461	1900	1845	8.199944	7.857411	28.230347	21.023094	4.06E-18	1.12E-16	1.461366319	up	--	--	Cellular Component: cell-cell junction (GO:0005911);;	--	--	[DR]	Cell cycle control, cell division, chromosome partitioning;; General function prediction only	MATH domain	sp|Q9FPT1|UBP12_ARATH Ubiquitin carboxyl-terminal hydrolase 12 OS=Arabidopsis thaliana OX=3702 GN=UBP12 PE=1 SV=2	D	Cell cycle control, cell division, chromosome partitioning	TRAF-like family protein [Arabidopsis thaliana]
AT1G79440	906	895	3450	4709	10.574076	8.339062	28.015736	29.333136	9.17E-22	3.21E-20	1.461301033	up	[C]	Energy production and conversion	Molecular Function: nucleotide binding (GO:0000166);; Biological Process: succinate metabolic process (GO:0006105);; Biological Process: response to stress (GO:0006950);; Biological Process: cellular amino acid catabolic process (GO:0009063);; Biological Process: response to radiation (GO:0009314);; Cellular Component: plastid stroma (GO:0009532);; Molecular Function: oxidoreductase activity, act…	K17761|0|ath:AT1G79440|ALDH5F1; aldehyde dehydrogenase 5F1	Alanine, aspartate and glutamate metabolism (ko00250);; Butanoate metabolism (ko00650)	[C]	Energy production and conversion	Aldehyde dehydrogenase family	sp|Q9SAK4|SSDH_ARATH Succinate-semialdehyde dehydrogenase, mitochondrial OS=Arabidopsis thaliana OX=3702 GN=ALDH5F1 PE=1 SV=2	C	Energy production and conversion	aldehyde dehydrogenase 5F1 [Arabidopsis thaliana]
AT2G15020	1072	1619	4750	7250	12.774965	15.389896	39.351437	46.071068	1.51E-18	4.32E-17	1.456029013	up	--	--	--	--	--	--	--	--	--	1030		hypothetical protein AT2G15020 [Arabidopsis thaliana]
AT4G03400	1888	2724	8405	12105	17.44842	19.895323	47.651293	54.647642	2.61E-22	9.49E-21	1.45312132	up	[R]	General function prediction only	Biological Process: response to radiation (GO:0009314);; Cellular Component: plastid (GO:0009536);; Biological Process: response to hormone (GO:0009725);;	K14487|0|ath:AT4G03400|DFL2; Auxin-responsive GH3 family protein	Plant hormone signal transduction (ko04075)	--	--	GH3 auxin-responsive promoter	sp|Q9ZNS2|GH310_ARATH Indole-3-acetic acid-amido synthetase GH3.10 OS=Arabidopsis thaliana OX=3702 GN=GH3.10 PE=2 SV=1	S	Function unknown	Auxin-responsive GH3 family protein [Arabidopsis thaliana]
AT2G03340	881	1300	3920	5753	9.946134	11.711706	30.793617	34.664021	1.95E-19	5.89E-18	1.449064356	up	--	--	Molecular Function: nucleic acid binding transcription factor activity (GO:0001071);; Molecular Function: DNA binding (GO:0003677);; Biological Process: transcription, DNA-templated (GO:0006351);; Cellular Component: intracellular membrane-bounded organelle (GO:0043231);;	--	--	--	--	WRKY DNA -binding domain	sp|Q9ZQ70|WRKY3_ARATH Probable WRKY transcription factor 3 OS=Arabidopsis thaliana OX=3702 GN=WRKY3 PE=2 SV=1	K	Transcription	WRKY DNA-binding protein 3 [Arabidopsis thaliana]
AT1G62870	71	126	419	437	0.607198	0.860439	2.509367	2.007158	6.49E-08	6.59E-07	1.445543915	up	--	--	Cellular Component: plastid (GO:0009536);; Molecular Function: organic cyclic compound binding (GO:0097159);;	--	--	--	--	--	--	1436		hypothetical protein AT1G62870 [Arabidopsis thaliana]
AT1G51890	39	98	253	339	0.302341	0.624457	1.412613	1.459148	2.03E-05	0.000136178	1.438004579	up	[T]	Signal transduction mechanisms	Molecular Function: protein kinase activity (GO:0004672);; Biological Process: cellular protein modification process (GO:0006464);; Biological Process: response to bacterium (GO:0009617);; Cellular Component: intrinsic component of membrane (GO:0031224);; Molecular Function: purine ribonucleoside binding (GO:0032550);;	--	--	--	--	Malectin-like domain;; Protein tyrosine and serine/threonine kinase;; Protein kinase domain;; Leucine rich repeat;; Leucine Rich repeats (2 copies)	sp|C0LGG6|Y5189_ARATH Probable LRR receptor-like protein kinase At1g51890 OS=Arabidopsis thaliana OX=3702 GN=At1g51890 PE=1 SV=2	T	Signal transduction mechanisms	Leucine-rich repeat protein kinase family protein [Arabidopsis thaliana]
AT2G22450	316	250	1127	1396	3.753441	2.359814	9.303435	8.837587	1.82E-12	3.08E-11	1.433296992	up	[H]	Coenzyme transport and metabolism	Molecular Function: GTP cyclohydrolase activity (GO:0003933);; Biological Process: riboflavin metabolic process (GO:0006771);; Cellular Component: plastid (GO:0009536);; Molecular Function: carbon-carbon lyase activity (GO:0016830);; Molecular Function: purine ribonucleoside binding (GO:0032550);; Molecular Function: cation binding (GO:0043169);;	K14652|0|ath:AT2G22450|RIBA2; riboflavin biosynthesis protein	Riboflavin metabolism (ko00740);; Folate biosynthesis (ko00790);; Biosynthesis of cofactors (ko01240)	[H]	Coenzyme transport and metabolism	3,4-dihydroxy-2-butanone 4-phosphate synthase;; GTP cyclohydrolase II	sp|Q6NLQ7|RIBA2_ARATH Monofunctional riboflavin biosynthesis protein RIBA 2, chloroplastic OS=Arabidopsis thaliana OX=3702 GN=RIBA2 PE=1 SV=1	H	Coenzyme transport and metabolism	riboflavin biosynthesis protein [Arabidopsis thaliana]
AT5G14550	792	1053	3633	4425	12.063079	12.864123	38.645552	36.069549	7.52E-25	3.06E-23	1.432145854	up	--	--	Molecular Function: UDP-glycosyltransferase activity (GO:0008194);; Cellular Component: intrinsic component of membrane (GO:0031224);;	--	--	--	--	Core-2/I-Branching enzyme	sp|Q65XS5|BC10_ORYSJ Glycosyltransferase BC10 OS=Oryza sativa subsp. japonica OX=39947 GN=BC10 PE=1 SV=1	S	Function unknown	Core-2/I-branching beta-1,6-N-acetylglucosaminyltransferase family protein [Arabidopsis thaliana]
AT2G15970	7846	9811	32890	44440	179.780075	179.335358	523.904968	542.996399	5.04E-30	2.60E-28	1.426527768	up	--	--	Biological Process: response to cold (GO:0009409);; Biological Process: response to water deprivation (GO:0009414);; Cellular Component: intrinsic component of membrane (GO:0031224);; Cellular Component: intracellular membrane-bounded organelle (GO:0043231);;	--	--	--	--	Cold acclimation protein WCOR413	sp|Q9XIM7|CRPM1_ARATH Cold-regulated 413 plasma membrane protein 1 OS=Arabidopsis thaliana OX=3702 GN=COR413PM1 PE=2 SV=1	S	Function unknown	cold regulated 413 plasma membrane 1 [Arabidopsis thaliana]
AT5G26230	121	141	526	616	1.775512	1.656586	5.38456	4.834985	9.84E-11	1.40E-09	1.424562519	up	--	--	Molecular Function: enzyme inhibitor activity (GO:0004857);; Cellular Component: cytoplasm (GO:0005737);; Cellular Component: membrane (GO:0016020);; Cellular Component: intracellular membrane-bounded organelle (GO:0043231);; Biological Process: steroid hormone mediated signaling pathway (GO:0043401);; Biological Process: primary metabolic process (GO:0044238);;	--	--	--	--	--	sp|Q3E936|MAKR1_ARATH Probable membrane-associated kinase regulator 1 OS=Arabidopsis thaliana OX=3702 GN=MAKR1 PE=1 SV=1	S	Function unknown	membrane-associated kinase regulator [Arabidopsis thaliana]
AT1G62280	31	36	133	159	0.5149	0.473587	1.537684	1.404427	0.000247856	0.001278616	1.423135369	up	[V]	Defense mechanisms	Molecular Function: voltage-gated ion channel activity (GO:0005244);; Biological Process: response to osmotic stress (GO:0006970);; Biological Process: regulation of anion channel activity (GO:0010359);; Biological Process: inorganic anion transport (GO:0015698);; Cellular Component: intrinsic component of membrane (GO:0031224);; Biological Process: ion homeostasis (GO:0050801);;	--	--	--	--	Voltage-dependent anion channel	sp|Q5E930|SLAH1_ARATH S-type anion channel SLAH1 OS=Arabidopsis thaliana OX=3702 GN=SLAH1 PE=2 SV=1	S	Function unknown	SLAC1 homologue 1 [Arabidopsis thaliana]
AT1G73630	184	236	777	1056	4.847688	4.961704	14.262675	14.874531	2.03E-13	3.81E-12	1.422147322	up	[T]	Signal transduction mechanisms	Cellular Component: intracellular membrane-bounded organelle (GO:0043231);; Molecular Function: metal ion binding (GO:0046872);;	K13448|5.95111e-114|ath:AT1G73630|EF hand calcium-binding protein family	Plant-pathogen interaction (ko04626)	[T]	Signal transduction mechanisms	EF hand;; EF-hand domain pair;; EF-hand domain;; EF hand;; EF-hand domain pair;; Secreted protein acidic and rich in cysteine Ca binding region;; Cytoskeletal-regulatory complex EF hand	sp|Q9C9U8|CML26_ARATH Probable calcium-binding protein CML26 OS=Arabidopsis thaliana OX=3702 GN=CML26 PE=1 SV=1	T	Signal transduction mechanisms	EF hand calcium-binding protein family [Arabidopsis thaliana]
AT5G10580	192	348	1133	1161	4.192582	6.040298	16.638988	13.230018	2.54E-11	3.89E-10	1.417963124	up	[S]	Function unknown	Cellular Component: intrinsic component of membrane (GO:0031224);;	--	--	--	--	Protein of unknown function, DUF599	--	S	Function unknown	plant/protein (Protein of unknown function, DUF599) [Arabidopsis thaliana]
AT2G02070	1698	2152	6818	9986	18.626366	18.830742	51.992462	58.382772	3.98E-23	1.50E-21	1.417405581	up	--	--	Molecular Function: nucleic acid binding transcription factor activity (GO:0001071);; Molecular Function: nucleic acid binding (GO:0003676);; Biological Process: transcription, DNA-templated (GO:0006351);; Cellular Component: plastid (GO:0009536);; Molecular Function: cation binding (GO:0043169);;	--	--	[R]	General function prediction only	Zinc finger, C2H2 type;; Zinc-finger double-stranded RNA-binding	sp|Q9ZUL3|IDD5_ARATH Protein indeterminate-domain 5, chloroplastic OS=Arabidopsis thaliana OX=3702 GN=IDD5 PE=1 SV=1	K	Transcription	putative C2H2-type zinc finger protein [Arabidopsis thaliana]
AT4G12320	1839	2786	8136	11865	15.552541	18.799059	47.852661	53.530293	1.84E-19	5.60E-18	1.414944639	up	[QV]	Secondary metabolites biosynthesis, transport and catabolism;; Defense mechanisms	--	--	--	[Q]	Secondary metabolites biosynthesis, transport and catabolism	Cytochrome P450	sp|A0A4D6Q415|CYP1_CROXC Flavonoid 3&apos;-monooxygenase CYP75B137 OS=Crocosmia x crocosmiiflora OX=1053288 GN=CYP75B137 PE=1 SV=1	Q	Secondary metabolites biosynthesis, transport and catabolism	cytochrome P450, family 706, subfamily A, polypeptide 6 [Arabidopsis thaliana]
AT5G17760	314	385	1388	1633	3.994725	3.879809	12.149827	10.923583	3.78E-18	1.05E-16	1.414464227	up	[MDT]	Cell wall/membrane/envelope biogenesis;; Cell cycle control, cell division, chromosome partitioning;; Signal transduction mechanisms	Molecular Function: nucleoside-triphosphatase activity (GO:0017111);; Cellular Component: intrinsic component of membrane (GO:0031224);; Molecular Function: purine ribonucleoside binding (GO:0032550);;	--	--	[O]	Posttranslational modification, protein turnover, chaperones	Domain associated at C-terminal with AAA;; ATPase family associated with various cellular activities (AAA);; Holliday junction DNA helicase RuvB P-loop domain;; AAA domain (dynein-related subfamily)	sp|Q9FN75|AATPI_ARATH AAA-ATPase At5g17760 OS=Arabidopsis thaliana OX=3702 GN=At5g17760 PE=3 SV=1	O	Posttranslational modification, protein turnover, chaperones	P-loop containing nucleoside triphosphate hydrolases superfamily protein [Arabidopsis thaliana]
AT5G24920	53	40	156	257	1.706229	1.026629	3.532509	4.46449	0.000104262	0.000589026	1.413173513	up	--	--	Cellular Component: intrinsic component of membrane (GO:0031224);; Biological Process: amino acid export (GO:0032973);;	--	--	--	--	--	sp|Q3E965|GDU5_ARATH Protein GLUTAMINE DUMPER 5 OS=Arabidopsis thaliana OX=3702 GN=GDU5 PE=2 SV=2	S	Function unknown	glutamine dumper 5 [Arabidopsis thaliana]
AT1G76980	218	307	1059	1185	4.103014	4.393825	13.156754	11.324456	1.43E-14	3.00E-13	1.40813043	up	--	--	Cellular Component: intracellular membrane-bounded organelle (GO:0043231);;	--	--	--	--	--	--	370		patatin-like phospholipase domain protein [Arabidopsis thaliana]
AT1G62050	496	655	2130	2830	5.367614	5.653334	16.021749	16.331898	4.39E-20	1.39E-18	1.406959886	up	--	--	Cellular Component: extracellular region (GO:0005576);; Cellular Component: intracellular membrane-bounded organelle (GO:0043231);;	K21437|0|ath:AT1G62050|Ankyrin repeat family protein	--	[R]	General function prediction only	GPCR-chaperone	sp|Q86YJ7|AN13B_HUMAN Ankyrin repeat domain-containing protein 13B OS=Homo sapiens OX=9606 GN=ANKRD13B PE=1 SV=4	S	Function unknown	Ankyrin repeat family protein [Arabidopsis thaliana]
AT3G58770	34	30	132	145	0.291987	0.201928	0.79883	0.67122	0.000478589	0.002286555	1.406675837	up	--	--	Cellular Component: intracellular membrane-bounded organelle (GO:0043231);;	--	--	--	--	--	--	1530		hypothetical protein AT3G58770 [Arabidopsis thaliana]
AT5G19160	47	94	269	329	0.516879	0.834791	2.113649	1.980673	5.43E-06	4.07E-05	1.405961517	up	--	--	--	--	--	--	--	GDSL/SGNH-like Acyl-Esterase family found in Pmr5 and Cas1p;; PMR5 N terminal Domain;; GDSL/SGNH-like Acyl-Esterase family found in Pmr5 and Cas1p	sp|Q5BPJ0|TBL11_ARATH Protein trichome birefringence-like 11 OS=Arabidopsis thaliana OX=3702 GN=TBL11 PE=2 SV=1	S	Function unknown	TRICHOME BIREFRINGENCE-LIKE 11 [Arabidopsis thaliana]
AT5G10510	297	328	1430	1218	3.066611	2.949253	10.787802	7.423382	1.62E-12	2.76E-11	1.399887247	up	--	--	Biological Process: phosphorelay signal transduction system (GO:0000160);; Molecular Function: regulatory region DNA binding (GO:0000975);; Molecular Function: nucleic acid binding transcription factor activity (GO:0001071);; Biological Process: transcription, DNA-templated (GO:0006351);; Biological Process: anatomical structure morphogenesis (GO:0009653);; Biological Process: auxin-activated sig…	K09285|0|ath:AT5G10510|AIL6; AINTEGUMENTA-like 6	--	--	--	AP2 domain	sp|Q52QU2|AIL6_ARATH AP2-like ethylene-responsive transcription factor AIL6 OS=Arabidopsis thaliana OX=3702 GN=AIL6 PE=2 SV=1	K	Transcription	AINTEGUMENTA-like 6 [Arabidopsis thaliana]
AT1G80130	283	306	1052	1497	4.759266	4.111161	12.32771	13.463312	1.27E-14	2.67E-13	1.398839328	up	[O]	Posttranslational modification, protein turnover, chaperones	Biological Process: response to stress (GO:0006950);;	--	--	--	--	Tetratricopeptide repeat;; Tetratricopeptide repeat	--	S	Function unknown	Tetratricopeptide repeat (TPR)-like superfamily protein [Arabidopsis thaliana]
AT5G05790	204	341	1081	1217	3.274634	4.3622	12.061273	10.414822	1.71E-12	2.90E-11	1.397013953	up	--	--	Molecular Function: regulatory region DNA binding (GO:0000975);; Molecular Function: nucleic acid binding transcription factor activity (GO:0001071);; Biological Process: response to acid chemical (GO:0001101);; Biological Process: transcription, DNA-templated (GO:0006351);; Cellular Component: intracellular membrane-bounded organelle (GO:0043231);;	--	--	[O]	Posttranslational modification, protein turnover, chaperones	Myb-like DNA-binding domain;; Myb-like DNA-binding domain	sp|Q8S9H7|DIV_ANTMA Transcription factor DIVARICATA OS=Antirrhinum majus OX=4151 GN=DIVARICATA PE=2 SV=1	K	Transcription	Duplicated homeodomain-like superfamily protein [Arabidopsis thaliana]
AT3G49670	1491	1850	6262	8035	10.280636	10.17546	30.011753	29.542116	3.43E-27	1.53E-25	1.395768005	up	[K]	Transcription	Biological Process: developmental process involved in reproduction (GO:0003006);; Molecular Function: protein kinase activity (GO:0004672);; Molecular Function: receptor binding (GO:0005102);; Biological Process: starch metabolic process (GO:0005982);; Biological Process: cellular protein modification process (GO:0006464);; Biological Process: response to stress (GO:0006950);; Biological Process:…	--	--	--	--	Protein tyrosine and serine/threonine kinase;; Protein kinase domain;; Leucine rich repeat;; Leucine Rich repeats (2 copies);; Leucine rich repeat N-terminal domain;; Leucine Rich Repeat	sp|Q9M2Z1|BAME2_ARATH Leucine-rich repeat receptor-like serine/threonine-protein kinase BAM2 OS=Arabidopsis thaliana OX=3702 GN=BAM2 PE=1 SV=1	T	Signal transduction mechanisms	Leucine-rich receptor-like protein kinase family protein [Arabidopsis thaliana]
AT3G50760	83	131	382	529	1.318468	1.652345	4.213049	4.478579	3.93E-08	4.11E-07	1.394343156	up	--	--	Biological Process: polysaccharide biosynthetic process (GO:0000271);; Molecular Function: UDP-glycosyltransferase activity (GO:0008194);; Cellular Component: intrinsic component of membrane (GO:0031224);; Cellular Component: intracellular membrane-bounded organelle (GO:0043231);; Biological Process: external encapsulating structure organization (GO:0045229);;	--	--	--	--	Glycosyl transferase family 8	sp|Q9S7G2|GATL2_ARATH Probable galacturonosyltransferase-like 2 OS=Arabidopsis thaliana OX=3702 GN=GATL2 PE=2 SV=1	G	Carbohydrate transport and metabolism	galacturonosyltransferase-like 2 [Arabidopsis thaliana]
AT2G40900	1761	2295	8347	8811	24.585289	25.564209	81.022545	65.606209	2.28E-25	9.46E-24	1.394220479	up	--	--	Biological Process: amino acid transmembrane transport (GO:0003333);; Molecular Function: cation transmembrane transporter activity (GO:0008324);; Biological Process: post-embryonic development (GO:0009791);; Cellular Component: intrinsic component of membrane (GO:0031224);;	--	--	--	--	EamA-like transporter family	sp|F4IJ08|WTR15_ARATH WAT1-related protein At2g40900 OS=Arabidopsis thaliana OX=3702 GN=At2g40900 PE=2 SV=1	S	Function unknown	nodulin MtN21 /EamA-like transporter family protein [Arabidopsis thaliana]
AT5G17850	307	387	1358	1593	3.683421	3.715204	11.366683	10.250248	2.21E-17	5.78E-16	1.39254579	up	--	--	Molecular Function: solute:cation antiporter activity (GO:0015298);; Biological Process: metal ion transport (GO:0030001);; Cellular Component: intrinsic component of membrane (GO:0031224);;	--	--	[P]	Inorganic ion transport and metabolism	Sodium/calcium exchanger protein	sp|Q9FKP2|CCX2_ARATH Cation/calcium exchanger 2 OS=Arabidopsis thaliana OX=3702 GN=CCX2 PE=3 SV=1	P	Inorganic ion transport and metabolism	Sodium/calcium exchanger family protein [Arabidopsis thaliana]
AT5G15130	146	197	666	790	1.808264	1.966116	5.763352	5.251796	8.97E-12	1.43E-10	1.392299829	up	--	--	Molecular Function: nucleic acid binding transcription factor activity (GO:0001071);; Molecular Function: DNA binding (GO:0003677);; Biological Process: transcription, DNA-templated (GO:0006351);; Biological Process: response to stress (GO:0006950);; Cellular Component: intracellular membrane-bounded organelle (GO:0043231);;	--	--	--	--	WRKY DNA -binding domain	sp|Q9LXG8|WRK72_ARATH Probable WRKY transcription factor 72 OS=Arabidopsis thaliana OX=3702 GN=WRKY72 PE=2 SV=1	K	Transcription	WRKY DNA-binding protein 72 [Arabidopsis thaliana]
AT4G22070	151	224	759	821	1.738393	2.044682	6.054132	5.02648	1.57E-11	2.45E-10	1.391579679	up	--	--	Molecular Function: nucleic acid binding transcription factor activity (GO:0001071);; Molecular Function: DNA binding (GO:0003677);; Biological Process: transcription, DNA-templated (GO:0006351);; Cellular Component: intracellular membrane-bounded organelle (GO:0043231);;	--	--	--	--	WRKY DNA -binding domain	sp|Q93WT0|WRK31_ARATH Probable WRKY transcription factor 31 OS=Arabidopsis thaliana OX=3702 GN=WRKY31 PE=2 SV=1	K	Transcription	WRKY DNA-binding protein 31 [Arabidopsis thaliana]
AT2G45660	1442	2039	5848	9025	24.872776	27.995704	69.181378	81.837148	1.90E-18	5.37E-17	1.389925131	up	--	--	Molecular Function: transcription regulatory region sequence-specific DNA binding (GO:0000976);; Molecular Function: nucleic acid binding transcription factor activity (GO:0001071);; Biological Process: response to acid chemical (GO:0001101);; Molecular Function: protein binding (GO:0005515);; Biological Process: transcription from RNA polymerase II promoter (GO:0006366);; Biological Process: pro…	--	--	[K]	Transcription	SRF-type transcription factor (DNA-binding and dimerisation domain);; K-box region	sp|O64645|SOC1_ARATH MADS-box protein SOC1 OS=Arabidopsis thaliana OX=3702 GN=SOC1 PE=1 SV=1	K	Transcription	AGAMOUS-like 20 [Arabidopsis thaliana]
AT5G48070	113	158	547	594	1.98729	2.224948	6.719079	5.598597	6.78E-10	8.83E-09	1.387136327	up	[G]	Carbohydrate transport and metabolism	Cellular Component: extracellular region (GO:0005576);; Cellular Component: cell wall (GO:0005618);; Biological Process: cellular glucan metabolic process (GO:0006073);; Biological Process: response to auxin (GO:0009733);; Cellular Component: membrane (GO:0016020);; Biological Process: cellular component biogenesis (GO:0044085);; Biological Process: single-organism process (GO:0044699);; Biologic…	K08235|0|ath:AT5G48070|XTH20; xyloglucan endotransglucosylase/hydrolase 20	--	--	--	Glycosyl hydrolases family 16;; Xyloglucan endo-transglycosylase (XET) C-terminus	sp|Q9FI31|XTH20_ARATH Xyloglucan endotransglucosylase/hydrolase protein 20 OS=Arabidopsis thaliana OX=3702 GN=XTH20 PE=2 SV=1	G	Carbohydrate transport and metabolism	XTH20 [Arabidopsis thaliana]
AT1G69040	1231	1450	4965	6458	15.577013	14.627674	43.686353	43.624484	1.06E-25	4.46E-24	1.385689451	up	[OT]	Posttranslational modification, protein turnover, chaperones;; Signal transduction mechanisms	Cellular Component: cell-cell junction (GO:0005911);; Biological Process: cellular amino acid metabolic process (GO:0006520);; Cellular Component: plastid (GO:0009536);; Biological Process: response to hormone (GO:0009725);; Molecular Function: carboxylic acid binding (GO:0031406);;	--	--	--	--	ACT domain;; ACT domain;; ACT domain	sp|Q8LJW3|ACR4_ARATH ACT domain-containing protein ACR4 OS=Arabidopsis thaliana OX=3702 GN=ACR4 PE=2 SV=1	S	Function unknown	ACT domain repeat 4 [Arabidopsis thaliana]
AT1G50930	32	64	199	199	0.960254	1.572831	4.229857	3.287533	0.000123713	0.000687391	1.384112438	up	--	--	--	--	--	--	--	--	sp|Q9C6I7|VUP2_ARATH Vascular-related unknown protein 2 OS=Arabidopsis thaliana OX=3702 GN=VUP2 PE=2 SV=1	338		hypothetical protein ARALYDRAFT_474213 [Arabidopsis lyrata subsp. lyrata]
AT2G17590	24	29	109	114	0.264695	0.256584	0.848676	0.681354	0.001603028	0.006601341	1.381451701	up	--	--	Molecular Function: metal ion binding (GO:0046872);;	--	--	--	--	C1 domain	--	P	Inorganic ion transport and metabolism	Cysteine/Histidine-rich C1 domain family protein [Arabidopsis thaliana]
AT5G52260	29	57	151	209	0.709088	1.10786	2.585964	2.750661	0.000228009	0.001187503	1.378491567	up	--	--	Molecular Function: nucleic acid binding transcription factor activity (GO:0001071);; Molecular Function: DNA binding (GO:0003677);; Biological Process: transcription, DNA-templated (GO:0006351);;	K09422|8.53674e-170|ath:AT5G52260|MYB19; myb domain protein 19	--	[K]	Transcription	Myb-like DNA-binding domain;; Myb-like DNA-binding domain	sp|Q9M0K4|LAF1_ARATH Transcription factor LAF1 OS=Arabidopsis thaliana OX=3702 GN=LAF1 PE=1 SV=2	K	Transcription	myb domain protein 19 [Arabidopsis thaliana]
AT3G57430	201	303	890	1232	1.702954	2.046968	5.248579	5.573163	2.01E-12	3.39E-11	1.377271052	up	--	--	Biological Process: RNA processing (GO:0006396);; Cellular Component: plastid (GO:0009536);; Molecular Function: transition metal ion binding (GO:0046914);;	--	--	[R]	General function prediction only	PPR repeat family;; PPR repeat;; DYW family of nucleic acid deaminases;; PPR repeat;; Pentatricopeptide repeat domain;; Pentacotripeptide-repeat region of PRORP	sp|Q7Y211|PP285_ARATH Pentatricopeptide repeat-containing protein At3g57430, chloroplastic OS=Arabidopsis thaliana OX=3702 GN=PCMP-H81 PE=2 SV=2	S	Function unknown	Tetratricopeptide repeat (TPR)-like superfamily protein [Arabidopsis thaliana]
AT5G44210	63	77	249	344	1.368439	1.328593	3.752881	3.980065	1.72E-06	1.41E-05	1.375942892	up	--	--	Biological Process: phosphorelay signal transduction system (GO:0000160);; Molecular Function: nucleic acid binding transcription factor activity (GO:0001071);; Molecular Function: DNA binding (GO:0003677);; Biological Process: transcription, DNA-templated (GO:0006351);; Biological Process: response to stress (GO:0006950);; Biological Process: glycosinolate metabolic process (GO:0019757);; Cellul…	K09286|9.03089e-114|ath:AT5G44210|ERF9; erf domain protein 9	--	--	--	AP2 domain	sp|Q9FE67|ERF80_ARATH Ethylene-responsive transcription factor 9 OS=Arabidopsis thaliana OX=3702 GN=ERF9 PE=2 SV=1	K	Transcription	erf domain protein 9 [Arabidopsis thaliana]
AT2G31010	491	487	1761	2412	3.706528	2.959547	9.319296	9.802127	1.06E-16	2.62E-15	1.375613578	up	[T]	Signal transduction mechanisms	Molecular Function: protein kinase activity (GO:0004672);; Biological Process: cellular protein modification process (GO:0006464);; Biological Process: phosphate-containing compound metabolic process (GO:0006796);; Cellular Component: membrane (GO:0016020);; Molecular Function: purine ribonucleoside binding (GO:0032550);;	--	--	[T]	Signal transduction mechanisms	Protein tyrosine and serine/threonine kinase;; Ethylene-responsive protein kinase Le-CTR1;; Protein kinase domain	sp|Q9C9U5|SIS8_ARATH Probable serine/threonine-protein kinase SIS8 OS=Arabidopsis thaliana OX=3702 GN=SIS8 PE=1 SV=1	T	Signal transduction mechanisms	Protein kinase superfamily protein [Arabidopsis thaliana]
AT4G29740	122	213	636	757	1.467895	2.090602	5.36314	4.999218	1.32E-09	1.67E-08	1.374723432	up	[C]	Energy production and conversion	Molecular Function: nucleotide binding (GO:0000166);; Biological Process: cytokinin metabolic process (GO:0009690);; Molecular Function: oxidoreductase activity, acting on the CH-NH2 group of donors, oxygen as acceptor (GO:0016641);; Molecular Function: oxidoreductase activity, acting on the CH-NH group of donors (GO:0016645);; Cellular Component: extracellular region part (GO:0044421);; Biologic…	K00279|0|ath:AT4G29740|CKX4; cytokinin oxidase 4	Zeatin biosynthesis (ko00908)	[C]	Energy production and conversion	Cytokinin dehydrogenase 1, FAD and cytokinin binding;; FAD binding domain;; Cytokinin dehydrogenase 1, FAD and cytokinin binding	sp|Q9FUJ2|CKX4_ARATH Cytokinin dehydrogenase 4 OS=Arabidopsis thaliana OX=3702 GN=CKX4 PE=1 SV=2	C	Energy production and conversion	cytokinin oxidase 4 [Arabidopsis thaliana]
AT5G02890	180	317	876	1200	2.955009	4.152003	10.01884	10.524039	9.48E-11	1.35E-09	1.37441179	up	--	--	Molecular Function: transferase activity, transferring acyl groups (GO:0016746);;	--	--	--	--	Transferase family	--	S	Function unknown	HXXXD-type acyl-transferase family protein [Arabidopsis thaliana]
AT2G28720	640	887	2732	3687	15.896843	17.583546	47.212227	48.875534	1.70E-19	5.20E-18	1.373003877	up	--	--	--	K11252|2.1639e-52|zju:107408356|histone H2B.3-like	--	[B]	Chromatin structure and dynamics	Core histone H2A/H2B/H3/H4;; Histone-like transcription factor (CBF/NF-Y) and archaeal histone	sp|P40283|H2B11_ARATH Histone H2B.11 OS=Arabidopsis thaliana OX=3702 GN=At5g59910 PE=1 SV=5	B	Chromatin structure and dynamics	Histone superfamily protein [Cinnamomum micranthum f. kanehirae]
AT3G53460	5308	6436	21559	27836	74.325265	76.218237	209.905751	208.40569	1.19E-29	5.96E-28	1.369129683	up	[J]	Translation, ribosomal structure and biogenesis	Biological Process: RNA processing (GO:0006396);; Molecular Function: poly-pyrimidine tract binding (GO:0008187);; Biological Process: response to cold (GO:0009409);; Cellular Component: chloroplast (GO:0009507);; Cellular Component: plastid stroma (GO:0009532);; Molecular Function: small molecule binding (GO:0036094);; Biological Process: regulation of RNA stability (GO:0043487);; Molecular Func…	--	--	[R]	General function prediction only	RNA recognition motif. (a.k.a. RRM, RBD, or RNP domain)	sp|Q43349|CP29A_ARATH 29 kDa ribonucleoprotein, chloroplastic OS=Arabidopsis thaliana OX=3702 GN=CP29A PE=2 SV=2	A	RNA processing and modification	RNA-binding protein cp29, partial [Arabidopsis thaliana]
AT3G15030	575	704	2358	3016	5.978744	5.84497	17.08102	16.76327	4.89E-21	1.64E-19	1.368776764	up	--	--	Biological Process: developmental process involved in reproduction (GO:0003006);; Molecular Function: nucleic acid binding (GO:0003676);; Biological Process: transcription, DNA-templated (GO:0006351);; Biological Process: shoot system morphogenesis (GO:0010016);; Biological Process: regulation of development, heterochronic (GO:0040034);; Cellular Component: intracellular membrane-bounded organell…	--	--	--	--	TCP family transcription factor	sp|Q8LPR5|TCP4_ARATH Transcription factor TCP4 OS=Arabidopsis thaliana OX=3702 GN=TCP4 PE=1 SV=1	K	Transcription	TCP family transcription factor 4 [Arabidopsis thaliana]
AT1G01420	313	484	1463	1844	4.652679	5.873888	15.29058	15.061018	8.65E-15	1.86E-13	1.363601926	up	[G]	Carbohydrate transport and metabolism	--	K08237|0|ath:AT1G01420|UGT72B3; UDP-glucosyl transferase 72B3	--	[GC]	Carbohydrate transport and metabolism;; Energy production and conversion	UDP-glucoronosyl and UDP-glucosyl transferase	sp|Q9LNI1|U72B3_ARATH UDP-glycosyltransferase 72B3 OS=Arabidopsis thaliana OX=3702 GN=UGT72B3 PE=2 SV=1	CG	Energy production and conversion;; Carbohydrate transport and metabolism	UDP-glucosyl transferase 72B3 [Arabidopsis thaliana]
AT2G30250	1118	1404	4216	6398	15.661727	15.682347	41.064098	47.801975	3.93E-19	1.17E-17	1.36217407	up	--	--	Molecular Function: nucleic acid binding transcription factor activity (GO:0001071);; Molecular Function: DNA binding (GO:0003677);; Biological Process: transcription, DNA-templated (GO:0006351);; Biological Process: response to osmotic stress (GO:0006970);; Biological Process: heat acclimation (GO:0010286);; Cellular Component: intracellular membrane-bounded organelle (GO:0043231);;	K13423|0|ath:AT2G30250|WRKY25; WRKY DNA-binding protein 25	MAPK signaling pathway - plant (ko04016);; Plant-pathogen interaction (ko04626)	--	--	WRKY DNA -binding domain	sp|O22921|WRK25_ARATH Probable WRKY transcription factor 25 OS=Arabidopsis thaliana OX=3702 GN=WRKY25 PE=1 SV=1	K	Transcription	WRKY DNA-binding protein 25 [Arabidopsis thaliana]
AT1G62260	64	58	244	267	0.755565	0.5538	2.03049	1.701529	1.02E-05	7.29E-05	1.360202134	up	--	--	Biological Process: transport (GO:0006810);; Biological Process: base conversion or substitution editing (GO:0016553);; Cellular Component: intrinsic component of membrane (GO:0031224);; Cellular Component: intracellular membrane-bounded organelle (GO:0043231);;	--	--	[R]	General function prediction only	PPR repeat;; PPR repeat family;; PPR repeat;; Pentatricopeptide repeat domain;; Pentacotripeptide-repeat region of PRORP	sp|O04590|PPR88_ARATH Pentatricopeptide repeat-containing protein At1g62260, mitochondrial OS=Arabidopsis thaliana OX=3702 GN=PCMP-E10 PE=2 SV=1	S	Function unknown	mitochondrial editing factor 9 [Arabidopsis thaliana]
AT3G15500	312	359	1030	1811	5.025766	4.620338	11.554979	15.583229	2.48E-11	3.80E-10	1.357656401	up	--	--	Biological Process: response to reactive oxygen species (GO:0000302);; Molecular Function: nucleic acid binding transcription factor activity (GO:0001071);; Molecular Function: DNA binding (GO:0003677);; Biological Process: transcription, DNA-templated (GO:0006351);; Biological Process: hormone-mediated signaling pathway (GO:0009755);; Biological Process: leaf senescence (GO:0010150);; Cellular C…	--	--	--	--	No apical meristem (NAM) protein	sp|Q9LDY8|NAC55_ARATH NAC domain-containing protein 55 OS=Arabidopsis thaliana OX=3702 GN=NAC055 PE=2 SV=1	K	Transcription	NAC domain containing protein 3 [Arabidopsis thaliana]
AT5G40780	559	570	2190	2523	7.323021	5.947321	19.961539	17.64278	1.23E-18	3.53E-17	1.355978797	up	--	--	Biological Process: amino acid transport (GO:0006865);; Biological Process: response to abiotic stimulus (GO:0009628);; Molecular Function: secondary active transmembrane transporter activity (GO:0015291);; Cellular Component: intrinsic component of membrane (GO:0031224);; Molecular Function: carboxylic acid transmembrane transporter activity (GO:0046943);;	--	--	[E]	Amino acid transport and metabolism	Transmembrane amino acid transporter protein;; Tryptophan/tyrosine permease family	sp|Q9FKS8|LHT1_ARATH Lysine histidine transporter 1 OS=Arabidopsis thaliana OX=3702 GN=LHT1 PE=1 SV=1	E	Amino acid transport and metabolism	lysine histidine transporter 1 [Arabidopsis thaliana]
AT1G03905	163	204	755	756	2.581635	2.663829	8.734006	6.734153	4.70E-11	7.00E-10	1.354796562	up	[V]	Defense mechanisms	Cellular Component: membrane (GO:0016020);; Biological Process: vesicle-mediated transport (GO:0016192);; Molecular Function: nucleoside-triphosphatase activity (GO:0017111);; Molecular Function: purine ribonucleoside binding (GO:0032550);; Cellular Component: intracellular part (GO:0044424);;	K12608|1.36013e-142|ath:AT1G03905|ABCI19; P-loop containing nucleoside triphosphate hydrolases superfamily protein	RNA degradation (ko03018)	[RK]	General function prediction only;; Transcription	--	sp|Q3EDJ0|AB19I_ARATH ABC transporter I family member 19 OS=Arabidopsis thaliana OX=3702 GN=ABCI19 PE=2 SV=1	K	Transcription	P-loop containing nucleoside triphosphate hydrolases superfamily protein [Arabidopsis thaliana]
AT1G12740	400	361	1514	1664	5.032208	3.608721	13.242237	11.164316	4.54E-14	9.12E-13	1.353085403	up	[QV]	Secondary metabolites biosynthesis, transport and catabolism;; Defense mechanisms	--	--	--	[QI]	Secondary metabolites biosynthesis, transport and catabolism;; Lipid transport and metabolism	Cytochrome P450;; Cytochrome P450	sp|Q7XU38|C87A3_ORYSJ Cytochrome P450 87A3 OS=Oryza sativa subsp. japonica OX=39947 GN=CYP87A3 PE=2 SV=3	IQ	Lipid transport and metabolism;; Secondary metabolites biosynthesis, transport and catabolism	cytochrome P450, family 87, subfamily A, polypeptide 2 [Arabidopsis thaliana]
AT5G36130	34	38	169	124	1.137347	1.019892	3.956149	2.22141	0.000938462	0.004146977	1.350111954	up	[QV]	Secondary metabolites biosynthesis, transport and catabolism;; Defense mechanisms	Molecular Function: oxidoreductase activity (GO:0016491);; Cellular Component: intrinsic component of membrane (GO:0031224);; Biological Process: single-organism metabolic process (GO:0044710);; Molecular Function: tetrapyrrole binding (GO:0046906);; Molecular Function: transition metal ion binding (GO:0046914);;	--	--	[QI]	Secondary metabolites biosynthesis, transport and catabolism;; Lipid transport and metabolism	Cytochrome P450	sp|A0A140JWM8|C7162_ARATH Cytochrome P450 716A2 OS=Arabidopsis thaliana OX=3702 GN=CYP716A2 PE=2 SV=1	Q	Secondary metabolites biosynthesis, transport and catabolism	RecName: Full=Cytochrome P450 716A2
AT5G17040	77	122	403	407	1.168946	1.483782	4.28879	3.383106	2.96E-07	2.74E-06	1.348063172	up	[G]	Carbohydrate transport and metabolism	--	--	--	[GC]	Carbohydrate transport and metabolism;; Energy production and conversion	UDP-glucoronosyl and UDP-glucosyl transferase	sp|Q9LFJ9|U78D4_ARATH UDP-glycosyltransferase 78D4 OS=Arabidopsis thaliana OX=3702 GN=UGT78D4 PE=2 SV=2	CG	Energy production and conversion;; Carbohydrate transport and metabolism	UDP-Glycosyltransferase superfamily protein [Arabidopsis thaliana]
AT3G13380	542	755	2261	3100	2.98132	3.314321	8.656912	9.105328	1.12E-17	2.99E-16	1.347923974	up	[K]	Transcription	Molecular Function: protein tyrosine kinase activity (GO:0004713);; Biological Process: cellular protein modification process (GO:0006464);; Biological Process: phosphate-containing compound metabolic process (GO:0006796);; Molecular Function: lipid binding (GO:0008289);; Cellular Component: intrinsic component of membrane (GO:0031224);; Molecular Function: purine ribonucleoside binding (GO:00325…	--	--	--	--	Leucine rich repeat;; Protein kinase domain;; Protein tyrosine and serine/threonine kinase;; Leucine Rich repeats (2 copies);; Leucine Rich Repeat;; Leucine rich repeat N-terminal domain	sp|Q9LJF3|BRL3_ARATH Receptor-like protein kinase BRI1-like 3 OS=Arabidopsis thaliana OX=3702 GN=BRL3 PE=1 SV=1	T	Signal transduction mechanisms	BRI1-like 3 [Arabidopsis thaliana]
AT5G14570	796	1057	3419	4210	10.327268	10.941125	30.845772	29.140211	6.03E-22	2.14E-20	1.346251819	up	[P]	Inorganic ion transport and metabolism	Cellular Component: plant-type vacuole (GO:0000325);; Molecular Function: inorganic anion transmembrane transporter activity (GO:0015103);; Biological Process: inorganic anion transport (GO:0015698);; Cellular Component: intrinsic component of membrane (GO:0031224);; Biological Process: nitrate metabolic process (GO:0042126);;	K02575|0|ath:AT5G14570|NRT2.7; high affinity nitrate transporter 2.7	Nitrogen metabolism (ko00910)	--	--	Major Facilitator Superfamily	sp|Q9LYK2|NRT27_ARATH High affinity nitrate transporter 2.7 OS=Arabidopsis thaliana OX=3702 GN=NRT2.7 PE=2 SV=1	P	Inorganic ion transport and metabolism	high affinity nitrate transporter 2.7 [Arabidopsis thaliana]
AT1G13930	9286	14797	40629	58378	253.08493	321.718048	769.826233	848.460754	1.40E-17	3.70E-16	1.346230084	up	--	--	Biological Process: response to osmotic stress (GO:0006970);; Cellular Component: plastid envelope (GO:0009526);; Cellular Component: plastid stroma (GO:0009532);; Biological Process: response to hormone (GO:0009725);; Biological Process: response to metal ion (GO:0010038);; Cellular Component: membrane (GO:0016020);;	--	--	--	--	--	sp|Q9ZQ80|NDRP1_ARATH Nodulin-related protein 1 OS=Arabidopsis thaliana OX=3702 GN=NRP1 PE=1 SV=1	207		oleosin-B3-like protein [Arabidopsis thaliana]
AT1G14680	35	37	131	168	0.717188	0.593691	1.857783	1.833185	0.000430329	0.002078347	1.345685259	up	--	--	Cellular Component: cytoplasm (GO:0005737);;	--	--	--	--	--	--	535		early endosome antigen [Arabidopsis thaliana]
AT4G26130	1184	1754	5284	6772	18.899494	22.333223	58.633453	57.636311	5.17E-20	1.63E-18	1.345573843	up	--	--	Cellular Component: intrinsic component of membrane (GO:0031224);;	--	--	--	--	Cotton fibre expressed protein;; Domain of unknown function (DUF4408)	sp|F4K956|A70_ARATH Pathogen-associated molecular patterns-induced protein A70 OS=Arabidopsis thaliana OX=3702 GN=A70 PE=1 SV=1	S	Function unknown	cDNA-5-encoded protein, partial [Arabidopsis thaliana]
AT2G44800	30	69	181	220	0.577105	1.083467	2.482052	2.319148	0.000250717	0.001291649	1.345414186	up	[Q]	Secondary metabolites biosynthesis, transport and catabolism	Biological Process: response to hypoxia (GO:0001666);; Molecular Function: oxidoreductase activity, acting on paired donors, with incorporation or reduction of molecular oxygen (GO:0016705);; Molecular Function: cation binding (GO:0043169);; Biological Process: single-organism metabolic process (GO:0044710);;	--	--	[QR]	Secondary metabolites biosynthesis, transport and catabolism;; General function prediction only	non-haem dioxygenase in morphine synthesis N-terminal;; 2OG-Fe(II) oxygenase superfamily	sp|Q7XR84|FL3H3_ORYSJ Flavanone 3-dioxygenase 3 OS=Oryza sativa subsp. japonica OX=39947 GN=F3H-3 PE=1 SV=1	Q	Secondary metabolites biosynthesis, transport and catabolism	2-oxoglutarate (2OG) and Fe(II)-dependent oxygenase superfamily protein [Arabidopsis thaliana]
AT5G63790	3145	4268	13028	17553	59.449979	64.375026	171.237975	176.929396	8.88E-24	3.46E-22	1.345323214	up	--	--	Molecular Function: regulatory region DNA binding (GO:0000975);; Molecular Function: nucleic acid binding transcription factor activity (GO:0001071);; Biological Process: transcription, DNA-templated (GO:0006351);; Biological Process: response to stress (GO:0006950);; Cellular Component: plastid (GO:0009536);; Biological Process: glycosinolate metabolic process (GO:0019757);; Biological Process: …	--	--	--	--	No apical meristem (NAM) protein	sp|Q8H115|NA102_ARATH NAC domain-containing protein 102 OS=Arabidopsis thaliana OX=3702 GN=NAC102 PE=1 SV=1	K	Transcription	NAC domain containing protein 102 [Arabidopsis thaliana]
AT5G25810	91	183	512	598	1.659045	2.667382	6.519419	5.840277	1.65E-07	1.58E-06	1.344817641	up	--	--	Molecular Function: nucleic acid binding transcription factor activity (GO:0001071);; Molecular Function: nucleic acid binding (GO:0003676);; Biological Process: transcription, DNA-templated (GO:0006351);; Biological Process: cell growth (GO:0016049);; Cellular Component: intracellular membrane-bounded organelle (GO:0043231);;	K09286|3.93841e-122|ath:AT5G25810|tny; Integrase-type DNA-binding superfamily protein	--	--	--	AP2 domain	sp|Q39127|TINY_ARATH Ethylene-responsive transcription factor TINY OS=Arabidopsis thaliana OX=3702 GN=TINY PE=2 SV=1	K	Transcription	Integrase-type DNA-binding superfamily protein [Arabidopsis thaliana]
AT4G15160	363	267	1454	1146	8.169029	4.792743	22.798311	13.783514	2.27E-08	2.46E-07	1.344310458	up	--	--	Cellular Component: proteasome complex (GO:0000502);; Molecular Function: endopeptidase activity (GO:0004175);; Molecular Function: binding (GO:0005488);; Biological Process: proteolysis (GO:0006508);;	--	--	--	--	Hydrophobic seed protein	sp|Q00451|PRF1_SOLLC 36.4 kDa proline-rich protein OS=Solanum lycopersicum OX=4081 GN=TPRP-F1 PE=2 SV=1	S	Function unknown	Bifunctional inhibitor/lipid-transfer protein/seed storage 2S albumin superfamily protein [Arabidopsis thaliana]
AT1G19050	305	601	1498	2190	8.041678	12.648804	27.46365	30.806532	3.95E-10	5.28E-09	1.340812316	up	[T]	Signal transduction mechanisms	Molecular Function: binding (GO:0005488);; Biological Process: transcription, DNA-templated (GO:0006351);; Biological Process: hormone-mediated signaling pathway (GO:0009755);; Biological Process: response to organonitrogen compound (GO:0010243);; Biological Process: intracellular signal transduction (GO:0035556);; Cellular Component: intracellular membrane-bounded organelle (GO:0043231);; Biolog…	K14492|1.10192e-127|ath:AT1G19050|ARR7; response regulator 7	Plant hormone signal transduction (ko04075)	[K]	Transcription	Response regulator receiver domain	sp|Q9ZWS7|ARR7_ARATH Two-component response regulator ARR7 OS=Arabidopsis thaliana OX=3702 GN=ARR7 PE=1 SV=1	K	Transcription	ARR7 [Arabidopsis thaliana]
AT1G14720	1785	2390	7114	10092	29.778912	31.81428	82.535622	89.808655	3.27E-21	1.11E-19	1.339802331	up	[G]	Carbohydrate transport and metabolism	Cellular Component: extracellular region (GO:0005576);; Biological Process: cellular glucan metabolic process (GO:0006073);; Molecular Function: transferase activity, transferring hexosyl groups (GO:0016758);; Molecular Function: hydrolase activity, acting on glycosyl bonds (GO:0016798);; Cellular Component: external encapsulating structure (GO:0030312);; Cellular Component: intrinsic component o…	K08235|0|ath:AT1G14720|XTH28; xyloglucan endotransglucosylase/hydrolase 28	--	--	--	Glycosyl hydrolases family 16;; Xyloglucan endo-transglycosylase (XET) C-terminus	sp|Q38909|XTH28_ARATH Probable xyloglucan endotransglucosylase/hydrolase protein 28 OS=Arabidopsis thaliana OX=3702 GN=XTH28 PE=2 SV=1	G	Carbohydrate transport and metabolism	xyloglucan endotransglucosylase/hydrolase 28 [Arabidopsis thaliana]
AT1G29670	2606	3588	10466	15032	48.542731	53.323076	135.552856	149.404196	8.35E-21	2.76E-19	1.339159425	up	[IR]	Lipid transport and metabolism;; General function prediction only	Cellular Component: extracellular region (GO:0005576);; Biological Process: lipid metabolic process (GO:0006629);; Cellular Component: chloroplast (GO:0009507);; Molecular Function: hydrolase activity, acting on ester bonds (GO:0016788);; Cellular Component: external encapsulating structure (GO:0030312);;	--	--	--	--	GDSL-like Lipase/Acylhydrolase	sp|Q9C7N4|GDL15_ARATH GDSL esterase/lipase At1g29670 OS=Arabidopsis thaliana OX=3702 GN=At1g29670 PE=2 SV=1	L	Replication, recombination and repair	GDSL-like Lipase/Acylhydrolase superfamily protein [Arabidopsis thaliana]
AT5G17540	29	54	162	173	0.46838	0.709124	1.855065	1.517817	0.000378964	0.001857829	1.338297963	up	--	--	Molecular Function: transferase activity, transferring acyl groups (GO:0016746);;	K19861|0|ath:AT5G17540|HXXXD-type acyl-transferase family protein	--	--	--	Transferase family	sp|Q9SRQ2|CHAT_ARATH (Z)-3-hexen-1-ol acetyltransferase OS=Arabidopsis thaliana OX=3702 GN=CHAT PE=1 SV=1	S	Function unknown	unnamed protein product [Arabidopsis thaliana]
AT5G19560	96	55	294	337	1.067267	0.481045	2.315292	2.058436	4.45E-05	0.000275875	1.331756185	up	--	--	Molecular Function: Ras guanyl-nucleotide exchange factor activity (GO:0005088);; Biological Process: regulation of GTPase activity (GO:0043087);;	--	--	--	--	PRONE (Plant-specific Rop nucleotide exchanger)	sp|Q1KS66|ROGFA_ARATH Rop guanine nucleotide exchange factor 10 OS=Arabidopsis thaliana OX=3702 GN=ROPGEF10 PE=2 SV=1	J	Translation, ribosomal structure and biogenesis	ROP uanine nucleotide exchange factor 10 [Arabidopsis thaliana]
AT1G72490	175	217	782	808	2.607469	2.54127	8.005014	6.273302	2.67E-11	4.07E-10	1.330966964	up	--	--	--	--	--	--	--	--	--	534		hypothetical protein AT1G72490 [Arabidopsis thaliana]
AT5G43520	26	94	231	240	0.590305	1.712368	3.695346	2.949552	0.000956488	0.004207598	1.330189687	up	--	--	--	--	--	--	--	C1 domain;; Phorbol esters/diacylglycerol binding domain (C1 domain)	--	S	Function unknown	Cysteine/Histidine-rich C1 domain family protein [Arabidopsis thaliana]
AT1G77850	344	385	1317	1666	3.489173	3.086302	9.126536	8.751109	6.58E-16	1.53E-14	1.326707516	up	--	--	Molecular Function: transcription regulatory region sequence-specific DNA binding (GO:0000976);; Molecular Function: nucleic acid binding transcription factor activity (GO:0001071);; Biological Process: transcription, DNA-templated (GO:0006351);; Biological Process: pollen development (GO:0009555);; Biological Process: hormone-mediated signaling pathway (GO:0009755);; Cellular Component: intracel…	--	--	--	--	Auxin response factor;; B3 DNA binding domain	sp|Q84WU6|ARFQ_ARATH Auxin response factor 17 OS=Arabidopsis thaliana OX=3702 GN=ARF17 PE=2 SV=1	K	Transcription	auxin response factor 17 [Arabidopsis thaliana]
AT5G04340	727	1447	3554	5190	13.849149	22.003948	47.10265	52.765221	6.44E-11	9.43E-10	1.325532149	up	--	--	Biological Process: transcription, DNA-templated (GO:0006351);; Cellular Component: intracellular membrane-bounded organelle (GO:0043231);; Molecular Function: transcription regulatory region DNA binding (GO:0044212);; Molecular Function: transition metal ion binding (GO:0046914);; Biological Process: root development (GO:0048364);; Biological Process: divalent inorganic anion homeostasis (GO:007…	--	--	[R]	General function prediction only	C2H2-type zinc finger;; C2H2-type zinc finger	sp|O22533|ZAT6_ARATH Zinc finger protein ZAT6 OS=Arabidopsis thaliana OX=3702 GN=ZAT6 PE=2 SV=1	S	Function unknown	6 [Arabidopsis thaliana]
AT1G10090	1037	1399	4094	5847	8.86228	9.541409	24.332876	26.661819	4.56E-19	1.35E-17	1.325520154	up	--	--	Biological Process: transport (GO:0006810);; Cellular Component: intrinsic component of membrane (GO:0031224);;	K21989|0|ath:AT1G10090|Early-responsive to dehydration stress protein (ERD4)	--	[R]	General function prediction only	Calcium-dependent channel, 7TM region, putative phosphate;; Late exocytosis, associated with Golgi transport;; Cytosolic domain of 10TM putative phosphate transporter	sp|Q94A87|CSCL9_ARATH CSC1-like protein At1g10090 OS=Arabidopsis thaliana OX=3702 GN=At1g10090 PE=1 SV=1	S	Function unknown	Early-responsive to dehydration stress protein (ERD4) [Arabidopsis thaliana]
AT3G05690	168	213	757	781	2.552898	2.583205	8.002869	6.191614	5.60E-11	8.26E-10	1.325180868	up	--	--	Molecular Function: nucleic acid binding transcription factor activity (GO:0001071);; Biological Process: transcription, DNA-templated (GO:0006351);; Biological Process: fertilization (GO:0009566);; Cellular Component: RNA polymerase II transcription factor complex (GO:0090575);;	K08064|0|ath:AT3G05690|NF-YA2; nuclear factor Y, subunit A2	--	[K]	Transcription	CCAAT-binding transcription factor (CBF-B/NF-YA) subunit B	sp|Q9M9X4|NFYA2_ARATH Nuclear transcription factor Y subunit A-2 OS=Arabidopsis thaliana OX=3702 GN=NFYA2 PE=2 SV=1	K	Transcription	nuclear factor Y, subunit A2 [Arabidopsis thaliana]
AT2G34650	223	315	944	1241	2.644508	2.97418	7.78047	7.846424	8.58E-13	1.51E-11	1.325111684	up	[U]	Intracellular trafficking, secretion, and vesicular transport	Biological Process: cell morphogenesis involved in differentiation (GO:0000904);; Molecular Function: protein kinase activity (GO:0004672);; Cellular Component: cytoplasm (GO:0005737);; Biological Process: cellular protein modification process (GO:0006464);; Biological Process: phosphate-containing compound metabolic process (GO:0006796);; Biological Process: gravitropism (GO:0009630);; Biologica…	--	--	[R]	General function prediction only	Protein kinase domain;; Protein tyrosine and serine/threonine kinase	sp|O64682|PID_ARATH Protein kinase PINOID OS=Arabidopsis thaliana OX=3702 GN=PID PE=1 SV=1	T	Signal transduction mechanisms	Protein kinase superfamily protein [Arabidopsis thaliana]
AT5G20480	148	185	615	736	0.866613	0.848323	2.523772	2.317957	1.23E-10	1.75E-09	1.322992999	up	[K]	Transcription	Biological Process: activation of innate immune response (GO:0002218);; Molecular Function: protein kinase activity (GO:0004672);; Biological Process: cellular protein modification process (GO:0006464);; Biological Process: phosphate-containing compound metabolic process (GO:0006796);; Biological Process: enzyme linked receptor protein signaling pathway (GO:0007167);; Biological Process: response…	K13428|0|ath:AT5G20480|EFR; EF-TU receptor	Plant-pathogen interaction (ko04626)	--	--	Protein kinase domain;; Leucine rich repeat;; Protein tyrosine and serine/threonine kinase;; Leucine Rich repeats (2 copies);; Leucine Rich Repeat;; Leucine rich repeat N-terminal domain	sp|C0LGT6|EFR_ARATH LRR receptor-like serine/threonine-protein kinase EFR OS=Arabidopsis thaliana OX=3702 GN=EFR PE=1 SV=1	T	Signal transduction mechanisms	EF-TU receptor [Arabidopsis thaliana]
AT4G16750	162	330	839	1131	3.320882	5.426663	12.018257	12.428377	1.33E-08	1.48E-07	1.322056031	up	--	--	Biological Process: phosphorelay signal transduction system (GO:0000160);; Molecular Function: nucleic acid binding transcription factor activity (GO:0001071);; Molecular Function: nucleic acid binding (GO:0003676);; Biological Process: transcription, DNA-templated (GO:0006351);; Cellular Component: intracellular membrane-bounded organelle (GO:0043231);; Biological Process: single-multicellular o…	--	--	--	--	AP2 domain	sp|Q9SUK8|ERF39_ARATH Ethylene-responsive transcription factor ERF039 OS=Arabidopsis thaliana OX=3702 GN=ERF039 PE=2 SV=1	K	Transcription	Integrase-type DNA-binding superfamily protein [Arabidopsis thaliana]
AT5G66350	90	105	345	448	0.917414	0.85041	2.522757	2.469035	1.60E-07	1.54E-06	1.318653533	up	--	--	Molecular Function: nucleic acid binding transcription factor activity (GO:0001071);; Biological Process: transcription, DNA-templated (GO:0006351);; Biological Process: gibberellic acid mediated signaling pathway (GO:0009740);; Biological Process: auxin metabolic process (GO:0009850);; Molecular Function: cation binding (GO:0043169);; Cellular Component: intracellular membrane-bounded organelle …	--	--	--	--	Domain of unknown function (DUF702)	sp|Q9XGX0|SHI_ARATH Protein SHORT INTERNODES OS=Arabidopsis thaliana OX=3702 GN=SHI PE=1 SV=1	K	Transcription	Lateral root primordium (LRP) protein-like protein [Arabidopsis thaliana]
AT5G01050	62	41	201	221	0.776677	0.407433	1.773738	1.496285	0.000203018	0.001067322	1.313896723	up	[DPM]	Cell cycle control, cell division, chromosome partitioning;; Inorganic ion transport and metabolism;; Cell wall/membrane/envelope biogenesis	Biological Process: developmental process involved in reproduction (GO:0003006);; Cellular Component: extracellular region (GO:0005576);; Biological Process: lignin metabolic process (GO:0009808);; Biological Process: response to metal ion (GO:0010038);; Molecular Function: oxidoreductase activity, acting on diphenols and related substances as donors, oxygen as acceptor (GO:0016682);; Molecular F…	K05909|0|ath:AT5G01050|Laccase/Diphenol oxidase family protein	--	[Q]	Secondary metabolites biosynthesis, transport and catabolism	Multicopper oxidase;; Multicopper oxidase;; Multicopper oxidase	sp|Q9LFD1|LAC9_ARATH Laccase-9 OS=Arabidopsis thaliana OX=3702 GN=LAC9 PE=2 SV=1	Q	Secondary metabolites biosynthesis, transport and catabolism	unnamed protein product [Arabidopsis thaliana]
AT2G15560	785	962	2868	4240	8.859153	8.658538	22.466883	25.531925	1.34E-17	3.54E-16	1.313641344	up	--	--	Biological Process: response to stress (GO:0006950);; Biological Process: gene expression (GO:0010467);; Cellular Component: microbody (GO:0042579);;	--	--	--	--	NYN domain;; OST-HTH/LOTUS domain	sp|B2GUN4|MARF1_XENTR Meiosis regulator and mRNA stability factor 1 OS=Xenopus tropicalis OX=8364 GN=marf1 PE=2 SV=1	S	Function unknown	Putative endonuclease or glycosyl hydrolase [Arabidopsis thaliana]
AT5G56970	41	29	123	165	0.591236	0.331369	1.289344	1.295737	0.001218838	0.005218325	1.312463362	up	[C]	Energy production and conversion	Molecular Function: nucleotide binding (GO:0000166);; Biological Process: cytokinin metabolic process (GO:0009690);; Molecular Function: oxidoreductase activity, acting on the CH-NH2 group of donors, oxygen as acceptor (GO:0016641);; Molecular Function: oxidoreductase activity, acting on the CH-NH group of donors (GO:0016645);; Cellular Component: intrinsic component of membrane (GO:0031224);; Ce…	K00279|0|ath:AT5G56970|CKX3; cytokinin oxidase 3	Zeatin biosynthesis (ko00908)	[C]	Energy production and conversion	Cytokinin dehydrogenase 1, FAD and cytokinin binding;; FAD binding domain	sp|Q9LTS3|CKX3_ARATH Cytokinin dehydrogenase 3 OS=Arabidopsis thaliana OX=3702 GN=CKX3 PE=1 SV=1	C	Energy production and conversion	cytokinin oxidase 3 [Arabidopsis thaliana]
AT3G51230	76	107	381	345	1.644099	1.850837	5.747909	3.995588	1.72E-06	1.41E-05	1.31210589	up	--	--	Cellular Component: intracellular membrane-bounded organelle (GO:0043231);;	--	--	--	--	--	--	S	Function unknown	chalcone-flavanone isomerase family protein [Arabidopsis thaliana]
AT2G28490	30	39	128	149	0.414045	0.433339	1.234676	1.106649	0.000829974	0.003726584	1.310691847	up	--	--	Cellular Component: cell-cell junction (GO:0005911);;	--	--	--	--	Cupin;; Cupin domain	sp|Q9SK09|VCL22_ARATH Vicilin-like seed storage protein At2g28490 OS=Arabidopsis thaliana OX=3702 GN=At2g28490 PE=2 SV=1	S	Function unknown	RmlC-like cupins superfamily protein [Arabidopsis thaliana]
AT1G02920	711	1364	3547	4690	14.579218	22.320057	50.585915	51.300205	8.61E-12	1.38E-10	1.310486829	up	[O]	Posttranslational modification, protein turnover, chaperones	--	K00799|1.32016e-136|ath:AT1G02920|GSTF7; glutathione S-transferase 7	Glutathione metabolism (ko00480)	[O]	Posttranslational modification, protein turnover, chaperones	Glutathione S-transferase, N-terminal domain;; Glutathione S-transferase, C-terminal domain;; Glutathione S-transferase, N-terminal domain;; Glutathione S-transferase, N-terminal domain;; Glutathione S-transferase, C-terminal domain;; Glutathione S-transferase, C-terminal domain	sp|Q9SRY5|GSTF7_ARATH Glutathione S-transferase F7 OS=Arabidopsis thaliana OX=3702 GN=GSTF7 PE=2 SV=3	O	Posttranslational modification, protein turnover, chaperones	glutathione S-transferase 7 [Arabidopsis thaliana]
AT3G52180	430	526	1528	2357	6.215577	6.10455	15.113508	18.075473	4.37E-14	8.80E-13	1.309385212	up	--	--	Molecular Function: pattern binding (GO:0001871);; Molecular Function: phosphoprotein phosphatase activity (GO:0004721);; Biological Process: starch metabolic process (GO:0005982);; Biological Process: cellular protein modification process (GO:0006464);; Biological Process: phosphate-containing compound metabolic process (GO:0006796);; Cellular Component: plastid stroma (GO:0009532);; Biological …	--	--	[V]	Defense mechanisms	Dual specificity phosphatase, catalytic domain	sp|Q9FEB5|DSP4_ARATH Phosphoglucan phosphatase DSP4, chloroplastic OS=Arabidopsis thaliana OX=3702 GN=DSP4 PE=1 SV=1	GV	Carbohydrate transport and metabolism;; Defense mechanisms	dual specificity protein phosphatase (DsPTP1) family protein [Arabidopsis thaliana]
AT1G01300	1188	1388	4640	5734	14.334728	13.356194	38.925327	36.899067	1.20E-23	4.65E-22	1.307058149	up	--	--	Molecular Function: endopeptidase activity (GO:0004175);; Cellular Component: cell wall (GO:0005618);; Biological Process: response to abiotic stimulus (GO:0009628);; Biological Process: protein metabolic process (GO:0019538);;	K22683|0|ath:AT1G01300|Eukaryotic aspartyl protease family protein	--	[O]	Posttranslational modification, protein turnover, chaperones	Xylanase inhibitor N-terminal;; Xylanase inhibitor C-terminal;; Eukaryotic aspartyl protease	sp|Q9LNJ3|APF2_ARATH Aspartyl protease family protein 2 OS=Arabidopsis thaliana OX=3702 GN=APF2 PE=2 SV=1	O	Posttranslational modification, protein turnover, chaperones	Eukaryotic aspartyl protease family protein [Arabidopsis thaliana]
AT3G04060	385	449	1359	2025	6.266296	5.83072	15.398408	17.600693	4.22E-14	8.52E-13	1.306757034	up	--	--	Molecular Function: regulatory region nucleic acid binding (GO:0001067);; Molecular Function: nucleic acid binding transcription factor activity (GO:0001071);; Biological Process: transcription, DNA-templated (GO:0006351);; Biological Process: leaf senescence (GO:0010150);; Biological Process: regulation of chlorophyll catabolic process (GO:0010271);; Cellular Component: intracellular membrane-bo…	--	--	--	--	No apical meristem (NAM) protein	sp|Q9SQQ6|NAC46_ARATH NAC domain-containing protein 46 OS=Arabidopsis thaliana OX=3702 GN=NAC046 PE=1 SV=1	K	Transcription	NAC domain containing protein 46 [Arabidopsis thaliana]
AT3G58570	727	767	2778	3246	6.843113	5.76009	18.193998	16.307093	1.68E-19	5.14E-18	1.306734888	up	[L]	Replication, recombination and repair	Cellular Component: plastid (GO:0009536);; Molecular Function: purine ribonucleoside binding (GO:0032550);; Molecular Function: ATPase activity, coupled (GO:0042623);; Molecular Function: RNA binding (GO:0044822);;	K11594|0|ath:AT3G58570|P-loop containing nucleoside triphosphate hydrolases superfamily protein	--	[A]	RNA processing and modification	DEAD/DEAH box helicase;; Helicase conserved C-terminal domain	sp|Q9M2F9|RH52_ARATH DEAD-box ATP-dependent RNA helicase 52 OS=Arabidopsis thaliana OX=3702 GN=RH52 PE=1 SV=1	A	RNA processing and modification	P-loop containing nucleoside triphosphate hydrolases superfamily protein [Arabidopsis thaliana]
AT3G53530	190	275	803	1060	4.351616	5.11462	12.777057	12.946688	2.04E-11	3.16E-10	1.306332734	up	--	--	--	--	--	[P]	Inorganic ion transport and metabolism	Heavy-metal-associated domain	sp|Q8RXH8|NAKR3_ARATH Protein SODIUM POTASSIUM ROOT DEFECTIVE 3 OS=Arabidopsis thaliana OX=3702 GN=NAKR3 PE=2 SV=1	P	Inorganic ion transport and metabolism	Chloroplast-targeted copper chaperone protein [Arabidopsis thaliana]
AT1G63670	538	712	2053	2988	4.963693	5.305507	13.292605	14.879546	6.08E-16	1.42E-14	1.306040469	up	--	--	Cellular Component: intracellular membrane-bounded organelle (GO:0043231);;	--	--	--	--	Protein of unknown function (DUF3741);; Domain of unknown function (DUF4378)	--	S	Function unknown	hypothetical protein (DUF3741) [Arabidopsis thaliana]
AT3G25717	332	459	1308	1874	14.472696	15.980085	39.682941	43.61972	9.74E-14	1.88E-12	1.305525703	up	--	--	Cellular Component: intracellular membrane-bounded organelle (GO:0043231);; Biological Process: single-organism developmental process (GO:0044767);;	--	--	--	--	--	--	S	Function unknown	unnamed protein product [Arabidopsis thaliana]
AT1G53100	54	81	258	278	0.847595	0.995849	2.884891	2.385433	1.28E-05	8.94E-05	1.305444441	up	--	--	Molecular Function: UDP-glycosyltransferase activity (GO:0008194);; Cellular Component: intrinsic component of membrane (GO:0031224);; Biological Process: single-organism biosynthetic process (GO:0044711);;	--	--	[G]	Carbohydrate transport and metabolism	Core-2/I-Branching enzyme	sp|Q9LFQ0|GT14B_ARATH Beta-glucuronosyltransferase GlcAT14B OS=Arabidopsis thaliana OX=3702 GN=GLCAT14B PE=2 SV=1	G	Carbohydrate transport and metabolism	Core-2/I-branching beta-1,6-N-acetylglucosaminyltransferase family protein [Arabidopsis thaliana]
AT3G23630	23	42	110	149	0.355322	0.526426	1.207965	1.257692	0.001820286	0.007387017	1.305329862	up	[J]	Translation, ribosomal structure and biogenesis	Biological Process: cell morphogenesis involved in differentiation (GO:0000904);; Biological Process: tRNA processing (GO:0008033);; Cellular Component: plastid (GO:0009536);; Biological Process: cytokinin metabolic process (GO:0009690);; Molecular Function: transferase activity, transferring alkyl or aryl (other than methyl) groups (GO:0016765);;	K10760|0|ath:AT3G23630|IPT7; isopentenyltransferase 7	Zeatin biosynthesis (ko00908)	[J]	Translation, ribosomal structure and biogenesis	IPP transferase;; Isopentenyl transferase	sp|Q94ID1|IPT7_ARATH Adenylate isopentenyltransferase 7, mitochondrial OS=Arabidopsis thaliana OX=3702 GN=IPT7 PE=2 SV=2	J	Translation, ribosomal structure and biogenesis	isopentenyltransferase 7 [Arabidopsis thaliana]
AT4G16860	3180	4058	12031	17118	21.610306	22.048132	56.53715	61.617643	7.45E-22	2.62E-20	1.303535247	up	[K]	Transcription	Biological Process: cell communication (GO:0007154);; Molecular Function: protein domain specific binding (GO:0019904);; Molecular Function: purine ribonucleoside binding (GO:0032550);; Biological Process: defense response to fungus (GO:0050832);;	--	--	--	--	TIR domain;; Leucine Rich Repeat;; NB-ARC domain;; Leucine Rich repeats (2 copies);; TIR domain;; Leucine rich repeat;; AAA domain;; Leucine Rich Repeat	sp|F4JNA9|RPP4_ARATH Disease resistance protein RPP4 OS=Arabidopsis thaliana OX=3702 GN=RPP4 PE=1 SV=1	S	Function unknown	Disease resistance protein (TIR-NBS-LRR class) family [Arabidopsis thaliana]
AT2G29480	78	112	350	406	2.032222	2.334221	6.363277	5.665013	4.58E-07	4.14E-06	1.30267995	up	[O]	Posttranslational modification, protein turnover, chaperones	Cellular Component: cytoplasm (GO:0005737);; Biological Process: toxin metabolic process (GO:0009404);; Molecular Function: transferase activity, transferring alkyl or aryl (other than methyl) groups (GO:0016765);; Biological Process: response to chemical (GO:0042221);;	K00799|7.53611e-161|ath:AT2G29480|GSTU2; glutathione S-transferase tau 2	Glutathione metabolism (ko00480)	[O]	Posttranslational modification, protein turnover, chaperones	Glutathione S-transferase, N-terminal domain;; Glutathione S-transferase, N-terminal domain;; Glutathione S-transferase, N-terminal domain;; Glutathione S-transferase, C-terminal domain;; Glutathione S-transferase, C-terminal domain	sp|Q9ZW29|GSTU2_ARATH Glutathione S-transferase U2 OS=Arabidopsis thaliana OX=3702 GN=GSTU2 PE=2 SV=1	O	Posttranslational modification, protein turnover, chaperones	glutathione S-transferase tau 2 [Arabidopsis thaliana]
AT2G36410	1604	2389	6581	9385	29.017172	33.976351	80.364973	87.635846	2.28E-17	5.95E-16	1.302158771	up	--	--	Cellular Component: membrane (GO:0016020);;	--	--	--	--	Transcriptional activator	--	S	Function unknown	transcriptional activator (DUF662) [Arabidopsis thaliana]
AT5G52860	112	139	466	535	1.302563	1.297693	3.783762	3.333498	1.24E-08	1.39E-07	1.300254401	up	[T]	Signal transduction mechanisms	Biological Process: transport (GO:0006810);; Molecular Function: nucleoside-triphosphatase activity (GO:0017111);; Cellular Component: intrinsic component of membrane (GO:0031224);; Molecular Function: purine ribonucleoside binding (GO:0032550);;	--	--	[Q]	Secondary metabolites biosynthesis, transport and catabolism	ABC-2 type transporter;; ABC transporter;; ABC-2 type transporter	sp|Q9FLX5|AB8G_ARATH ABC transporter G family member 8 OS=Arabidopsis thaliana OX=3702 GN=ABCG8 PE=2 SV=1	Q	Secondary metabolites biosynthesis, transport and catabolism	ABC-2 type transporter family protein [Arabidopsis thaliana]
AT2G37710	945	1314	4034	4926	9.184481	10.190959	27.278671	25.551083	3.86E-20	1.23E-18	1.295665421	up	[T]	Signal transduction mechanisms	Molecular Function: protein kinase activity (GO:0004672);; Biological Process: cellular protein modification process (GO:0006464);; Biological Process: phosphate-containing compound metabolic process (GO:0006796);; Biological Process: enzyme linked receptor protein signaling pathway (GO:0007167);; Cellular Component: intrinsic component of membrane (GO:0031224);; Molecular Function: purine ribonu…	--	--	--	--	Legume lectin domain;; Protein kinase domain;; Protein tyrosine and serine/threonine kinase	sp|O80939|LRK41_ARATH L-type lectin-domain containing receptor kinase IV.1 OS=Arabidopsis thaliana OX=3702 GN=LECRK41 PE=2 SV=1	T	Signal transduction mechanisms	receptor lectin kinase [Arabidopsis thaliana]
AT5G43740	483	746	2022	2864	3.664311	4.511332	10.878107	11.789604	6.01E-14	1.19E-12	1.295525376	up	--	--	Biological Process: response to stress (GO:0006950);; Molecular Function: purine ribonucleoside binding (GO:0032550);;	--	--	[T]	Signal transduction mechanisms	NB-ARC domain;; Leucine rich repeat	sp|Q9FG90|DRL33_ARATH Probable disease resistance protein At5g43740 OS=Arabidopsis thaliana OX=3702 GN=At5g43740 PE=2 SV=1	T	Signal transduction mechanisms	Disease resistance protein (CC-NBS-LRR class) family [Arabidopsis thaliana]
AT1G62300	1526	1955	6494	7306	16.368404	16.731468	48.442581	41.804234	1.81E-23	6.95E-22	1.295507297	up	--	--	Biological Process: phosphorelay signal transduction system (GO:0000160);; Molecular Function: regulatory region DNA binding (GO:0000975);; Molecular Function: nucleic acid binding transcription factor activity (GO:0001071);; Biological Process: transcription, DNA-templated (GO:0006351);; Biological Process: cellular response to starvation (GO:0009267);; Biological Process: response to organonitr…	--	--	--	--	WRKY DNA -binding domain	sp|Q9C519|WRKY6_ARATH WRKY transcription factor 6 OS=Arabidopsis thaliana OX=3702 GN=WRKY6 PE=1 SV=1	K	Transcription	WRKY family transcription factor [Arabidopsis thaliana]
AT1G67030	453	711	2101	2488	10.146861	12.701963	32.707951	29.70573	1.05E-14	2.22E-13	1.294984411	up	--	--	Molecular Function: regulatory region DNA binding (GO:0000975);; Molecular Function: nucleic acid binding transcription factor activity (GO:0001071);; Cellular Component: cytosol (GO:0005829);; Biological Process: transcription, DNA-templated (GO:0006351);; Biological Process: gibberellin mediated signaling pathway (GO:0010476);; Biological Process: cell differentiation (GO:0030154);; Cellular Co…	--	--	--	--	--	sp|Q39265|ZFP6_ARATH Zinc finger protein 6 OS=Arabidopsis thaliana OX=3702 GN=ZFP6 PE=2 SV=1	S	Function unknown	zinc finger protein 6 [Arabidopsis thaliana]
AT2G43410	1314	1389	4967	5847	9.065068	7.512339	26.374032	22.728622	6.24E-22	2.21E-20	1.294796949	up	[J]	Translation, ribosomal structure and biogenesis	--	--	--	[R]	General function prediction only	SPOC domain;; RNA recognition motif. (a.k.a. RRM, RBD, or RNP domain);; RNA recognition motif. (a.k.a. RRM, RBD, or RNP domain)	sp|Q8LPQ9|FPA_ARATH Flowering time control protein FPA OS=Arabidopsis thaliana OX=3702 GN=FPA PE=1 SV=2	A	RNA processing and modification	FPA [Arabidopsis thaliana]
AT3G52870	1368	1776	5356	7189	18.787518	19.467705	51.154087	52.671928	2.09E-21	7.14E-20	1.29470224	up	[S]	Function unknown	Cellular Component: plastid (GO:0009536);;	--	--	--	--	--	sp|Q9LFA4|IQM3_ARATH IQ domain-containing protein IQM3 OS=Arabidopsis thaliana OX=3702 GN=IQM3 PE=2 SV=1	949		IQ calmodulin-binding motif family protein [Arabidopsis thaliana]
AT3G02990	190	266	852	946	2.434647	2.729519	7.618526	6.491607	1.95E-11	3.03E-10	1.291791233	up	--	--	Molecular Function: nucleic acid binding transcription factor activity (GO:0001071);; Molecular Function: DNA binding (GO:0003677);; Biological Process: transcription, DNA-templated (GO:0006351);; Cellular Component: intracellular membrane-bounded organelle (GO:0043231);;	K09419|0|ath:AT3G02990|HSFA1E; heat shock transcription factor A1E	--	[K]	Transcription	HSF-type DNA-binding	sp|Q9SCW5|HFA1E_ARATH Heat stress transcription factor A-1e OS=Arabidopsis thaliana OX=3702 GN=HSFA1E PE=2 SV=2	K	Transcription	heat shock transcription factor A1E [Arabidopsis thaliana]
AT2G40475	181	201	683	839	3.57978	3.180668	9.421581	8.876445	6.61E-11	9.64E-10	1.289896773	up	--	--	Cellular Component: intracellular membrane-bounded organelle (GO:0043231);;	--	--	--	--	--	--	256		hypothetical protein AT2G40475 [Arabidopsis thaliana]
AT3G22120	5692	5356	20745	23380	104.142654	78.175743	254.629326	220.638533	7.83E-20	2.46E-18	1.28749694	up	--	--	Molecular Function: binding (GO:0005488);;	--	--	--	--	Hydrophobic seed protein	sp|Q00451|PRF1_SOLLC 36.4 kDa proline-rich protein OS=Solanum lycopersicum OX=4081 GN=TPRP-F1 PE=2 SV=1	S	Function unknown	cell wall-plasma membrane linker protein [Arabidopsis thaliana]
AT2G36400	680	955	3047	3372	8.872782	9.936128	27.639015	23.460974	6.22E-18	1.69E-16	1.28729536	up	--	--	Biological Process: phosphorelay signal transduction system (GO:0000160);; Molecular Function: regulatory region DNA binding (GO:0000975);; Biological Process: nematode larval development (GO:0002119);; Cellular Component: cell-cell junction (GO:0005911);; Biological Process: transcription, DNA-templated (GO:0006351);; Biological Process: cell proliferation (GO:0008283);; Biological Process: cell…	--	--	--	--	WRC;; QLQ	sp|Q9SJR5|GRF3_ARATH Growth-regulating factor 3 OS=Arabidopsis thaliana OX=3702 GN=GRF3 PE=1 SV=1	K	Transcription	unknown protein [Arabidopsis thaliana]
AT5G61350	296	348	1107	1456	2.556037	2.399703	6.655766	6.714911	5.88E-14	1.17E-12	1.286830365	up	[T]	Signal transduction mechanisms	Cellular Component: plant-type vacuole (GO:0000325);; Molecular Function: protein kinase activity (GO:0004672);; Biological Process: cellular protein modification process (GO:0006464);; Biological Process: phosphate-containing compound metabolic process (GO:0006796);; Biological Process: calcium ion transport (GO:0006816);; Cellular Component: intrinsic component of membrane (GO:0031224);; Molecu…	--	--	[T]	Signal transduction mechanisms	Protein tyrosine and serine/threonine kinase;; Protein kinase domain;; Malectin-like domain;; Malectin domain	sp|Q9FLJ8|Y5613_ARATH Probable receptor-like protein kinase At5g61350 OS=Arabidopsis thaliana OX=3702 GN=At5g61350 PE=2 SV=1	T	Signal transduction mechanisms	Protein kinase superfamily protein [Arabidopsis thaliana]
AT5G41410	527	963	2324	3540	4.980969	7.260377	15.277803	17.851093	8.42E-11	1.21E-09	1.286352404	up	--	--	Molecular Function: nucleic acid binding transcription factor activity (GO:0001071);; Biological Process: developmental process involved in reproduction (GO:0003006);; Molecular Function: nucleic acid binding (GO:0003676);; Cellular Component: cytoplasm (GO:0005737);; Cellular Component: cell-cell junction (GO:0005911);; Biological Process: transcription, DNA-templated (GO:0006351);; Cellular Com…	--	--	[K]	Transcription	Associated with HOX;; Homeobox KN domain;; Homeodomain	sp|Q38897|BEL1_ARATH Homeobox protein BEL1 homolog OS=Arabidopsis thaliana OX=3702 GN=BEL1 PE=1 SV=2	K	Transcription	POX (plant homeobox) family protein [Arabidopsis thaliana]
AT2G23340	147	283	758	918	3.0248	4.649056	10.858904	10.098872	1.75E-08	1.92E-07	1.286151073	up	--	--	Biological Process: phosphorelay signal transduction system (GO:0000160);; Molecular Function: nucleic acid binding transcription factor activity (GO:0001071);; Molecular Function: nucleic acid binding (GO:0003676);; Biological Process: transcription, DNA-templated (GO:0006351);; Cellular Component: intracellular membrane-bounded organelle (GO:0043231);;	--	--	--	--	AP2 domain	sp|O22174|ERF08_ARATH Ethylene-responsive transcription factor ERF008 OS=Arabidopsis thaliana OX=3702 GN=ERF008 PE=2 SV=1	K	Transcription	DREB and EAR motif protein 3 [Arabidopsis thaliana]
AT5G52882	3186	3286	11264	14607	22.290047	18.337425	54.779938	54.490044	2.94E-22	1.06E-20	1.285726482	up	[MDT]	Cell wall/membrane/envelope biogenesis;; Cell cycle control, cell division, chromosome partitioning;; Signal transduction mechanisms	Cellular Component: membrane (GO:0016020);; Molecular Function: purine ribonucleoside binding (GO:0032550);;	--	--	[O]	Posttranslational modification, protein turnover, chaperones	ATPase family associated with various cellular activities (AAA);; AAA+ lid domain;; Holliday junction DNA helicase RuvB P-loop domain;; AAA domain (dynein-related subfamily)	sp|Q9P7J5|YJNA_SCHPO Uncharacterized AAA domain-containing protein C24B10.10c OS=Schizosaccharomyces pombe (strain 972 / ATCC 24843) OX=284812 GN=SPCC24B10.10c PE=3 SV=1	O	Posttranslational modification, protein turnover, chaperones	AT5G52882 [Arabidopsis thaliana]
AT3G18090	247	234	881	1037	1.421301	1.048633	3.563035	3.201442	2.45E-11	3.76E-10	1.285586905	up	[K]	Transcription	--	K16252|0|ath:AT3G18090|NRPD2B; nuclear RNA polymerase D2B	--	[K]	Transcription	RNA polymerase Rpb2, domain 6;; RNA polymerase beta subunit;; RNA polymerase Rpb2, domain 4;; RNA polymerase Rpb2, domain 3;; RNA polymerase Rpb2, domain 2;; RNA polymerase Rpb2, domain 5;; RNA polymerase Rpb2, domain 7;; RNA polymerase Rpb2, domain 6	sp|Q9LV32|RPD2B_ARATH DNA-directed RNA polymerase D subunit 2b OS=Arabidopsis thaliana OX=3702 GN=NRPD2b PE=2 SV=1	K	Transcription	nuclear RNA polymerase D2B [Arabidopsis thaliana]
AT5G46710	419	643	1636	2576	8.915712	10.701933	24.167199	29.14498	5.94E-12	9.65E-11	1.285415057	up	--	--	--	--	--	--	--	PLATZ transcription factor	--	S	Function unknown	PLATZ transcription factor family protein [Arabidopsis thaliana]
AT5G66790	165	207	670	799	1.553951	1.556466	4.402658	4.030778	1.12E-10	1.59E-09	1.284424575	up	[T]	Signal transduction mechanisms	Molecular Function: protein kinase activity (GO:0004672);; Biological Process: cellular protein modification process (GO:0006464);; Biological Process: phosphate-containing compound metabolic process (GO:0006796);; Cellular Component: intrinsic component of membrane (GO:0031224);; Molecular Function: purine ribonucleoside binding (GO:0032550);;	--	--	[T]	Signal transduction mechanisms	Protein tyrosine and serine/threonine kinase;; Protein kinase domain	sp|Q8GYF5|WAKLR_ARATH Wall-associated receptor kinase-like 21 OS=Arabidopsis thaliana OX=3702 GN=WAKL21 PE=2 SV=2	T	Signal transduction mechanisms	Protein kinase superfamily protein [Arabidopsis thaliana]
AT1G15100	553	471	1855	2241	14.764103	10.027271	34.452007	31.939747	5.94E-13	1.06E-11	1.281419631	up	--	--	Molecular Function: ubiquitin-protein transferase activity (GO:0004842);; Biological Process: ubiquitin-dependent protein catabolic process (GO:0006511);; Biological Process: response to osmotic stress (GO:0006970);; Biological Process: abscisic acid-activated signaling pathway (GO:0009738);; Biological Process: protein ubiquitination (GO:0016567);; Cellular Component: intrinsic component of memb…	K16282|8.84727e-98|ath:AT1G15100|RHA2A; RING-H2 finger A2A	--	[O]	Posttranslational modification, protein turnover, chaperones	Ring finger domain;; RING-like zinc finger;; Zinc finger, C3HC4 type (RING finger);; RING-H2 zinc finger domain;; Zinc finger, C3HC4 type (RING finger)	sp|Q9ZT50|RHA2A_ARATH E3 ubiquitin-protein ligase RHA2A OS=Arabidopsis thaliana OX=3702 GN=RHA2A PE=1 SV=1	O	Posttranslational modification, protein turnover, chaperones	RING-H2 finger A2A [Arabidopsis thaliana]
AT3G27290	65	93	279	341	0.805299	0.921424	2.417225	2.267812	4.33E-06	3.30E-05	1.279397833	up	--	--	--	--	--	--	--	--	sp|Q9LK24|FB327_ARATH F-box protein At3g27290 OS=Arabidopsis thaliana OX=3702 GN=At3g27290 PE=2 SV=1	S	Function unknown	RNI-like superfamily protein [Arabidopsis thaliana]
AT3G13225	735	822	2665	3508	5.413134	4.770137	13.740275	13.719519	8.41E-19	2.45E-17	1.278318768	up	--	--	--	--	--	--	--	WW domain	--	A	RNA processing and modification	WW domain-containing protein [Arabidopsis thaliana]
AT1G17090	123	110	415	511	2.987196	1.844578	6.370137	6.109772	1.92E-07	1.83E-06	1.276272687	up	--	--	Cellular Component: intrinsic component of membrane (GO:0031224);;	--	--	--	--	--	--	--	--	transmembrane protein [Arabidopsis thaliana]
AT3G02150	564	723	2019	3076	7.837521	8.05672	19.529964	22.792193	1.36E-14	2.86E-13	1.274878388	up	--	--	Molecular Function: nucleic acid binding transcription factor activity (GO:0001071);; Molecular Function: binding (GO:0005488);; Biological Process: transcription, DNA-templated (GO:0006351);; Biological Process: defense response (GO:0006952);; Cellular Component: plastid (GO:0009536);; Biological Process: shoot system morphogenesis (GO:0010016);; Cellular Component: membrane (GO:0016020);; Biolo…	--	--	--	--	TCP family transcription factor	sp|Q9S7W5|TCP13_ARATH Transcription factor TCP13 OS=Arabidopsis thaliana OX=3702 GN=TCP13 PE=1 SV=1	K	Transcription	plastid transcription factor 1 [Arabidopsis thaliana]
AT5G06690	439	703	1752	2732	10.285258	13.408804	28.122685	34.400387	1.41E-11	2.22E-10	1.273909893	up	--	--	--	--	--	[O]	Posttranslational modification, protein turnover, chaperones	Thioredoxin	sp|Q9FG36|TRL31_ARATH Thioredoxin-like 3-1, chloroplastic OS=Arabidopsis thaliana OX=3702 GN=WCRKC1 PE=2 SV=3	O	Posttranslational modification, protein turnover, chaperones	WCRKC thioredoxin 1 [Arabidopsis thaliana]
AT5G16040	295	299	1111	1226	4.826241	3.842042	12.67194	10.711434	1.24E-12	2.13E-11	1.273240399	up	[DZ]	Cell cycle control, cell division, chromosome partitioning;; Cytoskeleton	Cellular Component: membrane (GO:0016020);; Molecular Function: Ras GTPase binding (GO:0017016);; Cellular Component: intracellular part (GO:0044424);;	--	--	[S]	Function unknown	Regulator of chromosome condensation (RCC1) repeat;; Regulator of chromosome condensation (RCC1) repeat	sp|Q9FN03|UVR8_ARATH Ultraviolet-B receptor UVR8 OS=Arabidopsis thaliana OX=3702 GN=UVR8 PE=1 SV=1	DZ	Cell cycle control, cell division, chromosome partitioning;; Cytoskeleton	Regulator of chromosome condensation (RCC1) family protein [Arabidopsis thaliana]
AT1G09540	96	130	433	445	1.532836	1.653695	4.801832	3.783386	2.04E-07	1.94E-06	1.272779197	up	--	--	Molecular Function: nucleic acid binding transcription factor activity (GO:0001071);; Biological Process: developmental process involved in reproduction (GO:0003006);; Molecular Function: DNA binding (GO:0003677);; Biological Process: transcription, DNA-templated (GO:0006351);; Biological Process: response to hormone (GO:0009725);; Biological Process: phloem or xylem histogenesis (GO:0010087);; B…	K09422|0|ath:AT1G09540|MYB61; myb domain protein 61	--	[K]	Transcription	Myb-like DNA-binding domain;; Myb-like DNA-binding domain	sp|Q8VZQ2|MYB61_ARATH Transcription factor MYB61 OS=Arabidopsis thaliana OX=3702 GN=MYB61 PE=2 SV=1	K	Transcription	myb domain protein 61 [Arabidopsis thaliana]
AT1G64710	566	794	2346	2969	11.475367	12.998062	33.837561	31.863709	6.76E-17	1.70E-15	1.272280443	up	[R]	General function prediction only	Molecular Function: catalytic activity (GO:0003824);; Biological Process: single-organism metabolic process (GO:0044710);; Molecular Function: transition metal ion binding (GO:0046914);;	K00001|0|ath:AT1G64710|GroES-like zinc-binding alcohol dehydrogenase family protein	Glycolysis / Gluconeogenesis (ko00010);; Fatty acid degradation (ko00071);; Tyrosine metabolism (ko00350);; Pyruvate metabolism (ko00620)	[Q]	Secondary metabolites biosynthesis, transport and catabolism	Alcohol dehydrogenase GroES-like domain;; Zinc-binding dehydrogenase	sp|Q8VZ49|ADHL4_ARATH Alcohol dehydrogenase-like 4 OS=Arabidopsis thaliana OX=3702 GN=At1g64710 PE=2 SV=1	Q	Secondary metabolites biosynthesis, transport and catabolism	GroES-like zinc-binding alcohol dehydrogenase family protein [Arabidopsis thaliana]
AT3G06620	1082	1171	3698	5228	8.145545	7.032201	19.365248	21.002344	4.15E-18	1.14E-16	1.270818282	up	[T]	Signal transduction mechanisms	Molecular Function: protein kinase activity (GO:0004672);; Biological Process: transcription, DNA-templated (GO:0006351);; Biological Process: cellular protein modification process (GO:0006464);; Biological Process: phosphate-containing compound metabolic process (GO:0006796);; Molecular Function: purine ribonucleoside binding (GO:0032550);; Cellular Component: intracellular membrane-bounded orga…	--	--	[T]	Signal transduction mechanisms	Protein tyrosine and serine/threonine kinase;; Protein kinase domain;; PAS fold;; PAS domain;; PAS fold;; PAS fold	sp|Q9C9U5|SIS8_ARATH Probable serine/threonine-protein kinase SIS8 OS=Arabidopsis thaliana OX=3702 GN=SIS8 PE=1 SV=1	T	Signal transduction mechanisms	PAS domain-containing protein tyrosine kinase family protein [Arabidopsis thaliana]
AT1G20840	2129	2172	7397	9618	18.762006	15.268028	45.040358	45.978516	1.36E-20	4.45E-19	1.270078408	up	[G]	Carbohydrate transport and metabolism	Cellular Component: plant-type vacuole (GO:0000325);; Biological Process: hexose transport (GO:0008645);; Cellular Component: intrinsic component of membrane (GO:0031224);; Cellular Component: vacuolar part (GO:0044437);; Molecular Function: sugar transmembrane transporter activity (GO:0051119);; Biological Process: response to other organism (GO:0051707);;	--	--	[R]	General function prediction only	Sugar (and other) transporter;; Major Facilitator Superfamily	sp|Q96290|MSSP1_ARATH Monosaccharide-sensing protein 1 OS=Arabidopsis thaliana OX=3702 GN=MSSP1 PE=1 SV=2	U	Intracellular trafficking, secretion, and vesicular transport	tonoplast monosaccharide transporter1 [Arabidopsis thaliana]
AT1G07650	1533	1827	5491	7709	10.07815	9.214129	24.842612	27.085896	4.75E-20	1.50E-18	1.264547332	up	[K]	Transcription	Molecular Function: protein kinase activity (GO:0004672);; Biological Process: cellular protein modification process (GO:0006464);; Biological Process: phosphate-containing compound metabolic process (GO:0006796);; Biological Process: enzyme linked receptor protein signaling pathway (GO:0007167);; Cellular Component: intrinsic component of membrane (GO:0031224);; Molecular Function: purine ribonu…	--	--	--	--	Protein tyrosine and serine/threonine kinase;; Protein kinase domain;; Malectin domain;; Leucine rich repeat;; Leucine Rich repeats (2 copies);; Leucine Rich Repeat	sp|C0LGE0|Y1765_ARATH Probable LRR receptor-like serine/threonine-protein kinase At1g07650 OS=Arabidopsis thaliana OX=3702 GN=At1g07650 PE=1 SV=1	T	Signal transduction mechanisms	Leucine-rich repeat transmembrane protein kinase [Arabidopsis thaliana]
AT2G18350	207	236	788	942	3.7294	3.382297	9.87438	9.05195	1.94E-11	3.01E-10	1.263744345	up	--	--	Molecular Function: nucleic acid binding (GO:0003676);; Biological Process: transcription, DNA-templated (GO:0006351);; Molecular Function: cation binding (GO:0043169);; Cellular Component: intracellular membrane-bounded organelle (GO:0043231);;	--	--	--	--	ZF-HD protein dimerisation region	sp|Q9ZPW7|ZHD6_ARATH Zinc-finger homeodomain protein 6 OS=Arabidopsis thaliana OX=3702 GN=ZHD6 PE=1 SV=1	K	Transcription	homeobox protein 24 [Arabidopsis thaliana]
AT5G44585	44	61	177	232	0.743531	0.819787	2.10078	2.108633	0.000134721	0.000739718	1.263349426	up	--	--	--	--	--	--	--	--	--	--	--	hypothetical protein AT5G44585 [Arabidopsis thaliana]
AT4G27970	142	93	402	536	1.836229	0.93681	3.534931	3.600936	6.09E-06	4.52E-05	1.261725558	up	[V]	Defense mechanisms	Molecular Function: voltage-gated ion channel activity (GO:0005244);; Cellular Component: intrinsic component of membrane (GO:0031224);; Biological Process: regulation of ion transmembrane transport (GO:0034765);; Biological Process: ion homeostasis (GO:0050801);;	--	--	--	--	Voltage-dependent anion channel	sp|Q9ASQ7|SLAH2_ARATH S-type anion channel SLAH2 OS=Arabidopsis thaliana OX=3702 GN=SLAH2 PE=2 SV=1	S	Function unknown	SLAC1 homologue 2 [Arabidopsis thaliana]
AT5G20790	216	256	907	917	4.30939	4.069098	12.582378	9.765184	5.19E-11	7.68E-10	1.260302462	up	--	--	Cellular Component: intrinsic component of membrane (GO:0031224);;	--	--	--	--	--	--	344		transmembrane protein [Arabidopsis thaliana]
AT3G14362	79	38	268	191	2.631697	1.009441	6.257026	3.408247	0.00177706	0.007229624	1.25933929	up	--	--	Biological Process: single-organism developmental process (GO:0044767);;	--	--	--	--	--	--	S	Function unknown	hypothetical protein ARALYDRAFT_897708 [Arabidopsis lyrata subsp. lyrata]
AT1G29160	98	155	413	565	2.151897	2.723464	6.348772	6.676148	2.70E-07	2.51E-06	1.256347766	up	--	--	Molecular Function: nucleic acid binding (GO:0003676);; Biological Process: transcription, DNA-templated (GO:0006351);;	--	--	--	--	Dof domain, zinc finger	sp|P68350|DOF15_ARATH Dof zinc finger protein DOF1.5 OS=Arabidopsis thaliana OX=3702 GN=DOF1.5 PE=1 SV=1	K	Transcription	Dof-type zinc finger DNA-binding family protein [Arabidopsis thaliana]
AT3G23820	5929	7126	21122	29803	56.765285	54.425465	140.587173	152.16095	7.71E-22	2.71E-20	1.254398725	up	[M]	Cell wall/membrane/envelope biogenesis	Cellular Component: Golgi membrane (GO:0000139);; Biological Process: nucleobase-containing compound metabolic process (GO:0006139);; Biological Process: response to fungus (GO:0009620);; Molecular Function: racemase and epimerase activity, acting on carbohydrates and derivatives (GO:0016857);; Biological Process: galacturonate metabolic process (GO:0019586);; Cellular Component: intrinsic compon…	K08679|0|ath:AT3G23820|GAE6; UDP-D-glucuronate 4-epimerase 6	Ascorbate and aldarate metabolism (ko00053);; Amino sugar and nucleotide sugar metabolism (ko00520);; Biosynthesis of cofactors (ko01240)	[M]	Cell wall/membrane/envelope biogenesis	GDP-mannose 4,6 dehydratase;; NAD dependent epimerase/dehydratase family;; 3-beta hydroxysteroid dehydrogenase/isomerase family;; RmlD substrate binding domain;; Polysaccharide biosynthesis protein;; Male sterility protein	sp|Q9LIS3|GAE6_ARATH UDP-glucuronate 4-epimerase 6 OS=Arabidopsis thaliana OX=3702 GN=GAE6 PE=1 SV=1	M	Cell wall/membrane/envelope biogenesis	UDP-D-glucuronate 4-epimerase 6 [Arabidopsis thaliana]
AT1G78070	1670	2311	6717	8617	19.098326	20.819172	53.498273	52.706493	4.36E-20	1.39E-18	1.250369365	up	[R]	General function prediction only	Cellular Component: cullin-RING ubiquitin ligase complex (GO:0031461);;	--	--	--	--	WD domain, G-beta repeat;; Anaphase-promoting complex subunit 4 WD40 domain	sp|Q9Y7K5|YGI3_SCHPO Uncharacterized WD repeat-containing protein C2A9.03 OS=Schizosaccharomyces pombe (strain 972 / ATCC 24843) OX=284812 GN=SPBC2A9.03 PE=4 SV=2	S	Function unknown	Transducin/WD40 repeat-like superfamily protein [Arabidopsis thaliana]
AT4G35200	35	34	129	138	0.952185	0.742736	2.459153	2.013576	0.001692754	0.006922681	1.250311726	up	--	--	Cellular Component: plastid (GO:0009536);;	--	--	--	--	Arabidopsis protein of unknown function	--	S	Function unknown	hypothetical protein (DUF241) [Arabidopsis thaliana]
AT3G25730	185	240	750	885	3.064158	3.181193	8.667121	7.849219	8.75E-11	1.26E-09	1.248960711	up	--	--	Biological Process: phosphorelay signal transduction system (GO:0000160);; Molecular Function: regulatory region DNA binding (GO:0000975);; Molecular Function: nucleic acid binding transcription factor activity (GO:0001071);; Biological Process: transcription, DNA-templated (GO:0006351);; Molecular Function: metallopeptidase activity (GO:0008237);; Molecular Function: exopeptidase activity (GO:00…	K09287|0|ath:AT3G25730|EDF3; ethylene response DNA binding factor 3	--	--	--	B3 DNA binding domain;; AP2 domain	sp|Q9LS06|RAVL4_ARATH AP2/ERF and B3 domain-containing transcription factor ARF14 OS=Arabidopsis thaliana OX=3702 GN=ARF14 PE=2 SV=1	K	Transcription	ethylene response DNA binding factor 3 [Arabidopsis thaliana]
AT4G01550	307	470	1169	1836	4.324485	5.298192	11.474384	13.851763	1.59E-10	2.23E-09	1.248839214	up	--	--	Molecular Function: nucleic acid binding transcription factor activity (GO:0001071);; Molecular Function: nucleic acid binding (GO:0003676);; Biological Process: transcription, DNA-templated (GO:0006351);; Cellular Component: intrinsic component of membrane (GO:0031224);; Cellular Component: intracellular membrane-bounded organelle (GO:0043231);; Biological Process: single-multicellular organism …	--	--	--	--	No apical meristem (NAM) protein	sp|Q9M126|NAC69_ARATH NAC domain-containing protein 69 OS=Arabidopsis thaliana OX=3702 GN=NAC69 PE=1 SV=1	S	Function unknown	NAC domain containing protein 69 [Arabidopsis thaliana]
AT4G15490	1510	2309	5885	8821	18.319384	22.343964	49.633472	57.065193	1.92E-14	3.99E-13	1.2463634	up	[G]	Carbohydrate transport and metabolism	Biological Process: flavonoid metabolic process (GO:0009812);; Molecular Function: UDP-glucosyltransferase activity (GO:0035251);;	--	--	[GC]	Carbohydrate transport and metabolism;; Energy production and conversion	UDP-glucoronosyl and UDP-glucosyl transferase	sp|O23401|U84A3_ARATH UDP-glycosyltransferase 84A3 OS=Arabidopsis thaliana OX=3702 GN=UGT84A3 PE=1 SV=1	CG	Energy production and conversion;; Carbohydrate transport and metabolism	UDP-Glycosyltransferase superfamily protein [Arabidopsis thaliana]
AT4G30350	1078	1302	3921	5287	7.666497	7.384103	19.390526	20.054058	1.65E-19	5.06E-18	1.245760349	up	[O]	Posttranslational modification, protein turnover, chaperones	Biological Process: macromolecule metabolic process (GO:0043170);;	--	--	[O]	Posttranslational modification, protein turnover, chaperones	--	sp|Q9M0C5|SMXL2_ARATH Protein SMAX1-LIKE 2 OS=Arabidopsis thaliana OX=3702 GN=SMXL2 PE=2 SV=1	O	Posttranslational modification, protein turnover, chaperones	Double Clp-N motif-containing P-loop nucleoside triphosphate hydrolases superfamily protein [Arabidopsis thaliana]
MSTRG.10087	474	592	1767	2348	4.0983	4.08337	10.618757	10.823992	8.57E-16	1.98E-14	1.245254532	up	--	--	--	--	--	--	--	--	--	S	Function unknown	unknown protein [Arabidopsis thaliana]
AT1G71710	1403	1591	4795	6829	14.33636	13.02577	33.912147	37.087836	1.79E-18	5.07E-17	1.243746476	up	--	--	Molecular Function: phosphatidylinositol bisphosphate phosphatase activity (GO:0034593);; Molecular Function: phosphatidylinositol trisphosphate phosphatase activity (GO:0034594);; Cellular Component: intracellular part (GO:0044424);; Biological Process: phosphatidylinositol metabolic process (GO:0046488);;	--	--	[U]	Intracellular trafficking, secretion, and vesicular transport	Endonuclease/Exonuclease/phosphatase family	sp|Q8H0Z6|IP5P3_ARATH Type IV inositol polyphosphate 5-phosphatase 3 OS=Arabidopsis thaliana OX=3702 GN=IP5P3 PE=1 SV=1	U	Intracellular trafficking, secretion, and vesicular transport	Contains similarity to the inositol-1,4,5-trisphosphate 5-Phosphatase from Arabidopsis thaliana gi|6117853 [Arabidopsis thaliana]
AT3G12720	52	125	296	370	1.042448	1.994034	4.134774	3.961875	8.59E-05	0.000494225	1.241746923	up	--	--	Molecular Function: nucleic acid binding transcription factor activity (GO:0001071);; Molecular Function: DNA binding (GO:0003677);; Biological Process: transcription, DNA-templated (GO:0006351);;	K09422|0|ath:AT3G12720|MYB67; myb domain protein 67	--	[K]	Transcription	Myb-like DNA-binding domain;; Myb-like DNA-binding domain	sp|Q8LPH6|MYB86_ARATH Transcription factor MYB86 OS=Arabidopsis thaliana OX=3702 GN=MYB86 PE=2 SV=1	K	Transcription	myb domain protein 67 [Arabidopsis thaliana]
AT4G33220	1629	1634	5170	7542	19.056771	15.125322	39.865513	44.520301	3.37E-16	8.03E-15	1.23989799	up	[GI]	Carbohydrate transport and metabolism;; Lipid transport and metabolism	--	K01051|0|ath:AT4G33220|PME44; pectin methylesterase 44	Pentose and glucuronate interconversions (ko00040)	--	--	Pectinesterase	sp|Q9SMY7|PME44_ARATH Probable pectinesterase/pectinesterase inhibitor 44 OS=Arabidopsis thaliana OX=3702 GN=PME44 PE=2 SV=2	G	Carbohydrate transport and metabolism	pectin methylesterase 44 [Arabidopsis thaliana]
AT4G33625	839	1114	3157	4338	17.499062	18.42499	46.964087	48.761749	3.48E-17	8.94E-16	1.238253172	up	--	--	Cellular Component: intrinsic component of membrane (GO:0031224);; Cellular Component: vacuolar part (GO:0044437);;	--	--	[O]	Posttranslational modification, protein turnover, chaperones	--	--	S	Function unknown	vacuole protein [Arabidopsis thaliana]
AT1G77110	76	97	318	340	0.822533	0.851499	2.398751	1.953223	4.16E-06	3.18E-05	1.237104968	up	[R]	General function prediction only	--	K13947|0|ath:AT1G77110|PIN6; Auxin efflux carrier family protein	--	--	--	Membrane transport protein	sp|Q9SQH6|PIN6_ARATH Auxin efflux carrier component 6 OS=Arabidopsis thaliana OX=3702 GN=PIN6 PE=2 SV=2	P	Inorganic ion transport and metabolism	Auxin efflux carrier family protein [Arabidopsis thaliana]
AT1G52315	44	53	169	201	0.987752	0.771729	2.118835	1.92286	0.000290937	0.001471712	1.232647156	up	--	--	Biological Process: protein localization (GO:0008104);;	--	--	[Z]	Cytoskeleton	Regulator of Vps4 activity in the MVB pathway	sp|Q54I39|IST1L_DICDI IST1-like protein OS=Dictyostelium discoideum OX=44689 GN=DDB_G0289029 PE=3 SV=1	Z	Cytoskeleton	Regulator of Vps4 activity in the MVB pathway protein [Arabidopsis thaliana]
AT3G20840	99	66	329	306	1.030409	0.549545	2.399766	1.70935	8.46E-05	0.000487023	1.231926479	up	--	--	Biological Process: phosphorelay signal transduction system (GO:0000160);; Molecular Function: nucleic acid binding transcription factor activity (GO:0001071);; Molecular Function: nucleic acid binding (GO:0003676);; Biological Process: DNA metabolic process (GO:0006259);; Biological Process: transcription, DNA-templated (GO:0006351);; Biological Process: hormone-mediated signaling pathway (GO:00…	K09285|0|ath:AT3G20840|PLT1; Integrase-type DNA-binding superfamily protein	--	--	--	AP2 domain	sp|Q5YGP8|PLET1_ARATH AP2-like ethylene-responsive transcription factor PLT1 OS=Arabidopsis thaliana OX=3702 GN=PLT1 PE=2 SV=1	K	Transcription	Integrase-type DNA-binding superfamily protein [Arabidopsis thaliana]
AT3G26830	48	112	181	432	0.668286	1.24992	1.757845	3.223559	0.001040942	0.004530151	1.231843649	up	[QV]	Secondary metabolites biosynthesis, transport and catabolism;; Defense mechanisms	--	K20559|0|ath:AT3G26830|PAD3; Cytochrome P450 superfamily protein	MAPK signaling pathway - plant (ko04016)	[Q]	Secondary metabolites biosynthesis, transport and catabolism	Cytochrome P450	sp|Q9LW27|C71BF_ARATH Bifunctional dihydrocamalexate synthase/camalexin synthase OS=Arabidopsis thaliana OX=3702 GN=CYP71B15 PE=1 SV=1	Q	Secondary metabolites biosynthesis, transport and catabolism	Cytochrome P450 superfamily protein [Arabidopsis thaliana]
AT5G49850	26	69	171	181	0.252359	0.54895	1.192501	0.967948	0.00189267	0.007642664	1.231466984	up	--	--	Molecular Function: binding (GO:0005488);;	--	--	--	--	Jacalin-like lectin domain	sp|Q9LTA8|JAL46_ARATH Jacalin-related lectin 46 OS=Arabidopsis thaliana OX=3702 GN=JAL46 PE=2 SV=1	S	Function unknown	Mannose-binding lectin superfamily protein [Arabidopsis thaliana]
AT3G18830	1561	2006	5889	7718	19.445478	19.935501	51.009056	51.284233	1.53E-20	4.94E-19	1.230726931	up	[G]	Carbohydrate transport and metabolism	Molecular Function: cation:sugar symporter activity (GO:0005402);; Cellular Component: plasma membrane (GO:0005886);; Biological Process: transport (GO:0006810);; Biological Process: post-embryonic development (GO:0009791);; Molecular Function: pentose transmembrane transporter activity (GO:0015146);; Molecular Function: hexose transmembrane transporter activity (GO:0015149);; Molecular Function:…	--	--	[R]	General function prediction only	Sugar (and other) transporter;; Major Facilitator Superfamily	sp|Q8VZ80|PLT5_ARATH Polyol transporter 5 OS=Arabidopsis thaliana OX=3702 GN=PLT5 PE=1 SV=2	U	Intracellular trafficking, secretion, and vesicular transport	polyol/monosaccharide transporter 5 [Arabidopsis thaliana]
AT4G19720	184	216	714	807	3.156091	2.964212	8.546969	7.408843	3.43E-10	4.61E-09	1.229949772	up	[G]	Carbohydrate transport and metabolism	Biological Process: response to acid chemical (GO:0001101);; Molecular Function: chitinase activity (GO:0004568);; Biological Process: aminoglycan catabolic process (GO:0006026);; Biological Process: response to osmotic stress (GO:0006970);; Cellular Component: external encapsulating structure (GO:0030312);; Cellular Component: intracellular membrane-bounded organelle (GO:0043231);; Biological Pr…	K01183|0|ath:AT4G19720|Glycosyl hydrolase family protein with chitinase insertion domain-containing protein	Amino sugar and nucleotide sugar metabolism (ko00520)	[G]	Carbohydrate transport and metabolism	Glycosyl hydrolases family 18	sp|O81862|CHIC_ARATH Class V chitinase OS=Arabidopsis thaliana OX=3702 GN=ChiC PE=1 SV=1	G	Carbohydrate transport and metabolism	Glycosyl hydrolase family protein with chitinase insertion domain-containing protein [Arabidopsis thaliana]
AT1G20693	3456	4533	12869	17617	81.343521	85.128685	210.613144	221.157608	1.54E-20	4.97E-19	1.229859075	up	--	--	Molecular Function: nucleic acid binding transcription factor activity (GO:0001071);; Molecular Function: nucleic acid binding (GO:0003676);; Molecular Function: structural molecule activity (GO:0005198);; Cellular Component: cytoplasm (GO:0005737);; Biological Process: chromatin organization (GO:0006325);; Cellular Component: macromolecular complex (GO:0032991);; Cellular Component: intracellula…	--	--	[R]	General function prediction only	HMG (high mobility group) box;; HMG-box domain	sp|O49596|HMGB2_ARATH High mobility group B protein 2 OS=Arabidopsis thaliana OX=3702 GN=HMGB2 PE=1 SV=1	K	Transcription	hypothetical protein EUTSA_v10009970mg, partial [Eutrema salsugineum]
AT4G36930	290	235	950	1071	4.373402	2.825329	9.977401	8.622315	3.04E-09	3.67E-08	1.228753701	up	--	--	Molecular Function: nucleic acid binding transcription factor activity (GO:0001071);; Molecular Function: nucleic acid binding (GO:0003676);; Molecular Function: protein binding (GO:0005515);; Biological Process: transcription, DNA-templated (GO:0006351);; Biological Process: response to stress (GO:0006950);; Biological Process: response to red or far red light (GO:0009639);; Biological Process: …	--	--	--	--	Helix-loop-helix DNA-binding domain	sp|Q9FUA4|SPT_ARATH Transcription factor SPATULA OS=Arabidopsis thaliana OX=3702 GN=SPT PE=1 SV=1	K	Transcription	basic helix-loop-helix (bHLH) DNA-binding superfamily protein [Arabidopsis thaliana]
AT3G11580	95	123	357	472	1.493374	1.349153	3.353902	3.405053	6.52E-07	5.75E-06	1.22544399	up	--	--	Molecular Function: nucleic acid binding (GO:0003676);; Biological Process: transcription, DNA-templated (GO:0006351);; Cellular Component: intracellular membrane-bounded organelle (GO:0043231);;	--	--	--	--	B3 DNA binding domain	sp|Q8RYD3|Y3158_ARATH B3 domain-containing protein At3g11580 OS=Arabidopsis thaliana OX=3702 GN=ARF32 PE=2 SV=1	K	Transcription	AP2/B3-like transcriptional factor family protein [Arabidopsis thaliana]
AT2G30400	56	40	163	208	1.019649	0.580834	2.060694	2.018129	0.000707134	0.003239055	1.22463278	up	--	--	Molecular Function: nucleic acid binding (GO:0003676);; Biological Process: transcription, DNA-templated (GO:0006351);; Cellular Component: intracellular membrane-bounded organelle (GO:0043231);;	--	--	--	--	Transcriptional repressor, ovate;; DNA-binding domain	sp|O04351|OFP2_ARATH Transcription repressor OFP2 OS=Arabidopsis thaliana OX=3702 GN=OFP2 PE=1 SV=1	K	Transcription	ovate family protein 2 [Arabidopsis thaliana]
AT1G65390	173	204	662	767	2.73445	2.524404	7.26776	6.345432	8.23E-10	1.06E-08	1.224138059	up	--	--	Molecular Function: binding (GO:0005488);; Biological Process: cell communication (GO:0007154);; Cellular Component: plastid (GO:0009536);;	--	--	--	--	Phloem protein 2;; TIR domain;; TIR domain	sp|Q9C5Q9|P2A05_ARATH Protein PHLOEM PROTEIN 2-LIKE A5 OS=Arabidopsis thaliana OX=3702 GN=PP2A5 PE=2 SV=1	L	Replication, recombination and repair	phloem protein 2 A5 [Arabidopsis thaliana]
AT3G01175	93	138	406	462	1.228311	1.451144	3.720633	3.2487	6.09E-07	5.40E-06	1.222926387	up	--	--	Molecular Function: structural molecule activity (GO:0005198);; Biological Process: gene expression (GO:0010467);; Cellular Component: intracellular ribonucleoprotein complex (GO:0030529);; Cellular Component: intrinsic component of membrane (GO:0031224);;	--	--	--	--	Protein of unknown function (DUF1666)	--	S	Function unknown	transmembrane protein [Arabidopsis thaliana]
AT2G37360	801	1135	3285	4010	7.934609	8.965339	22.628635	21.191071	5.15E-17	1.30E-15	1.222675784	up	[T]	Signal transduction mechanisms	Biological Process: phenylpropanoid biosynthetic process (GO:0009699);; Molecular Function: nucleoside-triphosphatase activity (GO:0017111);; Cellular Component: intrinsic component of membrane (GO:0031224);; Molecular Function: purine ribonucleoside binding (GO:0032550);;	--	--	[Q]	Secondary metabolites biosynthesis, transport and catabolism	ABC-2 type transporter;; ABC transporter;; ABC-2 type transporter	sp|Q9ZUT0|AB2G_ARATH ABC transporter G family member 2 OS=Arabidopsis thaliana OX=3702 GN=ABCG2 PE=2 SV=1	Q	Secondary metabolites biosynthesis, transport and catabolism	ABC-2 type transporter family protein [Arabidopsis thaliana]
AT4G09020	414	437	1511	1711	3.749285	3.154766	9.514114	8.267788	5.97E-14	1.19E-12	1.218156046	up	[G]	Carbohydrate transport and metabolism	Molecular Function: glycogen debranching enzyme activity (GO:0004133);; Biological Process: starch metabolic process (GO:0005982);; Cellular Component: chloroplast (GO:0009507);; Cellular Component: plastid stroma (GO:0009532);; Molecular Function: hydrolase activity, acting on glycosyl bonds (GO:0016798);;	K01214|0|ath:AT4G09020|ISA3; isoamylase 3	Starch and sucrose metabolism (ko00500)	[G]	Carbohydrate transport and metabolism	Alpha amylase, catalytic domain;; Carbohydrate-binding module 48 (Isoamylase N-terminal domain)	sp|Q9M0S5|ISOA3_ARATH Isoamylase 3, chloroplastic OS=Arabidopsis thaliana OX=3702 GN=ISA3 PE=1 SV=2	G	Carbohydrate transport and metabolism	isoamylase 3 [Arabidopsis thaliana]
AT1G76790	2737	2889	10325	10926	49.712742	41.860607	130.376343	105.826637	9.84E-20	3.06E-18	1.218154246	up	[QR]	Secondary metabolites biosynthesis, transport and catabolism;; General function prediction only	Molecular Function: protein binding (GO:0005515);; Cellular Component: cytoplasm (GO:0005737);; Biological Process: metabolic process (GO:0008152);; Molecular Function: O-methyltransferase activity (GO:0008171);;	K22703|0|ath:AT1G76790|IGMT5; O-methyltransferase family protein	--	[R]	General function prediction only	O-methyltransferase domain;; Dimerisation domain	sp|Q9SRD4|IGMT5_ARATH Indole glucosinolate O-methyltransferase 5 OS=Arabidopsis thaliana OX=3702 GN=IGMT5 PE=2 SV=1	L	Replication, recombination and repair	O-methyltransferase family protein [Arabidopsis thaliana]
AT3G25870	146	220	572	809	2.644677	3.175274	7.208325	7.822179	2.35E-08	2.53E-07	1.217700289	up	--	--	Cellular Component: intracellular membrane-bounded organelle (GO:0043231);;	--	--	--	--	--	--	A	RNA processing and modification	hypothetical protein AT3G25870 [Arabidopsis thaliana]
AT2G02010	81	129	386	395	0.91308	1.162195	3.118518	2.566828	3.54E-06	2.75E-05	1.217485643	up	[E]	Amino acid transport and metabolism	Molecular Function: protein binding (GO:0005515);; Cellular Component: cytoplasm (GO:0005737);; Biological Process: glutamine family amino acid metabolic process (GO:0009064);; Molecular Function: carboxy-lyase activity (GO:0016831);; Molecular Function: anion binding (GO:0043168);; Cellular Component: intracellular membrane-bounded organelle (GO:0043231);;	K01580|0|ath:AT2G02010|GAD4; glutamate decarboxylase 4	Alanine, aspartate and glutamate metabolism (ko00250);; beta-Alanine metabolism (ko00410);; Taurine and hypotaurine metabolism (ko00430);; Butanoate metabolism (ko00650)	[E]	Amino acid transport and metabolism	Pyridoxal-dependent decarboxylase conserved domain	sp|Q9ZPS3|DCE4_ARATH Glutamate decarboxylase 4 OS=Arabidopsis thaliana OX=3702 GN=GAD4 PE=1 SV=1	E	Amino acid transport and metabolism	glutamate decarboxylase 4 [Arabidopsis thaliana]
AT3G01750	280	307	996	1226	2.60237	2.275273	6.444799	6.100319	4.42E-12	7.30E-11	1.215053257	up	[R]	General function prediction only	--	--	--	[R]	General function prediction only	Ankyrin repeats (3 copies);; Ankyrin repeats (many copies);; Ankyrin repeats (many copies);; Ankyrin repeat;; Ankyrin repeat	sp|Q1RJR6|Y317_RICBR Putative ankyrin repeat protein RBE_0317 OS=Rickettsia bellii (strain RML369-C) OX=336407 GN=RBE_0317 PE=4 SV=1	S	Function unknown	Ankyrin repeat family protein [Arabidopsis thaliana]
AT3G53000	505	705	1949	2606	7.827746	8.709457	20.999392	21.539444	1.81E-14	3.79E-13	1.214647625	up	--	--	Molecular Function: binding (GO:0005488);;	--	--	--	--	Phloem protein 2	sp|Q9LF92|P2A15_ARATH F-box protein PP2-A15 OS=Arabidopsis thaliana OX=3702 GN=PP2A15 PE=2 SV=1	S	Function unknown	phloem protein 2-A15 [Arabidopsis thaliana]
AT4G22590	857	787	2881	3370	12.091032	8.858285	28.263041	25.363632	2.03E-14	4.21E-13	1.213961969	up	[G]	Carbohydrate transport and metabolism	Biological Process: trehalose metabolic process (GO:0005991);; Biological Process: phosphate-containing compound metabolic process (GO:0006796);; Molecular Function: carbohydrate phosphatase activity (GO:0019203);;	K01087|0|ath:AT4G22590|TPPG; Haloacid dehalogenase-like hydrolase (HAD) superfamily protein	Starch and sucrose metabolism (ko00500)	[G]	Carbohydrate transport and metabolism	Trehalose-phosphatase	sp|Q9SUW0|TPPG_ARATH Probable trehalose-phosphate phosphatase G OS=Arabidopsis thaliana OX=3702 GN=TPPG PE=2 SV=1	G	Carbohydrate transport and metabolism	Haloacid dehalogenase-like hydrolase (HAD) superfamily protein [Arabidopsis thaliana]
AT3G21370	280	420	1298	1298	3.638166	4.350717	11.727744	8.998248	7.95E-11	1.15E-09	1.213947684	up	[G]	Carbohydrate transport and metabolism	Cellular Component: endoplasmic reticulum (GO:0005783);; Cellular Component: plastid (GO:0009536);; Molecular Function: glucosidase activity (GO:0015926);; Biological Process: primary metabolic process (GO:0044238);; Biological Process: response to stimulus (GO:0050896);; Biological Process: organic substance metabolic process (GO:0071704);;	K01188|0|ath:AT3G21370|BGLU19; beta glucosidase 19	Cyanoamino acid metabolism (ko00460);; Starch and sucrose metabolism (ko00500);; Phenylpropanoid biosynthesis (ko00940)	[G]	Carbohydrate transport and metabolism	Glycosyl hydrolase family 1	sp|Q9LIF9|BGL19_ARATH Beta-glucosidase 19 OS=Arabidopsis thaliana OX=3702 GN=BGLU19 PE=2 SV=1	G	Carbohydrate transport and metabolism	beta glucosidase 19 [Arabidopsis thaliana]
AT2G47880	41	98	218	297	1.499039	2.869395	5.57373	5.826066	0.000383623	0.001878312	1.213509316	up	--	--	Molecular Function: disulfide oxidoreductase activity (GO:0015036);; Biological Process: cellular homeostasis (GO:0019725);; Molecular Function: arsenate reductase activity (GO:0030611);; Cellular Component: intracellular part (GO:0044424);; Biological Process: single-organism metabolic process (GO:0044710);;	K03676|5.15836e-68|bna:106394606|glutaredoxin-C13	--	[O]	Posttranslational modification, protein turnover, chaperones	Glutaredoxin	sp|O82255|GRC13_ARATH Glutaredoxin-C13 OS=Arabidopsis thaliana OX=3702 GN=GRXC13 PE=3 SV=1	O	Posttranslational modification, protein turnover, chaperones	unnamed protein product [Arabidopsis thaliana]
AT5G28910	158	187	540	767	1.82959	1.739754	4.380045	4.797119	1.30E-08	1.45E-07	1.211753562	up	--	--	Cellular Component: intrinsic component of membrane (GO:0031224);; Cellular Component: intracellular membrane-bounded organelle (GO:0043231);;	--	--	--	--	--	--	S	Function unknown	alpha-(1,6)-fucosyltransferase [Arabidopsis thaliana]
AT2G35650	544	686	1942	2701	6.76929	6.817786	16.909249	17.79512	7.06E-15	1.53E-13	1.210771931	up	[N]	Cell motility	Molecular Function: beta-1,4-mannosyltransferase activity (GO:0019187);; Cellular Component: intrinsic component of membrane (GO:0031224);; Cellular Component: intracellular membrane-bounded organelle (GO:0043231);; Biological Process: external encapsulating structure organization (GO:0045229);;	K13680|0|ath:AT2G35650|CSLA07; cellulose synthase like	--	--	--	Glycosyltransferase like family 2;; Glycosyl transferase family group 2;; Glycosyl transferase family 2;; Glycosyl transferase family 21	sp|Q9ZQN8|CSLA7_ARATH Glucomannan 4-beta-mannosyltransferase 7 OS=Arabidopsis thaliana OX=3702 GN=CSLA7 PE=1 SV=2	M	Cell wall/membrane/envelope biogenesis	cellulose synthase like [Arabidopsis thaliana]
AT1G22990	143	169	436	754	4.75917	4.505173	10.09614	13.41715	5.50E-07	4.92E-06	1.210061067	up	--	--	--	--	--	[P]	Inorganic ion transport and metabolism	Heavy-metal-associated domain	sp|Q93VP2|HIP22_ARATH Heavy metal-associated isoprenylated plant protein 22 OS=Arabidopsis thaliana OX=3702 GN=HIPP22 PE=1 SV=1	P	Inorganic ion transport and metabolism	Heavy metal transport/detoxification superfamily protein [Arabidopsis thaliana]
[truncated: 1,322 more rows]
