# Supplementary material for: Autophagy deficiency confers freezing tolerance in Arabidopsis thaliana
Source: BMC Plant Biol. 2025 Jul 30;25:994. doi: 10.1186/s12870-025-07066-9 (PMC12312434; doi:10.1186/s12870-025-07066-9)
Supplement: Supplementary file 9 — Supplementary Material 9 [file 12870_2025_7066_MOESM9_ESM.zip › RNA-seq data/Supplemental Data Set 4. atg13ab-0h vs atg13ab-24h.xls]

#ID	1-atg13ab-0h_Count	2-atg13ab-0h_Count	1-atg13ab-24h_Count	2-atg13ab-24h_Count	1-atg13ab-0h_FPKM	2-atg13ab-0h_FPKM	1-atg13ab-24h_FPKM	2-atg13ab-24h_FPKM	Pvalue	FDR	log2FC	regulated	COG_class	COG_class_annotation	GO_annotation	KEGG_annotation	KEGG_pathway_annotation	KOG_class	KOG_class_annotation	Pfam_annotation	Swiss-Prot_annotation	eggNOG_class	eggNOG_class_annotation	NR_annotation
AT3G12320	2369	3161	9015	8020	40.547323	44.102168	130.158006	108.363091	1.52910588157551e-27	4.22028866887827e-26	1.50622663637378	up	--	--	--	--	--	--	--	--	sp|Q9LHH5|LNK3_ARATH Protein LNK3 OS=Arabidopsis thaliana OX=3702 GN=LNK3 PE=1 SV=1	450		hypothetical protein AT3G12320 [Arabidopsis thaliana]
AT5G55920	792	760	3606	3339	7.947877	6.087998	28.476152	25.902317	3.91367956586498e-33	1.45822195362758e-31	2.0251364837747	up	[J]	Translation, ribosomal structure and biogenesis	Molecular Function: nucleic acid binding (GO:0003676);; Cellular Component: nucleus (GO:0005634);; Cellular Component: cytoplasm (GO:0005737);; Biological Process: rRNA processing (GO:0006364);; Molecular Function: methyltransferase activity (GO:0008168);; Biological Process: shoot system morphogenesis (GO:0010016);; Biological Process: methylation (GO:0032259);;	K14835|0|ath:AT5G55920|OLI2; S-adenosyl-L-methionine-dependent methyltransferases superfamily protein	--	[A]	RNA processing and modification	16S rRNA methyltransferase RsmB/F;; N-terminal domain of 16S rRNA methyltransferase RsmF	sp|Q9FG73|NOP2A_ARATH 25S rRNA (cytosine-C(5))-methyltransferase NOP2A OS=Arabidopsis thaliana OX=3702 GN=NOP2A PE=1 SV=1	A	RNA processing and modification	OLI2 [Arabidopsis thaliana]
AT5G56790	725	758	2153	1901	5.955462	4.967677	13.912963	12.064073	2.12503156198018e-15	2.4983304923159e-14	1.31890752796535	up	[M]	Cell wall/membrane/envelope biogenesis	Biological Process: cellular protein modification process (GO:0006464);; Biological Process: phosphate-containing compound metabolic process (GO:0006796);; Cellular Component: membrane (GO:0016020);; Molecular Function: kinase activity (GO:0016301);; Molecular Function: purine ribonucleoside binding (GO:0032550);;	--	--	[T]	Signal transduction mechanisms	Protein tyrosine and serine/threonine kinase;; Protein kinase domain	sp|P0DH62|Y4407_SELML Inactive protein kinase SELMODRAFT_444075 OS=Selaginella moellendorffii OX=88036 GN=SELMODRAFT_444075 PE=2 SV=1	T	Signal transduction mechanisms	Protein kinase superfamily protein [Arabidopsis thaliana]
AT5G66540	402	373	2267	2050	4.964231	3.666745	22.108355	19.626233	1.76014382160214e-35	7.38155552890508e-34	2.33969253595029	up	--	--	Cellular Component: cytoplasm (GO:0005737);; Cellular Component: 90S preribosome (GO:0030686);; Cellular Component: nuclear lumen (GO:0031981);; Biological Process: ribosome biogenesis (GO:0042254);;	K14559|0|ath:AT5G66540|U3 small nucleolar ribonucleoprotein	Ribosome biogenesis in eukaryotes (ko03008)	[A]	RNA processing and modification	Mpp10 protein	sp|Q810V0|MPP10_MOUSE U3 small nucleolar ribonucleoprotein protein MPP10 OS=Mus musculus OX=10090 GN=Mphosph10 PE=1 SV=2	A	RNA processing and modification	U3 small nucleolar ribonucleoprotein [Arabidopsis thaliana]
AT1G15510	175	216	1212	1442	1.640375	1.616255	8.949708	10.459827	1.41586454490369e-38	7.05202456491231e-37	2.6435207519023	up	--	--	Biological Process: response to radiation (GO:0009314);; Cellular Component: plastid (GO:0009536);; Biological Process: plastid organization (GO:0009657);; Biological Process: RNA metabolic process (GO:0016070);; Molecular Function: transition metal ion binding (GO:0046914);;	--	--	[R]	General function prediction only	PPR repeat family;; PPR repeat;; DYW family of nucleic acid deaminases;; PPR repeat;; Pentatricopeptide repeat domain;; Pentacotripeptide-repeat region of PRORP	sp|Q9M9E2|PPR45_ARATH Pentatricopeptide repeat-containing protein At1g15510, chloroplastic OS=Arabidopsis thaliana OX=3702 GN=PCMP-H73 PE=1 SV=1	S	Function unknown	Tetratricopeptide repeat (TPR)-like superfamily protein [Arabidopsis thaliana]
AT2G36970	280	338	4397	4791	4.054539	3.907678	50.208744	53.7416	2.94517777121754e-129	1.32704230970558e-126	3.77272516593646	up	[G]	Carbohydrate transport and metabolism	Molecular Function: transferase activity, transferring glycosyl groups (GO:0016757);;	--	--	[GC]	Carbohydrate transport and metabolism;; Energy production and conversion	UDP-glucoronosyl and UDP-glucosyl transferase	sp|Q9SJL0|U86A1_ARATH UDP-glycosyltransferase 86A1 OS=Arabidopsis thaliana OX=3702 GN=UGT86A1 PE=2 SV=1	CG	Energy production and conversion;; Carbohydrate transport and metabolism	UDP-Glycosyltransferase superfamily protein [Arabidopsis thaliana]
AT1G15830	642	869	37	32	8.217906	7.904987	0.366728	0.313016	1.83792720032745e-61	2.13232571894277e-59	-4.5685573547795	down	--	--	--	--	--	--	--	--	--	S	Function unknown	hydroxyproline-rich glycoprotein family protein [Arabidopsis thaliana]
AT4G03180	307	328	1035	831	7.776462	6.706406	20.834255	16.280953	6.55360870905527e-12	5.59859650520044e-11	1.42398826676738	up	--	--	Cellular Component: intracellular membrane-bounded organelle (GO:0043231);;	--	--	[S]	Function unknown	rRNA processing	--	S	Function unknown	rRNA-processing protein [Arabidopsis thaliana]
AT2G41730	30	29	168	114	0.764538	0.590264	3.403701	2.251995	3.1162881533711e-06	1.29362154259188e-05	2.12089402631665	up	--	--	Cellular Component: intracellular membrane-bounded organelle (GO:0043231);; Biological Process: cellular respiration (GO:0045333);;	--	--	--	--	--	--	Z	Cytoskeleton	calcium-binding site protein [Arabidopsis thaliana]
AT3G09650	920	1280	5592	6548	8.722104	9.67917	41.687798	47.945812	4.31726603753858e-46	2.96620671905354e-44	2.352311402964	up	--	--	Biological Process: RNA processing (GO:0006396);; Cellular Component: plastid stroma (GO:0009532);; Molecular Function: RNA binding (GO:0044822);;	--	--	[R]	General function prediction only	PPR repeat family;; PPR repeat;; PPR repeat;; Pentatricopeptide repeat domain;; Pentacotripeptide-repeat region of PRORP	sp|Q9SF38|PP222_ARATH Pentatricopeptide repeat-containing protein At3g09650, chloroplastic OS=Arabidopsis thaliana OX=3702 GN=HCF152 PE=2 SV=1	S	Function unknown	Tetratricopeptide repeat (TPR)-like superfamily protein [Arabidopsis thaliana]
AT5G61600	2643	4714	481	396	47.341911	67.366562	6.770367	5.465109	8.81579137029498e-47	6.27963080145093e-45	-3.16740839399105	down	--	--	Biological Process: phosphorelay signal transduction system (GO:0000160);; Molecular Function: regulatory region DNA binding (GO:0000975);; Molecular Function: nucleic acid binding transcription factor activity (GO:0001071);; Biological Process: transcription, DNA-templated (GO:0006351);; Biological Process: response to fungus (GO:0009620);; Cellular Component: intracellular membrane-bounded orga…	K09286|1.63086e-136|ath:AT5G61600|ERF104; ethylene response factor 104	--	--	--	AP2 domain	sp|Q9FKG1|EF104_ARATH Ethylene-responsive transcription factor ERF104 OS=Arabidopsis thaliana OX=3702 GN=ERF104 PE=1 SV=1	K	Transcription	putative DNA binding protein [Arabidopsis thaliana]
AT1G54890	142	144	56	29	2.349964	1.899093	0.722525	0.368016	2.68345925825071e-05	9.44450919684059e-05	-1.88822081603702	down	--	--	Cellular Component: intrinsic component of membrane (GO:0031224);;	--	--	--	--	Root cap	--	S	Function unknown	Late embryogenesis abundant (LEA) protein-like protein [Arabidopsis thaliana]
AT4G18630	175	363	110	83	2.107028	3.486647	1.040455	0.771303	2.33717492912526e-05	8.31334023348668e-05	-1.57114547589936	down	--	--	Cellular Component: intracellular membrane-bounded organelle (GO:0043231);;	--	--	--	--	Protein of unknown function (DUF688)	--	S	Function unknown	hypothetical protein AXX17_AT4G21910 [Arabidopsis thaliana]
MSTRG.9362	106	175	45	45	1.187313	1.576705	0.396376	0.391285	2.18028042763316e-05	7.78384619225952e-05	-1.74640797574192	down	--	--	Molecular Function: nucleic acid binding (GO:0003676);; Biological Process: transcription, DNA-templated (GO:0006351);; Cellular Component: intracellular membrane-bounded organelle (GO:0043231);;	--	--	--	--	--	sp|Q9LE59|GAUT1_ARATH Polygalacturonate 4-alpha-galacturonosyltransferase OS=Arabidopsis thaliana OX=3702 GN=GAUT1 PE=1 SV=1	M	Cell wall/membrane/envelope biogenesis	unknown protein [Arabidopsis thaliana]
AT3G03090	433	507	1066	988	5.180989	4.842422	10.037251	9.132208	8.70468897109386e-09	5.23930875473574e-08	1.00310303256408	up	[G]	Carbohydrate transport and metabolism	Cellular Component: plant-type vacuole (GO:0000325);; Molecular Function: cation:sugar symporter activity (GO:0005402);; Cellular Component: plasma membrane (GO:0005886);; Biological Process: flower development (GO:0009908);; Molecular Function: hexose transmembrane transporter activity (GO:0015149);; Biological Process: glucose transport (GO:0015758);; Cellular Component: intrinsic component of …	--	--	[R]	General function prediction only	Sugar (and other) transporter;; Major Facilitator Superfamily	sp|Q8L6Z8|XYLL1_ARATH D-xylose-proton symporter-like 1 OS=Arabidopsis thaliana OX=3702 GN=At3g03090 PE=2 SV=1	K	Transcription	vacuolar glucose transporter 1 [Arabidopsis thaliana]
AT3G22910	119	155	276	370	0.923443	0.95743	1.682234	2.216781	0.000145570843672061	0.000446200774584113	1.12202787987805	up	[P]	Inorganic ion transport and metabolism	Biological Process: calcium ion transport (GO:0006816);; Molecular Function: cation-transporting ATPase activity (GO:0019829);; Cellular Component: intrinsic component of membrane (GO:0031224);; Molecular Function: purine ribonucleoside binding (GO:0032550);; Molecular Function: cation binding (GO:0043169);;	K01537|0|ath:AT3G22910|ATPase E1-E2 type family protein / haloacid dehalogenase-like hydrolase family protein	--	[P]	Inorganic ion transport and metabolism	Cation transporting ATPase, C-terminus;; E1-E2 ATPase;; haloacid dehalogenase-like hydrolase;; Cation transport ATPase (P-type);; Cation transporter/ATPase, N-terminus	sp|Q9LIK7|ACA13_ARATH Putative calcium-transporting ATPase 13, plasma membrane-type OS=Arabidopsis thaliana OX=3702 GN=ACA13 PE=3 SV=1	P	Inorganic ion transport and metabolism	ATPase E1-E2 type family protein / haloacid dehalogenase-like hydrolase family protein [Arabidopsis thaliana]
AT4G14400	95	293	34	94	0.724881	1.836233	0.203844	0.55846	0.00441268276193812	0.00990565734127576	-1.65891004986236	down	[T]	Signal transduction mechanisms	Biological Process: defense response to oomycetes (GO:0002229);; Biological Process: positive regulation of response to biotic stimulus (GO:0002833);; Cellular Component: plasma membrane (GO:0005886);; Biological Process: response to radiation (GO:0009314);; Biological Process: response to cold (GO:0009409);; Biological Process: salicylic acid mediated signaling pathway (GO:0009863);; Cellular Co…	--	--	[R]	General function prediction only	Ankyrin repeats (3 copies);; Domain of unknown function;; Ankyrin repeats (many copies);; Ankyrin repeats (many copies);; Ankyrin repeat;; Ankyrin repeat	sp|Q8LPS2|ACD6_ARATH Protein ACCELERATED CELL DEATH 6 OS=Arabidopsis thaliana OX=3702 GN=ACD6 PE=1 SV=1	S	Function unknown	ankyrin repeat family protein [Arabidopsis thaliana]
AT5G15300	34	34	187	121	0.430063	0.3409	1.860372	1.183238	3.62079796388631e-06	1.4875521745186e-05	2.04420312826883	up	--	--	Cellular Component: intracellular membrane-bounded organelle (GO:0043231);;	--	--	[R]	General function prediction only	PPR repeat family;; PPR repeat;; PPR repeat;; Pentatricopeptide repeat domain;; Pentacotripeptide-repeat region of PRORP;; Tetratricopeptide repeat	sp|Q9LXF2|PP385_ARATH Pentatricopeptide repeat-containing protein At5g15300 OS=Arabidopsis thaliana OX=3702 GN=PCMP-E40 PE=2 SV=2	S	Function unknown	Pentatricopeptide repeat (PPR) superfamily protein [Arabidopsis thaliana]
AT4G13620	392	432	101	161	6.715411	5.915711	1.350368	2.128112	5.54982981733842e-09	3.42618779003598e-08	-1.77710989703876	down	--	--	Biological Process: phosphorelay signal transduction system (GO:0000160);; Molecular Function: nucleic acid binding transcription factor activity (GO:0001071);; Molecular Function: nucleic acid binding (GO:0003676);; Biological Process: transcription, DNA-templated (GO:0006351);; Cellular Component: intracellular membrane-bounded organelle (GO:0043231);;	--	--	--	--	AP2 domain	sp|Q9SVQ0|ERF62_ARATH Ethylene-responsive transcription factor ERF062 OS=Arabidopsis thaliana OX=3702 GN=ERF062 PE=2 SV=1	K	Transcription	Integrase-type DNA-binding superfamily protein [Arabidopsis thaliana]
AT1G74710	506	930	87	86	6.005107	8.839626	0.805708	0.786491	5.9989539941619e-28	1.6918447399838e-26	-3.1494842199881	down	[HQ]	Coenzyme transport and metabolism;; Secondary metabolites biosynthesis, transport and catabolism	Cellular Component: plastid (GO:0009536);; Biological Process: response to bacterium (GO:0009617);; Biological Process: response to fungus (GO:0009620);; Biological Process: salicylic acid metabolic process (GO:0009696);; Biological Process: defense response, incompatible interaction (GO:0009814);; Biological Process: phylloquinone metabolic process (GO:0042374);; Molecular Function: intramolecul…	K02552|0|ath:AT1G74710|EDS16; ADC synthase superfamily protein	Ubiquinone and other terpenoid-quinone biosynthesis (ko00130);; Biosynthesis of cofactors (ko01240)	[E]	Amino acid transport and metabolism	chorismate binding enzyme	sp|Q9S7H8|ICS1_ARATH Isochorismate synthase 1, chloroplastic OS=Arabidopsis thaliana OX=3702 GN=ICS1 PE=1 SV=2	E	Amino acid transport and metabolism	ADC synthase superfamily protein [Arabidopsis thaliana]
AT1G48100	244	322	1735	1707	3.12906	3.293071	17.514708	16.928869	1.14807393229498e-47	8.42573198417244e-46	2.48656598738597	up	[G]	Carbohydrate transport and metabolism	Molecular Function: hydrolase activity, hydrolyzing O-glycosyl compounds (GO:0004553);; Cellular Component: external encapsulating structure (GO:0030312);; Cellular Component: intrinsic component of membrane (GO:0031224);; Biological Process: primary metabolic process (GO:0044238);; Biological Process: external encapsulating structure organization (GO:0045229);;	--	--	--	--	Glycosyl hydrolases family 28;; Pectate lyase superfamily protein	sp|Q949Z1|PGLR4_ARATH Polygalacturonase At1g48100 OS=Arabidopsis thaliana OX=3702 GN=At1g48100 PE=2 SV=1	G	Carbohydrate transport and metabolism	Pectin lyase-like superfamily protein [Arabidopsis thaliana]
AT5G13200	372	536	1955	1709	6.788053	7.857783	28.093452	24.068207	6.22074522195399e-26	1.54126520045216e-24	1.89925496406121	up	--	--	Biological Process: developmental process involved in reproduction (GO:0003006);; Biological Process: response to abscisic acid (GO:0009737);; Biological Process: seed germination (GO:0009845);;	--	--	--	--	GRAM domain	sp|Q9LYV6|GEML5_ARATH GEM-like protein 5 OS=Arabidopsis thaliana OX=3702 GN=At5g13200 PE=1 SV=1	S	Function unknown	GRAM domain family protein [Arabidopsis thaliana]
AT3G22640	193	161	5	0	2.826438	1.880684	0.047342	0	9.49530749607082e-16	1.1455266671007e-14	-6.29471080199101	down	--	--	Cellular Component: cell wall (GO:0005618);; Biological Process: response to hormone (GO:0009725);; Biological Process: response to other organism (GO:0051707);;	--	--	--	--	Cupin;; Cupin domain	sp|Q9LUJ7|PAP85_ARATH Vicilin-like seed storage protein At3g22640 OS=Arabidopsis thaliana OX=3702 GN=PAP85 PE=2 SV=1	S	Function unknown	cupin family protein [Arabidopsis thaliana]
AT5G59950	1860	2203	6007	5877	32.786768	30.913597	82.908046	80.033782	4.64679969687212e-29	1.38085497127143e-27	1.42488191046857	up	[J]	Translation, ribosomal structure and biogenesis	Cellular Component: nuclear lumen (GO:0031981);; Molecular Function: small molecule binding (GO:0036094);; Molecular Function: RNA binding (GO:0044822);; Biological Process: RNA transport (GO:0050658);;	K12881|9.38042e-104|ath:AT5G59950|RNA-binding (RRM/RBD/RNP motifs) family protein	RNA transport (ko03013);; mRNA surveillance pathway (ko03015);; Spliceosome (ko03040)	[A]	RNA processing and modification	RNA recognition motif. (a.k.a. RRM, RBD, or RNP domain);; C-terminal duplication domain of Friend of PRMT1	sp|Q8L773|THO4A_ARATH THO complex subunit 4A OS=Arabidopsis thaliana OX=3702 GN=ALY1 PE=1 SV=1	A	RNA processing and modification	RNA-binding (RRM/RBD/RNP motifs) family protein [Arabidopsis thaliana]
AT1G06380	190	187	565	452	3.592573	2.829882	8.424206	6.618505	2.31609458847851e-07	1.15924393313798e-06	1.29617519276201	up	--	--	Molecular Function: nucleic acid binding (GO:0003676);; Cellular Component: plastid envelope (GO:0009526);;	K14775|7.54916e-141|ath:AT1G06380|Ribosomal protein L1p/L10e family	--	[S]	Function unknown	Ribosomal protein L1p/L10e family	sp|Q5RCE6|RL1D1_PONAB Ribosomal L1 domain-containing protein 1 OS=Pongo abelii OX=9601 GN=RSL1D1 PE=2 SV=2	K	Transcription	Ribosomal protein L1p/L10e family [Arabidopsis thaliana]
AT1G56600	445	580	186	253	7.708028	8.017596	2.522944	3.38351	1.41580120620672e-07	7.30134372378367e-07	-1.33816138759746	down	[M]	Cell wall/membrane/envelope biogenesis	Biological Process: response to acid chemical (GO:0001101);; Biological Process: response to osmotic stress (GO:0006970);; Biological Process: hexose metabolic process (GO:0019318);; Molecular Function: UDP-galactosyltransferase activity (GO:0035250);; Molecular Function: cation binding (GO:0043169);; Cellular Component: intracellular part (GO:0044424);; Biological Process: single-organism biosyn…	K18819|0|ath:AT1G56600|GolS2; galactinol synthase 2	Galactose metabolism (ko00052)	[G]	Carbohydrate transport and metabolism	Glycosyl transferase family 8	sp|Q9FXB2|GOLS2_ARATH Galactinol synthase 2 OS=Arabidopsis thaliana OX=3702 GN=GOLS2 PE=1 SV=1	G	Carbohydrate transport and metabolism	galactinol synthase 2 [Arabidopsis thaliana]
AT3G47750	385	483	202	211	3.127061	3.135294	1.289844	1.321421	1.99114105939278e-07	1.00621695424453e-06	-1.19108472744121	down	[V]	Defense mechanisms	--	--	--	[IR]	Lipid transport and metabolism;; General function prediction only	ABC transporter;; ABC-2 family transporter protein;; AAA domain, putative AbiEii toxin, Type IV TA system	sp|Q9STT8|AB4A_ARATH ABC transporter A family member 4 OS=Arabidopsis thaliana OX=3702 GN=ABCA4 PE=3 SV=2	I	Lipid transport and metabolism	ATP binding cassette subfamily A4 [Arabidopsis thaliana]
AT1G68000	1343	1715	915	740	29.508871	30.070698	15.801298	12.549627	6.80383018813443e-09	4.14411222556129e-08	-1.00628959491742	down	[I]	Lipid transport and metabolism	Molecular Function: CDP-alcohol phosphatidyltransferase activity (GO:0017169);; Cellular Component: intrinsic component of membrane (GO:0031224);; Molecular Function: cation binding (GO:0043169);; Cellular Component: intracellular membrane-bounded organelle (GO:0043231);; Biological Process: glycerophospholipid biosynthetic process (GO:0046474);;	K00999|7.5187e-163|ath:AT1G68000|PIS1; phosphatidylinositol synthase 1	Inositol phosphate metabolism (ko00562);; Glycerophospholipid metabolism (ko00564);; Phosphatidylinositol signaling system (ko04070)	[I]	Lipid transport and metabolism	CDP-alcohol phosphatidyltransferase	sp|Q8LBA6|PIS1_ARATH CDP-diacylglycerol--inositol 3-phosphatidyltransferase 1 OS=Arabidopsis thaliana OX=3702 GN=PIS1 PE=1 SV=2	I	Lipid transport and metabolism	phosphatidylinositol synthase 1 [Arabidopsis thaliana]
AT1G02660	6817	9059	2364	1485	59.684383	63.271496	16.270962	10.038386	1.46064216453786e-24	3.36904070689535e-23	-2.16454964875229	down	--	--	Molecular Function: catalytic activity (GO:0003824);; Cellular Component: intrinsic component of membrane (GO:0031224);; Biological Process: primary metabolic process (GO:0044238);;	--	--	--	--	Lipase (class 3)	sp|F4HXL0|PLIP2_ARATH Phospholipase A1 PLIP2, chloroplastic OS=Arabidopsis thaliana OX=3702 GN=PLIP2 PE=1 SV=1	I	Lipid transport and metabolism	alpha/beta-Hydrolases superfamily protein [Arabidopsis thaliana]
AT1G33420	270	399	999	1013	2.700669	3.218594	7.978015	7.99669	1.14791227721453e-13	1.14820858910849e-12	1.47777067708489	up	--	--	Biological Process: transcription, DNA-templated (GO:0006351);; Cellular Component: intracellular membrane-bounded organelle (GO:0043231);; Molecular Function: transition metal ion binding (GO:0046914);;	--	--	[R]	General function prediction only	PHD-finger	sp|Q9C810|Y1342_ARATH PHD finger protein At1g33420 OS=Arabidopsis thaliana OX=3702 GN=At1g33420 PE=1 SV=1	K	Transcription	RING/FYVE/PHD zinc finger superfamily protein [Arabidopsis thaliana]
AT5G52470	2800	3028	7720	7280	50.486019	45.263713	109.441826	105.642883	2.9883099496079e-20	5.16029458766961e-19	1.23419666124056	up	[J]	Translation, ribosomal structure and biogenesis	--	K14563|8.01317e-177|ath:AT5G52470|FIB1; fibrillarin 1	Ribosome biogenesis in eukaryotes (ko03008)	[A]	RNA processing and modification	Fibrillarin;; tRNA methyltransferase complex GCD14 subunit	sp|Q9FEF8|FBRL1_ARATH rRNA 2&apos;-O-methyltransferase fibrillarin 1 OS=Arabidopsis thaliana OX=3702 GN=FIB1 PE=1 SV=1	A	RNA processing and modification	fibrillarin 1 [Arabidopsis thaliana]
AT5G41550	66	119	35	36	0.497022	0.712915	0.204445	0.209313	0.00240147045310827	0.00570341873363234	-1.48041753600988	down	[K]	Transcription	Biological Process: cell communication (GO:0007154);; Molecular Function: purine ribonucleoside binding (GO:0032550);; Biological Process: response to stimulus (GO:0050896);;	--	--	--	--	TIR domain;; NB-ARC domain;; TIR domain;; Leucine rich repeat;; Leucine Rich repeats (2 copies);; Leucine Rich Repeat;; ATPase family associated with various cellular activities (AAA)	sp|F4I594|RLM1A_ARATH Disease resistance protein RML1A OS=Arabidopsis thaliana OX=3702 GN=RLM1A PE=3 SV=1	S	Function unknown	Disease resistance protein (TIR-NBS-LRR class) family [Arabidopsis thaliana]
AT1G75040	94	169	822	704	2.121911	3.053199	14.679895	12.346912	1.26513980921384e-20	2.22837125486528e-19	2.43313173877009	up	--	--	Cellular Component: extracellular region (GO:0005576);; Biological Process: response to UV (GO:0009411);; Biological Process: anthocyanin-containing compound biosynthetic process (GO:0009718);; Biological Process: defense response, incompatible interaction (GO:0009814);; Biological Process: response to metal ion (GO:0010038);; Cellular Component: external encapsulating structure (GO:0030312);; Ce…	--	--	--	--	Thaumatin family	sp|P28493|PR5_ARATH Pathogenesis-related protein 5 OS=Arabidopsis thaliana OX=3702 GN=At1g75040 PE=1 SV=1	T	Signal transduction mechanisms	pathogenesis-related protein 5 [Arabidopsis thaliana]
AT5G47990	7641	7976	2448	3267	99.550804	82.887978	25.067978	32.858131	2.32621146329922e-17	3.20329403705916e-16	-1.57917019952874	down	[QV]	Secondary metabolites biosynthesis, transport and catabolism;; Defense mechanisms	--	K22811|0|ath:AT5G47990|CYP705A5; cytochrome P450, family 705, subfamily A, polypeptide 5	--	[Q]	Secondary metabolites biosynthesis, transport and catabolism	Cytochrome P450	sp|Q9FI39|THAD_ARATH Cytochrome P450 705A5 OS=Arabidopsis thaliana OX=3702 GN=CYP705A5 PE=2 SV=1	Q	Secondary metabolites biosynthesis, transport and catabolism	cytochrome P450, family 705, subfamily A, polypeptide 5 [Arabidopsis thaliana]
AT5G52940	10	31	183	97	0.159476	0.403845	2.383705	1.234977	4.2533602031937e-06	1.7236739999347e-05	2.68489456033631	up	--	--	Cellular Component: plastid (GO:0009536);;	--	--	--	--	--	--	S	Function unknown	hypothetical protein (DUF295) [Arabidopsis thaliana]
AT3G07500	124	153	46	24	3.435025	3.388724	0.999552	0.500345	3.64287326920865e-06	1.49503642429396e-05	-2.10996688793055	down	--	--	Biological Process: transcription, DNA-templated (GO:0006351);;	--	--	--	--	FAR1 DNA-binding domain	sp|Q9SZL8|FRS5_ARATH Protein FAR1-RELATED SEQUENCE 5 OS=Arabidopsis thaliana OX=3702 GN=FRS5 PE=1 SV=1	S	Function unknown	Far-red impaired responsive (FAR1) family protein [Arabidopsis thaliana]
AT3G29780	41	67	6	18	1.673158	2.183924	0.173688	0.548752	0.00235851912895159	0.00561310749581589	-2.26681694592155	down	--	--	Cellular Component: extracellular region (GO:0005576);; Biological Process: cell communication (GO:0007154);; Cellular Component: membrane (GO:0016020);;	--	--	--	--	Rapid ALkalinization Factor (RALF)	sp|Q9LH43|RLF27_ARATH Protein RALF-like 27 OS=Arabidopsis thaliana OX=3702 GN=RALFL27 PE=2 SV=1	S	Function unknown	protein RALF-like 27 [Arabidopsis lyrata subsp. lyrata]
AT4G11440	143	188	694	553	1.549776	1.631164	5.959794	4.660837	3.89231692633769e-14	4.10749675641572e-13	1.79372182671608	up	--	--	Biological Process: transport (GO:0006810);; Cellular Component: organelle inner membrane (GO:0019866);; Cellular Component: intrinsic component of membrane (GO:0031224);;	--	--	[C]	Energy production and conversion	Mitochondrial carrier protein	sp|Q94AG6|SAMC1_ARATH S-adenosylmethionine carrier 1, chloroplastic/mitochondrial OS=Arabidopsis thaliana OX=3702 GN=SAMC1 PE=1 SV=1	C	Energy production and conversion	Mitochondrial substrate carrier family protein [Arabidopsis thaliana]
AT5G57785	1070	1746	234	327	20.465077	26.646261	3.474946	4.842439	1.01454835566853e-22	2.07569951331339e-21	-2.4276720554453	down	--	--	Biological Process: response to abiotic stimulus (GO:0009628);; Cellular Component: intracellular membrane-bounded organelle (GO:0043231);;	--	--	--	--	--	--	--	--	hypothetical protein AT5G57785 [Arabidopsis thaliana]
AT5G08490	64	67	160	173	0.385912	0.357237	0.736889	0.843731	0.00065068308573989	0.00175731597242966	1.21720061437574	up	--	--	--	--	--	[R]	General function prediction only	PPR repeat family;; PPR repeat;; PPR repeat;; Pentatricopeptide repeat domain;; Pentacotripeptide-repeat region of PRORP;; VQ motif	sp|Q9FNN9|PP370_ARATH Putative pentatricopeptide repeat-containing protein At5g08490 OS=Arabidopsis thaliana OX=3702 GN=PCMP-E32 PE=3 SV=1	S	Function unknown	Tetratricopeptide repeat (TPR)-like superfamily protein [Arabidopsis thaliana]
AT1G23860	1031	1383	658	575	15.896973	16.883745	7.959482	6.79819	6.24321273160536e-10	4.29858730187824e-09	-1.08605489228444	down	--	--	Biological Process: RNA splicing, via transesterification reactions with bulged adenosine as nucleophile (GO:0000377);; Cellular Component: nuclear body (GO:0016604);; Cellular Component: intracellular ribonucleoprotein complex (GO:0030529);; Molecular Function: small molecule binding (GO:0036094);; Molecular Function: transition metal ion binding (GO:0046914);; Molecular Function: organic cyclic…	K12896|6.83986e-54|ath:AT1G23860|RSZ21; RS-containing zinc finger protein 21	Spliceosome (ko03040)	[A]	RNA processing and modification	RNA recognition motif. (a.k.a. RRM, RBD, or RNP domain);; Zinc knuckle	sp|O81127|RSZ21_ARATH Serine/arginine-rich splicing factor RSZ21 OS=Arabidopsis thaliana OX=3702 GN=RSZ21 PE=1 SV=1	A	RNA processing and modification	RS-containing zinc finger protein 21 [Arabidopsis thaliana]
AT5G25640	104	105	26	20	2.331721	1.868846	0.451912	0.330997	1.65015430082726e-06	7.18304641171158e-06	-2.31839904866143	down	[O]	Posttranslational modification, protein turnover, chaperones	Molecular Function: endopeptidase activity (GO:0004175);; Biological Process: protein metabolic process (GO:0019538);; Cellular Component: intrinsic component of membrane (GO:0031224);; Cellular Component: intracellular membrane-bounded organelle (GO:0043231);;	--	--	--	--	Rhomboid family	sp|Q84MB5|RBL11_ARATH Rhomboid-like protein 11, chloroplastic OS=Arabidopsis thaliana OX=3702 GN=RBL11 PE=1 SV=1	S	Function unknown	Rhomboid-related intramembrane serine protease family protein [Arabidopsis thaliana]
AT1G03905	163	204	1398	1301	2.581635	2.663829	19.473655	17.310024	6.41985175685457e-50	5.16118787506462e-48	2.75738479635764	up	[V]	Defense mechanisms	Cellular Component: membrane (GO:0016020);; Biological Process: vesicle-mediated transport (GO:0016192);; Molecular Function: nucleoside-triphosphatase activity (GO:0017111);; Molecular Function: purine ribonucleoside binding (GO:0032550);; Cellular Component: intracellular part (GO:0044424);;	K12608|1.36013e-142|ath:AT1G03905|ABCI19; P-loop containing nucleoside triphosphate hydrolases superfamily protein	RNA degradation (ko03018)	[RK]	General function prediction only;; Transcription	--	sp|Q3EDJ0|AB19I_ARATH ABC transporter I family member 19 OS=Arabidopsis thaliana OX=3702 GN=ABCI19 PE=2 SV=1	K	Transcription	P-loop containing nucleoside triphosphate hydrolases superfamily protein [Arabidopsis thaliana]
AT3G01430	291	406	158	146	6.273246	6.997692	2.682784	2.421097	4.12811063372394e-07	1.99257955975091e-06	-1.31129662333377	down	--	--	Cellular Component: intrinsic component of membrane (GO:0031224);; Cellular Component: intracellular membrane-bounded organelle (GO:0043231);;	--	--	--	--	--	--	320		NHL domain protein [Arabidopsis thaliana]
AT1G54820	867	1074	271	332	11.622959	11.316018	2.970363	3.379257	7.13082137351793e-19	1.11689300009628e-17	-1.80542568626812	down	[T]	Signal transduction mechanisms	Molecular Function: protein kinase activity (GO:0004672);; Biological Process: cellular protein modification process (GO:0006464);; Biological Process: phosphate-containing compound metabolic process (GO:0006796);; Cellular Component: intrinsic component of membrane (GO:0031224);; Molecular Function: purine ribonucleoside binding (GO:0032550);;	--	--	[T]	Signal transduction mechanisms	Protein kinase domain;; Protein tyrosine and serine/threonine kinase	sp|Q0WRY5|PBL7_ARATH Probable serine/threonine-protein kinase PBL7 OS=Arabidopsis thaliana OX=3702 GN=PBL7 PE=1 SV=1	T	Signal transduction mechanisms	Protein kinase superfamily protein [Arabidopsis thaliana]
AT1G27920	393	451	1750	1102	4.731145	4.342023	16.051982	9.971964	1.21667938849556e-11	1.00611024976959e-10	1.62704387809595	up	--	--	Biological Process: mitotic cell cycle (GO:0000278);; Cellular Component: spindle (GO:0005819);; Biological Process: microtubule-based process (GO:0007017);; Molecular Function: tubulin binding (GO:0015631);; Biological Process: cell cycle process (GO:0022402);; Cellular Component: intracellular membrane-bounded organelle (GO:0043231);; Cellular Component: cytoplasmic part (GO:0044444);;	K16732|0|ath:AT1G27920|MAP65-8; microtubule-associated protein 65-8	--	[DZ]	Cell cycle control, cell division, chromosome partitioning;; Cytoskeleton	Microtubule associated protein (MAP65/ASE1 family)	sp|Q9C7G0|MA658_ARATH 65-kDa microtubule-associated protein 8 OS=Arabidopsis thaliana OX=3702 GN=MAP65-8 PE=1 SV=2	DZ	Cell cycle control, cell division, chromosome partitioning;; Cytoskeleton	microtubule-associated protein 65-8 [Arabidopsis thaliana]
AT3G47840	16	30	169	100	0.174003	0.26843	1.500578	0.872078	1.9760901893186e-06	8.479899760365e-06	2.44054363136367	up	--	--	Molecular Function: hydrolase activity, acting on glycosyl bonds (GO:0016798);; Biological Process: primary metabolic process (GO:0044238);;	--	--	[R]	General function prediction only	PPR repeat family;; PPR repeat;; PPR repeat;; Pentatricopeptide repeat domain;; Tetratricopeptide repeat;; Pentacotripeptide-repeat region of PRORP;; Tetratricopeptide repeat;; Tetratricopeptide repeat;; Tetratricopeptide repeat	sp|Q9STS9|PP268_ARATH Putative pentatricopeptide repeat-containing protein At3g47840 OS=Arabidopsis thaliana OX=3702 GN=PCMP-E43 PE=3 SV=1	U	Intracellular trafficking, secretion, and vesicular transport	Tetratricopeptide repeat (TPR)-like superfamily protein [Arabidopsis thaliana]
AT3G11470	419	542	250	244	8.440551	8.69701	3.826089	3.474378	7.78295764848628e-07	3.58352672146915e-06	-1.07828089985089	down	[H]	Coenzyme transport and metabolism	Molecular Function: phosphotransferase activity, for other substituted phosphate groups (GO:0016780);; Molecular Function: metal ion binding (GO:0046872);;	--	--	[EH]	Amino acid transport and metabolism;; Coenzyme transport and metabolism	4'-phosphopantetheinyl transferase superfamily	sp|P40683|GSP_ANEMI 4&apos;-phosphopantetheinyl transferase gsp OS=Aneurinibacillus migulanus OX=47500 GN=gsp PE=3 SV=2	EH	Amino acid transport and metabolism;; Coenzyme transport and metabolism	4&apos;-phosphopantetheinyl transferase superfamily [Arabidopsis thaliana]
AT1G49032	876	1154	524	469	22.624861	23.768719	10.629148	9.344804	1.42541991079581e-10	1.05814217515972e-09	-1.14935950018022	down	--	--	Cellular Component: intracellular membrane-bounded organelle (GO:0043231);;	--	--	--	--	--	--	--	--	hypothetical protein AT1G49032 [Arabidopsis thaliana]
AT2G34570	124	183	716	725	2.791536	3.287754	12.683497	12.619446	8.50281061510798e-21	1.51696091775062e-19	2.11865706688068	up	--	--	Biological Process: developmental process involved in reproduction (GO:0003006);; Cellular Component: nucleus (GO:0005634);; Cellular Component: preribosome (GO:0030684);;	K14773|1.05925e-177|ath:AT2G34570|MEE21; PIN domain-like family protein	--	[R]	General function prediction only	Fcf1	sp|Q9BRU9|UTP23_HUMAN rRNA-processing protein UTP23 homolog OS=Homo sapiens OX=9606 GN=UTP23 PE=1 SV=2	S	Function unknown	PIN domain-like family protein [Arabidopsis thaliana]
AT2G01330	256	258	585	576	2.906636	2.33784	5.237422	5.057336	1.95006502838522e-06	8.38121338175769e-06	1.04317834065195	up	[R]	General function prediction only	Molecular Function: actin binding (GO:0003779);; Biological Process: actin polymerization or depolymerization (GO:0008154);; Cellular Component: cullin-RING ubiquitin ligase complex (GO:0031461);;	--	--	[Z]	Cytoskeleton	WD domain, G-beta repeat;; Anaphase-promoting complex subunit 4 WD40 domain;; Eukaryotic translation initiation factor eIF2A;; WD40-like Beta Propeller Repeat	sp|Q9ZU34|AIP11_ARATH Actin-interacting protein 1-1 OS=Arabidopsis thaliana OX=3702 GN=AIP1-1 PE=1 SV=1	Z	Cytoskeleton	nucleotide binding protein [Arabidopsis thaliana]
AT3G45430	180	174	66	79	1.90965	1.494559	0.552256	0.656715	6.16274366331838e-05	0.00020310721611149	-1.42173093459855	down	[T]	Signal transduction mechanisms	Biological Process: response to oomycetes (GO:0002239);; Molecular Function: protein kinase activity (GO:0004672);; Biological Process: cellular protein modification process (GO:0006464);; Biological Process: response to stress (GO:0006950);; Biological Process: cell-substrate adherens junction assembly (GO:0007045);; Cellular Component: intrinsic component of membrane (GO:0031224);; Molecular Fu…	--	--	--	--	Legume lectin domain;; Protein kinase domain;; Protein tyrosine and serine/threonine kinase;; Bacterial lectin	sp|Q9M1G4|LRK15_ARATH Probable L-type lectin-domain containing receptor kinase I.5 OS=Arabidopsis thaliana OX=3702 GN=LECRK15 PE=2 SV=2	T	Signal transduction mechanisms	Concanavalin A-like lectin protein kinase family protein [Arabidopsis thaliana]
AT1G22770	1651	2087	16249	17231	9.542918	9.625141	73.87661	76.94648	6.64445784025457e-121	2.57472741309864e-118	3.04426235488149	up	--	--	Biological Process: response to reactive oxygen species (GO:0000302);; Molecular Function: binding (GO:0005488);; Biological Process: transcription, DNA-templated (GO:0006351);; Biological Process: phototransduction (GO:0007602);; Biological Process: circadian rhythm (GO:0007623);; Biological Process: response to temperature stimulus (GO:0009266);; Biological Process: response to red or far red l…	K12124|0|ath:AT1G22770|GI; gigantea protein (GI)	Circadian rhythm - plant (ko04712)	--	--	--	sp|Q9SQI2|GIGAN_ARATH Protein GIGANTEA OS=Arabidopsis thaliana OX=3702 GN=GI PE=1 SV=2	S	Function unknown	gigantea protein (GI) [Arabidopsis thaliana]
AT1G29530	707	870	308	436	14.177689	13.92133	4.852391	6.743872	3.47742297682604e-07	1.69582356345342e-06	-1.20166155591043	down	--	--	Cellular Component: intracellular membrane-bounded organelle (GO:0043231);;	--	--	--	--	--	--	378		hypothetical protein AT1G29530 [Arabidopsis thaliana]
AT2G24270	24509	31786	12467	17933	279.14156	290.165975	109.373717	154.134285	2.6538537889225e-07	1.31707011168989e-06	-1.00275696239839	down	[C]	Energy production and conversion	--	K00131|0|ath:AT2G24270|ALDH11A3; aldehyde dehydrogenase 11A3	Glycolysis / Gluconeogenesis (ko00010);; Pentose phosphate pathway (ko00030);; Carbon metabolism (ko01200)	[C]	Energy production and conversion	Aldehyde dehydrogenase family	sp|Q1WIQ6|GAPN_ARATH NADP-dependent glyceraldehyde-3-phosphate dehydrogenase OS=Arabidopsis thaliana OX=3702 GN=ALDH11A3 PE=1 SV=2	C	Energy production and conversion	aldehyde dehydrogenase 11A3 [Arabidopsis thaliana]
AT2G40270	1962	2983	1423	1123	21.082298	25.926272	11.105995	8.612922	2.10992125983976e-08	1.21412902908807e-07	-1.06735889912779	down	[M]	Cell wall/membrane/envelope biogenesis	Biological Process: cellular protein modification process (GO:0006464);; Biological Process: phosphate-containing compound metabolic process (GO:0006796);; Molecular Function: kinase activity (GO:0016301);; Cellular Component: intrinsic component of membrane (GO:0031224);; Molecular Function: purine ribonucleoside binding (GO:0032550);;	--	--	[T]	Signal transduction mechanisms	Protein tyrosine and serine/threonine kinase;; Protein kinase domain	sp|Q9SIZ4|Y2027_ARATH Inactive receptor-like serine/threonine-protein kinase At2g40270 OS=Arabidopsis thaliana OX=3702 GN=At2g40270 PE=2 SV=2	T	Signal transduction mechanisms	Protein kinase family protein [Arabidopsis thaliana]
AT3G18490	9442	13707	3956	4870	106.555244	123.399879	35.095051	42.438648	5.93068454436492e-18	8.60726689491164e-17	-1.49916303490858	down	--	--	Biological Process: response to acid chemical (GO:0001101);; Molecular Function: endopeptidase activity (GO:0004175);; Biological Process: defense response, incompatible interaction (GO:0009814);; Biological Process: protein metabolic process (GO:0019538);; Cellular Component: intracellular membrane-bounded organelle (GO:0043231);;	--	--	[O]	Posttranslational modification, protein turnover, chaperones	Xylanase inhibitor N-terminal;; Xylanase inhibitor C-terminal;; Eukaryotic aspartyl protease	sp|Q9LS40|ASPG1_ARATH Protein ASPARTIC PROTEASE IN GUARD CELL 1 OS=Arabidopsis thaliana OX=3702 GN=ASPG1 PE=1 SV=1	O	Posttranslational modification, protein turnover, chaperones	Eukaryotic aspartyl protease family protein [Arabidopsis thaliana]
AT3G62390	571	739	305	222	7.284431	7.460474	3.052285	2.175617	6.39835976378105e-10	4.39915615412555e-09	-1.43423879200919	down	--	--	--	--	--	--	--	GDSL/SGNH-like Acyl-Esterase family found in Pmr5 and Cas1p;; PMR5 N terminal Domain;; GDSL/SGNH-like Acyl-Esterase family found in Pmr5 and Cas1p	sp|Q9LZQ1|TBL6_ARATH Protein trichome birefringence-like 6 OS=Arabidopsis thaliana OX=3702 GN=TBL6 PE=2 SV=1	S	Function unknown	TRICHOME BIREFRINGENCE-LIKE 6 [Arabidopsis thaliana]
AT1G13120	640	697	1958	1716	6.193485	5.379697	14.898098	12.830387	8.25517254045218e-16	1.00341259705935e-14	1.3288836959289	up	--	--	Biological Process: developmental process involved in reproduction (GO:0003006);; Molecular Function: protein binding (GO:0005515);; Cellular Component: nuclear pore (GO:0005643);; Biological Process: mRNA export from nucleus (GO:0006406);; Biological Process: translation (GO:0006412);; Biological Process: protein localization (GO:0008104);; Biological Process: post-embryonic development (GO:0009…	K18723|0|ath:AT1G13120|GLE1; nucleoporin GLE1-like protein	RNA transport (ko03013);; mRNA surveillance pathway (ko03015)	[A]	RNA processing and modification	GLE1-like protein	sp|Q0WPZ7|GLE1_ARATH Protein GLE1 OS=Arabidopsis thaliana OX=3702 GN=GLE1 PE=1 SV=1	A	RNA processing and modification	nucleoporin GLE1-like protein [Arabidopsis thaliana]
AT4G13850	1800	1702	7216	6178	37.446007	28.234648	118.032272	99.251465	5.08723008509084e-26	1.27180752127271e-24	1.79617106495307	up	[J]	Translation, ribosomal structure and biogenesis	Molecular Function: small molecule binding (GO:0036094);; Molecular Function: organic cyclic compound binding (GO:0097159);;	--	--	[R]	General function prediction only	RNA recognition motif. (a.k.a. RRM, RBD, or RNP domain)	sp|Q9SVM8|RBG2_ARATH Glycine-rich RNA-binding protein 2, mitochondrial OS=Arabidopsis thaliana OX=3702 GN=RBG2 PE=1 SV=1	A	RNA processing and modification	unnamed protein product [Arabidopsis thaliana]
AT4G02090	198	245	99	69	6.358956	6.289042	2.485737	1.698065	4.44558992890297e-06	1.79332302461993e-05	-1.52235783143886	down	--	--	Cellular Component: intracellular membrane-bounded organelle (GO:0043231);;	--	--	--	--	Domain of unknown function (DUF4228)	--	S	Function unknown	multidrug resistance protein ABC transporter family protein [Arabidopsis thaliana]
AT2G47750	115	158	17	19	0.973412	1.068657	0.111961	0.120614	5.90517820036739e-11	4.55646466077731e-10	-3.03673859505817	down	[HJ]	Coenzyme transport and metabolism;; Translation, ribosomal structure and biogenesis	Molecular Function: catalytic activity (GO:0003824);; Cellular Component: plastid envelope (GO:0009526);; Biological Process: response to hormone (GO:0009725);;	K14487|0|ath:AT2G47750|GH3.9; putative indole-3-acetic acid-amido synthetase GH3.9	Plant hormone signal transduction (ko04075)	--	--	GH3 auxin-responsive promoter	sp|O82243|GH39_ARATH Putative indole-3-acetic acid-amido synthetase GH3.9 OS=Arabidopsis thaliana OX=3702 GN=GH3.9 PE=2 SV=1	S	Function unknown	putative indole-3-acetic acid-amido synthetase GH3.9 [Arabidopsis thaliana]
AT5G61560	300	340	839	810	2.50237	2.235951	5.536444	5.302414	6.33324088126565e-11	4.87511092866595e-10	1.23949034437928	up	[R]	General function prediction only	Molecular Function: protein kinase activity (GO:0004672);; Biological Process: phosphate-containing compound metabolic process (GO:0006796);; Cellular Component: plastid (GO:0009536);; Cellular Component: membrane (GO:0016020);; Molecular Function: ubiquitin-like protein transferase activity (GO:0019787);; Biological Process: protein modification by small protein conjugation (GO:0032446);; Molecu…	--	--	--	--	Protein kinase domain;; Protein tyrosine and serine/threonine kinase;; U-box domain	sp|Q9FKG5|PUB51_ARATH U-box domain-containing protein 51 OS=Arabidopsis thaliana OX=3702 GN=PUB51 PE=2 SV=2	T	Signal transduction mechanisms	U-box domain-containing protein kinase family protein [Arabidopsis thaliana]
AT1G44350	693	836	230	258	7.509149	7.229507	1.953113	2.153322	3.4746756118171e-18	5.12342770007278e-17	-1.76893219718532	down	[R]	General function prediction only	Biological Process: response to acid chemical (GO:0001101);; Biological Process: regulation of response to biotic stimulus (GO:0002831);; Molecular Function: metallopeptidase activity (GO:0008237);; Molecular Function: hydrolase activity, acting on carbon-nitrogen (but not peptide) bonds (GO:0016810);; Biological Process: protein metabolic process (GO:0019538);; Cellular Component: intrinsic comp…	K21604|0|ath:AT1G44350|ILL6; IAA-amino acid hydrolase ILR1-like 6	--	--	--	Peptidase family M20/M25/M40	sp|Q8VYX0|ILL6_ARATH IAA-amino acid hydrolase ILR1-like 6 OS=Arabidopsis thaliana OX=3702 GN=ILL6 PE=1 SV=2	S	Function unknown	IAA-amino acid hydrolase ILR1-like 6 [Arabidopsis thaliana]
AT4G30720	1126	1304	2842	3918	10.902118	10.067283	21.629452	29.290514	6.93232388689755e-12	5.90390221136879e-11	1.35443161018148	up	[R]	General function prediction only	Molecular Function: catalytic activity (GO:0003824);; Cellular Component: plastid (GO:0009536);; Biological Process: cellular metabolic process (GO:0044237);; Biological Process: single-organism metabolic process (GO:0044710);;	--	--	--	--	FAD dependent oxidoreductase;; Pyridine nucleotide-disulphide oxidoreductase;; FAD binding domain;; Pyridine nucleotide-disulphide oxidoreductase;; HI0933-like protein;; FAD binding domain;; Glucose inhibited division protein A;; Flavin containing amine oxidoreductase	sp|Q05627|Y202_CLOB8 Uncharacterized protein Cbei_0202 OS=Clostridium beijerinckii (strain ATCC 51743 / NCIMB 8052) OX=290402 GN=Cbei_0202 PE=4 SV=2	S	Function unknown	hypothetical protein, partial [Arabidopsis thaliana]
AT1G64400	758	1052	391	309	7.902909	8.752207	3.201644	2.485744	1.10312247579225e-12	1.01245845421482e-11	-1.4860797362743	down	[I]	Lipid transport and metabolism	Biological Process: fatty acid metabolic process (GO:0006631);; Molecular Function: fatty acid ligase activity (GO:0015645);; Molecular Function: acid-thiol ligase activity (GO:0016878);; Cellular Component: intracellular membrane-bounded organelle (GO:0043231);;	K01897|0|ath:AT1G64400|LACS3; AMP-dependent synthetase and ligase family protein	Fatty acid biosynthesis (ko00061);; Fatty acid degradation (ko00071);; Fatty acid metabolism (ko01212);; Peroxisome (ko04146)	[I]	Lipid transport and metabolism	AMP-binding enzyme	sp|Q9C7W4|LACS3_ARATH Long chain acyl-CoA synthetase 3 OS=Arabidopsis thaliana OX=3702 GN=LACS3 PE=2 SV=1	I	Lipid transport and metabolism	AMP-dependent synthetase and ligase family protein [Arabidopsis thaliana]
AT2G26530	1364	2222	431	438	21.067955	27.386301	5.233761	5.217009	5.94888048197231e-26	1.48148533853745e-24	-2.14799856602416	down	--	--	Cellular Component: plastid (GO:0009536);; Cellular Component: membrane (GO:0016020);;	--	--	--	--	Protein of unknown function (DUF1645)	--	S	Function unknown	putative yeast pheromone receptor protein AR781 [Arabidopsis thaliana]
AT2G44820	252	390	733	654	4.593548	5.67018	10.553153	9.199588	6.52187379189017e-06	2.554957955607e-05	1.0022468383112	up	--	--	--	--	--	--	--	Domain of unknown function (DUF4602)	--	S	Function unknown	axoneme-associated protein MST101(2) protein [Arabidopsis thaliana]
AT5G25500	50	48	214	201	0.735976	0.557916	2.489147	2.292818	4.2815538421996e-08	2.36406684789448e-07	1.94880854227545	up	--	--	Cellular Component: intracellular membrane-bounded organelle (GO:0043231);;	--	--	--	--	--	--	836		exosome complex exonuclease [Arabidopsis thaliana]
AT3G14580	55	40	145	143	1.068051	0.616841	2.215711	2.139176	0.000628874619332233	0.00170245155086796	1.45187468403428	up	--	--	Cellular Component: intracellular membrane-bounded organelle (GO:0043231);;	--	--	[R]	General function prediction only	PPR repeat family;; PPR repeat;; PPR repeat;; Pentatricopeptide repeat domain;; Pentacotripeptide-repeat region of PRORP	sp|Q9LUD6|PP230_ARATH Pentatricopeptide repeat-containing protein At3g14580, mitochondrial OS=Arabidopsis thaliana OX=3702 GN=At3g14580 PE=2 SV=1	S	Function unknown	Pentatricopeptide repeat (PPR) superfamily protein [Arabidopsis thaliana]
AT5G40930	598	831	1965	1951	16.787148	18.651298	43.468686	42.354934	1.87033584268337e-16	2.38406295736779e-15	1.34042418183406	up	--	--	Molecular Function: binding (GO:0005488);; Cellular Component: mitochondrial outer membrane (GO:0005741);; Cellular Component: mitochondrial inner membrane (GO:0005743);; Biological Process: protein targeting to mitochondrion (GO:0006626);; Molecular Function: protein transmembrane transporter activity (GO:0008320);; Cellular Component: intrinsic component of membrane (GO:0031224);; Cellular Comp…	--	--	--	--	Plant specific mitochondrial import receptor subunit TOM20	sp|P82805|TO204_ARATH Mitochondrial import receptor subunit TOM20-4 OS=Arabidopsis thaliana OX=3702 GN=TOM20-4 PE=1 SV=1	U	Intracellular trafficking, secretion, and vesicular transport	translocase of outer membrane 20-4 [Arabidopsis thaliana]
AT1G62820	650	818	373	371	13.627844	13.682449	6.145079	5.996117	5.44979212741631e-09	3.37347356130004e-08	-1.10017348923014	down	[T]	Signal transduction mechanisms	Cellular Component: cytoplasm (GO:0005737);; Cellular Component: membrane (GO:0016020);; Cellular Component: intracellular membrane-bounded organelle (GO:0043231);; Molecular Function: metal ion binding (GO:0046872);;	K13448|1.0374e-99|ath:AT1G62820|Calcium-binding EF-hand family protein	Plant-pathogen interaction (ko04626)	[T]	Signal transduction mechanisms	EF-hand domain pair;; EF hand;; EF-hand domain;; EF-hand domain pair;; EF-hand domain;; EF hand	sp|Q8VZ50|CML14_ARATH Probable calcium-binding protein CML14 OS=Arabidopsis thaliana OX=3702 GN=CML14 PE=2 SV=1	T	Signal transduction mechanisms	F23N19.18 [Arabidopsis thaliana]
AT1G29280	650	852	1682	1594	10.391791	10.875015	21.156403	19.697443	1.99438682370805e-10	1.45104185915672e-09	1.00723555850175	up	--	--	Molecular Function: nucleic acid binding transcription factor activity (GO:0001071);; Molecular Function: DNA binding (GO:0003677);; Biological Process: transcription, DNA-templated (GO:0006351);; Cellular Component: intracellular membrane-bounded organelle (GO:0043231);;	--	--	--	--	WRKY DNA -binding domain	sp|Q9LP56|WRK65_ARATH Probable WRKY transcription factor 65 OS=Arabidopsis thaliana OX=3702 GN=WRKY65 PE=2 SV=1	K	Transcription	WRKY DNA-binding protein 65 [Arabidopsis thaliana]
AT1G57560	143	142	83	58	2.795083	2.231658	1.284545	0.878031	0.00281897876404893	0.00660112564097753	-1.15191693963545	down	--	--	--	K09422|0|ath:AT1G57560|MYB50; myb domain protein 50	--	[K]	Transcription	Myb-like DNA-binding domain;; Myb-like DNA-binding domain	sp|Q8VZQ2|MYB61_ARATH Transcription factor MYB61 OS=Arabidopsis thaliana OX=3702 GN=MYB61 PE=2 SV=1	K	Transcription	myb domain protein 50 [Arabidopsis thaliana]
AT1G27210	1389	1731	584	603	13.665121	13.580051	4.510992	4.575877	2.55393531949095e-21	4.72612194986983e-20	-1.51411747447638	down	--	--	Cellular Component: microtubule cytoskeleton (GO:0015630);;	--	--	--	--	HEAT repeat;; HEAT repeats;; HEAT-like repeat	sp|Q93ZH1|TORL4_ARATH TORTIFOLIA1-like protein 4 OS=Arabidopsis thaliana OX=3702 GN=TOR1L4 PE=2 SV=1	S	Function unknown	ARM repeat superfamily protein [Arabidopsis thaliana]
AT1G71180	287	367	105	111	4.938396	5.044614	1.411471	1.474964	2.2051243865078e-10	1.59552593906261e-09	-1.71660183747665	down	[I]	Lipid transport and metabolism	Molecular Function: nucleotide binding (GO:0000166);; Biological Process: valine metabolic process (GO:0006573);; Biological Process: NADP metabolic process (GO:0006739);; Molecular Function: oxidoreductase activity, acting on the CH-OH group of donors, NAD or NADP as acceptor (GO:0016616);; Cellular Component: intrinsic component of membrane (GO:0031224);; Cellular Component: intracellular membr…	--	--	[R]	General function prediction only	NAD binding domain of 6-phosphogluconate dehydrogenase;; NAD-binding of NADP-dependent 3-hydroxyisobutyrate dehydrogenase;; NADP oxidoreductase coenzyme F420-dependent	sp|Q949M8|3HID3_ARATH Probable 3-hydroxyisobutyrate dehydrogenase-like 3, mitochondrial OS=Arabidopsis thaliana OX=3702 GN=At1g71180 PE=2 SV=1	I	Lipid transport and metabolism	6-phosphogluconate dehydrogenase family protein [Arabidopsis thaliana]
AT4G21900	327	396	838	830	4.001385	3.862887	8.065775	7.843769	4.71187548055817e-09	2.94302345054205e-08	1.08396855412126	up	--	--	Molecular Function: tRNA-specific ribonuclease activity (GO:0004549);; Biological Process: tRNA processing (GO:0008033);; Biological Process: snoRNA metabolic process (GO:0016074);; Cellular Component: intracellular membrane-bounded organelle (GO:0043231);; Biological Process: RNA phosphodiester bond hydrolysis (GO:0090501);;	K18213|0|ath:AT4G21900|PRORP3; proteinaceous RNase P 3	RNA transport (ko03013)	[R]	General function prediction only	Pentacotripeptide-repeat region of PRORP;; Protein-only RNase P;; Zc3h12a-like Ribonuclease NYN domain	sp|F4JKB6|PRRP3_ARATH Proteinaceous RNase P 3 OS=Arabidopsis thaliana OX=3702 GN=PRORP3 PE=1 SV=1	V	Defense mechanisms	proteinaceous RNase P 3 [Arabidopsis thaliana]
AT5G45100	696	1170	315	349	12.727487	17.092646	4.521058	4.914017	1.00478016035839e-11	8.38037692937744e-11	-1.59134129243318	down	--	--	Biological Process: ubiquitin-dependent protein catabolic process (GO:0006511);; Biological Process: defense response (GO:0006952);; Biological Process: programmed cell death (GO:0012501);; Molecular Function: ubiquitin-like protein transferase activity (GO:0019787);; Biological Process: protein modification by small protein conjugation (GO:0032446);; Cellular Component: intracellular membrane-bo…	K19042|0|ath:AT5G45100|BRG1; SBP (S-ribonuclease binding protein) family protein	--	[O]	Posttranslational modification, protein turnover, chaperones	Zinc finger, C3HC4 type (RING finger)	sp|Q9FHE4|BRG1_ARATH BOI-related E3 ubiquitin-protein ligase 1 OS=Arabidopsis thaliana OX=3702 GN=BRG1 PE=1 SV=1	O	Posttranslational modification, protein turnover, chaperones	SBP (S-ribonuclease binding protein) family protein [Arabidopsis thaliana]
AT5G44530	1279	1287	3271	2884	10.920072	8.768963	21.963328	19.018856	4.06456798389364e-12	3.54574537091127e-11	1.12755643355196	up	[O]	Posttranslational modification, protein turnover, chaperones	--	--	--	--	--	Subtilase family;; Peptidase inhibitor I9;; Fibronectin type-III domain	sp|Q9FI12|SBT23_ARATH Subtilisin-like protease SBT2.3 OS=Arabidopsis thaliana OX=3702 GN=SBT2.3 PE=2 SV=1	O	Posttranslational modification, protein turnover, chaperones	Subtilase family protein [Arabidopsis thaliana]
AT5G23020	334	275	112	52	4.538019	2.978604	1.195247	0.541399	4.24665950859307e-07	2.04623297634894e-06	-2.0452535978524	down	[E]	Amino acid transport and metabolism	Biological Process: leucine metabolic process (GO:0006551);; Cellular Component: plastid (GO:0009536);; Biological Process: glycosinolate biosynthetic process (GO:0019758);; Molecular Function: transferase activity, transferring acyl groups, acyl groups converted into alkyl on transfer (GO:0046912);;	K15742|0|ath:AT5G23020|IMS2; 2-isopropylmalate synthase 2	Glucosinolate biosynthesis (ko00966);; 2-Oxocarboxylic acid metabolism (ko01210)	[E]	Amino acid transport and metabolism	HMGL-like	sp|Q9FN52|MAM3_ARATH Methylthioalkylmalate synthase 3, chloroplastic OS=Arabidopsis thaliana OX=3702 GN=MAM3 PE=1 SV=1	E	Amino acid transport and metabolism	2-isopropylmalate synthase 2 [Arabidopsis thaliana]
AT2G41705	501	589	1797	1605	6.742929	6.317574	18.758687	16.473793	9.04743949794549e-21	1.61115937750638e-19	1.51732209809648	up	[DP]	Cell cycle control, cell division, chromosome partitioning;; Inorganic ion transport and metabolism	Cellular Component: intrinsic component of membrane (GO:0031224);;	K06199|0|ath:AT2G41705|camphor resistance CrcB family protein	--	--	--	CrcB-like protein, Camphor Resistance (CrcB)	sp|A6Q4S3|CRCB_NITSB Putative fluoride ion transporter CrcB OS=Nitratiruptor sp. (strain SB155-2) OX=387092 GN=crcB PE=3 SV=1	D	Cell cycle control, cell division, chromosome partitioning	camphor resistance CrcB family protein [Arabidopsis thaliana]
AT4G21440	184	251	6	5	3.274044	3.565766	0.072816	0.061116	2.23425039586856e-22	4.44898267419871e-21	-5.42076983546964	down	--	--	Molecular Function: nucleic acid binding transcription factor activity (GO:0001071);; Biological Process: response to acid chemical (GO:0001101);; Molecular Function: DNA binding (GO:0003677);; Biological Process: transcription, DNA-templated (GO:0006351);; Biological Process: response to osmotic stress (GO:0006970);;	K09422|0|ath:AT4G21440|MYB102; MYB-like 102	--	[K]	Transcription	Myb-like DNA-binding domain;; Myb-like DNA-binding domain	sp|Q9LDR8|MY102_ARATH Transcription factor MYB102 OS=Arabidopsis thaliana OX=3702 GN=MYB102 PE=2 SV=1	K	Transcription	MYB-like 102 [Arabidopsis thaliana]
AT1G32100	1538	1762	513	720	28.797817	26.313978	7.538045	10.404318	3.28953245315902e-13	3.16301197419137e-12	-1.54269580317298	down	[R]	General function prediction only	Biological Process: phenylpropanoid biosynthetic process (GO:0009699);; Molecular Function: oxidoreductase activity, acting on the CH-CH group of donors, NAD or NADP as acceptor (GO:0016628);;	K21568|0|ath:AT1G32100|PRR1; pinoresinol reductase 1	Biosynthesis of various secondary metabolites - part 2 (ko00998)	--	--	NmrA-like family;; NAD(P)H-binding;; NAD dependent epimerase/dehydratase family	sp|Q9FVQ6|PILR1_ARATH Pinoresinol reductase 1 OS=Arabidopsis thaliana OX=3702 GN=PRR1 PE=1 SV=1	S	Function unknown	pinoresinol reductase 1 [Arabidopsis thaliana]
AT5G46460	91	111	254	220	0.984413	0.960024	2.175192	1.849625	0.000233431872635883	0.000687451365301754	1.10759748285894	up	--	--	Cellular Component: intracellular membrane-bounded organelle (GO:0043231);; Molecular Function: transition metal ion binding (GO:0046914);;	--	--	[R]	General function prediction only	PPR repeat;; PPR repeat family;; PPR repeat;; DYW family of nucleic acid deaminases;; Pentatricopeptide repeat domain;; Tetratricopeptide repeat	sp|Q9FHF9|PP419_ARATH Pentatricopeptide repeat-containing protein At5g46460, mitochondrial OS=Arabidopsis thaliana OX=3702 GN=PCMP-H49 PE=2 SV=1	S	Function unknown	Pentatricopeptide repeat (PPR) superfamily protein [Arabidopsis thaliana]
AT4G27745	943	1191	484	464	22.073755	22.887689	10.296808	8.877547	5.97107209590775e-14	6.1832988700274e-13	-1.29034597011904	down	--	--	Molecular Function: cation binding (GO:0043169);;	--	--	[R]	General function prediction only	Yippee zinc-binding/DNA-binding /Mis18, centromere assembly	sp|Q9T096|YIPL6_ARATH Protein yippee-like At4g27745 OS=Arabidopsis thaliana OX=3702 GN=At4g27745 PE=3 SV=2	S	Function unknown	putative protein [Arabidopsis thaliana]
AT3G50190	63	79	5	7	0.882469	0.808482	0.039696	0.084007	8.88620885121423e-08	4.71054162769564e-07	-3.68328628890448	down	--	--	Cellular Component: intrinsic component of membrane (GO:0031224);;	--	--	--	--	Plant protein of unknown function	sp|Q9SD53|Y3720_ARATH UPF0481 protein At3g47200 OS=Arabidopsis thaliana OX=3702 GN=At3g47200 PE=2 SV=1	S	Function unknown	transmembrane protein, putative (DUF247) [Arabidopsis thaliana]
AT1G03830	250	225	579	523	1.698047	1.221367	3.199213	2.746877	9.35727274641305e-06	3.57095055075345e-05	1.07435460689277	up	--	--	Biological Process: immune system process (GO:0002376);; Molecular Function: nucleoside-triphosphatase activity (GO:0017111);; Molecular Function: purine ribonucleoside binding (GO:0032550);; Cellular Component: intracellular membrane-bounded organelle (GO:0043231);;	--	--	[R]	General function prediction only	Guanylate-binding protein, C-terminal domain;; Guanylate-binding protein, N-terminal domain	sp|Q9Z0E6|GBP2_MOUSE Guanylate-binding protein 2 OS=Mus musculus OX=10090 GN=Gbp2 PE=1 SV=1	S	Function unknown	guanylate-binding family protein [Arabidopsis thaliana]
AT3G16920	831	923	344	462	14.894497	13.913914	4.7904	6.443869	2.04898370540752e-08	1.18055939929486e-07	-1.24656944417321	down	[G]	Carbohydrate transport and metabolism	Molecular Function: hydrolase activity, hydrolyzing O-glycosyl compounds (GO:0004553);; Biological Process: aminoglycan catabolic process (GO:0006026);; Biological Process: response to osmotic stress (GO:0006970);; Biological Process: phenylpropanoid biosynthetic process (GO:0009699);; Cellular Component: membrane (GO:0016020);; Biological Process: cell wall macromolecule metabolic process (GO:00…	--	--	[R]	General function prediction only	Chitinase class I	sp|Q9LSP9|CTL2_ARATH Chitinase-like protein 2 OS=Arabidopsis thaliana OX=3702 GN=CTL2 PE=2 SV=1	S	Function unknown	chitinase-like protein [Arabidopsis thaliana]
AT3G07060	198	234	554	519	1.770469	1.665356	3.897239	3.584331	4.56239513958822e-08	2.5098354863578e-07	1.18863860155881	up	[R]	General function prediction only	Biological Process: developmental process involved in reproduction (GO:0003006);; Cellular Component: plastid (GO:0009536);;	--	--	--	--	NHL repeat	sp|Q8VZ10|SOQ1_ARATH Protein SUPPRESSOR OF QUENCHING 1, chloroplastic OS=Arabidopsis thaliana OX=3702 GN=SOQ1 PE=1 SV=1	1479		NHL domain-containing protein [Arabidopsis thaliana]
AT3G20840	99	66	299	205	1.030409	0.549545	2.465143	1.661804	0.000214968954700209	0.000637829019497175	1.4524605470901	up	--	--	Biological Process: phosphorelay signal transduction system (GO:0000160);; Molecular Function: nucleic acid binding transcription factor activity (GO:0001071);; Molecular Function: nucleic acid binding (GO:0003676);; Biological Process: DNA metabolic process (GO:0006259);; Biological Process: transcription, DNA-templated (GO:0006351);; Biological Process: hormone-mediated signaling pathway (GO:00…	K09285|0|ath:AT3G20840|PLT1; Integrase-type DNA-binding superfamily protein	--	--	--	AP2 domain	sp|Q5YGP8|PLET1_ARATH AP2-like ethylene-responsive transcription factor PLT1 OS=Arabidopsis thaliana OX=3702 GN=PLT1 PE=2 SV=1	K	Transcription	Integrase-type DNA-binding superfamily protein [Arabidopsis thaliana]
AT1G14480	190	473	145	133	2.856776	5.692757	1.714916	1.539107	0.000417217845717694	0.00117085685990445	-1.33386160648194	down	[T]	Signal transduction mechanisms	Cellular Component: intrinsic component of membrane (GO:0031224);;	--	--	[R]	General function prediction only	Ankyrin repeats (3 copies);; Ankyrin repeats (many copies);; Ankyrin repeat;; Ankyrin repeat;; Ankyrin repeats (many copies);; Domain of unknown function	sp|Q8GYH5|BAD1_ARATH Ankyrin repeat-containing protein BDA1 OS=Arabidopsis thaliana OX=3702 GN=BAD1 PE=1 SV=1	S	Function unknown	Ankyrin repeat family protein [Arabidopsis thaliana]
AT2G35470	590	1115	377	420	12.488341	18.838663	6.269161	6.868549	4.43191106853106e-06	1.78817736261535e-05	-1.19052140550886	down	--	--	Cellular Component: intrinsic component of membrane (GO:0031224);; Cellular Component: intracellular membrane-bounded organelle (GO:0043231);;	--	--	--	--	--	--	311		ribosome maturation factor [Arabidopsis thaliana]
AT1G65700	167	217	717	699	4.98253	5.147339	16.852894	16.124321	4.21941742353894e-17	5.68901966465323e-16	1.76396771893781	up	--	--	Biological Process: RNA splicing, via transesterification reactions with bulged adenosine as nucleophile (GO:0000377);; Molecular Function: binding (GO:0005488);; Cellular Component: cytoplasm (GO:0005737);; Cellular Component: spliceosomal snRNP complex (GO:0097525);;	K12627|6.01852e-61|ath:AT1G65700|LSM8; Small nuclear ribonucleoprotein family protein	RNA degradation (ko03018);; Spliceosome (ko03040)	[A]	RNA processing and modification	LSM domain	sp|Q8VYI0|LSM8_ARATH Sm-like protein LSM8 OS=Arabidopsis thaliana OX=3702 GN=LSM8 PE=1 SV=1	A	RNA processing and modification	F1E22.8 [Arabidopsis thaliana]
AT3G57290	3215	3729	8230	8308	43.455444	40.202953	87.453735	86.710197	1.91804231643122e-19	3.13603965239282e-18	1.12737485759283	up	--	--	Cellular Component: proteasome complex (GO:0000502);; Biological Process: transcription, DNA-templated (GO:0006351);; Biological Process: translational initiation (GO:0006413);; Biological Process: response to osmotic stress (GO:0006970);; Molecular Function: translation factor activity, RNA binding (GO:0008135);; Biological Process: response to red or far red light (GO:0009639);; Cellular Compon…	K03250|0|ath:AT3G57290|EIF3E; eukaryotic translation initiation factor 3E	RNA transport (ko03013)	[J]	Translation, ribosomal structure and biogenesis	eIF3 subunit 6 N terminal domain;; PCI domain	sp|Q9C5Z3|EIF3E_ARATH Eukaryotic translation initiation factor 3 subunit E OS=Arabidopsis thaliana OX=3702 GN=TIF3E1 PE=1 SV=1	J	Translation, ribosomal structure and biogenesis	eukaryotic translation initiation factor 3E [Arabidopsis thaliana]
AT2G25930	1098	1266	3385	3630	9.936995	9.137228	24.083601	25.372877	1.61934728107221e-23	3.47066964278474e-22	1.44496382209304	up	--	--	Biological Process: cell morphogenesis (GO:0000902);; Molecular Function: nucleic acid binding transcription factor activity (GO:0001071);; Biological Process: response to acid chemical (GO:0001101);; Molecular Function: protein binding (GO:0005515);; Biological Process: transcription, DNA-templated (GO:0006351);; Biological Process: response to stress (GO:0006950);; Biological Process: phototran…	K12125|0|ath:AT2G25930|ELF3; hydroxyproline-rich glycoprotein family protein	Circadian rhythm - plant (ko04712)	--	--	--	sp|O82804|ELF3_ARATH Protein EARLY FLOWERING 3 OS=Arabidopsis thaliana OX=3702 GN=ELF3 PE=1 SV=1	K	Transcription	hydroxyproline-rich glycoprotein family protein [Arabidopsis thaliana]
AT3G21560	945	1190	8671	9466	12.191487	12.243775	87.983955	94.3367	5.96866666999653e-100	1.67598430045192e-97	2.96787566766945	up	[G]	Carbohydrate transport and metabolism	Biological Process: response to abiotic stimulus (GO:0009628);; Biological Process: phenylpropanoid metabolic process (GO:0009698);; Biological Process: flavonoid biosynthetic process (GO:0009813);; Molecular Function: UDP-glucosyltransferase activity (GO:0035251);; Biological Process: response to chemical (GO:0042221);; Cellular Component: intracellular part (GO:0044424);;	K13068|0|ath:AT3G21560|UGT84A2; UDP-Glycosyltransferase superfamily protein	Phenylpropanoid biosynthesis (ko00940)	[GC]	Carbohydrate transport and metabolism;; Energy production and conversion	UDP-glucoronosyl and UDP-glucosyl transferase	sp|Q9LVF0|U84A2_ARATH UDP-glycosyltransferase 84A2 OS=Arabidopsis thaliana OX=3702 GN=UGT84A2 PE=1 SV=1	CG	Energy production and conversion;; Carbohydrate transport and metabolism	UDP-Glycosyltransferase superfamily protein [Arabidopsis thaliana]
AT2G25090	578	690	310	306	7.875644	7.506499	3.317337	3.214795	3.71575375070127e-09	2.34580413554373e-08	-1.16450751901097	down	[T]	Signal transduction mechanisms	Molecular Function: protein kinase activity (GO:0004672);; Biological Process: protein phosphorylation (GO:0006468);; Biological Process: hyperosmotic response (GO:0006972);; Biological Process: signal transduction (GO:0007165);; Cellular Component: membrane (GO:0016020);; Biological Process: metal ion transport (GO:0030001);; Molecular Function: purine ribonucleoside binding (GO:0032550);; Cellu…	--	--	[T]	Signal transduction mechanisms	Protein kinase domain;; Protein tyrosine and serine/threonine kinase;; NAF domain;; Kinase-like	sp|Q9SEZ7|CIPKG_ARATH CBL-interacting serine/threonine-protein kinase 16 OS=Arabidopsis thaliana OX=3702 GN=CIPK16 PE=1 SV=1	T	Signal transduction mechanisms	CBL-interacting protein kinase 16 [Arabidopsis thaliana]
AT2G01510	40	73	229	157	0.337741	0.554531	1.620026	1.12069	3.58793989843649e-05	0.000123299637339849	1.66758748028078	up	--	--	Cellular Component: intracellular membrane-bounded organelle (GO:0043231);; Molecular Function: transition metal ion binding (GO:0046914);;	--	--	[R]	General function prediction only	DYW family of nucleic acid deaminases;; PPR repeat;; PPR repeat family;; Pentatricopeptide repeat domain;; PPR repeat;; Pentacotripeptide-repeat region of PRORP	sp|Q9ZVF4|PP140_ARATH Pentatricopeptide repeat-containing protein At2g01510, mitochondrial OS=Arabidopsis thaliana OX=3702 GN=PCMP-H37 PE=3 SV=1	S	Function unknown	Tetratricopeptide repeat (TPR)-like superfamily protein [Arabidopsis thaliana]
AT3G44260	2934	6715	734	583	54.513447	99.542007	10.720059	8.35368	5.9495508932263e-27	1.57047068877738e-25	-2.95735085795859	down	--	--	Molecular Function: 3'-5'-exoribonuclease activity (GO:0000175);; Biological Process: nuclear-transcribed mRNA catabolic process, deadenylation-dependent decay (GO:0000288);; Molecular Function: nucleic acid binding (GO:0003676);; Biological Process: transcription, DNA-templated (GO:0006351);; Biological Process: response to bacterium (GO:0009617);; Molecular Function: cation binding (GO:0043169)…	K12581|0|ath:AT3G44260|CAF1a; Polynucleotidyl transferase, ribonuclease H-like superfamily protein	RNA degradation (ko03018)	[A]	RNA processing and modification	CAF1 family ribonuclease	sp|Q9LXM2|CAF1I_ARATH Probable CCR4-associated factor 1 homolog 9 OS=Arabidopsis thaliana OX=3702 GN=CAF1-9 PE=2 SV=1	A	RNA processing and modification	Polynucleotidyl transferase, ribonuclease H-like superfamily protein [Arabidopsis thaliana]
AT3G03280	103	132	18	15	2.642154	2.706574	0.363259	0.284678	1.52115437976347e-09	9.99402038247445e-09	-2.95183693639584	down	--	--	Cellular Component: intracellular membrane-bounded organelle (GO:0043231);;	--	--	--	--	Domain of unknown function (DUF4228)	--	S	Function unknown	hypothetical protein AT3G03280 [Arabidopsis thaliana]
AT1G10550	116	137	1094	789	2.376148	2.251148	17.713257	12.546839	4.93435725290879e-30	1.54697688956485e-28	2.76946103411135	up	[G]	Carbohydrate transport and metabolism	Cellular Component: extracellular region (GO:0005576);; Cellular Component: plasma membrane (GO:0005886);; Biological Process: cellular glucan metabolic process (GO:0006073);; Biological Process: multidimensional cell growth (GO:0009825);; Molecular Function: transferase activity, transferring hexosyl groups (GO:0016758);; Molecular Function: hydrolase activity, acting on glycosyl bonds (GO:00167…	K08235|0|ath:AT1G10550|XTH33; xyloglucan:xyloglucosyl transferase 33	--	--	--	Glycosyl hydrolases family 16;; Xyloglucan endo-transglycosylase (XET) C-terminus	sp|Q8LC45|XTH33_ARATH Probable xyloglucan endotransglucosylase/hydrolase protein 33 OS=Arabidopsis thaliana OX=3702 GN=XTH33 PE=1 SV=2	G	Carbohydrate transport and metabolism	xyloglucan:xyloglucosyl transferase 33 [Arabidopsis thaliana]
AT4G33170	54	44	143	138	0.432256	0.278288	0.903476	0.855807	0.000793424364671172	0.00210209176336715	1.3772570125918	up	--	--	Molecular Function: transition metal ion binding (GO:0046914);;	--	--	[R]	General function prediction only	PPR repeat family;; PPR repeat;; DYW family of nucleic acid deaminases;; PPR repeat;; Pentatricopeptide repeat domain;; Pentacotripeptide-repeat region of PRORP	sp|Q9SMZ2|PP347_ARATH Pentatricopeptide repeat-containing protein At4g33170 OS=Arabidopsis thaliana OX=3702 GN=PCMP-H53 PE=3 SV=1	S	Function unknown	Tetratricopeptide repeat (TPR)-like superfamily protein [Arabidopsis thaliana]
AT1G33780	1659	1886	941	776	29.183321	26.474548	13.018504	10.545355	2.00348708022643e-12	1.79295899211949e-11	-1.17358770329374	down	[K]	Transcription	Cellular Component: chloroplast thylakoid (GO:0009534);;	--	--	--	--	Uncharacterized ACR, COG1678	sp|Q3B561|Y637_PELLD UPF0301 protein Plut_0637 OS=Pelodictyon luteolum (strain DSM 273 / 2530) OX=319225 GN=Plut_0637 PE=3 SV=1	K	Transcription	electron transporter, putative (DUF179) [Arabidopsis thaliana]
AT1G63740	540	690	362	303	3.710289	3.76545	1.929617	1.589173	1.25753419836171e-06	5.57545196642061e-06	-1.00747033677857	down	[K]	Transcription	Biological Process: response to stress (GO:0006950);; Biological Process: cell communication (GO:0007154);; Molecular Function: purine ribonucleoside binding (GO:0032550);;	--	--	--	--	TIR domain;; NB-ARC domain;; TIR domain;; Leucine Rich Repeat;; Leucine Rich repeats (2 copies);; Leucine rich repeat;; ATPase family associated with various cellular activities (AAA)	sp|Q9CAK1|RLM1B_ARATH Disease resistance protein RML1B OS=Arabidopsis thaliana OX=3702 GN=RLM1B PE=2 SV=1	T	Signal transduction mechanisms	Disease resistance protein (TIR-NBS-LRR class) family [Arabidopsis thaliana]
AT1G15010	248	618	36	28	7.950803	15.801873	0.893547	0.687454	4.93061150536288e-20	8.42421498381004e-19	-3.8385098225036	down	--	--	Biological Process: response to fungus (GO:0009620);; Cellular Component: intrinsic component of membrane (GO:0031224);; Cellular Component: intracellular membrane-bounded organelle (GO:0043231);;	--	--	--	--	--	--	248		uncharacterized protein LOC17899736 [Capsella rubella]
AT1G74810	262	390	1242	1271	2.086397	2.604876	8.070969	8.346997	3.25990006436927e-21	5.96980753753824e-20	1.83602953208614	up	--	--	--	K24194|0|ath:AT1G74810|BOR5; HCO3- transporter family	--	[P]	Inorganic ion transport and metabolism	HCO3- transporter family;; HCO3- transporter family	sp|Q9SSG5|BOR5_ARATH Putative boron transporter 5 OS=Arabidopsis thaliana OX=3702 GN=BOR5 PE=3 SV=1	P	Inorganic ion transport and metabolism	HCO3- transporter family [Arabidopsis thaliana]
AT5G48810	4097	5170	2478	2334	127.908005	128.76088	60.819881	56.250683	3.80008242648972e-16	4.75316959414063e-15	-1.06530638773706	down	[CI]	Energy production and conversion;; Lipid transport and metabolism	Biological Process: response to bacterium (GO:0009617);; Cellular Component: intrinsic component of membrane (GO:0031224);; Molecular Function: cation binding (GO:0043169);; Cellular Component: intracellular membrane-bounded organelle (GO:0043231);; Biological Process: single-organism metabolic process (GO:0044710);; Molecular Function: tetrapyrrole binding (GO:0046906);;	K23490|3.24877e-93|ath:AT5G48810|CB5-D; cytochrome B5	--	[C]	Energy production and conversion	Cytochrome b5-like Heme/Steroid binding domain	sp|Q9ZWT2|CYB5D_ARATH Cytochrome B5 isoform D OS=Arabidopsis thaliana OX=3702 GN=CYTB5-D PE=1 SV=1	C	Energy production and conversion	cytochrome B5 isoform D [Arabidopsis thaliana]
AT5G52850	79	148	332	239	0.730042	1.09189	2.421567	1.706368	0.000367257223216603	0.00104410986057545	1.2296123815653	up	--	--	Cellular Component: plastid (GO:0009536);; Molecular Function: transition metal ion binding (GO:0046914);;	--	--	[R]	General function prediction only	PPR repeat family;; PPR repeat;; PPR repeat;; Pentatricopeptide repeat domain;; Pentacotripeptide-repeat region of PRORP;; DYW family of nucleic acid deaminases;; Tetratricopeptide repeat;; Tetratricopeptide repeat	sp|Q9FLX6|PP430_ARATH Pentatricopeptide repeat-containing protein At5g52850, chloroplastic OS=Arabidopsis thaliana OX=3702 GN=PCMP-H31 PE=2 SV=1	S	Function unknown	Pentatricopeptide repeat (PPR) superfamily protein [Arabidopsis thaliana]
AT1G75000	237	348	133	120	4.262543	5.003338	1.882985	1.659965	3.20790306270301e-06	1.32891002437184e-05	-1.32068732017568	down	--	--	Cellular Component: integral component of membrane (GO:0016021);; Biological Process: fatty acid elongation, unsaturated fatty acid (GO:0019368);; Cellular Component: intracellular membrane-bounded organelle (GO:0043231);;	--	--	[I]	Lipid transport and metabolism	GNS1/SUR4 family	sp|Q9SYY4|ELO3L_ARATH Elongation of fatty acids protein 3-like OS=Arabidopsis thaliana OX=3702 GN=HOS3 PE=2 SV=1	I	Lipid transport and metabolism	GNS1/SUR4 membrane protein family [Arabidopsis thaliana]
AT1G12010	191	229	107	117	3.456263	3.312153	1.527895	1.638825	0.000626108266704706	0.00169591048055413	-1.02876628121422	down	[Q]	Secondary metabolites biosynthesis, transport and catabolism	Biological Process: response to stress (GO:0006950);; Biological Process: ethylene metabolic process (GO:0009692);; Molecular Function: oxidoreductase activity, acting on the CH-NH2 group of donors, oxygen as acceptor (GO:0016641);; Molecular Function: vitamin binding (GO:0019842);; Molecular Function: cation binding (GO:0043169);; Biological Process: single-organism metabolic process (GO:0044710…	K05933|0|ath:AT1G12010|2-oxoglutarate (2OG) and Fe(II)-dependent oxygenase superfamily protein	Cysteine and methionine metabolism (ko00270)	[QR]	Secondary metabolites biosynthesis, transport and catabolism;; General function prediction only	2OG-Fe(II) oxygenase superfamily;; non-haem dioxygenase in morphine synthesis N-terminal	sp|O65378|ACCO3_ARATH 1-aminocyclopropane-1-carboxylate oxidase 3 OS=Arabidopsis thaliana OX=3702 GN=At1g12010 PE=2 SV=1	Q	Secondary metabolites biosynthesis, transport and catabolism	2-oxoglutarate (2OG) and Fe(II)-dependent oxygenase superfamily protein [Arabidopsis thaliana]
AT3G15750	84	85	346	305	1.803353	1.446936	6.65763	5.673081	4.79371692564954e-10	3.34335008763354e-09	1.81365648529164	up	--	--	--	--	--	[S]	Function unknown	Essential protein Yae1, N terminal	--	S	Function unknown	Essential protein Yae1, N-terminal [Arabidopsis thaliana]
AT2G23340	147	283	462	461	3.0248	4.649056	7.492372	7.340801	0.000450563055929845	0.00125534357328743	1.00626876917351	up	--	--	Biological Process: phosphorelay signal transduction system (GO:0000160);; Molecular Function: nucleic acid binding transcription factor activity (GO:0001071);; Molecular Function: nucleic acid binding (GO:0003676);; Biological Process: transcription, DNA-templated (GO:0006351);; Cellular Component: intracellular membrane-bounded organelle (GO:0043231);;	--	--	--	--	AP2 domain	sp|O22174|ERF08_ARATH Ethylene-responsive transcription factor ERF008 OS=Arabidopsis thaliana OX=3702 GN=ERF008 PE=2 SV=1	K	Transcription	DREB and EAR motif protein 3 [Arabidopsis thaliana]
AT3G22460	326	381	176	173	9.451446	9.016911	4.162011	4.07715	2.74268670883517e-06	1.14722700741972e-05	-1.1427250530099	down	[E]	Amino acid transport and metabolism	Biological Process: sulfur amino acid biosynthetic process (GO:0000097);; Biological Process: L-serine metabolic process (GO:0006563);; Molecular Function: carbon-oxygen lyase activity (GO:0016835);; Cellular Component: intracellular part (GO:0044424);;	--	--	[E]	Amino acid transport and metabolism	Pyridoxal-phosphate dependent enzyme	sp|O23735|CYSK2_BRAJU Cysteine synthase OS=Brassica juncea OX=3707 PE=2 SV=1	E	Amino acid transport and metabolism	cysteine synthase; O-acetylserine(thiol) lyase [Arabidopsis thaliana]
AT3G50350	281	377	830	1094	8.194406	7.999193	17.351135	25.066899	2.33665979118031e-10	1.68362898676529e-09	1.43452998209046	up	--	--	Cellular Component: intracellular membrane-bounded organelle (GO:0043231);;	--	--	[R]	General function prediction only	Protein of unknown function (DUF1685)	--	S	Function unknown	membrane insertase, putative (DUF1685) [Arabidopsis thaliana]
AT5G19190	8504	11962	2048	2238	154.023041	172.812195	29.156481	31.293146	8.30567085610536e-56	8.33794677912132e-54	-2.36683518893675	down	--	--	Cellular Component: intracellular membrane-bounded organelle (GO:0043231);;	--	--	--	--	--	--	240		hypothetical protein AT5G19190 [Arabidopsis thaliana]
AT4G00200	239	275	874	901	3.447151	3.274165	10.288165	10.352999	7.70597372298525e-18	1.10923655930787e-16	1.6635468997175	up	--	--	--	--	--	--	--	Plants and Prokaryotes Conserved (PCC) domain	sp|Q4V3E0|AHL7_ARATH AT-hook motif nuclear-localized protein 7 OS=Arabidopsis thaliana OX=3702 GN=AHL7 PE=2 SV=1	K	Transcription	AT hook motif DNA-binding family protein [Arabidopsis thaliana]
AT3G28860	7572	7487	3811	3660	43.482727	34.29702	17.205395	16.227718	2.55722924884906e-14	2.74799316120081e-13	-1.14681541107943	down	[V]	Defense mechanisms	Biological Process: gravitropism (GO:0009630);; Biological Process: response to red or far red light (GO:0009639);; Biological Process: hormone-mediated signaling pathway (GO:0009755);; Biological Process: auxin polar transport (GO:0009926);; Molecular Function: P-P-bond-hydrolysis-driven transmembrane transporter activity (GO:0015405);; Molecular Function: efflux transmembrane transporter activi…	K05658|0|ath:AT3G28860|ABCB19; ATP binding cassette subfamily B19	ABC transporters (ko02010)	[Q]	Secondary metabolites biosynthesis, transport and catabolism	ABC transporter transmembrane region;; ABC transporter;; RecF/RecN/SMC N terminal domain;; AAA ATPase domain;; AAA domain;; P-loop containing region of AAA domain;; Predicted ATPase of the ABC class;; Zeta toxin	sp|Q9LJX0|AB19B_ARATH ABC transporter B family member 19 OS=Arabidopsis thaliana OX=3702 GN=ABCB19 PE=1 SV=1	Q	Secondary metabolites biosynthesis, transport and catabolism	ATP binding cassette subfamily B19 [Arabidopsis thaliana]
AT4G20980	2483	2813	7429	7226	27.696289	24.988544	62.628702	61.699915	5.99113029905832e-26	1.48818140441352e-24	1.34202214537012	up	--	--	Molecular Function: RNA cap binding (GO:0000339);; Biological Process: cytoplasmic translational initiation (GO:0002183);; Molecular Function: translation factor activity, RNA binding (GO:0008135);; Cellular Component: protein complex (GO:0043234);; Cellular Component: translation preinitiation complex (GO:0070993);;	K03251|0|ath:AT4G20980|Eukaryotic translation initiation factor 3 subunit 7 (eIF-3)	RNA transport (ko03013)	[J]	Translation, ribosomal structure and biogenesis	Eukaryotic translation initiation factor 3 subunit 7 (eIF-3)	sp|P56820|EIF3D_ARATH Eukaryotic translation initiation factor 3 subunit D OS=Arabidopsis thaliana OX=3702 GN=TIF3D1 PE=1 SV=1	J	Translation, ribosomal structure and biogenesis	Eukaryotic translation initiation factor 3 subunit 7 (eIF-3) [Arabidopsis thaliana]
AT1G71696	626	705	384	293	7.699255	6.942644	3.735476	2.792738	4.15616950579817e-07	2.00412603720357e-06	-1.10406545503711	down	[O]	Posttranslational modification, protein turnover, chaperones	--	--	--	[R]	General function prediction only	Zinc carboxypeptidase;; Protein of unknown function (DUF2817)	sp|Q9M9H7|SOL1_ARATH Carboxypeptidase SOL1 OS=Arabidopsis thaliana OX=3702 GN=SOL1 PE=2 SV=1	S	Function unknown	carboxypeptidase D [Arabidopsis thaliana]
AT3G26410	257	237	1062	1097	3.990164	2.93178	12.965295	13.149235	4.15704770088683e-21	7.57693313308394e-20	1.9912203761895	up	[J]	Translation, ribosomal structure and biogenesis	Biological Process: tRNA processing (GO:0008033);; Cellular Component: plastid (GO:0009536);; Molecular Function: transferase activity, transferring one-carbon groups (GO:0016741);; Molecular Function: organic cyclic compound binding (GO:0097159);; Biological Process: guanosine-containing compound metabolic process (GO:1901068);;	K15430|0|ath:AT3G26410|TRM11; tRNA modification 11 protein	--	[L]	Replication, recombination and repair	Putative RNA methylase family UPF0020	sp|Q05B63|TRM11_BOVIN tRNA (guanine(10)-N2)-methyltransferase homolog OS=Bos taurus OX=9913 GN=TRMT11 PE=2 SV=1	L	Replication, recombination and repair	tRNA modification 11 protein [Arabidopsis thaliana]
AT3G50420	34	36	100	120	0.351887	0.298056	0.817919	0.959155	0.000717065564985725	0.00191867771324381	1.52511646867641	up	--	--	--	--	--	[R]	General function prediction only	PPR repeat family;; PPR repeat;; PPR repeat;; Pentatricopeptide repeat domain;; Pentacotripeptide-repeat region of PRORP;; Tetratricopeptide repeat;; Tetratricopeptide repeat	sp|Q9SCT2|PP277_ARATH Pentatricopeptide repeat-containing protein At3g50420 OS=Arabidopsis thaliana OX=3702 GN=PCMP-E85 PE=2 SV=1	S	Function unknown	Pentatricopeptide repeat (PPR) superfamily protein [Arabidopsis thaliana]
AT1G49230	25	50	392	461	0.620119	0.998703	7.783219	8.998973	2.12922985892801e-23	4.53837497433775e-22	3.40626303602027	up	--	--	Cellular Component: intrinsic component of membrane (GO:0031224);; Molecular Function: transition metal ion binding (GO:0046914);;	K19040|1.41318e-135|ath:AT1G49230|RING/U-box superfamily protein	--	[O]	Posttranslational modification, protein turnover, chaperones	Ring finger domain;; RING-like zinc finger;; Zinc finger, C3HC4 type (RING finger);; RING-H2 zinc finger domain;; Zinc finger, C3HC4 type (RING finger)	sp|Q6NQG7|ATL78_ARATH RING-H2 finger protein ATL78 OS=Arabidopsis thaliana OX=3702 GN=ATL78 PE=2 SV=1	O	Posttranslational modification, protein turnover, chaperones	ATL78 [Arabidopsis thaliana]
AT2G01870	478	660	280	300	12.700791	13.983433	5.831846	6.140853	5.0177157030351e-07	2.38513841379551e-06	-1.08584771872155	down	--	--	Cellular Component: chloroplast thylakoid (GO:0009534);; Cellular Component: intrinsic component of membrane (GO:0031224);;	--	--	--	--	PPR repeat	sp|Q5XET4|PP142_ARATH Pentatricopeptide repeat-containing protein At2g01860 OS=Arabidopsis thaliana OX=3702 GN=EMB975 PE=2 SV=1	321		transmembrane protein [Arabidopsis thaliana]
AT1G66070	692	835	2077	2224	12.386067	11.948552	29.403879	30.760255	6.19673752832306e-19	9.74527513078403e-18	1.37245080105909	up	--	--	Biological Process: translational initiation (GO:0006413);; Molecular Function: translation factor activity, RNA binding (GO:0008135);; Cellular Component: protein complex (GO:0043234);; Cellular Component: translation preinitiation complex (GO:0070993);;	K03245|1.71986e-124|ath:AT1G66070|Translation initiation factor eIF3 subunit	RNA transport (ko03013)	[J]	Translation, ribosomal structure and biogenesis	Translation initiation factor eIF3 subunit	sp|Q7SXU0|EI3JA_DANRE Eukaryotic translation initiation factor 3 subunit J-A OS=Danio rerio OX=7955 GN=eif3ja PE=1 SV=1	J	Translation, ribosomal structure and biogenesis	Translation initiation factor eIF3 subunit [Arabidopsis thaliana]
AT5G45940	425	654	194	235	12.281956	14.984376	4.343939	5.186966	1.38519037887792e-08	8.12044284137963e-08	-1.43632414131079	down	[V]	Defense mechanisms	Molecular Function: nucleotide diphosphatase activity (GO:0004551);; Biological Process: phosphate-containing compound metabolic process (GO:0006796);; Biological Process: coenzyme biosynthetic process (GO:0009108);; Cellular Component: plastid (GO:0009536);; Molecular Function: diphosphoric monoester hydrolase activity (GO:0016794);; Cellular Component: intrinsic component of membrane (GO:003122…	--	--	[L]	Replication, recombination and repair	NUDIX domain	sp|Q8LET2|NUD11_ARATH Nudix hydrolase 11 OS=Arabidopsis thaliana OX=3702 GN=NUDT11 PE=1 SV=2	L	Replication, recombination and repair	nudix hydrolase homolog 11 [Arabidopsis thaliana]
AT3G53250	76	143	2	8	2.534956	4.229553	0.05206	0.229144	1.93981129928095e-10	1.41505436459219e-09	-4.54343880172827	down	--	--	Biological Process: response to hormone (GO:0009725);;	K14488|3.68692e-109|ath:AT3G53250|SAUR-like auxin-responsive protein family	Plant hormone signal transduction (ko04075)	--	--	Auxin responsive protein	sp|O65695|SAU50_ARATH Auxin-responsive protein SAUR50 OS=Arabidopsis thaliana OX=3702 GN=SAUR50 PE=1 SV=1	S	Function unknown	SAUR-like auxin-responsive protein family [Arabidopsis thaliana]
AT2G16400	887	1005	2498	2706	9.916969	8.967883	21.968239	23.376263	2.39848350937801e-18	3.58293122545867e-17	1.33452539018337	up	--	--	Molecular Function: nucleic acid binding transcription factor activity (GO:0001071);; Molecular Function: nucleic acid binding (GO:0003676);; Biological Process: transcription, DNA-templated (GO:0006351);; Cellular Component: intracellular membrane-bounded organelle (GO:0043231);;	--	--	[K]	Transcription	Associated with HOX;; Homeobox KN domain;; Homeodomain	sp|Q9SIW1|BLH7_ARATH BEL1-like homeodomain protein 7 OS=Arabidopsis thaliana OX=3702 GN=BLH7 PE=1 SV=1	K	Transcription	BEL1-like homeodomain 7 [Arabidopsis thaliana]
AT1G51610	587	743	3353	2569	6.784593	6.843894	30.464827	22.927366	4.62519676604272e-30	1.45240173974194e-28	2.03277544250695	up	[P]	Inorganic ion transport and metabolism	Biological Process: cation transport (GO:0006812);; Molecular Function: ion transmembrane transporter activity (GO:0015075);; Cellular Component: intrinsic component of membrane (GO:0031224);;	K14696|0|ath:AT1G51610|Cation efflux family protein	--	[R]	General function prediction only	Cation efflux family	sp|Q8H1G3|MTPC4_ARATH Metal tolerance protein C4 OS=Arabidopsis thaliana OX=3702 GN=MTPC4 PE=2 SV=1	P	Inorganic ion transport and metabolism	Cation efflux family protein [Arabidopsis thaliana]
AT1G03270	117	138	58	57	1.648423	1.546128	0.639467	0.611025	0.000848038307144578	0.00223274116060962	-1.27254680734033	down	[R]	General function prediction only	Cellular Component: intrinsic component of membrane (GO:0031224);;	K16302|0|ath:AT1G03270|CBS domain protein with a domain protein (DUF21)	--	[S]	Function unknown	Cyclin M transmembrane N-terminal domain;; CBS domain	sp|Q9ZVS8|Y1327_ARATH Putative DUF21 domain-containing protein At1g03270 OS=Arabidopsis thaliana OX=3702 GN=CBSDUF4 PE=4 SV=2	K	Transcription	CBS domain protein with a domain protein (DUF21) [Arabidopsis thaliana]
AT2G01450	6830	8230	3895	3969	92.303518	88.687595	41.207741	41.268807	1.62812927911221e-17	2.27761767384831e-16	-1.0594416817713	down	[T]	Signal transduction mechanisms	Molecular Function: signal transducer, downstream of receptor, with serine/threonine kinase activity (GO:0004702);; Biological Process: protein phosphorylation (GO:0006468);; Molecular Function: purine ribonucleoside binding (GO:0032550);; Biological Process: intracellular signal transduction (GO:0035556);; Cellular Component: intracellular membrane-bounded organelle (GO:0043231);;	--	--	[T]	Signal transduction mechanisms	Protein kinase domain;; Protein tyrosine and serine/threonine kinase;; Lipopolysaccharide kinase (Kdo/WaaP) family	sp|Q84M93|MPK17_ARATH Mitogen-activated protein kinase 17 OS=Arabidopsis thaliana OX=3702 GN=MPK17 PE=2 SV=1	T	Signal transduction mechanisms	MAP kinase 17 [Arabidopsis thaliana]
AT3G45230	316	414	176	179	9.707052	10.145982	4.243122	4.233711	2.274666783196e-06	9.62263513633679e-06	-1.15727307746841	down	--	--	--	--	--	--	--	--	--	S	Function unknown	hypothetical protein [Arabidopsis thaliana]
AT5G14220	884	1092	449	556	8.81288	8.518774	3.370111	4.08416	3.32227577289917e-08	1.8598408870246e-07	-1.09419798687002	down	[H]	Coenzyme transport and metabolism	Biological Process: developmental process involved in reproduction (GO:0003006);; Biological Process: porphyrin-containing compound biosynthetic process (GO:0006779);; Cellular Component: plastid envelope (GO:0009526);; Molecular Function: oxidoreductase activity, acting on the CH-CH group of donors, oxygen as acceptor (GO:0016634);; Biological Process: single-organism metabolic process (GO:00447…	K00231|0|ath:AT5G14220|HEMG2; Flavin containing amine oxidoreductase family	Porphyrin and chlorophyll metabolism (ko00860);; Biosynthesis of cofactors (ko01240)	[H]	Coenzyme transport and metabolism	Flavin containing amine oxidoreductase	sp|Q8S9J1|PPOCM_ARATH Protoporphyrinogen oxidase 2, chloroplastic/mitochondrial OS=Arabidopsis thaliana OX=3702 GN=PPOX2 PE=1 SV=1	H	Coenzyme transport and metabolism	Flavin containing amine oxidoreductase family [Arabidopsis thaliana]
AT3G16050	495	592	292	272	8.91845	8.513309	4.12652	3.782922	2.33308304178138e-07	1.16684264157239e-06	-1.06990875572053	down	[H]	Coenzyme transport and metabolism	Cellular Component: cytoplasm (GO:0005737);; Biological Process: sulfate transport (GO:0008272);; Biological Process: coenzyme biosynthetic process (GO:0009108);; Molecular Function: inorganic anion transmembrane transporter activity (GO:0015103);; Cellular Component: intrinsic component of membrane (GO:0031224);; Biological Process: water-soluble vitamin biosynthetic process (GO:0042364);; Molec…	K06215|0|ath:AT3G16050|PDX1.2; pyridoxine biosynthesis 1.2	Vitamin B6 metabolism (ko00750);; Biosynthesis of cofactors (ko01240)	[H]	Coenzyme transport and metabolism	SOR/SNZ family;; Thiazole biosynthesis protein ThiG;; Dihydrouridine synthase (Dus)	sp|Q9ZNR6|PDX12_ARATH Pyridoxal 5&apos;-phosphate synthase-like subunit PDX1.2 OS=Arabidopsis thaliana OX=3702 GN=PDX12 PE=1 SV=1	H	Coenzyme transport and metabolism	pyridoxine biosynthesis 1.2 [Arabidopsis thaliana]
AT1G03495	136	188	74	68	2.578417	2.840734	1.090881	0.986542	0.000198765675191897	0.000593753462356307	-1.30504805544079	down	--	--	Molecular Function: transferase activity, transferring acyl groups (GO:0016746);;	--	--	--	--	Transferase family	sp|Q9LR73|3AT2_ARATH Coumaroyl-CoA:anthocyanidin 3-O-glucoside-6&apos;&apos;-O-coumaroyltransferase 2 OS=Arabidopsis thaliana OX=3702 GN=3AT2 PE=1 SV=1	S	Function unknown	HXXXD-type acyl-transferase family protein [Arabidopsis thaliana]
AT3G02020	807	1084	318	433	3.933072	4.212658	1.218006	1.628622	1.64958097162867e-10	1.2133876737018e-09	-1.44496350877153	down	[E]	Amino acid transport and metabolism	Molecular Function: monooxygenase activity (GO:0004497);; Biological Process: threonine metabolic process (GO:0006566);; Biological Process: phosphate-containing compound metabolic process (GO:0006796);; Biological Process: aspartate family amino acid biosynthetic process (GO:0009067);; Cellular Component: plastid (GO:0009536);; Molecular Function: phosphotransferase activity, carboxyl group as a…	--	--	[R]	General function prediction only	PPR repeat family;; PPR repeat;; PPR repeat;; DYW family of nucleic acid deaminases;; Pentatricopeptide repeat domain;; Tetratricopeptide repeat;; Amino acid kinase family;; ACT domain	sp|Q9S7F4|PP206_ARATH Putative pentatricopeptide repeat-containing protein At2g01510 OS=Arabidopsis thaliana OX=3702 GN=PCMP-H36 PE=3 SV=1	U	Intracellular trafficking, secretion, and vesicular transport	Pentatricopeptide repeat (PPR) superfamily protein [Arabidopsis thaliana]
AT1G54217	46	53	258	255	1.172841	0.906571	5.559477	5.407458	6.98117913740145e-12	5.9428974423178e-11	2.24908730168701	up	--	--	Cellular Component: intracellular ribonucleoprotein complex (GO:0030529);; Cellular Component: intrinsic component of membrane (GO:0031224);;	--	--	--	--	--	--	S	Function unknown	Ribosomal protein L18ae family [Arabidopsis thaliana]
AT2G37710	945	1314	3215	2637	9.184481	10.190959	24.582338	19.802427	1.05572615993325e-13	1.06037814145706e-12	1.25790502793171	up	[T]	Signal transduction mechanisms	Molecular Function: protein kinase activity (GO:0004672);; Biological Process: cellular protein modification process (GO:0006464);; Biological Process: phosphate-containing compound metabolic process (GO:0006796);; Biological Process: enzyme linked receptor protein signaling pathway (GO:0007167);; Cellular Component: intrinsic component of membrane (GO:0031224);; Molecular Function: purine ribonu…	--	--	--	--	Legume lectin domain;; Protein kinase domain;; Protein tyrosine and serine/threonine kinase	sp|O80939|LRK41_ARATH L-type lectin-domain containing receptor kinase IV.1 OS=Arabidopsis thaliana OX=3702 GN=LECRK41 PE=2 SV=1	T	Signal transduction mechanisms	receptor lectin kinase [Arabidopsis thaliana]
AT5G41170	56	108	236	224	0.672887	1.020764	2.206122	2.052623	9.0938093006595e-05	0.000289933446108734	1.38950405119178	up	--	--	--	--	--	[R]	General function prediction only	PPR repeat family;; PPR repeat;; PPR repeat;; Pentatricopeptide repeat domain;; Pentacotripeptide-repeat region of PRORP;; Mitochondrial ATPase expression;; Mitochondrial 28S ribosomal protein S27	sp|Q9FLL3|PP412_ARATH Pentatricopeptide repeat-containing protein At5g41170, mitochondrial OS=Arabidopsis thaliana OX=3702 GN=At5g41170 PE=2 SV=1	JKL	Translation, ribosomal structure and biogenesis;; Transcription;; Replication, recombination and repair	Pentatricopeptide repeat (PPR-like) superfamily protein [Arabidopsis thaliana]
AT3G15030	575	704	2710	3227	5.978744	5.84497	22.199401	25.962266	6.6558002907278e-35	2.70348282249164e-33	2.09509629374079	up	--	--	Biological Process: developmental process involved in reproduction (GO:0003006);; Molecular Function: nucleic acid binding (GO:0003676);; Biological Process: transcription, DNA-templated (GO:0006351);; Biological Process: shoot system morphogenesis (GO:0010016);; Biological Process: regulation of development, heterochronic (GO:0040034);; Cellular Component: intracellular membrane-bounded organell…	--	--	--	--	TCP family transcription factor	sp|Q8LPR5|TCP4_ARATH Transcription factor TCP4 OS=Arabidopsis thaliana OX=3702 GN=TCP4 PE=1 SV=1	K	Transcription	TCP family transcription factor 4 [Arabidopsis thaliana]
AT5G44780	71	79	172	169	0.663495	0.595358	1.297683	1.23989	0.0019250885040592	0.0046845754541757	1.05826720717838	up	--	--	Biological Process: mRNA modification (GO:0016556);; Cellular Component: intracellular membrane-bounded organelle (GO:0043231);;	--	--	--	--	--	sp|O48582|MORF4_ARATH Multiple organellar RNA editing factor 4, mitochondrial OS=Arabidopsis thaliana OX=3702 GN=MORF4 PE=1 SV=1	S	Function unknown	high molecular weight subunit-like glutenin [Arabidopsis thaliana]
AT2G36895	3329	4616	1746	1831	74.178158	82.554495	31.374386	32.344817	3.52437737470566e-17	4.7684924326063e-16	-1.26407204093875	down	--	--	Cellular Component: plastid (GO:0009536);; Cellular Component: intrinsic component of membrane (GO:0031224);;	--	--	--	--	--	--	440		D-tagatose-1,6-bisphosphate aldolase subunit [Arabidopsis thaliana]
AT5G62640	885	902	2457	2505	11.26048	9.226761	24.856318	24.810014	8.7821364322364e-17	1.15358571779376e-15	1.34119319562371	up	--	--	--	--	--	[S]	Function unknown	WW domain binding protein 11;; mRNA biogenesis factor	sp|Q9LV14|ELF5_ARATH Protein EARLY FLOWERING 5 OS=Arabidopsis thaliana OX=3702 GN=ELF5 PE=1 SV=1	S	Function unknown	proline-rich family protein [Arabidopsis thaliana]
AT4G18020	1852	2037	980	987	18.815258	15.570592	7.721036	7.181789	2.80316341461281e-13	2.71285170619996e-12	-1.11135151206487	down	--	--	Molecular Function: nucleic acid binding transcription factor activity (GO:0001071);; Molecular Function: nucleic acid binding (GO:0003676);; Biological Process: transcription, DNA-templated (GO:0006351);; Biological Process: intracellular signal transduction (GO:0035556);; Cellular Component: intracellular membrane-bounded organelle (GO:0043231);; Biological Process: rhythmic process (GO:0048511…	--	--	[K]	Transcription	Response regulator receiver domain;; Myb-like DNA-binding domain	sp|Q6LA43|APRR2_ARATH Two-component response regulator-like APRR2 OS=Arabidopsis thaliana OX=3702 GN=APRR2 PE=2 SV=2	K	Transcription	CheY-like two-component responsive regulator family protein [Arabidopsis thaliana]
AT4G35470	3405	4636	2168	2012	31.756275	34.474229	16.024811	14.592337	1.71551043919354e-13	1.69408841790901e-12	-1.05898207651598	down	[K]	Transcription	Cellular Component: membrane (GO:0016020);;	--	--	[R]	General function prediction only	Leucine rich repeat;; Leucine Rich repeats (2 copies);; Leucine Rich Repeat;; Leucine Rich repeat	sp|Q9SVW8|PIRL4_ARATH Plant intracellular Ras-group-related LRR protein 4 OS=Arabidopsis thaliana OX=3702 GN=PIRL4 PE=1 SV=1	S	Function unknown	plant intracellular ras group-related LRR 4 [Arabidopsis thaliana]
AT1G23740	11625	15186	3680	6021	196.655869	204.929733	48.932713	78.643341	4.62940740302647e-12	4.01498515817537e-11	-1.5787791480657	down	[CR]	Energy production and conversion;; General function prediction only	Cellular Component: extracellular region (GO:0005576);; Biological Process: response to stress (GO:0006950);; Cellular Component: plastid envelope (GO:0009526);; Cellular Component: plastid stroma (GO:0009532);; Molecular Function: oxidoreductase activity, acting on the CH-CH group of donors, NAD or NADP as acceptor (GO:0016628);; Biological Process: single-organism metabolic process (GO:0044710)…	K18980|0|ath:AT1G23740|AOR; Oxidoreductase, zinc-binding dehydrogenase family protein	--	[CR]	Energy production and conversion;; General function prediction only	Zinc-binding dehydrogenase;; Zinc-binding dehydrogenase;; Alcohol dehydrogenase GroES-like domain	sp|Q9ZUC1|AOR_ARATH NADPH-dependent alkenal/one oxidoreductase, chloroplastic OS=Arabidopsis thaliana OX=3702 GN=AOR PE=1 SV=2	C	Energy production and conversion	Oxidoreductase, zinc-binding dehydrogenase family protein [Arabidopsis thaliana]
AT2G16230	71	90	24	10	1.046513	1.069628	0.273599	0.111804	7.9843447425693e-05	0.000257656028293271	-2.36844817804667	down	--	--	Molecular Function: hydrolase activity, acting on glycosyl bonds (GO:0016798);; Cellular Component: intrinsic component of membrane (GO:0031224);; Biological Process: primary metabolic process (GO:0044238);;	--	--	--	--	Glycosyl hydrolases family 17;; X8 domain	sp|Q9M069|E137_ARATH Glucan endo-1,3-beta-glucosidase 7 OS=Arabidopsis thaliana OX=3702 GN=At4g34480 PE=1 SV=2	G	Carbohydrate transport and metabolism	hypothetical protein AXX17_AT2G11280 [Arabidopsis thaliana]
AT3G44150	429	486	171	184	10.469013	9.453571	3.280129	3.462083	1.62885094388912e-10	1.19950539862606e-09	-1.49138437387388	down	--	--	Cellular Component: membrane (GO:0016020);;	--	--	--	--	--	--	476		Expp1 protein [Arabidopsis thaliana]
AT1G23970	438	520	230	233	8.207289	7.771366	3.372348	3.363261	8.06627288702847e-08	4.29705903728833e-07	-1.17208460853256	down	--	--	Cellular Component: intracellular part (GO:0044424);;	--	--	--	--	Protein MS5	sp|Q94A88|Y1397_ARATH UPF0725 protein At1g23970 OS=Arabidopsis thaliana OX=3702 GN=At1g23970 PE=2 SV=1	K	Transcription	hypothetical protein (DUF626) [Arabidopsis thaliana]
AT5G05550	427	618	191	310	6.212572	7.32104	2.093115	3.571793	7.41610333988392e-05	0.000240641437297356	-1.1671416183649	down	--	--	--	--	--	[K]	Transcription	Myb/SANT-like DNA-binding domain	sp|Q9LJG8|ASIL2_ARATH Trihelix transcription factor ASIL2 OS=Arabidopsis thaliana OX=3702 GN=ASIL2 PE=1 SV=1	K	Transcription	sequence-specific DNA binding transcription factor [Arabidopsis thaliana]
AT1G09350	22	44	44995	28412	0.452047	0.586939	596.331902	369.561798	7.59106962640593e-268	1.13136133855088e-264	10.0065118088447	up	[M]	Cell wall/membrane/envelope biogenesis	Biological Process: response to stress (GO:0006950);; Molecular Function: UDP-galactosyltransferase activity (GO:0035250);; Molecular Function: cation binding (GO:0043169);; Cellular Component: intracellular part (GO:0044424);; Biological Process: single-organism biosynthetic process (GO:0044711);;	K18819|0|ath:AT1G09350|GolS3; galactinol synthase 3	Galactose metabolism (ko00052)	[G]	Carbohydrate transport and metabolism	Glycosyl transferase family 8	sp|O80518|GOLS3_ARATH Galactinol synthase 3 OS=Arabidopsis thaliana OX=3702 GN=GOLS3 PE=1 SV=1	G	Carbohydrate transport and metabolism	galactinol synthase 3 [Arabidopsis thaliana]
AT4G30350	1078	1302	3295	2453	7.666497	7.384103	18.42523	13.475097	1.63800498992225e-10	1.2053302954707e-09	1.1471546444157	up	[O]	Posttranslational modification, protein turnover, chaperones	Biological Process: macromolecule metabolic process (GO:0043170);;	--	--	[O]	Posttranslational modification, protein turnover, chaperones	--	sp|Q9M0C5|SMXL2_ARATH Protein SMAX1-LIKE 2 OS=Arabidopsis thaliana OX=3702 GN=SMXL2 PE=2 SV=1	O	Posttranslational modification, protein turnover, chaperones	Double Clp-N motif-containing P-loop nucleoside triphosphate hydrolases superfamily protein [Arabidopsis thaliana]
AT1G54450	141	157	89	65	1.584204	1.40512	0.787469	0.563225	0.0030511565603294	0.00709337153304322	-1.08183211807819	down	--	--	Cellular Component: intracellular membrane-bounded organelle (GO:0043231);; Molecular Function: metal ion binding (GO:0046872);;	K11583|0|ath:AT1G54450|Calcium-binding EF-hand family protein	mRNA surveillance pathway (ko03015)	[A]	RNA processing and modification	EF-hand domain;; EF-hand domain pair;; EF-hand domain;; EF hand;; EF-hand domain pair	sp|Q9SLI8|2AB2D_ARATH Probable serine/threonine protein phosphatase 2A regulatory subunit B&apos;&apos;delta OS=Arabidopsis thaliana OX=3702 GN=B&apos;&apos;DELTA PE=3 SV=1	A	RNA processing and modification	Calcium-binding EF-hand family protein [Arabidopsis thaliana]
AT3G53420	51509	73379	18481	19673	814.897766	926.052063	229.845932	240.324554	7.733455913716e-37	3.48455135647087e-35	-1.82134946917975	down	[G]	Carbohydrate transport and metabolism	--	K09872|0|ath:AT3G53420|PIP2A; plasma membrane intrinsic protein 2A	--	[G]	Carbohydrate transport and metabolism	Major intrinsic protein	sp|P43286|PIP21_ARATH Aquaporin PIP2-1 OS=Arabidopsis thaliana OX=3702 GN=PIP2-1 PE=1 SV=1	G	Carbohydrate transport and metabolism	plasma membrane intrinsic protein 2A [Arabidopsis thaliana]
AT5G17270	396	405	1879	1744	3.267883	2.619045	11.576917	10.520162	6.26840760526146e-32	2.20018835782502e-30	2.04522081849574	up	[R]	General function prediction only	--	--	--	[R]	General function prediction only	Tetratricopeptide repeat;; Tetratricopeptide repeat;; Tetratricopeptide repeat;; Tetratricopeptide repeat;; Tetratricopeptide repeat;; Tetratricopeptide repeat;; TPR repeat;; Tetratricopeptide repeat	sp|Q54BW6|TTC27_DICDI Tetratricopeptide repeat protein 27 homolog OS=Dictyostelium discoideum OX=44689 GN=ttc27 PE=3 SV=1	S	Function unknown	Protein prenylyltransferase superfamily protein [Arabidopsis thaliana]
AT5G15170	548	716	361	314	5.531395	5.768621	2.861869	2.449505	5.23056928194228e-07	2.48023200777366e-06	-1.02360413070104	down	--	--	Molecular Function: DNA binding (GO:0003677);; Molecular Function: nuclease activity (GO:0004518);; Biological Process: DNA repair (GO:0006281);; Cellular Component: intracellular membrane-bounded organelle (GO:0043231);; Molecular Function: tyrosyl-DNA phosphodiesterase activity (GO:0070259);;	K10862|0|ath:AT5G15170|TDP1; tyrosyl-DNA phosphodiesterase-like protein	--	[L]	Replication, recombination and repair	Tyrosyl-DNA phosphodiesterase	sp|Q8H1D9|TYDP1_ARATH Tyrosyl-DNA phosphodiesterase 1 OS=Arabidopsis thaliana OX=3702 GN=TDP1 PE=1 SV=1	L	Replication, recombination and repair	tyrosyl-DNA phosphodiesterase-like protein [Arabidopsis thaliana]
AT2G16365	1525	2101	4354	4334	20.642385	23.489078	46.753518	47.054067	2.07765283601528e-15	2.44708350746481e-14	1.14669482601133	up	--	--	--	--	--	--	--	F-box domain	sp|Q84V03|FB348_ARATH F-box protein At2g16365 OS=Arabidopsis thaliana OX=3702 GN=At2g16365 PE=2 SV=2	S	Function unknown	F-box family protein [Arabidopsis thaliana]
AT5G61030	418	346	1463	1279	6.875466	4.56608	19.111912	16.352617	3.80140244000709e-14	4.01812178260433e-13	1.69781864232126	up	[J]	Translation, ribosomal structure and biogenesis	Molecular Function: small molecule binding (GO:0036094);; Molecular Function: organic cyclic compound binding (GO:0097159);;	K12741|1.60335e-77|ath:AT5G61030|GR-RBP3; glycine-rich RNA-binding protein 3	Spliceosome (ko03040)	[R]	General function prediction only	RNA recognition motif. (a.k.a. RRM, RBD, or RNP domain)	sp|Q9FNR1|RBG3_ARATH Glycine-rich RNA-binding protein 3, mitochondrial OS=Arabidopsis thaliana OX=3702 GN=RBG3 PE=1 SV=1	A	RNA processing and modification	glycine-rich RNA-binding protein 3 [Arabidopsis thaliana]
AT5G50800	72	129	235	341	1.400334	2.017807	3.617081	5.1526	6.65658813912897e-05	0.000218078111592194	1.42161787415527	up	--	--	--	K15382|0|ath:AT5G50800|SWEET13; Nodulin MtN3 family protein	--	[R]	General function prediction only	Sugar efflux transporter for intercellular exchange	sp|Q9FGQ2|SWT13_ARATH Bidirectional sugar transporter SWEET13 OS=Arabidopsis thaliana OX=3702 GN=SWEET13 PE=1 SV=1	U	Intracellular trafficking, secretion, and vesicular transport	Nodulin MtN3 family protein [Arabidopsis thaliana]
AT1G75670	154	183	775	644	3.640278	3.434139	14.844963	11.882793	2.01942684792768e-18	3.0497244648614e-17	1.94934602316948	up	--	--	Biological Process: transcription, DNA-templated (GO:0006351);;	--	--	--	--	SHS2 domain found in N terminus of Rpb7p/Rpc25p/MJ0397	--	S	Function unknown	DNA-directed RNA polymerase [Arabidopsis thaliana]
AT2G44880	28	40	187	170	0.397255	0.353161	1.285271	1.202091	6.05786323736743e-09	3.71427532354411e-08	2.27643702247357	up	--	--	--	--	--	[R]	General function prediction only	PPR repeat;; PPR repeat family;; PPR repeat;; Pentatricopeptide repeat domain;; Tetratricopeptide repeat;; Tetratricopeptide repeat	sp|Q1PEU4|PP201_ARATH Pentatricopeptide repeat-containing protein At2g44880 OS=Arabidopsis thaliana OX=3702 GN=PCMP-E9 PE=2 SV=2	S	Function unknown	Pentatricopeptide repeat (PPR-like) superfamily protein [Arabidopsis thaliana]
AT4G11670	643	683	1977	1982	4.453729	3.710704	10.774948	10.618671	1.83184513641502e-19	3.00016902096712e-18	1.44844819008245	up	--	--	Cellular Component: intracellular membrane-bounded organelle (GO:0043231);;	--	--	--	--	Unc-13 homolog	sp|Q8RX56|UNC13_ARATH Protein unc-13 homolog OS=Arabidopsis thaliana OX=3702 GN=PATROL1 PE=2 SV=1	S	Function unknown	DNA topoisomerase 4 subunit B (DUF810) [Arabidopsis thaliana]
AT3G12670	1289	1388	8161	7764	9.912998	8.517778	49.369789	46.128021	1.02535229610054e-71	1.54001556100371e-69	2.44302605021759	up	[F]	Nucleotide transport and metabolism	Biological Process: developmental process involved in reproduction (GO:0003006);; Cellular Component: cytoplasm (GO:0005737);; Biological Process: CTP biosynthetic process (GO:0006241);; Biological Process: glutamine family amino acid metabolic process (GO:0009064);; Biological Process: response to metal ion (GO:0010038);; Molecular Function: ligase activity, forming carbon-nitrogen bonds (GO:001…	K01937|0|ath:AT3G12670|emb2742; CTP synthase family protein	Pyrimidine metabolism (ko00240);; Biosynthesis of cofactors (ko01240)	[F]	Nucleotide transport and metabolism	CTP synthase N-terminus;; Glutamine amidotransferase class-I;; Peptidase C26;; Fasciclin domain	sp|Q54V77|PYRG_DICDI CTP synthase OS=Dictyostelium discoideum OX=44689 GN=ctps PE=3 SV=1	F	Nucleotide transport and metabolism	CTP synthase family protein [Arabidopsis thaliana]
AT4G26140	966	1185	467	555	8.856408	8.658678	3.336144	3.963168	2.2053256592566e-10	1.59552593906261e-09	-1.19324075350333	down	[G]	Carbohydrate transport and metabolism	--	--	--	[G]	Carbohydrate transport and metabolism	Glycosyl hydrolases family 35;; Beta-sandwich domain in beta galactosidase;; Beta-galactosidase	sp|Q9SCV0|BGA12_ARATH Beta-galactosidase 12 OS=Arabidopsis thaliana OX=3702 GN=BGAL12 PE=2 SV=1	G	Carbohydrate transport and metabolism	beta-galactosidase 12 [Arabidopsis thaliana]
AT2G16980	373	424	164	99	5.676196	5.185374	1.774779	1.056627	1.0641090890198e-08	6.33398267273691e-08	-1.72953752840029	down	[G]	Carbohydrate transport and metabolism	Biological Process: transport (GO:0006810);; Cellular Component: intrinsic component of membrane (GO:0031224);; Molecular Function: antibiotic transporter activity (GO:0042895);;	--	--	[R]	General function prediction only	Major Facilitator Superfamily	sp|Q96MC6|MF14A_HUMAN Hippocampus abundant transcript 1 protein OS=Homo sapiens OX=9606 GN=MFSD14A PE=1 SV=2	S	Function unknown	Major facilitator superfamily protein [Arabidopsis thaliana]
AT5G13580	4015	4383	1454	2666	39.80677	34.659985	11.327554	20.408426	1.1537471209396e-05	4.32292602363272e-05	-1.15036830475097	down	[T]	Signal transduction mechanisms	Biological Process: phenylpropanoid biosynthetic process (GO:0009699);; Molecular Function: nucleoside-triphosphatase activity (GO:0017111);; Cellular Component: intrinsic component of membrane (GO:0031224);; Molecular Function: purine ribonucleoside binding (GO:0032550);; Biological Process: response to other organism (GO:0051707);;	--	--	[Q]	Secondary metabolites biosynthesis, transport and catabolism	ABC-2 type transporter;; ABC transporter;; ABC-2 type transporter	sp|Q9FNB5|AB6G_ARATH ABC transporter G family member 6 OS=Arabidopsis thaliana OX=3702 GN=ABCG6 PE=2 SV=1	Q	Secondary metabolites biosynthesis, transport and catabolism	ABC-2 type transporter family protein [Arabidopsis thaliana]
AT2G44210	2368	2767	941	1017	31.013296	29.486075	9.824031	10.385571	3.32839555991718e-24	7.48985644290307e-23	-1.51449623431494	down	--	--	--	--	--	--	--	Neprosin;; Neprosin activation peptide	--	S	Function unknown	carboxyl-terminal peptidase (DUF239) [Arabidopsis thaliana]
AT1G31580	5118	8513	2517	2854	146.718216	194.672516	56.72435	63.163586	4.20213331758039e-14	4.41759810244819e-13	-1.44383809959721	down	--	--	Biological Process: response to stress (GO:0006950);; Cellular Component: external encapsulating structure (GO:0030312);; Cellular Component: intracellular membrane-bounded organelle (GO:0043231);;	--	--	--	--	--	sp|Q39066|ECS1_ARATH Protein ECS1 OS=Arabidopsis thaliana OX=3702 GN=ECS1 PE=2 SV=1	--	--	ECS1 [Arabidopsis thaliana]
AT4G34000	5065	5813	1684	1195	57.508311	54.014034	15.497838	10.59995	3.13762011359847e-29	9.38138729953245e-28	-2.04643668225012	down	--	--	Molecular Function: nucleic acid binding transcription factor activity (GO:0001071);; Biological Process: response to acid chemical (GO:0001101);; Biological Process: transcription, DNA-templated (GO:0006351);; Biological Process: response to osmotic stress (GO:0006970);; Biological Process: hormone-mediated signaling pathway (GO:0009755);; Cellular Component: intracellular membrane-bounded organ…	K14432|0|ath:AT4G34000|ABF3; abscisic acid responsive elements-binding factor 3	Plant hormone signal transduction (ko04075)	--	--	bZIP transcription factor;; Basic region leucine zipper	sp|Q9M7Q3|AI5L6_ARATH ABSCISIC ACID-INSENSITIVE 5-like protein 6 OS=Arabidopsis thaliana OX=3702 GN=ABF3 PE=1 SV=1	K	Transcription	abscisic acid responsive elements-binding factor 3 [Arabidopsis thaliana]
AT5G28020	2059	2314	933	817	36.988099	32.731727	12.244828	11.439376	9.59701231757574e-21	1.70589095094523e-19	-1.44914521374114	down	[E]	Amino acid transport and metabolism	Biological Process: sulfur amino acid biosynthetic process (GO:0000097);; Biological Process: L-serine metabolic process (GO:0006563);; Molecular Function: carbon-oxygen lyase activity (GO:0016835);; Molecular Function: carbon-sulfur lyase activity (GO:0016846);; Cellular Component: intracellular membrane-bounded organelle (GO:0043231);;	K01738|0|ath:AT5G28020|CYSD2; cysteine synthase D2	Cysteine and methionine metabolism (ko00270);; Sulfur metabolism (ko00920);; Carbon metabolism (ko01200);; Biosynthesis of amino acids (ko01230)	[E]	Amino acid transport and metabolism	Pyridoxal-phosphate dependent enzyme	sp|Q9SXS7|CYSD2_ARATH Bifunctional L-3-cyanoalanine synthase/cysteine synthase D2 OS=Arabidopsis thaliana OX=3702 GN=CYSD2 PE=1 SV=1	E	Amino acid transport and metabolism	cysteine synthase D2 [Arabidopsis thaliana]
AT3G46970	1712	1665	19201	18792	13.441669	10.427829	118.57122	113.983795	8.40328622014079e-110	2.85638018447768e-107	3.35602818210774	up	[G]	Carbohydrate transport and metabolism	Molecular Function: phosphorylase activity (GO:0004645);; Biological Process: carbohydrate metabolic process (GO:0005975);; Biological Process: response to stress (GO:0006950);; Cellular Component: plastid (GO:0009536);; Biological Process: response to metal ion (GO:0010038);; Molecular Function: anion binding (GO:0043168);;	K00688|0|ath:AT3G46970|PHS2; alpha-glucan phosphorylase 2	Starch and sucrose metabolism (ko00500)	[G]	Carbohydrate transport and metabolism	Carbohydrate phosphorylase	sp|Q9SD76|PHS2_ARATH Alpha-glucan phosphorylase 2, cytosolic OS=Arabidopsis thaliana OX=3702 GN=PHS2 PE=1 SV=1	G	Carbohydrate transport and metabolism	alpha-glucan phosphorylase 2 [Arabidopsis thaliana]
AT1G12240	15139	19932	3799	4798	167.516129	175.934891	33.043385	40.991974	4.09582286288093e-38	1.9740439793114e-36	-2.14251444349323	down	[G]	Carbohydrate transport and metabolism	Molecular Function: beta-fructofuranosidase activity (GO:0004564);; Cellular Component: cell wall (GO:0005618);; Cellular Component: vacuole (GO:0005773);; Biological Process: disaccharide metabolic process (GO:0005984);; Biological Process: response to gibberellin (GO:0009739);; Biological Process: hormone-mediated signaling pathway (GO:0009755);; Cellular Component: intrinsic component of membr…	K01193|0|ath:AT1G12240|ATBETAFRUCT4; Glycosyl hydrolases family 32 protein	Galactose metabolism (ko00052);; Starch and sucrose metabolism (ko00500)	[G]	Carbohydrate transport and metabolism	Glycosyl hydrolases family 32 N-terminal domain;; Glycosyl hydrolases family 32 C terminal;; Domain of unknown function (DUF3357)	sp|Q39041|INVA4_ARATH Acid beta-fructofuranosidase 4, vacuolar OS=Arabidopsis thaliana OX=3702 GN=BFRUCT4 PE=1 SV=2	G	Carbohydrate transport and metabolism	Glycosyl hydrolases family 32 protein [Arabidopsis thaliana]
AT1G11720	3635	4052	1525	1835	24.338913	21.642371	8.020065	9.49603	6.6858327591512e-16	8.19860820940218e-15	-1.31949856692695	down	[G]	Carbohydrate transport and metabolism	Molecular Function: protein binding (GO:0005515);; Cellular Component: cell wall (GO:0005618);; Biological Process: starch metabolic process (GO:0005982);; Biological Process: macromolecule biosynthetic process (GO:0009059);; Cellular Component: plastid (GO:0009536);; Molecular Function: amine-lyase activity (GO:0016843);; Molecular Function: polysaccharide binding (GO:0030247);; Molecular Functi…	K00703|0|ath:AT1G11720|SS3; starch synthase 3	Starch and sucrose metabolism (ko00500)	--	--	Starch synthase catalytic domain;; Starch/carbohydrate-binding module (family 53);; Glycosyltransferase Family 4;; Glycosyl transferases group 1	sp|F4IAG2|SSY3_ARATH Starch synthase 3, chloroplastic/amyloplastic OS=Arabidopsis thaliana OX=3702 GN=SS3 PE=1 SV=1	G	Carbohydrate transport and metabolism	starch synthase 3 [Arabidopsis thaliana]
AT4G31400	147	183	456	430	2.769717	2.801878	6.775943	6.319941	3.42660633804293e-08	1.91603168252761e-07	1.3037205254626	up	--	--	Biological Process: mitotic cell cycle (GO:0000278);; Biological Process: recombinational repair (GO:0000725);; Biological Process: developmental process involved in reproduction (GO:0003006);; Biological Process: meiotic cell cycle (GO:0007126);; Molecular Function: transferase activity, transferring acyl groups other than amino-acyl groups (GO:0016747);; Biological Process: root system developm…	K11268|0|ath:AT4G31400|CTF7; protein CTF7	--	[L]	Replication, recombination and repair	ESCO1/2 acetyl-transferase;; zinc-finger of acetyl-transferase ESCO	sp|A7UL74|CTF7_ARATH Protein CHROMOSOME TRANSMISSION FIDELITY 7 OS=Arabidopsis thaliana OX=3702 GN=CTF7 PE=1 SV=1	L	Replication, recombination and repair	protein CTF7 [Arabidopsis thaliana]
AT1G13520	116	163	55	58	1.963212	2.206713	0.724115	0.751703	0.000199863366235885	0.000596572596028389	-1.41687973308313	down	--	--	--	--	--	--	--	Protein of unknown function (DUF1262)	--	S	Function unknown	Hypothetical protein [Arabidopsis thaliana]
AT2G18560	595	784	135	178	7.521341	7.901719	1.337122	1.736133	1.09877895944232e-20	1.94241262218932e-19	-2.25396062610503	down	--	--	Molecular Function: transferase activity, transferring glycosyl groups (GO:0016757);;	--	--	[GC]	Carbohydrate transport and metabolism;; Energy production and conversion	UDP-glucoronosyl and UDP-glucosyl transferase	sp|Q9ZU72|U72D1_ARATH UDP-glycosyltransferase 72D1 OS=Arabidopsis thaliana OX=3702 GN=UGT72D1 PE=2 SV=1	CG	Energy production and conversion;; Carbohydrate transport and metabolism	unnamed protein product [Arabidopsis thaliana]
AT4G15765	528	630	151	192	7.393404	7.123941	1.705272	2.109595	4.55041949583844e-15	5.19530805726987e-14	-1.8763412045669	down	--	--	Biological Process: single-organism metabolic process (GO:0044710);;	--	--	[CR]	Energy production and conversion;; General function prediction only	--	sp|O81815|MO1_ARATH Monooxygenase 1 OS=Arabidopsis thaliana OX=3702 GN=MO1 PE=2 SV=1	C	Energy production and conversion	FAD/NAD(P)-binding oxidoreductase family protein [Arabidopsis thaliana]
AT2G36750	218	388	4542	3940	3.206013	4.552212	52.606556	44.81768	1.17987932161806e-71	1.75847398894999e-69	3.70473537017676	up	[G]	Carbohydrate transport and metabolism	Biological Process: response to UV (GO:0009411);; Cellular Component: plastid (GO:0009536);; Biological Process: flavonoid metabolic process (GO:0009812);; Molecular Function: UDP-glucosyltransferase activity (GO:0035251);; Biological Process: response to chemical (GO:0042221);;	K13496|0|ath:AT2G36750|UGT73C1; UDP-glucosyl transferase 73C1	Zeatin biosynthesis (ko00908)	[GC]	Carbohydrate transport and metabolism;; Energy production and conversion	UDP-glucoronosyl and UDP-glucosyl transferase	sp|Q9ZQ99|U73C1_ARATH UDP-glycosyltransferase 73C1 OS=Arabidopsis thaliana OX=3702 GN=UGT73C1 PE=2 SV=1	CG	Energy production and conversion;; Carbohydrate transport and metabolism	UDP-glucosyl transferase 73C1 [Arabidopsis thaliana]
AT4G26200	389	260	192	162	5.704227	3.04391	2.214781	1.831345	0.00233745323814561	0.00556775958803433	-1.03453801900402	down	[E]	Amino acid transport and metabolism	Biological Process: developmental process involved in reproduction (GO:0003006);; Molecular Function: protein binding (GO:0005515);; Biological Process: ethylene metabolic process (GO:0009692);; Molecular Function: carbon-sulfur lyase activity (GO:0016846);; Molecular Function: anion binding (GO:0043168);;	K01762|0|ath:AT4G26200|ACS7; 1-amino-cyclopropane-1-carboxylate synthase 7	Cysteine and methionine metabolism (ko00270)	[T]	Signal transduction mechanisms	Aminotransferase class I and II;; Beta-eliminating lyase	sp|Q9STR4|1A17_ARATH 1-aminocyclopropane-1-carboxylate synthase 7 OS=Arabidopsis thaliana OX=3702 GN=ACS7 PE=1 SV=1	E	Amino acid transport and metabolism	1-amino-cyclopropane-1-carboxylate synthase 7 [Arabidopsis thaliana]
AT4G27652	711	2316	375	422	25.860491	67.200455	10.702926	11.834241	0.0030467872349016	0.00708406368369357	-1.98693816746109	down	--	--	Cellular Component: intracellular membrane-bounded organelle (GO:0043231);;	--	--	--	--	--	--	--	--	hypothetical protein AT4G27652 [Arabidopsis thaliana]
AT3G52370	659	838	353	383	9.088135	9.237985	3.766714	4.078324	3.75953356883751e-09	2.37189719623011e-08	-1.14260111184028	down	[R]	General function prediction only	Biological Process: biological adhesion (GO:0022610);;	--	--	[MW]	Cell wall/membrane/envelope biogenesis;; Extracellular structures	Fasciclin domain	sp|Q9FT45|FLA15_ARATH Fasciclin-like arabinogalactan protein 15 OS=Arabidopsis thaliana OX=3702 GN=FLA15 PE=2 SV=1	MW	Cell wall/membrane/envelope biogenesis;; Extracellular structures	FASCICLIN-like arabinogalactan protein 15 precursor [Arabidopsis thaliana]
AT2G03505	97	110	34	27	1.904601	1.723973	0.511476	0.410861	3.61971947211563e-05	0.000124215488438258	-1.89026792323502	down	--	--	--	--	--	--	--	X8 domain	sp|Q9FZ86|PDCB3_ARATH PLASMODESMATA CALLOSE-BINDING PROTEIN 3 OS=Arabidopsis thaliana OX=3702 GN=PDCB3 PE=1 SV=1	S	Function unknown	Carbohydrate-binding X8 domain superfamily protein [Arabidopsis thaliana]
AT2G35790	388	443	1405	1201	10.363145	9.454034	29.535803	24.796387	2.12777942654235e-17	2.94469474208987e-16	1.52213884656351	up	--	--	Cellular Component: intrinsic component of membrane (GO:0031224);; Cellular Component: intracellular membrane-bounded organelle (GO:0043231);;	--	--	[S]	Function unknown	Assembly, mitochondrial proton-transport ATP synth complex	--	S	Function unknown	transmembrane protein [Arabidopsis thaliana]
AT2G28400	371	830	123	46	7.747185	13.834306	2.021194	0.735263	2.36809828386844e-11	1.88969951606059e-10	-2.9210456106372	down	--	--	--	--	--	--	--	Senescence regulator	--	S	Function unknown	senescence regulator (Protein of unknown function, DUF584) [Arabidopsis thaliana]
AT4G24410	3	3	112	139	0.139677	0.116611	4.292365	5.200341	2.40219010527403e-12	2.1359537994348e-11	5.26333559943667	up	--	--	--	--	--	--	--	--	--	--	--	hypothetical protein AT4G24410 [Arabidopsis thaliana]
AT1G52340	600	781	220	223	12.602418	13.091388	3.630727	3.609491	1.63432303693728e-17	2.28463267248628e-16	-1.75782191599139	down	[IQR]	Lipid transport and metabolism;; Secondary metabolites biosynthesis, transport and catabolism;; General function prediction only	Molecular Function: alcohol dehydrogenase (NAD) activity (GO:0004022);; Cellular Component: cytoplasm (GO:0005737);; Biological Process: proline metabolic process (GO:0006560);; Biological Process: response to stress (GO:0006950);; Biological Process: abscisic acid biosynthetic process (GO:0009688);; Biological Process: response to hexose (GO:0009746);; Biological Process: carbohydrate mediated s…	K09841|1.85304e-172|ath:AT1G52340|ABA2; NAD(P)-binding Rossmann-fold superfamily protein	Carotenoid biosynthesis (ko00906)	[R]	General function prediction only	Enoyl-(Acyl carrier protein) reductase;; short chain dehydrogenase;; KR domain	sp|Q9C826|ABA2_ARATH Xanthoxin dehydrogenase OS=Arabidopsis thaliana OX=3702 GN=ABA2 PE=1 SV=1	Q	Secondary metabolites biosynthesis, transport and catabolism	unnamed protein product [Arabidopsis thaliana]
AT1G52570	73	84	164	186	0.595823	0.559659	1.00461	1.202124	0.00250021253580216	0.00591256168450712	1.03301887075924	up	[I]	Lipid transport and metabolism	Biological Process: phosphorelay signal transduction system (GO:0000160);; Molecular Function: phospholipase activity (GO:0004620);; Biological Process: glycerophospholipid metabolic process (GO:0006650);; Cellular Component: plastid envelope (GO:0009526);; Biological Process: hormone-mediated signaling pathway (GO:0009755);; Cellular Component: coated vesicle (GO:0030135);; Molecular Function: m…	K01115|0|ath:AT1G52570|PLDALPHA2; phospholipase D alpha 2	Glycerophospholipid metabolism (ko00564);; Ether lipid metabolism (ko00565);; Endocytosis (ko04144)	[I]	Lipid transport and metabolism	Phospholipase D C terminal;; Phospholipase D Active site motif;; C2 domain;; PLD-like domain	sp|Q9SSQ9|PLDA2_ARATH Phospholipase D alpha 2 OS=Arabidopsis thaliana OX=3702 GN=PLDALPHA2 PE=2 SV=1	I	Lipid transport and metabolism	phospholipase D alpha 2 [Arabidopsis thaliana]
AT1G14240	777	715	314	424	9.939473	7.231824	3.167534	4.158166	3.95966248226777e-06	1.61308790147052e-05	-1.15213785571991	down	[F]	Nucleotide transport and metabolism	Molecular Function: hydrolase activity, acting on acid anhydrides, in phosphorus-containing anhydrides (GO:0016818);; Cellular Component: intrinsic component of membrane (GO:0031224);; Cellular Component: intracellular membrane-bounded organelle (GO:0043231);;	K01510|0|ath:AT1G14240|GDA1/CD39 nucleoside phosphatase family protein	Purine metabolism (ko00230);; Pyrimidine metabolism (ko00240)	[F]	Nucleotide transport and metabolism	GDA1/CD39 (nucleoside phosphatase) family	sp|Q9XI62|APY3_ARATH Probable apyrase 3 OS=Arabidopsis thaliana OX=3702 GN=APY3 PE=2 SV=1	F	Nucleotide transport and metabolism	GDA1/CD39 nucleoside phosphatase family protein [Arabidopsis thaliana]
AT3G09450	121	160	5159	4220	1.196789	1.261474	40.17218	32.281174	5.60270250713887e-162	3.19271650222987e-159	4.94039889991381	up	--	--	Cellular Component: intrinsic component of membrane (GO:0031224);; Biological Process: establishment of localization (GO:0051234);;	--	--	--	--	Fusaric acid resistance protein family;; Fusaric acid resistance protein-like	--	S	Function unknown	fusaric acid resistance family protein [Arabidopsis thaliana]
AT5G66650	1022	2431	745	694	6.480513	12.303862	3.711948	3.397906	3.40935757300377e-06	1.40635092563228e-05	-1.34368490653537	down	--	--	Biological Process: calcium ion transport (GO:0006816);; Cellular Component: plastid (GO:0009536);; Cellular Component: organelle inner membrane (GO:0019866);; Cellular Component: intrinsic component of membrane (GO:0031224);;	K20858|0|ath:AT5G66650|calcium uniporter (DUF607)	--	[R]	General function prediction only	Mitochondrial calcium uniporter	sp|Q9LVR5|MCU3_ARATH Calcium uniporter protein 3, mitochondrial OS=Arabidopsis thaliana OX=3702 GN=At5g66650 PE=2 SV=1	S	Function unknown	calcium uniporter (DUF607) [Arabidopsis thaliana]
AT1G61490	99	92	369	357	0.83603	0.534985	2.08648	2.05497	2.76027909163544e-10	1.97417524549416e-09	1.79082617047498	up	[M]	Cell wall/membrane/envelope biogenesis	Molecular Function: protein kinase activity (GO:0004672);; Biological Process: cellular protein modification process (GO:0006464);; Biological Process: phosphate-containing compound metabolic process (GO:0006796);; Biological Process: cell recognition (GO:0008037);; Cellular Component: intrinsic component of membrane (GO:0031224);; Molecular Function: purine ribonucleoside binding (GO:0032550);;	--	--	--	--	Protein tyrosine and serine/threonine kinase;; Protein kinase domain;; S-locus glycoprotein domain;; D-mannose binding lectin;; PAN-like domain;; Domain of unknown function (DUF3403)	sp|O64770|Y1649_ARATH G-type lectin S-receptor-like serine/threonine-protein kinase At1g61490 OS=Arabidopsis thaliana OX=3702 GN=At1g61490 PE=3 SV=1	T	Signal transduction mechanisms	S-locus lectin protein kinase family protein [Arabidopsis thaliana]
AT4G15910	1515	1892	11399	11369	41.045101	40.907867	242.921371	237.959976	6.26855880046233e-97	1.61937769011943e-94	2.6203513340893	up	--	--	Biological Process: response to acid chemical (GO:0001101);; Biological Process: developmental process involved in reproduction (GO:0003006);; Biological Process: response to stress (GO:0006950);; Cellular Component: plastid (GO:0009536);;	--	--	--	--	Late embryogenesis abundant protein	sp|Q39084|LEA41_ARATH Late embryogenis abundant protein 41 OS=Arabidopsis thaliana OX=3702 GN=LEA41 PE=2 SV=1	S	Function unknown	drought-induced 21 [Arabidopsis thaliana]
AT3G20830	376	451	192	239	5.303201	5.077661	2.125118	2.595578	1.80918252718161e-05	6.56052993901248e-05	-1.06091687807147	down	[U]	Intracellular trafficking, secretion, and vesicular transport	Molecular Function: protein kinase activity (GO:0004672);; Biological Process: cellular protein modification process (GO:0006464);; Biological Process: phosphate-containing compound metabolic process (GO:0006796);; Molecular Function: purine ribonucleoside binding (GO:0032550);; Cellular Component: intracellular part (GO:0044424);;	--	--	[R]	General function prediction only	Protein kinase domain;; Protein tyrosine and serine/threonine kinase	sp|Q9LT38|UNCL_ARATH Serine/threonine-protein kinase UCNL OS=Arabidopsis thaliana OX=3702 GN=UCNL PE=2 SV=1	T	Signal transduction mechanisms	AGC (cAMP-dependent, cGMP-dependent and protein kinase C) kinase family protein [Arabidopsis thaliana]
AT3G48460	1062	1705	582	557	18.955458	24.272341	8.158589	7.673665	6.60452176967437e-12	5.63463713286838e-11	-1.38521303297682	down	[IR]	Lipid transport and metabolism;; General function prediction only	Biological Process: lipid metabolic process (GO:0006629);; Molecular Function: hydrolase activity, acting on ester bonds (GO:0016788);; Cellular Component: intrinsic component of membrane (GO:0031224);;	--	--	--	--	GDSL-like Lipase/Acylhydrolase	sp|Q9STM6|GDL57_ARATH GDSL esterase/lipase At3g48460 OS=Arabidopsis thaliana OX=3702 GN=At3g48460 PE=2 SV=1	S	Function unknown	GDSL-like Lipase/Acylhydrolase superfamily protein [Arabidopsis thaliana]
AT2G17970	324	419	177	157	4.131785	4.193812	1.771149	1.525396	2.65319851932238e-07	1.31707011168989e-06	-1.27256291906815	down	--	--	Molecular Function: catalytic activity (GO:0003824);; Cellular Component: cell-cell junction (GO:0005911);; Biological Process: single-organism metabolic process (GO:0044710);;	K10767|0|ath:AT2G17970|2-oxoglutarate (2OG) and Fe(II)-dependent oxygenase superfamily protein	--	[S]	Function unknown	2OG-Fe(II) oxygenase superfamily	sp|Q9SL49|AKB9B_ARATH RNA demethylase ALKBH9B OS=Arabidopsis thaliana OX=3702 GN=ALKBH9B PE=1 SV=1	L	Replication, recombination and repair	2-oxoglutarate (2OG) and Fe(II)-dependent oxygenase superfamily protein [Arabidopsis thaliana]
AT1G29230	57	77	20	28	0.74134	0.811537	0.205303	0.280747	0.00396862928587564	0.0090037696034942	-1.59430617605161	down	[T]	Signal transduction mechanisms	Molecular Function: protein kinase activity (GO:0004672);; Biological Process: protein phosphorylation (GO:0006468);; Biological Process: signal transduction (GO:0007165);; Cellular Component: membrane (GO:0016020);; Molecular Function: purine ribonucleoside binding (GO:0032550);; Cellular Component: cell part (GO:0044464);;	--	--	[T]	Signal transduction mechanisms	Protein kinase domain;; Protein tyrosine and serine/threonine kinase;; NAF domain	sp|Q9LP51|CIPKI_ARATH CBL-interacting serine/threonine-protein kinase 18 OS=Arabidopsis thaliana OX=3702 GN=CIPK18 PE=1 SV=1	T	Signal transduction mechanisms	CBL-interacting protein kinase 18 [Arabidopsis thaliana]
AT3G10040	158	128	28	16	1.894096	1.225563	0.264002	0.140036	5.61114985258556e-09	3.45788894382459e-08	-2.85063797516083	down	--	--	--	--	--	--	--	Myb/SANT-like DNA-binding domain	--	K	Transcription	sequence-specific DNA binding transcription factor [Arabidopsis thaliana]
AT3G22240	745	1145	367	331	29.852367	36.574017	11.542925	10.216889	2.3941584600239e-13	2.33334105447501e-12	-1.54516852413972	down	--	--	Biological Process: response to acid chemical (GO:0001101);; Biological Process: defense response to oomycetes (GO:0002229);; Biological Process: regulation of response to biotic stimulus (GO:0002831);; Biological Process: phosphatidylinositol biosynthetic process (GO:0006661);; Biological Process: hormone-mediated signaling pathway (GO:0009755);; Biological Process: response to UV-C (GO:0010225)…	--	--	--	--	Cysteine-rich TM module stress tolerance	sp|Q94C26|PCC1_ARATH Cysteine-rich and transmembrane domain-containing protein PCC1 OS=Arabidopsis thaliana OX=3702 GN=PCC1 PE=1 SV=1	S	Function unknown	cysteine-rich/transmembrane domain PCC1-like protein [Arabidopsis thaliana]
AT5G22920	6628	8155	1120	1611	115.775469	114.385751	15.48895	21.964126	4.08572537101664e-38	1.9740439793114e-36	-2.55386722919598	down	--	--	Molecular Function: transition metal ion binding (GO:0046914);;	K10144|7.21446e-170|ath:AT5G22920|CHY-type/CTCHY-type/RING-type Zinc finger protein	Ubiquitin mediated proteolysis (ko04120)	[R]	General function prediction only	CHY zinc finger;; Ring finger domain;; zinc-RING finger domain;; Zinc finger, C3HC4 type (RING finger)	sp|Q9FFB6|ZFP34_ARATH E3 ubiquitin-protein ligase RZFP34 OS=Arabidopsis thaliana OX=3702 GN=RZPF34 PE=1 SV=1	O	Posttranslational modification, protein turnover, chaperones	CHY-type/CTCHY-type/RING-type Zinc finger protein [Arabidopsis thaliana]
AT2G43100	1267	1645	501	856	26.304726	27.255617	8.169505	13.714269	3.38295526412707e-06	1.39635190120285e-05	-1.21404291146361	down	[E]	Amino acid transport and metabolism	Cellular Component: plastid stroma (GO:0009532);; Molecular Function: hydro-lyase activity (GO:0016836);; Biological Process: glycosinolate biosynthetic process (GO:0019758);;	K21359|2.46802e-165|ath:AT2G43100|IPMI2; isopropylmalate isomerase 2	Valine, leucine and isoleucine biosynthesis (ko00290);; Glucosinolate biosynthesis (ko00966);; 2-Oxocarboxylic acid metabolism (ko01210)	[E]	Amino acid transport and metabolism	Aconitase C-terminal domain	sp|Q9ZW84|LEUD1_ARATH 3-isopropylmalate dehydratase small subunit 2 OS=Arabidopsis thaliana OX=3702 GN=SSU2 PE=1 SV=1	E	Amino acid transport and metabolism	isopropylmalate isomerase 2 [Arabidopsis thaliana]
AT5G24160	1390	1814	312	363	17.661182	18.489057	3.27805	3.44777	2.20413208772038e-38	1.08388475125843e-36	-2.36291086088823	down	[HC]	Coenzyme transport and metabolism;; Energy production and conversion	--	K00511|0|ath:AT5G24160|SQE6; squalene monooxygenase 6	Steroid biosynthesis (ko00100);; Sesquiterpenoid and triterpenoid biosynthesis (ko00909)	[I]	Lipid transport and metabolism	Squalene epoxidase;; FAD binding domain;; FAD dependent oxidoreductase;; NAD(P)-binding Rossmann-like domain;; FAD binding domain;; Glucose inhibited division protein A	sp|O65402|ERG12_ARATH Squalene epoxidase 6 OS=Arabidopsis thaliana OX=3702 GN=SQE6 PE=2 SV=1	I	Lipid transport and metabolism	squalene monooxygenase 6 [Arabidopsis thaliana]
AT1G67660	291	344	1166	1299	5.159248	4.872393	16.3264	17.848231	4.69600194068433e-23	9.76234309021018e-22	1.83446762467575	up	--	--	Molecular Function: nucleic acid binding (GO:0003676);; Molecular Function: nuclease activity (GO:0004518);; Cellular Component: plastid (GO:0009536);; Biological Process: nucleic acid metabolic process (GO:0090304);;	--	--	--	--	YqaJ-like viral recombinase domain	--	S	Function unknown	Restriction endonuclease, type II-like superfamily protein [Arabidopsis thaliana]
AT2G30480	358	507	154	201	2.728596	3.091483	0.886676	1.286293	1.70421178475725e-07	8.69152496174562e-07	-1.39508933522419	down	--	--	Cellular Component: intracellular membrane-bounded organelle (GO:0043231);;	--	--	--	--	--	--	S	Function unknown	hypothetical protein AT2G30480 [Arabidopsis thaliana]
AT5G35926	133	192	70	60	1.659251	1.914137	0.666192	0.567735	7.31231792008425e-05	0.000237592084020849	-1.43482278185406	down	--	--	Cellular Component: intracellular membrane-bounded organelle (GO:0043231);;	--	--	--	--	Leucine Rich Repeat	sp|Q9FJ30|FBL88_ARATH Putative F-box/LRR-repeat protein At5g41840 OS=Arabidopsis thaliana OX=3702 GN=At5g41840 PE=4 SV=1	S	Function unknown	Protein with RNI-like/FBD-like domain [Arabidopsis thaliana]
AT5G15640	645	681	2365	2394	9.217375	7.870435	26.988703	26.387978	2.84116153786654e-27	7.6348827733931e-26	1.7137337883813	up	--	--	Biological Process: transport (GO:0006810);; Cellular Component: organelle inner membrane (GO:0019866);; Cellular Component: intrinsic component of membrane (GO:0031224);; Cellular Component: intracellular membrane-bounded organelle (GO:0043231);;	K15121|0|ath:AT5G15640|Mitochondrial substrate carrier family protein	--	[C]	Energy production and conversion	Mitochondrial carrier protein	sp|Q8BGF9|S2544_MOUSE Solute carrier family 25 member 44 OS=Mus musculus OX=10090 GN=Slc25a44 PE=1 SV=1	C	Energy production and conversion	Mitochondrial substrate carrier family protein [Arabidopsis thaliana]
AT5G06350	754	867	1861	1765	6.092274	5.588647	11.835739	11.02504	9.02705717344159e-12	7.59440871625839e-11	1.03597627059958	up	--	--	Cellular Component: cell-cell junction (GO:0005911);;	K14827|0|ath:AT5G06350|ARM repeat superfamily protein	--	[S]	Function unknown	Rix1 complex component involved in 60S ribosome maturation	sp|Q9NXF1|TEX10_HUMAN Testis-expressed protein 10 OS=Homo sapiens OX=9606 GN=TEX10 PE=1 SV=2	S	Function unknown	ARM repeat superfamily protein [Arabidopsis thaliana]
AT4G22214	261	228	874	745	5.115432	3.564383	13.478544	11.285332	1.96665813357772e-11	1.58899088148742e-10	1.5852197248022	up	--	--	Biological Process: cell killing (GO:0001906);; Biological Process: response to fungus (GO:0009620);;	--	--	--	--	--	sp|Q7X6T3|DEF99_ARATH Defensin-like protein 99 OS=Arabidopsis thaliana OX=3702 GN=At4g22214 PE=2 SV=1	--	--	Defensin-like (DEFL) family protein [Arabidopsis thaliana]
AT3G20160	88	63	15	18	1.787744	1.010374	0.226848	0.28202	7.52933591535927e-05	0.000243988766282131	-2.34614403695184	down	[H]	Coenzyme transport and metabolism	Molecular Function: catalytic activity (GO:0003824);; Biological Process: isoprenoid metabolic process (GO:0006720);; Cellular Component: intrinsic component of membrane (GO:0031224);;	K13789|0|ath:AT3G20160|Terpenoid synthases superfamily protein	Terpenoid backbone biosynthesis (ko00900)	[H]	Coenzyme transport and metabolism	Polyprenyl synthetase	sp|Q9LJY2|GGPPA_ARATH Geranylgeranyl pyrophosphate synthase 10, mitochondrial OS=Arabidopsis thaliana OX=3702 GN=At3g20160 PE=1 SV=1	H	Coenzyme transport and metabolism	hypothetical protein AXX17_AT3G21500 [Arabidopsis thaliana]
AT1G69750	329	415	1253	927	6.113885	5.748775	18.10357	13.203165	1.52693218912566e-11	1.24748381836271e-10	1.42850819156605	up	--	--	--	K18183|8.96954e-47|eus:EUTSA_v10019223mg|hypothetical protein	--	[C]	Energy production and conversion	CHCH domain	sp|A8E4L1|COX19_BOVIN Cytochrome c oxidase assembly protein COX19 OS=Bos taurus OX=9913 GN=COX19 PE=3 SV=1	C	Energy production and conversion	hypothetical protein [Arabidopsis thaliana]
AT3G60630	859	1102	2920	3152	8.811692	9.021679	23.566175	24.980204	8.21296862762456e-24	1.79196246802056e-22	1.51282629001145	up	--	--	Biological Process: cell morphogenesis involved in differentiation (GO:0000904);; Biological Process: DNA metabolic process (GO:0006259);; Biological Process: transcription, DNA-templated (GO:0006351);; Biological Process: response to UV (GO:0009411);; Biological Process: tissue development (GO:0009888);; Cellular Component: intracellular membrane-bounded organelle (GO:0043231);; Biological Proce…	--	--	--	--	GRAS domain family	sp|Q9M000|SCL22_ARATH Scarecrow-like protein 22 OS=Arabidopsis thaliana OX=3702 GN=SCL22 PE=2 SV=1	K	Transcription	GRAS family transcription factor [Arabidopsis thaliana]
AT1G79420	273	321	126	107	4.169523	3.905017	1.505852	1.260126	8.63941798929117e-08	4.58724920642687e-07	-1.47515857975552	down	--	--	Cellular Component: intrinsic component of membrane (GO:0031224);; Cellular Component: intracellular membrane-bounded organelle (GO:0043231);;	--	--	--	--	Protein of unknown function (DUF620)	--	S	Function unknown	C-type mannose receptor (DUF620) [Arabidopsis thaliana]
AT5G45020	366	406	171	180	5.478321	4.912615	1.983745	2.048737	1.89658997660647e-07	9.61696697114641e-07	-1.26395671911569	down	[C]	Energy production and conversion	Cellular Component: cytoplasm (GO:0005737);; Biological Process: response to metal ion (GO:0010038);;	K07393|0|ath:AT5G45020|Glutathione S-transferase family protein	--	[O]	Posttranslational modification, protein turnover, chaperones	Glutathione S-transferase, N-terminal domain;; Glutathione S-transferase, C-terminal domain;; Glutathione S-transferase, C-terminal domain	sp|P42620|YQJG_ECOLI Glutathionyl-hydroquinone reductase YqjG OS=Escherichia coli (strain K12) OX=83333 GN=yqjG PE=1 SV=1	O	Posttranslational modification, protein turnover, chaperones	Glutathione S-transferase family protein [Arabidopsis thaliana]
AT2G46440	180	184	905	655	1.722444	1.398981	6.816279	4.750152	1.63738727635628e-15	1.94389574015949e-14	1.96523977643698	up	[T]	Signal transduction mechanisms	--	K05391|0|ath:AT2G46440|CNGC11; cyclic nucleotide-gated channels	Plant-pathogen interaction (ko04626)	[PT]	Inorganic ion transport and metabolism;; Signal transduction mechanisms	Ion transport protein	sp|Q9SKD6|CNG11_ARATH Cyclic nucleotide-gated ion channel 11 OS=Arabidopsis thaliana OX=3702 GN=CNGC11 PE=2 SV=2	P	Inorganic ion transport and metabolism	unnamed protein product [Arabidopsis thaliana]
AT3G51440	224	242	80	41	4.176373	3.604533	1.175574	0.580929	9.01418676794187e-08	4.77707518131493e-07	-2.07945268105246	down	[G]	Carbohydrate transport and metabolism	--	--	--	[R]	General function prediction only	Strictosidine synthase;; SMP-30/Gluconolactonase/LRE-like region;; NHL repeat	sp|Q9SD05|SSL6_ARATH Protein STRICTOSIDINE SYNTHASE-LIKE 6 OS=Arabidopsis thaliana OX=3702 GN=SSL6 PE=2 SV=1	J	Translation, ribosomal structure and biogenesis	unnamed protein product [Arabidopsis thaliana]
AT5G11160	151	230	784	651	2.830002	3.37648	11.532015	9.383185	2.01142906198272e-14	2.18083033441048e-13	1.80164588598824	up	[F]	Nucleotide transport and metabolism	--	K00759|8.65818e-98|ath:AT5G11160|APT5; adenine phosphoribosyltransferase 5	Purine metabolism (ko00230)	[F]	Nucleotide transport and metabolism	Phosphoribosyl transferase domain	sp|Q9LFP0|APT5_ARATH Adenine phosphoribosyltransferase 5 OS=Arabidopsis thaliana OX=3702 GN=APT5 PE=1 SV=1	F	Nucleotide transport and metabolism	adenine phosphoribosyltransferase 5 [Arabidopsis thaliana]
AT1G69200	720	704	1871	2547	9.705278	7.572351	19.837341	26.521303	3.48914316829648e-12	3.05615501291791e-11	1.5011926055681	up	[G]	Carbohydrate transport and metabolism	Molecular Function: binding (GO:0005488);; Biological Process: transcription, DNA-templated (GO:0006351);; Biological Process: phosphate-containing compound metabolic process (GO:0006796);; Cellular Component: chloroplast (GO:0009507);; Biological Process: plastid organization (GO:0009657);; Molecular Function: transferase activity, transferring phosphorus-containing groups (GO:0016772);;	--	--	[G]	Carbohydrate transport and metabolism	pfkB family carbohydrate kinase	sp|F4I0K2|SCKL2_ARATH Fructokinase-like 2, chloroplastic OS=Arabidopsis thaliana OX=3702 GN=FLN2 PE=1 SV=2	G	Carbohydrate transport and metabolism	fructokinase-like protein [Arabidopsis thaliana]
AT3G14780	108	143	49	40	2.1196	2.238561	0.755702	0.596379	7.67615426739173e-05	0.000248331088546861	-1.6140909264968	down	--	--	Biological Process: (1->3)-beta-D-glucan metabolic process (GO:0006074);; Biological Process: cellular component organization (GO:0016043);; Molecular Function: UDP-glucosyltransferase activity (GO:0035251);; Cellular Component: plasma membrane part (GO:0044459);; Biological Process: single-organism cellular process (GO:0044763);;	--	--	--	--	Vta1 like	sp|Q9LUD7|CALS8_ARATH Putative callose synthase 8 OS=Arabidopsis thaliana OX=3702 GN=CALS8 PE=3 SV=2	M	Cell wall/membrane/envelope biogenesis	callose synthase [Arabidopsis thaliana]
AT4G13830	3391	5151	1270	1170	57.615445	69.768651	16.818845	15.329658	7.35765103181822e-30	2.28819404079419e-28	-1.91580646481427	down	[O]	Posttranslational modification, protein turnover, chaperones	Molecular Function: binding (GO:0005488);; Biological Process: protein folding (GO:0006457);; Cellular Component: plastid (GO:0009536);; Biological Process: regulation of cellular ketone metabolic process (GO:0010565);; Biological Process: regulation of transferase activity (GO:0051338);;	--	--	[O]	Posttranslational modification, protein turnover, chaperones	DnaJ domain	sp|Q9SDN0|DNJ20_ARATH Chaperone protein dnaJ 20, chloroplastic OS=Arabidopsis thaliana OX=3702 GN=ATJ20 PE=1 SV=2	O	Posttranslational modification, protein turnover, chaperones	DNAJ-like 20 [Arabidopsis thaliana]
AT1G26660	158	181	422	429	3.993471	3.616427	8.418752	8.342167	4.33587996300185e-07	2.08507506287319e-06	1.20307602255963	up	--	--	Molecular Function: protein binding (GO:0005515);; Biological Process: translational elongation (GO:0006414);; Biological Process: translational termination (GO:0006415);; Molecular Function: translation factor activity, RNA binding (GO:0008135);; Molecular Function: ribonucleoprotein complex binding (GO:0043021);; Cellular Component: protein complex (GO:0043234);;	--	--	[K]	Transcription	Prefoldin subunit	sp|Q54ND3|UXT_DICDI Protein UXT homolog OS=Dictyostelium discoideum OX=44689 GN=DDB_G0285389 PE=3 SV=1	K	Transcription	Prefoldin chaperone subunit family protein [Arabidopsis thaliana]
AT4G04190	56	46	159	158	1.310822	0.861616	3.024619	2.911893	0.000154200876846844	0.00047101402946675	1.49431001638393	up	--	--	Cellular Component: intracellular membrane-bounded organelle (GO:0043231);;	--	--	--	--	--	--	381		transmembrane protein [Arabidopsis thaliana]
AT5G08570	2714	2984	6912	6958	34.083837	29.781194	68.227219	67.343009	2.18234191687625e-18	3.28028507676318e-17	1.15545252868985	up	[T]	Signal transduction mechanisms	Cellular Component: cytoplasm (GO:0005737);; Biological Process: pyruvate metabolic process (GO:0006090);; Biological Process: phosphate-containing compound metabolic process (GO:0006796);; Biological Process: response to metal ion (GO:0010038);; Cellular Component: membrane (GO:0016020);; Molecular Function: phosphotransferase activity, alcohol group as acceptor (GO:0016773);; Molecular Function…	K00873|0|ath:AT5G08570|Pyruvate kinase family protein	Glycolysis / Gluconeogenesis (ko00010);; Purine metabolism (ko00230);; Pyruvate metabolism (ko00620);; Carbon metabolism (ko01200);; Biosynthesis of amino acids (ko01230);; Biosynthesis of cofactors (ko01240)	[G]	Carbohydrate transport and metabolism	Pyruvate kinase, barrel domain;; Pyruvate kinase, alpha/beta domain	sp|Q42806|KPYC_SOYBN Pyruvate kinase, cytosolic isozyme OS=Glycine max OX=3847 PE=2 SV=1	G	Carbohydrate transport and metabolism	Pyruvate kinase family protein [Arabidopsis thaliana]
AT5G13210	89	113	1993	1009	0.744103	0.757238	13.196511	6.562593	1.30290173020966e-33	5.0186324101018e-32	3.76758367567734	up	[R]	General function prediction only	--	--	--	--	--	Domain of unknown function (DUF2828)	sp|Q5UNY4|YL728_MIMIV Uncharacterized protein L728 OS=Acanthamoeba polyphaga mimivirus OX=212035 GN=MIMI_L728 PE=4 SV=1	S	Function unknown	Uncharacterized conserved protein UCP015417, vWA [Arabidopsis thaliana]
AT4G22270	242	303	1689	2216	3.469016	3.656053	20.154749	26.544703	4.07718724544169e-39	2.08982811852996e-37	2.72346092412274	up	--	--	Cellular Component: intrinsic component of membrane (GO:0031224);; Cellular Component: intracellular membrane-bounded organelle (GO:0043231);; Biological Process: single-multicellular organism process (GO:0044707);; Biological Process: regulation of cellular process (GO:0050794);;	--	--	--	--	Protein of unknown function (DUF3537)	--	S	Function unknown	transmembrane protein, putative (DUF3537) [Arabidopsis thaliana]
AT4G39800	7661	9486	43511	42599	90.990189	89.88221	406.327576	390.724121	8.62743828801055e-80	1.5622113722449e-77	2.20755340987835	up	[I]	Lipid transport and metabolism	Biological Process: developmental process involved in reproduction (GO:0003006);; Molecular Function: binding (GO:0005488);; Biological Process: inositol metabolic process (GO:0006020);; Biological Process: phosphatidylserine metabolic process (GO:0006658);; Biological Process: multicellular organism development (GO:0007275);; Molecular Function: intramolecular lyase activity (GO:0016872);; Biolo…	K01858|0|ath:AT4G39800|MIPS1; myo-inositol-1-phosphate synthase 1	Inositol phosphate metabolism (ko00562)	[I]	Lipid transport and metabolism	Myo-inositol-1-phosphate synthase;; Myo-inositol-1-phosphate synthase	sp|P42801|INO1_ARATH Inositol-3-phosphate synthase isozyme 1 OS=Arabidopsis thaliana OX=3702 GN=IPS1 PE=1 SV=3	I	Lipid transport and metabolism	myo-inositol-1-phosphate synthase 1 [Arabidopsis thaliana]
AT1G72680	1284	1525	6786	3865	21.978409	20.823833	91.362228	51.112808	5.16421076706542e-14	5.37649562664656e-13	1.79427044968395	up	[G]	Carbohydrate transport and metabolism	Biological Process: immune system process (GO:0002376);; Biological Process: defense response (GO:0006952);; Cellular Component: plastid (GO:0009536);; Biological Process: response to bacterium (GO:0009617);; Biological Process: salicylic acid metabolic process (GO:0009696);; Biological Process: phenylpropanoid biosynthetic process (GO:0009699);; Biological Process: response to metal ion (GO:0010…	K00083|0|ath:AT1G72680|CAD1; cinnamyl-alcohol dehydrogenase	Phenylpropanoid biosynthesis (ko00940)	[Q]	Secondary metabolites biosynthesis, transport and catabolism	Alcohol dehydrogenase GroES-like domain;; Zinc-binding dehydrogenase;; Zinc-binding dehydrogenase	sp|Q9CAI3|CADH1_ARATH Probable cinnamyl alcohol dehydrogenase 1 OS=Arabidopsis thaliana OX=3702 GN=CAD1 PE=2 SV=1	Q	Secondary metabolites biosynthesis, transport and catabolism	cinnamyl-alcohol dehydrogenase [Arabidopsis thaliana]
AT1G17420	297	458	60	132	2.393131	2.94174	0.377181	0.821491	1.15721864354071e-07	6.04017004811455e-07	-2.07567437829512	down	--	--	Biological Process: response to acid chemical (GO:0001101);; Biological Process: developmental process involved in reproduction (GO:0003006);; Biological Process: fatty acid biosynthetic process (GO:0006633);; Biological Process: response to stress (GO:0006950);; Cellular Component: plastid (GO:0009536);; Biological Process: response to light intensity (GO:0009642);; Biological Process: jasmonic …	K00454|0|ath:AT1G17420|LOX3; lipoxygenase 3	Linoleic acid metabolism (ko00591);; alpha-Linolenic acid metabolism (ko00592)	--	--	Lipoxygenase;; PLAT/LH2 domain	sp|Q9LNR3|LOX3_ARATH Lipoxygenase 3, chloroplastic OS=Arabidopsis thaliana OX=3702 GN=LOX3 PE=2 SV=1	E	Amino acid transport and metabolism	lipoxygenase 3 [Arabidopsis thaliana]
AT1G75830	45	94	6	4	2.531665	4.270576	0.227874	0.132576	3.33209625589737e-07	1.62992067904095e-06	-3.88899910905587	down	--	--	Biological Process: cell killing (GO:0001906);; Biological Process: response to stress (GO:0006950);; Biological Process: response to fungus (GO:0009620);; Cellular Component: external encapsulating structure (GO:0030312);;	--	--	--	--	Gamma-thionin family	sp|P30224|DEF13_ARATH Defensin-like protein 13 OS=Arabidopsis thaliana OX=3702 GN=PDF1.1 PE=1 SV=3	O	Posttranslational modification, protein turnover, chaperones	low-molecular-weight cysteine-rich 67 [Arabidopsis thaliana]
AT5G54510	4161	5173	1115	1854	44.623734	44.26022	9.396294	15.347904	8.15832419270061e-14	8.28012211804999e-13	-1.76788009572555	down	[HJ]	Coenzyme transport and metabolism;; Translation, ribosomal structure and biogenesis	Biological Process: cell morphogenesis (GO:0000902);; Cellular Component: plastid (GO:0009536);; Biological Process: hormone-mediated signaling pathway (GO:0009755);; Molecular Function: acid-amino acid ligase activity (GO:0016881);; Biological Process: chemical homeostasis (GO:0048878);;	K14487|0|ath:AT5G54510|DFL1; Auxin-responsive GH3 family protein	Plant hormone signal transduction (ko04075)	--	--	GH3 auxin-responsive promoter	sp|Q9LSQ4|GH36_ARATH Indole-3-acetic acid-amido synthetase GH3.6 OS=Arabidopsis thaliana OX=3702 GN=GH3.6 PE=1 SV=1	S	Function unknown	Auxin-responsive GH3 family protein [Arabidopsis thaliana]
AT1G79490	202	204	894	945	1.742545	1.406094	6.074996	6.307996	9.81948090347283e-23	2.01112518504002e-21	2.04843346761717	up	--	--	Biological Process: developmental process involved in reproduction (GO:0003006);; Biological Process: metabolic process (GO:0008152);; Molecular Function: transferase activity, transferring alkyl or aryl (other than methyl) groups (GO:0016765);; Cellular Component: intracellular membrane-bounded organelle (GO:0043231);;	--	--	[R]	General function prediction only	PPR repeat family;; PPR repeat;; Pentatricopeptide repeat domain;; PPR repeat;; Pentacotripeptide-repeat region of PRORP	sp|Q9SAK0|PP132_ARATH Pentatricopeptide repeat-containing protein At1g79490, mitochondrial OS=Arabidopsis thaliana OX=3702 GN=EMB2217 PE=2 SV=1	S	Function unknown	Pentatricopeptide repeat (PPR) superfamily protein [Arabidopsis thaliana]
AT1G52315	44	53	180	153	0.987752	0.771729	2.53069	2.15043	9.93246369089013e-06	3.77040525099914e-05	1.65569802548009	up	--	--	Biological Process: protein localization (GO:0008104);;	--	--	[Z]	Cytoskeleton	Regulator of Vps4 activity in the MVB pathway	sp|Q54I39|IST1L_DICDI IST1-like protein OS=Dictyostelium discoideum OX=44689 GN=DDB_G0289029 PE=3 SV=1	Z	Cytoskeleton	Regulator of Vps4 activity in the MVB pathway protein [Arabidopsis thaliana]
AT2G02765	212	233	90	77	3.773011	3.386777	1.25888	1.026175	8.52948539876693e-07	3.8948569314426e-06	-1.54290993230565	down	[H]	Coenzyme transport and metabolism	Molecular Function: phosphotransferase activity, for other substituted phosphate groups (GO:0016780);; Molecular Function: metal ion binding (GO:0046872);;	--	--	[EH]	Amino acid transport and metabolism;; Coenzyme transport and metabolism	4'-phosphopantetheinyl transferase superfamily	sp|P40683|GSP_ANEMI 4&apos;-phosphopantetheinyl transferase gsp OS=Aneurinibacillus migulanus OX=47500 GN=gsp PE=3 SV=2	EH	Amino acid transport and metabolism;; Coenzyme transport and metabolism	unknown protein [Arabidopsis thaliana]
AT3G60040	183	219	95	79	2.02296	2.098564	0.81181	0.610099	3.05479523096252e-05	0.000106527461482899	-1.3322432025119	down	--	--	Cellular Component: vacuolar part (GO:0044437);;	--	--	--	--	Reverse transcriptase-like;; Leucine Rich Repeat;; F-box domain;; PPR repeat family;; PPR repeat;; PPR repeat;; Pentatricopeptide repeat domain;; Pentacotripeptide-repeat region of PRORP	sp|Q8GWI2|FBL69_ARATH F-box/LRR-repeat protein At3g60040 OS=Arabidopsis thaliana OX=3702 GN=At3g60040 PE=2 SV=1	S	Function unknown	F-box family protein [Arabidopsis thaliana]
AT4G17030	358	422	276	144	7.957699	7.489531	4.820236	2.461878	0.0017435646285951	0.0042886333222077	-1.0224155607008	down	--	--	Biological Process: reproduction (GO:0000003);; Biological Process: cell morphogenesis (GO:0000902);; Biological Process: plant-type cell wall modification (GO:0009827);;	--	--	--	--	Expansin C-terminal domain;; Lytic transglycolase	sp|O23547|EXLB1_ARATH Expansin-like B1 OS=Arabidopsis thaliana OX=3702 GN=EXLB1 PE=2 SV=2	S	Function unknown	expansin-like B1 [Arabidopsis thaliana]
AT1G64390	2247	2654	995	1188	20.244154	19.074072	7.042624	8.262836	8.12040324001339e-15	9.07340327423642e-14	-1.2886534961969	down	[G]	Carbohydrate transport and metabolism	Molecular Function: hydrolase activity, hydrolyzing O-glycosyl compounds (GO:0004553);; Molecular Function: binding (GO:0005488);; Biological Process: cellulose metabolic process (GO:0030243);; Biological Process: external encapsulating structure organization (GO:0045229);;	K01179|0|ath:AT1G64390|GH9C2; glycosyl hydrolase 9C2	Starch and sucrose metabolism (ko00500)	--	--	Glycosyl hydrolase family 9;; Carbohydrate binding domain CBM49	sp|Q42059|GUN6_ARATH Endoglucanase 6 OS=Arabidopsis thaliana OX=3702 GN=At1g64390 PE=2 SV=2	G	Carbohydrate transport and metabolism	glycosyl hydrolase 9C2 [Arabidopsis thaliana]
AT1G66900	778	975	389	389	13.053927	13.050084	5.12859	5.036459	1.11463388007026e-12	1.02205543901378e-11	-1.29186740231094	down	[T]	Signal transduction mechanisms	Molecular Function: catalytic activity (GO:0003824);;	K01076|0|ath:AT1G66900|alpha/beta-Hydrolases superfamily protein	--	[R]	General function prediction only	Serine aminopeptidase, S33;; alpha/beta hydrolase fold;; Prolyl oligopeptidase family;; Chlamydia CHLPS protein (DUF818)	sp|Q5ZJ01|AB17B_CHICK Alpha/beta hydrolase domain-containing protein 17B OS=Gallus gallus OX=9031 GN=ABHD17B PE=2 SV=1	S	Function unknown	LOW QUALITY PROTEIN: protein ABHD17C [Arabidopsis lyrata subsp. lyrata]
AT2G43480	108	107	491	211	2.395616	1.885749	8.596922	3.618624	0.000130529422009008	0.000403672394481169	1.56568899674178	up	--	--	Molecular Function: catalytic activity (GO:0003824);; Biological Process: response to stress (GO:0006950);; Molecular Function: antioxidant activity (GO:0016209);; Biological Process: hydrogen peroxide metabolic process (GO:0042743);; Molecular Function: cation binding (GO:0043169);; Biological Process: single-organism metabolic process (GO:0044710);; Molecular Function: tetrapyrrole binding (GO:…	K00430|0|ath:AT2G43480|Peroxidase superfamily protein	Phenylpropanoid biosynthesis (ko00940)	--	--	Peroxidase	sp|O22862|PER26_ARATH Probable peroxidase 26 OS=Arabidopsis thaliana OX=3702 GN=PER26 PE=2 SV=2	Q	Secondary metabolites biosynthesis, transport and catabolism	Peroxidase superfamily protein [Arabidopsis thaliana]
AT2G45030	1267	1191	3204	3124	11.673586	8.756985	23.220732	22.241583	8.09322296315519e-13	7.47051905245983e-12	1.22626868561774	up	[J]	Translation, ribosomal structure and biogenesis	Biological Process: translational elongation (GO:0006414);; Molecular Function: translation factor activity, RNA binding (GO:0008135);; Biological Process: response to metal ion (GO:0010038);; Molecular Function: nucleoside-triphosphatase activity (GO:0017111);; Molecular Function: purine ribonucleoside binding (GO:0032550);; Cellular Component: intracellular membrane-bounded organelle (GO:004323…	K02355|0|ath:AT2G45030|Translation elongation factor EFG/EF2 protein	--	[J]	Translation, ribosomal structure and biogenesis	Elongation factor Tu GTP binding domain;; Elongation factor G, domain IV;; Elongation Factor G, domain III;; Elongation factor G C-terminus;; Elongation factor Tu domain 2	sp|F4IW10|EFGM2_ARATH Elongation factor G-2, mitochondrial OS=Arabidopsis thaliana OX=3702 GN=MEFG2 PE=1 SV=1	J	Translation, ribosomal structure and biogenesis	Translation elongation factor EFG/EF2 protein [Arabidopsis thaliana]
AT5G35790	5221	6095	2573	3058	62.400799	58.109947	24.169113	28.215607	1.98483987452965e-13	1.94321741126892e-12	-1.12953981535107	down	[G]	Carbohydrate transport and metabolism	Molecular Function: nucleotide binding (GO:0000166);; Biological Process: pentose-phosphate shunt (GO:0006098);; Cellular Component: plastid stroma (GO:0009532);; Molecular Function: oxidoreductase activity, acting on the CH-OH group of donors, NAD or NADP as acceptor (GO:0016616);; Biological Process: hexose metabolic process (GO:0019318);; Cellular Component: intrinsic component of membrane (GO…	K00036|0|ath:AT5G35790|G6PD1; glucose-6-phosphate dehydrogenase 1	Pentose phosphate pathway (ko00030);; Glutathione metabolism (ko00480);; Carbon metabolism (ko01200)	[G]	Carbohydrate transport and metabolism	Glucose-6-phosphate dehydrogenase, C-terminal domain;; Glucose-6-phosphate dehydrogenase, NAD binding domain	sp|Q43727|G6PD1_ARATH Glucose-6-phosphate 1-dehydrogenase 1, chloroplastic OS=Arabidopsis thaliana OX=3702 GN=G6PD1 PE=1 SV=2	G	Carbohydrate transport and metabolism	glucose-6-phosphate dehydrogenase 1 [Arabidopsis thaliana]
AT3G06630	101	117	1149	926	0.716508	0.676433	6.518426	5.333696	3.27182206331631e-44	2.09213044477735e-42	3.12462665439009	up	[T]	Signal transduction mechanisms	Molecular Function: protein kinase activity (GO:0004672);; Biological Process: transcription, DNA-templated (GO:0006351);; Biological Process: cellular protein modification process (GO:0006464);; Biological Process: phosphate-containing compound metabolic process (GO:0006796);; Molecular Function: purine ribonucleoside binding (GO:0032550);; Biological Process: intracellular signal transduction (…	--	--	[T]	Signal transduction mechanisms	Protein tyrosine and serine/threonine kinase;; Protein kinase domain;; PAS fold;; PAS domain;; PAS fold;; PAS fold;; PAS domain	sp|Q9C9U5|SIS8_ARATH Probable serine/threonine-protein kinase SIS8 OS=Arabidopsis thaliana OX=3702 GN=SIS8 PE=1 SV=1	T	Signal transduction mechanisms	protein kinase family protein [Arabidopsis thaliana]
AT3G53190	957	1275	225	260	11.741888	12.479957	2.162028	2.456958	1.5533506853409e-31	5.36473610133331e-30	-2.31714740772399	down	[G]	Carbohydrate transport and metabolism	Biological Process: polysaccharide catabolic process (GO:0000272);; Molecular Function: carbon-oxygen lyase activity, acting on polysaccharides (GO:0016837);; Cellular Component: intrinsic component of membrane (GO:0031224);; Molecular Function: cation binding (GO:0043169);;	K01728|0|ath:AT3G53190|Pectin lyase-like superfamily protein	Pentose and glucuronate interconversions (ko00040)	--	--	Pectate lyase	sp|Q9SCP2|PLY12_ARATH Probable pectate lyase 12 OS=Arabidopsis thaliana OX=3702 GN=At3g53190 PE=2 SV=2	G	Carbohydrate transport and metabolism	Pectin lyase-like superfamily protein [Arabidopsis thaliana]
AT5G02810	3798	5293	10474	10389	29.796858	33.342414	65.459234	63.996996	4.65036691797944e-15	5.30005053152068e-14	1.08546452668415	up	[TK]	Signal transduction mechanisms;; Transcription	Molecular Function: nucleic acid binding (GO:0003676);; Biological Process: transcription, DNA-templated (GO:0006351);; Biological Process: response to abiotic stimulus (GO:0009628);; Biological Process: intracellular signal transduction (GO:0035556);; Cellular Component: intracellular membrane-bounded organelle (GO:0043231);; Biological Process: rhythmic process (GO:0048511);;	K12129|0|ath:AT5G02810|PRR7; pseudo-response regulator 7	Circadian rhythm - plant (ko04712)	[K]	Transcription	CCT motif;; Response regulator receiver domain	sp|Q93WK5|APRR7_ARATH Two-component response regulator-like APRR7 OS=Arabidopsis thaliana OX=3702 GN=APRR7 PE=1 SV=1	K	Transcription	pseudo-response regulator 7 [Arabidopsis thaliana]
AT3G54880	986	1265	474	440	23.127932	23.673683	8.739291	7.969643	2.45910686729384e-16	3.11814107027606e-15	-1.41933763783881	down	--	--	Cellular Component: intracellular membrane-bounded organelle (GO:0043231);;	--	--	--	--	Protein of unknown function (DUF4050)	--	S	Function unknown	zinc finger protein [Arabidopsis thaliana]
AT3G19330	48	62	225	194	0.805605	0.857625	3.033593	2.567697	1.60399685027952e-07	8.21937026558202e-07	1.80908444307194	up	--	--	Cellular Component: intrinsic component of membrane (GO:0031224);; Cellular Component: intracellular membrane-bounded organelle (GO:0043231);;	--	--	--	--	Protein of unknown function (DUF677)	sp|Q9LT84|U496M_ARATH UPF0496 protein At3g19330 OS=Arabidopsis thaliana OX=3702 GN=At3g19330 PE=2 SV=2	AJ	RNA processing and modification;; Translation, ribosomal structure and biogenesis	transmembrane protein, putative (DUF677) [Arabidopsis thaliana]
AT4G37210	927	1040	2818	2825	12.109482	10.842505	28.956194	28.513827	5.15201677280717e-22	1.00120687034242e-20	1.39397369954278	up	--	--	--	--	--	[BD]	Chromatin structure and dynamics;; Cell cycle control, cell division, chromosome partitioning	Tetratricopeptide repeat;; Tetratricopeptide repeat;; Tetratricopeptide repeat	sp|P49321|NASP_HUMAN Nuclear autoantigenic sperm protein OS=Homo sapiens OX=9606 GN=NASP PE=1 SV=2	BD	Chromatin structure and dynamics;; Cell cycle control, cell division, chromosome partitioning	Tetratricopeptide repeat (TPR)-like superfamily protein [Arabidopsis thaliana]
AT3G56230	182	201	125	76	3.504346	3.09725	1.888878	1.130175	0.00309937823405528	0.00719425581464252	-1.06179865997201	down	--	--	--	K10523|0|ath:AT3G56230|BTB/POZ domain-containing protein	--	[DR]	Cell cycle control, cell division, chromosome partitioning;; General function prediction only	BTB/POZ domain	sp|Q9LYL9|Y3623_ARATH BTB/POZ domain-containing protein At3g56230 OS=Arabidopsis thaliana OX=3702 GN=At3g56230 PE=2 SV=1	D	Cell cycle control, cell division, chromosome partitioning	BTB/POZ domain-containing protein [Arabidopsis thaliana]
AT5G14760	813	988	14268	12522	7.797077	7.559366	107.60891	92.759865	4.69179621946564e-171	3.36679821304247e-168	3.77178631508813	up	[H]	Coenzyme transport and metabolism	Molecular Function: L-amino-acid oxidase activity (GO:0001716);; Cellular Component: plastid (GO:0009536);; Biological Process: nicotinamide nucleotide biosynthetic process (GO:0019359);; Biological Process: oxidation-reduction process (GO:0055114);;	K00278|0|ath:AT5G14760|AO; L-aspartate oxidase	Alanine, aspartate and glutamate metabolism (ko00250);; Nicotinate and nicotinamide metabolism (ko00760);; Biosynthesis of cofactors (ko01240)	[C]	Energy production and conversion	FAD binding domain;; Fumarate reductase flavoprotein C-term;; FAD dependent oxidoreductase	sp|Q94AY1|NADB_ARATH L-aspartate oxidase, chloroplastic OS=Arabidopsis thaliana OX=3702 GN=AO PE=1 SV=1	C	Energy production and conversion	L-aspartate oxidase [Arabidopsis thaliana]
AT5G60840	301	425	103	109	7.779056	8.730504	2.086171	2.176673	4.09889619789411e-12	3.5724747563742e-11	-1.88826418561785	down	--	--	Cellular Component: intracellular membrane-bounded organelle (GO:0043231);;	--	--	--	--	--	--	315		hypothetical protein AT5G60840 [Arabidopsis thaliana]
AT5G21170	3751	5098	1685	1578	67.879264	74.09513	24.148733	22.048618	2.40641637637215e-27	6.48460602116975e-26	-1.55443143540262	down	--	--	Biological Process: fatty acid metabolic process (GO:0006631);; Biological Process: phosphate-containing compound metabolic process (GO:0006796);; Molecular Function: transferase activity, transferring phosphorus-containing groups (GO:0016772);; Molecular Function: kinase regulator activity (GO:0019207);; Biological Process: cellular response to nutrient levels (GO:0031669);; Molecular Function: …	--	--	[G]	Carbohydrate transport and metabolism	Glycogen recognition site of AMP-activated protein kinase;; 5'-AMP-activated protein kinase beta subunit, interaction domain	sp|Q84VQ1|KINB1_ARATH SNF1-related protein kinase regulatory subunit beta-1 OS=Arabidopsis thaliana OX=3702 GN=KINB1 PE=1 SV=1	G	Carbohydrate transport and metabolism	5&apos;-AMP-activated protein kinase beta-2 subunit protein [Arabidopsis thaliana]
AT2G29290	5611	7708	1034	1362	77.03028	84.788678	11.185643	14.420536	1.28394218117733e-44	8.31985945160896e-43	-2.58589120795287	down	[IQR]	Lipid transport and metabolism;; Secondary metabolites biosynthesis, transport and catabolism;; General function prediction only	Molecular Function: oxidoreductase activity, acting on the CH-OH group of donors, NAD or NADP as acceptor (GO:0016616);; Biological Process: single-organism metabolic process (GO:0044710);; Biological Process: single-organism developmental process (GO:0044767);; Biological Process: defense response to other organism (GO:0098542);;	K08081|0|ath:AT2G29290|NAD(P)-binding Rossmann-fold superfamily protein	Tropane, piperidine and pyridine alkaloid biosynthesis (ko00960)	[R]	General function prediction only	Enoyl-(Acyl carrier protein) reductase;; short chain dehydrogenase;; KR domain	sp|Q9ZW13|TRNH6_ARATH Tropinone reductase homolog At2g29290 OS=Arabidopsis thaliana OX=3702 GN=At2g29290 PE=2 SV=1	Q	Secondary metabolites biosynthesis, transport and catabolism	NAD(P)-binding Rossmann-fold superfamily protein [Arabidopsis thaliana]
AT1G69430	61	87	16	8	0.913074	1.034896	0.187947	0.091111	1.13187390113028e-05	4.24343204999983e-05	-2.74089720644433	down	--	--	Cellular Component: intrinsic component of membrane (GO:0031224);;	--	--	--	--	--	--	S	Function unknown	Son of sevenless protein [Arabidopsis thaliana]
AT5G19110	400	212	148	53	6.578319	2.651479	1.926232	0.668913	0.000445159744738915	0.00124189633611468	-1.78835747454825	down	--	--	Molecular Function: endopeptidase activity (GO:0004175);; Biological Process: protein metabolic process (GO:0019538);;	--	--	[O]	Posttranslational modification, protein turnover, chaperones	Xylanase inhibitor C-terminal;; Xylanase inhibitor N-terminal	sp|P0DO21|GIP2_NICBE Probable aspartic proteinase GIP2 OS=Nicotiana benthamiana OX=4100 GN=GIP2 PE=1 SV=1	O	Posttranslational modification, protein turnover, chaperones	Eukaryotic aspartyl protease family protein [Arabidopsis thaliana]
AT1G74470	46695	61032	21918	34766	556.787842	580.526062	205.465805	320.096893	1.95149519646848e-06	8.38549998482521e-06	-1.03873452291443	down	[C]	Energy production and conversion	Molecular Function: nucleotide binding (GO:0000166);; Biological Process: tRNA metabolic process (GO:0006399);; Biological Process: porphyrin-containing compound biosynthetic process (GO:0006779);; Cellular Component: chloroplast thylakoid (GO:0009534);; Cellular Component: chloroplast envelope (GO:0009941);; Molecular Function: oxidoreductase activity, acting on the CH-CH group of donors (GO:001…	K10960|0|ath:AT1G74470|Pyridine nucleotide-disulfide oxidoreductase family protein	Porphyrin and chlorophyll metabolism (ko00860);; Terpenoid backbone biosynthesis (ko00900)	--	--	FAD binding domain;; Pyridine nucleotide-disulphide oxidoreductase;; Glucose inhibited division protein A	sp|Q9CA67|CHLP_ARATH Geranylgeranyl diphosphate reductase, chloroplastic OS=Arabidopsis thaliana OX=3702 GN=CHLP PE=1 SV=1	C	Energy production and conversion	Pyridine nucleotide-disulfide oxidoreductase family protein [Arabidopsis thaliana]
AT2G38090	313	373	211	163	4.067739	3.860838	2.153394	1.633546	0.000113846933682589	0.000356288861266379	-1.00026457671528	down	--	--	Molecular Function: nucleic acid binding transcription factor activity (GO:0001071);; Molecular Function: nucleic acid binding (GO:0003676);; Biological Process: transcription, DNA-templated (GO:0006351);; Cellular Component: intracellular membrane-bounded organelle (GO:0043231);;	--	--	[O]	Posttranslational modification, protein turnover, chaperones	Myb-like DNA-binding domain;; Myb-like DNA-binding domain	sp|Q8S9H7|DIV_ANTMA Transcription factor DIVARICATA OS=Antirrhinum majus OX=4151 GN=DIVARICATA PE=2 SV=1	K	Transcription	Duplicated homeodomain-like superfamily protein [Arabidopsis thaliana]
AT3G48390	696	944	114	127	7.320291	7.920938	0.936195	1.03032	3.62339890436997e-38	1.76390336110975e-36	-2.88083831248361	down	--	--	Molecular Function: catalytic activity (GO:0003824);;	--	--	[T]	Signal transduction mechanisms	MA3 domain	sp|Q9STL9|MRF4_ARATH MA3 DOMAIN-CONTAINING TRANSLATION REGULATORY FACTOR 4 OS=Arabidopsis thaliana OX=3702 GN=MRF4 PE=1 SV=1	T	Signal transduction mechanisms	MA3 domain-containing protein [Arabidopsis thaliana]
AT5G56350	2471	2978	7630	6870	28.076496	26.986637	68.160133	60.272953	3.03429599693273e-23	6.37629988509454e-22	1.28873884243395	up	[T]	Signal transduction mechanisms	Cellular Component: cytoplasm (GO:0005737);; Biological Process: pyruvate metabolic process (GO:0006090);; Biological Process: phosphate-containing compound metabolic process (GO:0006796);; Molecular Function: phosphotransferase activity, alcohol group as acceptor (GO:0016773);; Cellular Component: intrinsic component of membrane (GO:0031224);; Molecular Function: alkali metal ion binding (GO:003…	K00873|0|ath:AT5G56350|Pyruvate kinase family protein	Glycolysis / Gluconeogenesis (ko00010);; Purine metabolism (ko00230);; Pyruvate metabolism (ko00620);; Carbon metabolism (ko01200);; Biosynthesis of amino acids (ko01230);; Biosynthesis of cofactors (ko01240)	[G]	Carbohydrate transport and metabolism	Pyruvate kinase, barrel domain;; Pyruvate kinase, alpha/beta domain	sp|O65595|KPYC_ARATH Probable pyruvate kinase, cytosolic isozyme OS=Arabidopsis thaliana OX=3702 GN=At4g26390 PE=3 SV=1	G	Carbohydrate transport and metabolism	Pyruvate kinase family protein [Arabidopsis thaliana]
AT1G17690	827	808	1858	1996	7.772395	6.063066	13.741691	14.493947	5.20931862037429e-10	3.61887946467378e-09	1.10271043996467	up	--	--	Biological Process: developmental process involved in reproduction (GO:0003006);; Molecular Function: RNA binding (GO:0003723);; Cellular Component: nuclear lumen (GO:0031981);; Biological Process: gametophyte development (GO:0048229);; Biological Process: ncRNA transcription (GO:0098781);;	K14774|0|ath:AT1G17690|NOF1; U3 small nucleolar RNA-associated protein	--	[S]	Function unknown	Utp25, U3 small nucleolar RNA-associated SSU processome protein 25	sp|B6JX19|UTP25_SCHJY U3 small nucleolar RNA-associated protein 25 OS=Schizosaccharomyces japonicus (strain yFS275 / FY16936) OX=402676 GN=utp25 PE=3 SV=1	K	Transcription	U3 small nucleolar RNA-associated protein [Arabidopsis thaliana]
AT3G24040	1019	1147	505	509	16.115768	14.462807	6.271742	6.212181	1.14211451437952e-12	1.04626329626966e-11	-1.22138486229152	down	--	--	Molecular Function: UDP-glycosyltransferase activity (GO:0008194);; Cellular Component: intrinsic component of membrane (GO:0031224);; Cellular Component: intracellular membrane-bounded organelle (GO:0043231);;	--	--	[G]	Carbohydrate transport and metabolism	Core-2/I-Branching enzyme	sp|Q9FLD7|GT14A_ARATH Beta-glucuronosyltransferase GlcAT14A OS=Arabidopsis thaliana OX=3702 GN=GLCAT14A PE=2 SV=1	G	Carbohydrate transport and metabolism	Core-2/I-branching beta-1,6-N-acetylglucosaminyltransferase family protein [Arabidopsis thaliana]
AT1G30330	1422	1722	6081	6280	8.879343	8.516266	30.128135	30.544885	3.60583576753923e-45	2.39257082178331e-43	1.85349778561352	up	--	--	Molecular Function: nucleic acid binding transcription factor activity (GO:0001071);; Molecular Function: nucleic acid binding (GO:0003676);; Biological Process: transcription, DNA-templated (GO:0006351);; Biological Process: hormone-mediated signaling pathway (GO:0009755);; Cellular Component: intracellular membrane-bounded organelle (GO:0043231);; Biological Process: reproductive shoot system d…	--	--	--	--	Auxin response factor;; B3 DNA binding domain;; AUX/IAA family	sp|Q9ZTX8|ARFF_ARATH Auxin response factor 6 OS=Arabidopsis thaliana OX=3702 GN=ARF6 PE=1 SV=2	K	Transcription	auxin response factor 6 [Arabidopsis thaliana]
AT3G51420	2745	4211	1740	1828	33.088516	40.500271	16.486279	17.015423	4.93290401629922e-10	3.43547862386044e-09	-1.06943583375855	down	[G]	Carbohydrate transport and metabolism	--	--	--	[R]	General function prediction only	Strictosidine synthase;; SMP-30/Gluconolactonase/LRE-like region	sp|Q9SD07|SSL4_ARATH Protein STRICTOSIDINE SYNTHASE-LIKE 4 OS=Arabidopsis thaliana OX=3702 GN=SSL4 PE=1 SV=1	J	Translation, ribosomal structure and biogenesis	strictosidine synthase-like 4 [Arabidopsis thaliana]
AT1G63250	157	131	663	597	1.437791	0.95059	4.775279	4.225054	1.78661658112299e-14	1.94470203703696e-13	1.98654232450901	up	[L]	Replication, recombination and repair	Molecular Function: purine ribonucleoside binding (GO:0032550);; Molecular Function: ATPase activity, coupled (GO:0042623);; Cellular Component: intracellular membrane-bounded organelle (GO:0043231);;	--	--	[A]	RNA processing and modification	DEAD/DEAH box helicase;; Helicase conserved C-terminal domain;; Type III restriction enzyme, res subunit	sp|Q9C8S9|RH48_ARATH Probable DEAD-box ATP-dependent RNA helicase 48 OS=Arabidopsis thaliana OX=3702 GN=RH48 PE=3 SV=1	A	RNA processing and modification	DEA(D/H)-box RNA helicase family protein [Arabidopsis thaliana]
AT1G13630	78	108	246	257	0.629791	0.720512	1.467936	1.492007	1.30603709055001e-05	4.85038693298955e-05	1.3204045420637	up	--	--	Cellular Component: intracellular membrane-bounded organelle (GO:0043231);;	--	--	[R]	General function prediction only	PPR repeat family;; PPR repeat;; PPR repeat;; Pentatricopeptide repeat domain;; Pentacotripeptide-repeat region of PRORP	sp|Q9LMY5|PPR41_ARATH Putative pentatricopeptide repeat-containing protein At1g13630 OS=Arabidopsis thaliana OX=3702 GN=At1g13630 PE=3 SV=3	S	Function unknown	Tetratricopeptide repeat (TPR)-like superfamily protein [Arabidopsis thaliana]
AT1G35250	333	557	133	144	5.461379	7.930819	1.469489	1.651034	1.5952083900763e-10	1.17651932081189e-09	-1.78563086943162	down	[I]	Lipid transport and metabolism	--	--	--	--	--	Thioesterase superfamily;; Thioesterase-like superfamily	sp|Q9C7I8|ALT2_ARATH Acyl-acyl carrier protein thioesterase ATL2, chloroplastic OS=Arabidopsis thaliana OX=3702 GN=ALT2 PE=2 SV=1	S	Function unknown	Thioesterase superfamily protein [Arabidopsis thaliana]
AT5G01250	476	662	149	241	7.422745	8.227511	1.824604	2.898162	1.19084293741233e-08	7.04076347646136e-08	-1.65410034562193	down	--	--	Molecular Function: transferase activity (GO:0016740);; Cellular Component: intrinsic component of membrane (GO:0031224);;	--	--	[G]	Carbohydrate transport and metabolism	Alpha 1,4-glycosyltransferase conserved region;; Glycosyltransferase sugar-binding region containing DXD motif	sp|P0C8Q4|Y4990_ARATH Uncharacterized protein At4g19900 OS=Arabidopsis thaliana OX=3702 GN=At4g19900 PE=2 SV=1	G	Carbohydrate transport and metabolism	alpha 1,4-glycosyltransferase family protein [Arabidopsis thaliana]
AT5G26040	211	298	717	530	3.692575	4.162738	9.949556	7.187081	1.39493359768951e-06	6.13270670642937e-06	1.17668718696777	up	[BQ]	Chromatin structure and dynamics;; Secondary metabolites biosynthesis, transport and catabolism	Biological Process: transcription, DNA-templated (GO:0006351);; Biological Process: histone modification (GO:0016570);; Molecular Function: NAD-dependent histone deacetylase activity (GO:0017136);; Cellular Component: intrinsic component of membrane (GO:0031224);; Cellular Component: intracellular membrane-bounded organelle (GO:0043231);;	K11418|0|ath:AT5G26040|HDA2; histone deacetylase 2	--	[B]	Chromatin structure and dynamics	Histone deacetylase domain	sp|Q944K3|HDA2_ARATH Histone deacetylase 2 OS=Arabidopsis thaliana OX=3702 GN=HDA2 PE=2 SV=2	B	Chromatin structure and dynamics	histone deacetylase 2 [Arabidopsis thaliana]
AT1G08050	183	225	407	516	1.823351	1.792798	3.196205	3.977178	2.75255580992742e-05	9.66315798150586e-05	1.05879239947068	up	[R]	General function prediction only	Cellular Component: membrane (GO:0016020);; Molecular Function: transition metal ion binding (GO:0046914);;	--	--	--	--	von Willebrand factor type A domain;; von Willebrand factor type A domain;; VWA / Hh protein intein-like;; von Willebrand factor type A domain;; RING-like zinc finger;; Ring finger domain;; RING-H2 zinc finger domain;; VWA domain containing CoxE-like protein;; Zinc finger, C3HC4 type (RING finger)	sp|Q9LTA6|WAV3_ARATH E3 ubiquitin-protein ligase WAV3 OS=Arabidopsis thaliana OX=3702 GN=WAV3 PE=1 SV=1	O	Posttranslational modification, protein turnover, chaperones	Zinc finger (C3HC4-type RING finger) family protein [Arabidopsis thaliana]
AT4G02630	461	658	1377	1674	6.368557	7.256215	14.968278	17.877413	1.26797715401256e-11	1.04763570827264e-10	1.33676796746086	up	[M]	Cell wall/membrane/envelope biogenesis	Molecular Function: protein kinase activity (GO:0004672);; Biological Process: protein phosphorylation (GO:0006468);; Cellular Component: intrinsic component of membrane (GO:0031224);; Molecular Function: purine ribonucleoside binding (GO:0032550);; Biological Process: rhythmic process (GO:0048511);;	--	--	[T]	Signal transduction mechanisms	Protein kinase domain;; Protein tyrosine and serine/threonine kinase	sp|Q3EDL4|Y1154_ARATH Probable serine/threonine-protein kinase At1g01540 OS=Arabidopsis thaliana OX=3702 GN=At1g01540 PE=1 SV=2	T	Signal transduction mechanisms	Protein kinase superfamily protein [Arabidopsis thaliana]
AT1G51805	2540	3352	7419	6816	16.573669	17.448496	38.064171	34.349178	7.18853141891194e-18	1.03706475235606e-16	1.15531037862741	up	[T]	Signal transduction mechanisms	Molecular Function: protein kinase activity (GO:0004672);; Cellular Component: cell-cell junction (GO:0005911);; Biological Process: cellular protein modification process (GO:0006464);; Biological Process: phosphate-containing compound metabolic process (GO:0006796);; Cellular Component: intrinsic component of membrane (GO:0031224);; Molecular Function: purine ribonucleoside binding (GO:0032550);;	--	--	--	--	Malectin-like domain;; Protein kinase domain;; Protein tyrosine and serine/threonine kinase;; Leucine rich repeat	sp|C0LGG3|Y5182_ARATH Probable LRR receptor-like serine/threonine-protein kinase At1g51820 OS=Arabidopsis thaliana OX=3702 GN=At1g51820 PE=1 SV=1	T	Signal transduction mechanisms	Leucine-rich repeat protein kinase family protein [Arabidopsis thaliana]
AT1G52280	664	795	2350	1993	15.09577	14.424417	42.05957	35.024296	2.10062339407133e-19	3.42013262690185e-18	1.44950818781973	up	[R]	General function prediction only	Biological Process: protein localization (GO:0008104);; Cellular Component: membrane (GO:0016020);; Molecular Function: purine ribonucleoside binding (GO:0032550);; Biological Process: intracellular signal transduction (GO:0035556);; Cellular Component: vacuolar part (GO:0044437);;	K07897|1.65429e-148|csat:104778149|ras-related protein RABG3d	Endocytosis (ko04144);; Phagosome (ko04145)	[R]	General function prediction only	Ras family;; Ras of Complex, Roc, domain of DAPkinase;; ADP-ribosylation factor family;; 50S ribosome-binding GTPase;; Elongation factor Tu GTP binding domain;; Gtr1/RagA G protein conserved region	sp|Q9C820|RAG3D_ARATH Ras-related protein RABG3d OS=Arabidopsis thaliana OX=3702 GN=RABG3D PE=2 SV=1	U	Intracellular trafficking, secretion, and vesicular transport	RAB GTPase homolog G3D [Arabidopsis thaliana]
AT3G50480	827	1224	348	191	19.476416	23.218366	6.433855	3.504734	7.1400579894241e-13	6.63176527061802e-12	-2.0423642604517	down	--	--	Biological Process: response to acid chemical (GO:0001101);; Cellular Component: plastid (GO:0009536);; Biological Process: response to symbiont (GO:0009608);; Biological Process: response to hormone (GO:0009725);; Cellular Component: intrinsic component of membrane (GO:0031224);; Biological Process: cellular response to stress (GO:0033554);;	--	--	--	--	Arabidopsis broad-spectrum mildew resistance protein RPW8	sp|Q9SCS6|HR4_ARATH RPW8-like protein 4 OS=Arabidopsis thaliana OX=3702 GN=HR4 PE=2 SV=1	S	Function unknown	homolog of RPW8 4 [Arabidopsis thaliana]
AT5G08000	112	142	775	886	2.37529	2.374816	12.706148	14.265237	1.12312187603857e-30	3.68821802512665e-29	2.5905110485577	up	--	--	--	--	--	--	--	X8 domain	sp|Q9SD84|PDCB2_ARATH PLASMODESMATA CALLOSE-BINDING PROTEIN 2 OS=Arabidopsis thaliana OX=3702 GN=PDCB2 PE=1 SV=1	S	Function unknown	glucan endo-1,3-beta-glucosidase-like protein 3 [Arabidopsis thaliana]
AT1G64380	142	233	88	105	2.173615	2.843829	1.048164	1.237781	0.00239630161187178	0.00569323650889219	-1.06096627491786	down	--	--	Biological Process: phosphorelay signal transduction system (GO:0000160);; Molecular Function: nucleic acid binding transcription factor activity (GO:0001071);; Molecular Function: nucleic acid binding (GO:0003676);; Biological Process: transcription, DNA-templated (GO:0006351);; Biological Process: response to organonitrogen compound (GO:0010243);; Cellular Component: intracellular membrane-boun…	--	--	--	--	AP2 domain	sp|Q9C7W2|ERF61_ARATH Ethylene-responsive transcription factor ERF061 OS=Arabidopsis thaliana OX=3702 GN=ERF061 PE=2 SV=1	K	Transcription	Integrase-type DNA-binding superfamily protein [Arabidopsis thaliana]
AT3G22560	65	60	14	19	1.717929	1.268542	0.292978	0.392149	0.000635860842039742	0.00171896244098228	-2.05742129978323	down	[JO]	Translation, ribosomal structure and biogenesis;; Posttranslational modification, protein turnover, chaperones	Molecular Function: acetyltransferase activity (GO:0016407);;	--	--	--	--	Acetyltransferase (GNAT) domain;; Acetyltransferase (GNAT) family;; Acetyltransferase (GNAT) domain;; Acetyltransferase (GNAT) domain	sp|O34569|YOAA_BACSU Uncharacterized N-acetyltransferase YoaA OS=Bacillus subtilis (strain 168) OX=224308 GN=yoaA PE=3 SV=2	J	Translation, ribosomal structure and biogenesis	Acyl-CoA N-acyltransferases (NAT) superfamily protein [Arabidopsis thaliana]
AT1G15825	203	134	5	19	9.412295	4.954188	0.154762	0.657259	6.88044790406226e-11	5.27537309620919e-10	-3.96440612908228	down	--	--	--	--	--	--	--	--	--	S	Function unknown	hydroxyproline-rich glycoprotein family protein [Arabidopsis thaliana]
AT4G31070	49	60	191	186	0.456343	0.438587	1.394111	1.333711	1.94307327626568e-06	8.35858009050787e-06	1.66846296645118	up	--	--	Cellular Component: intracellular membrane-bounded organelle (GO:0043231);;	--	--	[R]	General function prediction only	PPR repeat;; PPR repeat family;; PPR repeat;; Pentatricopeptide repeat domain;; Pentacotripeptide-repeat region of PRORP	sp|O65543|PP343_ARATH Pentatricopeptide repeat-containing protein At4g31070, mitochondrial OS=Arabidopsis thaliana OX=3702 GN=PCMP-E7 PE=3 SV=2	S	Function unknown	PPR superfamily protein [Arabidopsis thaliana]
AT5G39610	1377	1555	762	352	26.105709	23.51897	11.359148	5.144546	4.98818196348362e-07	2.37348429715815e-06	-1.52965002561223	down	--	--	Biological Process: response to reactive oxygen species (GO:0000302);; Molecular Function: nucleic acid binding transcription factor activity (GO:0001071);; Biological Process: response to acid chemical (GO:0001101);; Molecular Function: DNA binding (GO:0003677);; Biological Process: transcription, DNA-templated (GO:0006351);; Biological Process: response to osmotic stress (GO:0006970);; Biologic…	--	--	--	--	No apical meristem (NAM) protein	sp|Q9FKA0|NAC92_ARATH NAC domain-containing protein 92 OS=Arabidopsis thaliana OX=3702 GN=NAC92 PE=1 SV=1	K	Transcription	NAC domain containing protein 6 [Arabidopsis thaliana]
AT5G57870	5892	6487	13168	14461	49.1982	43.213104	86.54912	93.336305	6.08060453871267e-14	6.29000069073989e-13	1.03111104660609	up	--	--	Cellular Component: cytoplasm (GO:0005737);; Biological Process: translation (GO:0006412);; Molecular Function: translation factor activity, RNA binding (GO:0008135);; Cellular Component: intracellular membrane-bounded organelle (GO:0043231);; Molecular Function: RNA binding (GO:0044822);;	K03260|0|ath:AT5G57870|eIFiso4G1; MIF4G domain-containing protein / MA3 domain-containing protein	RNA transport (ko03013)	[J]	Translation, ribosomal structure and biogenesis	MIF4G domain;; MA3 domain	sp|Q93ZT6|IF4G1_ARATH Eukaryotic translation initiation factor isoform 4G-1 OS=Arabidopsis thaliana OX=3702 GN=EIF(ISO)4G1 PE=1 SV=1	J	Translation, ribosomal structure and biogenesis	MIF4G domain-containing protein / MA3 domain-containing protein [Arabidopsis thaliana]
AT3G19850	734	935	433	321	8.84928	9.000227	4.105464	2.991102	3.03522892655068e-09	1.93001511164816e-08	-1.26776406666994	down	--	--	Biological Process: response to radiation (GO:0009314);; Cellular Component: membrane (GO:0016020);; Biological Process: protein modification by small protein conjugation (GO:0032446);;	--	--	--	--	NPH3 family;; BTB/POZ domain	sp|Q9LT24|Y3985_ARATH BTB/POZ domain-containing protein At3g19850 OS=Arabidopsis thaliana OX=3702 GN=At3g19850 PE=2 SV=1	S	Function unknown	Phototropic-responsive NPH3 family protein [Arabidopsis thaliana]
AT5G16870	273	333	147	121	8.800723	8.579445	3.728805	3.001668	1.64561997322852e-06	7.1665288786924e-06	-1.3001992283916	down	[J]	Translation, ribosomal structure and biogenesis	Cellular Component: intracellular membrane-bounded organelle (GO:0043231);; Molecular Function: carboxylic ester hydrolase activity (GO:0052689);;	K04794|3.73078e-117|ath:AT5G16870|Peptidyl-tRNA hydrolase II (PTH2) family protein	--	[S]	Function unknown	Peptidyl-tRNA hydrolase PTH2	sp|Q9Y3E5|PTH2_HUMAN Peptidyl-tRNA hydrolase 2, mitochondrial OS=Homo sapiens OX=9606 GN=PTRH2 PE=1 SV=1	S	Function unknown	Peptidyl-tRNA hydrolase II (PTH2) family protein [Arabidopsis thaliana]
AT5G52300	1666	2095	5703	5845	19.108543	19.178039	51.963362	52.248092	5.9969989398042e-30	1.87104435521266e-28	1.49909536362247	up	--	--	Biological Process: response to acid chemical (GO:0001101);; Biological Process: response to osmotic stress (GO:0006970);; Biological Process: hormone-mediated signaling pathway (GO:0009755);; Cellular Component: intracellular part (GO:0044424);; Biological Process: leaf development (GO:0048366);;	--	--	--	--	CAP160 repeat	sp|Q04980|LTI65_ARATH Low-temperature-induced 65 kDa protein OS=Arabidopsis thaliana OX=3702 GN=LTI65 PE=2 SV=2	S	Function unknown	CAP160 protein [Arabidopsis thaliana]
AT2G47930	301	400	194	180	10.563917	11.206899	5.341815	4.891032	3.23302698941943e-05	0.000112257881577063	-1.02349408063213	down	--	--	Biological Process: response to abiotic stimulus (GO:0009628);; Cellular Component: intrinsic component of membrane (GO:0031224);;	--	--	--	--	--	sp|Q94F57|AGP26_ARATH Classical arabinogalactan protein 26 OS=Arabidopsis thaliana OX=3702 GN=AGP26 PE=2 SV=2	S	Function unknown	transmembrane protein [Arabidopsis thaliana]
AT3G63160	937	1227	6347	6874	36.660721	38.282543	195.230423	207.684418	2.71383814225537e-67	3.60141191823273e-65	2.49458691276145	up	--	--	Cellular Component: plastid outer membrane (GO:0009527);; Cellular Component: chloroplast thylakoid (GO:0009534);; Cellular Component: intrinsic component of membrane (GO:0031224);;	--	--	--	--	--	--	--	--	outer envelope membrane protein [Arabidopsis thaliana]
AT1G56130	60	88	371	333	0.430418	0.506649	2.150178	1.894799	2.91544218723193e-13	2.81308228972204e-12	2.13578382057424	up	[K]	Transcription	Biological Process: cellular protein modification process (GO:0006464);; Molecular Function: kinase activity (GO:0016301);; Cellular Component: intrinsic component of membrane (GO:0031224);; Molecular Function: purine ribonucleoside binding (GO:0032550);;	--	--	--	--	Protein tyrosine and serine/threonine kinase;; Protein kinase domain;; Malectin domain;; Leucine rich repeat;; Leucine Rich repeats (2 copies)	sp|C0LGH2|Y1561_ARATH Probable LRR receptor-like serine/threonine-protein kinase At1g56130 OS=Arabidopsis thaliana OX=3702 GN=At1g56130 PE=2 SV=2	T	Signal transduction mechanisms	Leucine-rich repeat transmembrane protein kinase [Arabidopsis thaliana]
AT1G09995	177	203	112	72	5.165424	4.476084	2.527761	1.685684	0.000860893825937416	0.00226412622200861	-1.17512369040588	down	--	--	Molecular Function: nucleic acid binding (GO:0003676);; Molecular Function: DNA helicase activity (GO:0003678);; Biological Process: cellular aromatic compound metabolic process (GO:0006725);; Molecular Function: purine ribonucleoside binding (GO:0032550);; Molecular Function: ATPase activity, coupled (GO:0042623);; Cellular Component: intracellular membrane-bounded organelle (GO:0043231);;	--	--	[L]	Replication, recombination and repair	--	sp|C0LGT6|EFR_ARATH LRR receptor-like serine/threonine-protein kinase EFR OS=Arabidopsis thaliana OX=3702 GN=EFR PE=1 SV=1	L	Replication, recombination and repair	DNA repair DEAD helicase RAD3/XP-D subfamily protein [Arabidopsis thaliana]
AT2G32800	2149	3198	813	716	19.513773	23.169132	5.80138	5.017125	9.8056280761676e-28	2.73752224748915e-26	-1.91607666401607	down	[T]	Signal transduction mechanisms	Molecular Function: protein kinase activity (GO:0004672);; Biological Process: cellular protein modification process (GO:0006464);; Molecular Function: purine ribonucleoside binding (GO:0032550);;	--	--	[T]	Signal transduction mechanisms	Protein kinase domain;; Protein tyrosine and serine/threonine kinase	sp|O48837|LRKS2_ARATH Receptor like protein kinase S.2 OS=Arabidopsis thaliana OX=3702 GN=LECRKS2 PE=2 SV=2	T	Signal transduction mechanisms	protein kinase family protein [Arabidopsis thaliana]
AT4G12640	822	863	2246	1977	6.243797	5.477696	12.767808	11.664495	3.48229931381299e-13	3.34173101560806e-12	1.19373655811177	up	[J]	Translation, ribosomal structure and biogenesis	Molecular Function: nucleic acid binding (GO:0003676);; Molecular Function: small molecule binding (GO:0036094);; Cellular Component: intracellular membrane-bounded organelle (GO:0043231);;	--	--	[R]	General function prediction only	SPOC domain;; RNA recognition motif. (a.k.a. RRM, RBD, or RNP domain);; RNA recognition motif. (a.k.a. RRM, RBD, or RNP domain)	sp|Q8LPQ9|FPA_ARATH Flowering time control protein FPA OS=Arabidopsis thaliana OX=3702 GN=FPA PE=1 SV=2	A	RNA processing and modification	unnamed protein product [Arabidopsis thaliana]
AT1G61795	440	562	126	114	11.439775	11.654428	2.573773	2.283525	9.25103896095411e-20	1.55319653265586e-18	-2.18128382643604	down	--	--	Cellular Component: membrane (GO:0016020);; Biological Process: growth (GO:0040007);; Cellular Component: intracellular membrane-bounded organelle (GO:0043231);;	--	--	--	--	P21-Rho-binding domain	sp|Q1G3Y0|RIC9_ARATH CRIB domain-containing protein RIC9 OS=Arabidopsis thaliana OX=3702 GN=RIC9 PE=1 SV=1	S	Function unknown	PAK-box/P21-Rho-binding family protein [Arabidopsis thaliana]
AT4G38060	3261	4287	1844	1965	41.904277	45.753127	18.209457	19.141363	1.57048073358867e-14	1.71715937998196e-13	-1.10273886899128	down	--	--	--	--	--	--	--	--	--	212		hypothetical protein AT4G38060 [Arabidopsis thaliana]
AT2G01530	4774	7099	572	865	126.384995	149.913803	11.901152	17.677235	6.96117452543629e-45	4.57195784509587e-43	-3.15127776904042	down	--	--	Biological Process: developmental process involved in reproduction (GO:0003006);; Cellular Component: cytoplasm (GO:0005737);; Biological Process: response to stress (GO:0006950);; Biological Process: response to hormone (GO:0009725);; Biological Process: response to metal ion (GO:0010038);; Biological Process: response to organic cyclic compound (GO:0014070);; Cellular Component: intracellular m…	--	--	--	--	Pathogenesis-related protein Bet v 1 family	sp|Q9ZVF2|ML329_ARATH MLP-like protein 329 OS=Arabidopsis thaliana OX=3702 GN=MLP329 PE=2 SV=1	S	Function unknown	MLP-like protein 329 [Arabidopsis thaliana]
AT4G21215	277	421	2048	1333	4.764529	5.700564	28.619238	17.47875	7.36230120925778e-19	1.15128802202881e-17	2.16348785420308	up	--	--	Cellular Component: intrinsic component of membrane (GO:0031224);;	--	--	--	--	--	--	S	Function unknown	unnamed protein product [Arabidopsis thaliana]
AT2G36760	12	31	127	113	0.168452	0.3763	1.519952	1.327091	5.52843008221622e-06	2.19224995585222e-05	2.38954697682553	up	[G]	Carbohydrate transport and metabolism	Cellular Component: plastid (GO:0009536);; Biological Process: flavonoid metabolic process (GO:0009812);; Molecular Function: UDP-glucosyltransferase activity (GO:0035251);;	K13496|0|ath:AT2G36760|UGT73C2; UDP-glucosyl transferase 73C2	Zeatin biosynthesis (ko00908)	[GC]	Carbohydrate transport and metabolism;; Energy production and conversion	UDP-glucoronosyl and UDP-glucosyl transferase	sp|Q9ZQ98|U73C2_ARATH UDP-glycosyltransferase 73C2 OS=Arabidopsis thaliana OX=3702 GN=UGT73C2 PE=3 SV=1	CG	Energy production and conversion;; Carbohydrate transport and metabolism	UDP-glucosyl transferase 73C2 [Arabidopsis thaliana]
AT5G10010	1088	1030	2346	2381	14.052913	10.61304	23.827385	23.747524	5.35119233198604e-09	3.31880126223526e-08	1.02115362566347	up	--	--	--	--	--	--	--	--	sp|A2RVJ8|HIT4_ARATH Protein HEAT INTOLERANT 4 OS=Arabidopsis thaliana OX=3702 GN=HIT4 PE=1 SV=1	616		myosin-H heavy protein [Arabidopsis thaliana]
AT1G04620	756	850	2489	2534	8.466729	7.588854	21.912897	21.913353	2.01306829292387e-24	4.61576309768048e-23	1.51892590881476	up	[C]	Energy production and conversion	Cellular Component: plastid (GO:0009536);; Biological Process: chlorophyll metabolic process (GO:0015994);; Molecular Function: cation binding (GO:0043169);; Biological Process: single-organism metabolic process (GO:0044710);; Molecular Function: oxidoreductase activity, acting on hydrogen as donor, with other known acceptors (GO:0046995);; Molecular Function: metal cluster binding (GO:0051540);;…	K18010|0|ath:AT1G04620|HCAR; coenzyme F420 hydrogenase family / dehydrogenase, beta subunit family	Porphyrin and chlorophyll metabolism (ko00860)	--	--	Coenzyme F420 hydrogenase/dehydrogenase, beta subunit C terminus;; Coenzyme F420 hydrogenase/dehydrogenase, beta subunit N-term	sp|Q8GS60|HCAR_ARATH 7-hydroxymethyl chlorophyll a reductase, chloroplastic OS=Arabidopsis thaliana OX=3702 GN=HCAR PE=1 SV=1	C	Energy production and conversion	coenzyme F420 hydrogenase family / dehydrogenase, beta subunit family [Arabidopsis thaliana]
AT3G16390	277	210	1858	1592	4.016922	2.412321	21.196369	17.85586	9.89512324843029e-29	2.90481837785359e-27	2.6745645184011	up	[M]	Cell wall/membrane/envelope biogenesis	Cellular Component: cell-cell junction (GO:0005911);; Cellular Component: plastid (GO:0009536);; Biological Process: glycosinolate catabolic process (GO:0019759);; Biological Process: cellular nitrogen compound biosynthetic process (GO:0044271);; Molecular Function: RNA binding (GO:0044822);; Biological Process: response to other organism (GO:0051707);;	--	--	--	--	Jacalin-like lectin domain;; Kelch motif;; Galactose oxidase, central domain;; Kelch motif;; Galactose oxidase, central domain;; Kelch motif;; Kelch motif	sp|O04318|JAL27_ARATH Nitrile-specifier protein 3 OS=Arabidopsis thaliana OX=3702 GN=NSP3 PE=2 SV=1	S	Function unknown	nitrile specifier protein 3 [Arabidopsis thaliana]
AT3G62330	969	1068	460	427	11.453221	10.074546	4.259314	3.838653	9.11077327177236e-14	9.21300794053181e-13	-1.32785837545224	down	--	--	Cellular Component: intracellular membrane-bounded organelle (GO:0043231);; Molecular Function: transition metal ion binding (GO:0046914);; Molecular Function: organic cyclic compound binding (GO:0097159);;	--	--	--	--	--	--	S	Function unknown	Zinc knuckle (CCHC-type) family protein [Arabidopsis thaliana]
AT1G10417	40	36	107	112	0.532435	0.38029	1.173875	1.227893	0.001840283657997	0.00449911619857312	1.3905096478298	up	--	--	Cellular Component: intrinsic component of membrane (GO:0031224);; Cellular Component: intracellular part (GO:0044424);;	--	--	--	--	--	--	S	Function unknown	RUN/FYVE domain protein [Arabidopsis thaliana]
AT5G37770	3095	5798	1819	1009	84.611389	80.429607	37.900312	20.370252	0.000508304061803646	0.00140170668907567	-1.75241205476412	down	[T]	Signal transduction mechanisms	Biological Process: response to reactive oxygen species (GO:0000302);; Biological Process: defense response (GO:0006952);; Biological Process: response to external stimulus (GO:0009605);; Biological Process: response to light intensity (GO:0009642);; Biological Process: response to hormone (GO:0009725);; Biological Process: flower development (GO:0009908);; Biological Process: response to metal i…	K13448|1.23299e-94|ath:AT5G37770|TCH2; EF hand calcium-binding protein family	Plant-pathogen interaction (ko04626)	[T]	Signal transduction mechanisms	EF hand;; EF-hand domain pair;; EF-hand domain;; EF hand;; EF-hand domain pair;; EF-hand domain;; Dockerin type I domain;; Secreted protein acidic and rich in cysteine Ca binding region;; Cytoskeletal-regulatory complex EF hand	sp|P25070|CML24_ARATH Calcium-binding protein CML24 OS=Arabidopsis thaliana OX=3702 GN=CML24 PE=2 SV=2	T	Signal transduction mechanisms	EF hand calcium-binding protein family [Arabidopsis thaliana]
AT2G46150	126	148	60	65	2.728337	2.559175	1.025364	1.092253	0.000706847742896909	0.00189395312109357	-1.2554268002033	down	--	--	Cellular Component: intrinsic component of membrane (GO:0031224);;	--	--	--	--	Late embryogenesis abundant protein	--	S	Function unknown	Late embryogenesis abundant (LEA) hydroxyproline-rich glycoprotein family [Arabidopsis thaliana]
AT4G14580	248	355	1482	1467	3.730036	4.261208	17.571119	17.079996	2.02396225409777e-32	7.27537452191916e-31	2.17676983421545	up	[T]	Signal transduction mechanisms	Molecular Function: protein kinase activity (GO:0004672);; Biological Process: cellular protein modification process (GO:0006464);; Biological Process: phosphate-containing compound metabolic process (GO:0006796);; Biological Process: cell communication (GO:0007154);; Cellular Component: membrane (GO:0016020);; Molecular Function: purine ribonucleoside binding (GO:0032550);;	--	--	[T]	Signal transduction mechanisms	Protein kinase domain;; Protein tyrosine and serine/threonine kinase;; NAF domain;; Lipopolysaccharide kinase (Kdo/WaaP) family	sp|Q9SUL7|CIPK4_ARATH CBL-interacting serine/threonine-protein kinase 4 OS=Arabidopsis thaliana OX=3702 GN=CIPK4 PE=1 SV=1	T	Signal transduction mechanisms	CBL-interacting protein kinase 4 [Arabidopsis thaliana]
AT2G33750	40	63	13	6	0.72415	0.920086	0.174984	0.079478	0.000474309999444832	0.00131507673715564	-2.5497925374965	down	--	--	Molecular Function: nucleobase transmembrane transporter activity (GO:0015205);; Biological Process: nucleobase transport (GO:0015851);; Cellular Component: intrinsic component of membrane (GO:0031224);;	--	--	--	--	Purine nucleobase transmembrane transport;; EamA-like transporter family	sp|Q94GB1|PUP2_ARATH Purine permease 2 OS=Arabidopsis thaliana OX=3702 GN=PUP2 PE=1 SV=1	S	Function unknown	purine permease 2 [Arabidopsis thaliana]
AT5G46490	1168	1612	3457	3312	10.480049	11.399696	25.133949	24.732464	3.34864101149702e-15	3.86420009516109e-14	1.16953034169044	up	--	--	Cellular Component: cell-cell junction (GO:0005911);; Biological Process: response to stress (GO:0006950);; Biological Process: cell communication (GO:0007154);; Molecular Function: purine ribonucleoside binding (GO:0032550);;	--	--	--	--	TIR domain;; NB-ARC domain;; TIR domain;; Poxvirus A32 protein;; Leucine Rich Repeat	sp|F4KHI3|VICTR_ARATH Protein VARIATION IN COMPOUND TRIGGERED ROOT growth response OS=Arabidopsis thaliana OX=3702 GN=VICTR PE=1 SV=1	S	Function unknown	Disease resistance protein (TIR-NBS-LRR class) family [Arabidopsis thaliana]
AT3G56620	193	235	56	111	3.251875	3.158389	0.733926	1.441538	0.000240569858698162	0.000706968149897904	-1.47381353986951	down	--	--	Molecular Function: transporter activity (GO:0005215);; Biological Process: transport (GO:0006810);; Cellular Component: intrinsic component of membrane (GO:0031224);;	--	--	--	--	EamA-like transporter family	sp|Q9LXX8|WTR27_ARATH WAT1-related protein At3g56620 OS=Arabidopsis thaliana OX=3702 GN=At3g56620 PE=2 SV=1	S	Function unknown	nodulin MtN21 /EamA-like transporter family protein [Arabidopsis thaliana]
AT5G57190	341	517	68	93	3.420775	4.136224	0.529428	0.716412	5.86585812535745e-17	7.8164374951032e-16	-2.51980713587681	down	[I]	Lipid transport and metabolism	Cellular Component: plant-type vacuole (GO:0000325);; Biological Process: protein processing (GO:0016485);; Molecular Function: carboxy-lyase activity (GO:0016831);; Biological Process: phosphatidylethanolamine metabolic process (GO:0046337);; Molecular Function: metal ion binding (GO:0046872);;	K01613|0|ath:AT5G57190|PSD2; phosphatidylserine decarboxylase 2	Glycerophospholipid metabolism (ko00564)	[I]	Lipid transport and metabolism	Phosphatidylserine decarboxylase;; EF hand;; EF hand;; EF-hand domain;; EF-hand domain pair;; EF-hand domain pair;; C2 domain	sp|F4KAK5|PSD2_ARATH Phosphatidylserine decarboxylase proenzyme 2 OS=Arabidopsis thaliana OX=3702 GN=PSD2 PE=2 SV=1	I	Lipid transport and metabolism	phosphatidylserine decarboxylase [Arabidopsis thaliana]
AT2G19470	1075	1414	3174	2854	13.938055	14.634083	32.370556	28.590315	4.55924253914616e-15	5.20231591260052e-14	1.15818739995722	up	[T]	Signal transduction mechanisms	Molecular Function: protein kinase activity (GO:0004672);; Biological Process: protein phosphorylation (GO:0006468);; Molecular Function: purine ribonucleoside binding (GO:0032550);; Cellular Component: intracellular part (GO:0044424);; Biological Process: single-organism cellular process (GO:0044763);; Biological Process: regulation of cellular process (GO:0050794);;	K02218|0|ath:AT2G19470|ckl5; casein kinase I-like 5	--	[T]	Signal transduction mechanisms	Protein kinase domain;; Protein tyrosine and serine/threonine kinase;; Fungal protein kinase	sp|Q9ZUP4|CKL5_ARATH Casein kinase 1-like protein 5 OS=Arabidopsis thaliana OX=3702 GN=CKL5 PE=1 SV=1	T	Signal transduction mechanisms	casein kinase I-like 5 [Arabidopsis thaliana]
AT1G63260	505	454	239	227	8.289255	5.854396	2.957491	2.749908	2.12084822001239e-06	9.03505590649518e-06	-1.18189462910115	down	--	--	Biological Process: transport (GO:0006810);; Cellular Component: intrinsic component of membrane (GO:0031224);; Cellular Component: intracellular membrane-bounded organelle (GO:0043231);; Biological Process: single-organism developmental process (GO:0044767);;	--	--	--	--	Tetraspanin family	sp|F4I214|TET10_ARATH Tetraspanin-10 OS=Arabidopsis thaliana OX=3702 GN=TET10 PE=2 SV=1	S	Function unknown	tetraspanin10 [Arabidopsis thaliana]
AT1G32870	465	621	2040	1378	6.22319	6.741301	22.341882	13.876855	2.95131361647023e-12	2.60746472043369e-11	1.53437363246732	up	--	--	Molecular Function: nucleic acid binding transcription factor activity (GO:0001071);; Molecular Function: nucleic acid binding (GO:0003676);; Biological Process: transcription, DNA-templated (GO:0006351);; Biological Process: signal transduction (GO:0007165);; Biological Process: response to UV (GO:0009411);; Biological Process: response to red or far red light (GO:0009639);; Cellular Component: …	--	--	--	--	No apical meristem (NAM) protein	sp|F4IED2|NAC13_ARATH NAC domain-containing protein 13 OS=Arabidopsis thaliana OX=3702 GN=NAC013 PE=1 SV=1	P	Inorganic ion transport and metabolism	NAC domain protein 13 [Arabidopsis thaliana]
AT3G16530	1060	1315	540	625	22.081835	21.859673	8.835875	10.049973	1.75100203253923e-10	1.28506304471393e-09	-1.14674991354106	down	[Q]	Secondary metabolites biosynthesis, transport and catabolism	Biological Process: phosphorelay signal transduction system (GO:0000160);; Molecular Function: binding (GO:0005488);; Cellular Component: extracellular region (GO:0005576);; Cellular Component: cell wall (GO:0005618);; Biological Process: response to ethylene (GO:0009723);; Biological Process: response to jasmonic acid (GO:0009753);; Biological Process: response to chitin (GO:0010200);; Cellular …	--	--	--	--	Legume lectin domain	sp|Q9LK72|LECT5_ARATH Lectin-like protein At3g16530 OS=Arabidopsis thaliana OX=3702 GN=At3g16530 PE=1 SV=1	T	Signal transduction mechanisms	Legume lectin family protein [Arabidopsis thaliana]
AT5G59180	260	290	975	921	6.428014	5.728887	19.015202	17.643198	2.12405034107553e-18	3.19762823297113e-17	1.6585408992901	up	[K]	Transcription	--	K03015|8.52482e-123|ath:AT5G59180|NRPB7; DNA-directed RNA polymerase II	RNA polymerase (ko03020)	[K]	Transcription	S1 RNA binding domain;; SHS2 domain found in N terminus of Rpb7p/Rpc25p/MJ0397	sp|P38421|NRPB7_ARATH DNA-directed RNA polymerase II subunit 7 OS=Arabidopsis thaliana OX=3702 GN=NRPB7 PE=1 SV=1	K	Transcription	DNA-directed RNA polymerase II [Arabidopsis thaliana]
AT5G16980	202	358	776	946	2.920148	3.995278	8.07219	9.699296	2.69080129718055e-09	1.7211711829935e-08	1.5223878788753	up	[QR]	Secondary metabolites biosynthesis, transport and catabolism;; General function prediction only	Cellular Component: cytoplasm (GO:0005737);; Biological Process: response to stress (GO:0006950);; Biological Process: response to metal ion (GO:0010038);; Cellular Component: membrane (GO:0016020);; Molecular Function: oxidoreductase activity, acting on the CH-CH group of donors, NAD or NADP as acceptor (GO:0016628);; Cellular Component: intracellular membrane-bounded organelle (GO:0043231);; Bi…	K08070|0|ath:AT5G16980|Zinc-binding dehydrogenase family protein	--	[R]	General function prediction only	Zinc-binding dehydrogenase;; Zinc-binding dehydrogenase;; N-terminal domain of oxidoreductase	sp|Q39172|AER_ARATH NADPH-dependent oxidoreductase 2-alkenal reductase OS=Arabidopsis thaliana OX=3702 GN=AER PE=1 SV=1	S	Function unknown	Zinc-binding dehydrogenase family protein [Arabidopsis thaliana]
AT5G22500	1232	1665	541	336	15.108313	17.237183	5.485021	3.397698	1.11142853628357e-14	1.2305101651711e-13	-1.84308090539669	down	[Q]	Secondary metabolites biosynthesis, transport and catabolism	--	K13356|0|ath:AT5G22500|FAR1; fatty acid reductase 1	Cutin, suberine and wax biosynthesis (ko00073);; Peroxisome (ko04146)	[I]	Lipid transport and metabolism	Male sterility protein;; NAD dependent epimerase/dehydratase family;; Male sterility protein	sp|Q39152|FACR1_ARATH Fatty acyl-CoA reductase 1 OS=Arabidopsis thaliana OX=3702 GN=FAR1 PE=1 SV=1	I	Lipid transport and metabolism	fatty acid reductase 1 [Arabidopsis thaliana]
AT4G39960	1404	1848	5268	7151	20.21517	21.188731	59.506134	79.481474	1.09677388887444e-21	2.08537724209443e-20	1.81952241429829	up	[O]	Posttranslational modification, protein turnover, chaperones	Molecular Function: protein binding (GO:0005515);; Biological Process: response to stress (GO:0006950);; Biological Process: cellular process (GO:0009987);; Molecular Function: purine ribonucleoside binding (GO:0032550);; Molecular Function: cation binding (GO:0043169);;	K03686|0|ath:AT4G39960|Molecular chaperone Hsp40/DnaJ family protein	--	[O]	Posttranslational modification, protein turnover, chaperones	DnaJ C terminal domain;; DnaJ domain;; DnaJ central domain	sp|Q9SJZ7|DNJA6_ARATH Chaperone protein dnaJ A6, chloroplastic OS=Arabidopsis thaliana OX=3702 GN=DJA6 PE=2 SV=2	O	Posttranslational modification, protein turnover, chaperones	hypothetical protein CARUB_v10004705mg, partial [Capsella rubella]
AT4G28110	201	256	29	44	3.818089	4.429065	0.47717	0.721508	1.94229266183771e-13	1.9025237777101e-12	-2.76250890476315	down	--	--	--	K09422|3.61398e-112|ath:AT4G28110|MYB41; myb domain protein 41	--	[K]	Transcription	Myb-like DNA-binding domain;; Myb-like DNA-binding domain;; Myb-like DNA-binding domain	sp|Q9M0J5|MYB41_ARATH Transcription factor MYB41 OS=Arabidopsis thaliana OX=3702 GN=MYB41 PE=1 SV=1	K	Transcription	myb domain protein 41 [Arabidopsis thaliana]
AT4G29510	646	804	4556	4598	10.439547	10.362246	57.90686	57.400311	1.01786839299917e-74	1.70010345813438e-72	2.53801836106319	up	[R]	General function prediction only	Molecular Function: binding (GO:0005488);; Cellular Component: cytoplasm (GO:0005737);; Biological Process: transcription, DNA-templated (GO:0006351);; Biological Process: protein alkylation (GO:0008213);; Molecular Function: protein-arginine N-methyltransferase activity (GO:0016274);; Cellular Component: nuclear lumen (GO:0031981);;	K11434|0|ath:AT4G29510|PRMT11; arginine methyltransferase 11	--	[OKT]	Posttranslational modification, protein turnover, chaperones;; Transcription;; Signal transduction mechanisms	Methyltransferase domain;; Ribosomal protein L11 methyltransferase (PrmA);; Methyltransferase domain;; Methyltransferase domain;; Methyltransferase small domain	sp|Q9SU94|ANM11_ARATH Protein arginine N-methyltransferase 1.1 OS=Arabidopsis thaliana OX=3702 GN=PRMT11 PE=1 SV=1	KOT	Transcription;; Posttranslational modification, protein turnover, chaperones;; Signal transduction mechanisms	arginine methyltransferase 11 [Arabidopsis thaliana]
AT3G61560	403	446	1034	888	9.207313	8.825258	20.208091	17.179795	2.43417336144528e-08	1.38630537560265e-07	1.05020994042079	up	--	--	Cellular Component: intrinsic component of membrane (GO:0031224);; Cellular Component: intracellular membrane-bounded organelle (GO:0043231);;	--	--	[U]	Intracellular trafficking, secretion, and vesicular transport	Reticulon	sp|Q6DBN4|RTNLF_ARATH Reticulon-like protein B6 OS=Arabidopsis thaliana OX=3702 GN=RTNLB6 PE=1 SV=1	U	Intracellular trafficking, secretion, and vesicular transport	Reticulon family protein [Arabidopsis thaliana]
AT3G20600	242	464	200	175	6.026078	9.216144	3.899991	3.360279	0.00107914869622083	0.00277706282232415	-1.00833194598938	down	--	--	Molecular Function: binding (GO:0005488);; Cellular Component: plasma membrane (GO:0005886);; Biological Process: cell death (GO:0008219);; Cellular Component: intrinsic component of membrane (GO:0031224);; Biological Process: cellular response to stress (GO:0033554);; Biological Process: defense response to bacterium (GO:0042742);; Biological Process: innate immune response (GO:0045087);; Biolog…	--	--	--	--	--	sp|O48915|NDR1_ARATH Protein NDR1 OS=Arabidopsis thaliana OX=3702 GN=NDR1 PE=1 SV=1	S	Function unknown	Late embryogenesis abundant (LEA) hydroxyproline-rich glycoprotein family [Arabidopsis thaliana]
AT1G75280	10608	12643	5804	5789	158.258926	150.460098	68.070663	66.683868	6.1563951452152e-21	1.10752233926225e-19	-1.12701283937775	down	[R]	General function prediction only	Biological Process: response to stress (GO:0006950);; Biological Process: response to metal ion (GO:0010038);; Cellular Component: membrane (GO:0016020);; Molecular Function: oxidoreductase activity (GO:0016491);; Cellular Component: intracellular part (GO:0044424);; Biological Process: single-organism metabolic process (GO:0044710);;	K23050|0|ath:AT1G75280|NmrA-like negative transcriptional regulator family protein	--	--	--	NmrA-like family;; NAD(P)H-binding;; NAD dependent epimerase/dehydratase family;; GDP-mannose 4,6 dehydratase;; 3-beta hydroxysteroid dehydrogenase/isomerase family;; Saccharopine dehydrogenase NADP binding domain	sp|P52577|IFRH_ARATH Isoflavone reductase homolog P3 OS=Arabidopsis thaliana OX=3702 GN=At1g75280 PE=2 SV=1	S	Function unknown	NmrA-like negative transcriptional regulator family protein [Arabidopsis thaliana]
AT1G16500	75	119	448	492	1.447581	1.825451	6.797073	7.337772	2.78051388591005e-15	3.2258956011681e-14	2.16846795854551	up	--	--	Cellular Component: intracellular membrane-bounded organelle (GO:0043231);;	--	--	--	--	--	--	324		filamentous hemagglutinin transporter [Arabidopsis thaliana]
AT3G02040	2647	2591	8931	6770	43.193977	33.72422	114.572487	85.304039	1.71255021106425e-15	2.02568133939987e-14	1.44538195846311	up	[I]	Lipid transport and metabolism	Biological Process: lipid metabolic process (GO:0006629);; Molecular Function: phosphoric diester hydrolase activity (GO:0008081);; Cellular Component: plastid (GO:0009536);; Biological Process: alditol metabolic process (GO:0019400);; Molecular Function: metal ion binding (GO:0046872);; Biological Process: cellular divalent inorganic anion homeostasis (GO:0072501);;	K18696|0|ath:AT3G02040|SRG3; senescence-related gene 3	Glycerophospholipid metabolism (ko00564)	[R]	General function prediction only	Glycerophosphoryl diester phosphodiesterase family	sp|Q9SGA2|GDPD1_ARATH Glycerophosphodiester phosphodiesterase GDPD1, chloroplastic OS=Arabidopsis thaliana OX=3702 GN=GDPD1 PE=1 SV=1	C	Energy production and conversion	senescence-related gene 3 [Arabidopsis thaliana]
AT5G51570	546	616	6957	6239	9.859485	8.871382	98.840591	87.05941	2.58916741919945e-124	1.09054605971716e-121	3.37845367851473	up	[O]	Posttranslational modification, protein turnover, chaperones	Cellular Component: cell-cell junction (GO:0005911);; Cellular Component: membrane (GO:0016020);; Cellular Component: vacuolar part (GO:0044437);;	--	--	[C]	Energy production and conversion	SPFH domain / Band 7 family	sp|Q9FHM7|HIR4_ARATH Hypersensitive-induced response protein 4 OS=Arabidopsis thaliana OX=3702 GN=HIR4 PE=1 SV=1	C	Energy production and conversion	SPFH/Band 7/PHB domain-containing membrane-associated protein family [Arabidopsis thaliana]
AT3G28050	2850	3620	1020	880	41.842262	42.387115	11.77259	9.970824	2.11210296643103e-36	9.32163894637839e-35	-1.88797360073865	down	--	--	Molecular Function: transporter activity (GO:0005215);; Biological Process: transport (GO:0006810);; Cellular Component: intrinsic component of membrane (GO:0031224);;	--	--	--	--	EamA-like transporter family	sp|Q94JU2|WTR18_ARATH WAT1-related protein At3g28050 OS=Arabidopsis thaliana OX=3702 GN=At3g28050 PE=2 SV=1	S	Function unknown	nodulin MtN21 /EamA-like transporter family protein [Arabidopsis thaliana]
AT2G18260	204	238	66	78	3.580143	3.314556	0.904154	1.073707	7.36986127025438e-08	3.95214675093215e-07	-1.74097303319067	down	--	--	Molecular Function: protein binding (GO:0005515);; Biological Process: response to stress (GO:0006950);; Biological Process: protein transport (GO:0015031);; Biological Process: vesicle-mediated transport (GO:0016192);; Cellular Component: intrinsic component of membrane (GO:0031224);; Cellular Component: intracellular membrane-bounded organelle (GO:0043231);; Biological Process: membrane organiz…	K08486|0|csat:104748842|syntaxin-112	SNARE interactions in vesicular transport (ko04130)	[U]	Intracellular trafficking, secretion, and vesicular transport	Syntaxin;; SNARE domain	sp|Q9ZPV9|SY112_ARATH Syntaxin-112 OS=Arabidopsis thaliana OX=3702 GN=SYP112 PE=2 SV=2	U	Intracellular trafficking, secretion, and vesicular transport	PREDICTED: syntaxin-112 [Camelina sativa]
AT3G13225	735	822	2398	2469	5.413134	4.770137	13.945702	14.032446	9.17339339621421e-24	1.98808162250168e-22	1.51790818824531	up	--	--	--	--	--	--	--	WW domain	--	A	RNA processing and modification	WW domain-containing protein [Arabidopsis thaliana]
AT5G62900	333	476	1044	725	8.491333	9.676115	20.938669	14.281757	1.91697483025466e-05	6.9151717252251e-05	1.01323784723747	up	--	--	Cellular Component: intracellular membrane-bounded organelle (GO:0043231);;	--	--	--	--	Domain of unknown function (DUF4228)	--	S	Function unknown	basic-leucine zipper transcription factor K [Arabidopsis thaliana]
AT5G27360	1164	1374	145	204	15.705631	14.814112	1.504944	2.114763	1.85093372995052e-40	1.00453336184289e-38	-2.98335723561469	down	[G]	Carbohydrate transport and metabolism	--	K03444|0|ath:AT5G27360|SFP2; Major facilitator superfamily protein	--	[R]	General function prediction only	Sugar (and other) transporter;; Major Facilitator Superfamily	sp|Q94CI6|EDL18_ARATH Sugar transporter ERD6-like 18 OS=Arabidopsis thaliana OX=3702 GN=SFP2 PE=2 SV=1	U	Intracellular trafficking, secretion, and vesicular transport	Major facilitator superfamily protein [Arabidopsis thaliana]
AT1G49650	339	505	0	0	5.696305	6.760416	0	0	1.84064656701651e-14	2.00238782908169e-13	-11.2730463864941	down	[I]	Lipid transport and metabolism	Biological Process: metabolic process (GO:0008152);; Molecular Function: hydrolase activity, acting on ester bonds (GO:0016788);;	--	--	[V]	Defense mechanisms	alpha/beta hydrolase fold	sp|Q9FX93|CXE4_ARATH Probable carboxylesterase 4, mitochondrial OS=Arabidopsis thaliana OX=3702 GN=CXE4 PE=1 SV=1	V	Defense mechanisms	alpha/beta-Hydrolases superfamily protein [Arabidopsis thaliana]
AT4G36060	77	86	288	290	1.44917	1.292018	4.388037	4.346804	7.11609408892107e-09	4.32207909005786e-08	1.70028763767785	up	--	--	Molecular Function: nucleic acid binding transcription factor activity (GO:0001071);; Molecular Function: nucleic acid binding (GO:0003676);; Molecular Function: protein binding (GO:0005515);; Biological Process: transcription, DNA-templated (GO:0006351);; Cellular Component: plastid (GO:0009536);;	--	--	--	--	Helix-loop-helix DNA-binding domain	sp|Q8W2F2|BH011_ARATH Transcription factor bHLH11 OS=Arabidopsis thaliana OX=3702 GN=BHLH11 PE=2 SV=2	K	Transcription	basic helix-loop-helix (bHLH) DNA-binding superfamily protein [Arabidopsis thaliana]
AT3G59010	72	103	18	28	0.86123	0.97789	0.167724	0.253429	0.000116168231059636	0.000362616316542684	-2.03672927100103	down	[GI]	Carbohydrate transport and metabolism;; Lipid transport and metabolism	Biological Process: polysaccharide catabolic process (GO:0000272);; Molecular Function: enzyme inhibitor activity (GO:0004857);; Cellular Component: cell wall (GO:0005618);; Biological Process: negative regulation of molecular function (GO:0044092);; Molecular Function: carboxylic ester hydrolase activity (GO:0052689);; Biological Process: cell wall organization (GO:0071555);;	--	--	--	--	Pectinesterase;; Plant invertase/pectin methylesterase inhibitor	sp|Q9LYT5|PME35_ARATH Probable pectinesterase/pectinesterase inhibitor 35 OS=Arabidopsis thaliana OX=3702 GN=PME35 PE=2 SV=1	G	Carbohydrate transport and metabolism	pectin methylesterase 61 [Arabidopsis thaliana]
AT1G14960	1265	784	303	238	39.788933	19.665607	7.474231	5.762103	2.22041069630691e-11	1.77917523742541e-10	-2.08786071585449	down	--	--	Biological Process: response to stress (GO:0006950);; Cellular Component: intracellular membrane-bounded organelle (GO:0043231);;	--	--	--	--	Pathogenesis-related protein Bet v 1 family	sp|Q9ZVF3|ML328_ARATH MLP-like protein 328 OS=Arabidopsis thaliana OX=3702 GN=MLP328 PE=2 SV=1	S	Function unknown	Polyketide cyclase/dehydrase and lipid transport superfamily protein [Arabidopsis thaliana]
AT1G74930	315	896	18	23	6.46904	14.710904	0.281155	0.358196	5.82671991400193e-28	1.6456661564692e-26	-4.95399093453623	down	--	--	Biological Process: phosphorelay signal transduction system (GO:0000160);; Molecular Function: nucleic acid binding transcription factor activity (GO:0001071);; Molecular Function: nucleic acid binding (GO:0003676);; Biological Process: transcription, DNA-templated (GO:0006351);; Cellular Component: intracellular membrane-bounded organelle (GO:0043231);; Biological Process: single-organism cellul…	--	--	--	--	AP2 domain	sp|Q9S7L5|ERF18_ARATH Ethylene-responsive transcription factor ERF018 OS=Arabidopsis thaliana OX=3702 GN=ERF018 PE=2 SV=1	K	Transcription	Integrase-type DNA-binding superfamily protein [Arabidopsis thaliana]
AT5G51910	280	355	150	155	6.0406	6.100899	2.541387	2.576522	4.81955866549027e-06	1.93491398971973e-05	-1.17697528293154	down	--	--	--	--	--	--	--	TCP family transcription factor	sp|Q9LT89|TCP19_ARATH Transcription factor TCP19 OS=Arabidopsis thaliana OX=3702 GN=TCP19 PE=1 SV=1	K	Transcription	TCP family transcription factor [Arabidopsis thaliana]
AT1G69830	2416	2850	6104	6186	19.237886	18.107874	38.224094	38.044365	6.14856604410323e-18	8.90347287776533e-17	1.09925933455065	up	[G]	Carbohydrate transport and metabolism	Biological Process: starch metabolic process (GO:0005982);; Cellular Component: plastid stroma (GO:0009532);; Molecular Function: amylase activity (GO:0016160);; Molecular Function: metal ion binding (GO:0046872);;	K01176|0|ath:AT1G69830|AMY3; alpha-amylase-like 3	Starch and sucrose metabolism (ko00500)	[G]	Carbohydrate transport and metabolism	Alpha-amylase C-terminal beta-sheet domain;; Alpha amylase, catalytic domain	sp|Q94A41|AMY3_ARATH Alpha-amylase 3, chloroplastic OS=Arabidopsis thaliana OX=3702 GN=AMY3 PE=1 SV=1	G	Carbohydrate transport and metabolism	alpha-amylase-like 3 [Arabidopsis thaliana]
AT3G21720	1087	1877	204	510	12.21396	16.833565	1.800056	4.425084	0.00167516181692563	0.00413666329377187	-2.1441008272239	down	[C]	Energy production and conversion	Cellular Component: peroxisome (GO:0005777);; Biological Process: citrate metabolic process (GO:0006101);; Molecular Function: oxo-acid-lyase activity (GO:0016833);; Molecular Function: cation binding (GO:0043169);; Biological Process: cellular carbohydrate metabolic process (GO:0044262);;	K01637|0|ath:AT3G21720|ICL; isocitrate lyase	Glyoxylate and dicarboxylate metabolism (ko00630);; Carbon metabolism (ko01200)	[C]	Energy production and conversion	Isocitrate lyase family;; Phosphoenolpyruvate phosphomutase	sp|P28297|ACEA_ARATH Isocitrate lyase OS=Arabidopsis thaliana OX=3702 GN=ICL PE=1 SV=2	C	Energy production and conversion	isocitrate lyase [Eutrema salsugineum]
AT4G21890	207	260	81	100	2.446221	2.462428	0.747162	0.912326	2.11576223510199e-06	9.01537130087992e-06	-1.48563039366961	down	--	--	--	K24081|0|thj:104806298|zinc finger MYND domain-containing protein 15	--	--	--	MYND finger	--	B	Chromatin structure and dynamics	PREDICTED: zinc finger MYND domain-containing protein 15 [Tarenaya hassleriana]
AT1G02180	91	129	42	49	2.434121	2.765635	0.875632	1.002721	0.00115230796293146	0.00294821110854809	-1.3852401220859	down	--	--	Cellular Component: intrinsic component of membrane (GO:0031224);;	--	--	--	--	--	--	375		ferredoxin-like protein [Arabidopsis thaliana]
AT3G14680	390	549	1200	1056	5.179833	5.830391	12.553833	10.847356	8.51193145975424e-10	5.78053529732697e-09	1.15007016729391	up	[QV]	Secondary metabolites biosynthesis, transport and catabolism;; Defense mechanisms	Molecular Function: oxidoreductase activity (GO:0016491);; Cellular Component: intrinsic component of membrane (GO:0031224);; Biological Process: single-organism metabolic process (GO:0044710);; Molecular Function: tetrapyrrole binding (GO:0046906);; Molecular Function: transition metal ion binding (GO:0046914);;	--	--	[QI]	Secondary metabolites biosynthesis, transport and catabolism;; Lipid transport and metabolism	Cytochrome P450	sp|Q9LUC6|C7A14_ARATH Cytochrome P450 72A14 OS=Arabidopsis thaliana OX=3702 GN=CYP72A14 PE=2 SV=1	IQ	Lipid transport and metabolism;; Secondary metabolites biosynthesis, transport and catabolism	cytochrome P450, family 72, subfamily A, polypeptide 14 [Arabidopsis thaliana]
AT4G21570	2025	2619	8694	5306	32.322094	33.362535	109.154885	65.430397	2.18303559265433e-11	1.7521257086859e-10	1.4695483740732	up	--	--	Cellular Component: intrinsic component of membrane (GO:0031224);; Cellular Component: intracellular membrane-bounded organelle (GO:0043231);;	--	--	[T]	Signal transduction mechanisms	Organic solute transporter Ostalpha	sp|Q54WM0|T1843_DICDI Transmembrane protein 184 homolog DDB_G0279555 OS=Dictyostelium discoideum OX=44689 GN=tmem184C PE=3 SV=1	T	Signal transduction mechanisms	organic solute transporter ostalpha protein (DUF300) [Arabidopsis thaliana]
AT2G26750	98	90	33	23	1.789721	1.304275	0.466595	0.318335	0.00014470660090247	0.000443832577566148	-1.888317470653	down	[HR]	Coenzyme transport and metabolism;; General function prediction only	Cellular Component: cytoplasm (GO:0005737);; Biological Process: response to stress (GO:0006950);; Biological Process: response to hormone (GO:0009725);; Molecular Function: ether hydrolase activity (GO:0016803);; Cellular Component: intracellular membrane-bounded organelle (GO:0043231);;	--	--	[I]	Lipid transport and metabolism	alpha/beta hydrolase fold;; Alpha/beta hydrolase family;; Serine aminopeptidase, S33	sp|I6YGS0|EPHA_MYCTU Epoxide hydrolase A OS=Mycobacterium tuberculosis (strain ATCC 25618 / H37Rv) OX=83332 GN=ephA PE=1 SV=1	I	Lipid transport and metabolism	alpha/beta-Hydrolases superfamily protein [Arabidopsis thaliana]
AT2G02780	888	1079	522	459	7.972195	7.710181	3.660406	3.167038	2.04858485146525e-10	1.48601016462521e-09	-1.12654058620841	down	[K]	Transcription	Molecular Function: protein kinase activity (GO:0004672);; Biological Process: cellular protein modification process (GO:0006464);; Biological Process: enzyme linked receptor protein signaling pathway (GO:0007167);; Cellular Component: intrinsic component of membrane (GO:0031224);; Molecular Function: purine ribonucleoside binding (GO:0032550);;	--	--	--	--	Leucine rich repeat;; Protein tyrosine and serine/threonine kinase;; Leucine Rich repeats (2 copies);; Protein kinase domain;; Leucine Rich Repeat	sp|C0LGJ9|Y2278_ARATH Probable LRR receptor-like serine/threonine-protein kinase At2g02780 OS=Arabidopsis thaliana OX=3702 GN=At2g02780 PE=1 SV=1	T	Signal transduction mechanisms	Leucine-rich repeat protein kinase family protein [Arabidopsis thaliana]
AT1G56190	5839	7090	2835	3962	75.307796	73.007611	28.761741	39.547166	4.17704971429083e-08	2.31097482051356e-07	-1.04612752023717	down	[G]	Carbohydrate transport and metabolism	Cellular Component: extracellular region (GO:0005576);; Biological Process: pyruvate metabolic process (GO:0006090);; Biological Process: phosphate-containing compound metabolic process (GO:0006796);; Biological Process: response to stress (GO:0006950);; Cellular Component: plastid envelope (GO:0009526);; Cellular Component: plastid stroma (GO:0009532);; Biological Process: response to metal ion …	K00927|0|ath:AT1G56190|Phosphoglycerate kinase family protein	Glycolysis / Gluconeogenesis (ko00010);; Carbon fixation in photosynthetic organisms (ko00710);; Carbon metabolism (ko01200);; Biosynthesis of amino acids (ko01230)	[G]	Carbohydrate transport and metabolism	Phosphoglycerate kinase	sp|P50318|PGKH2_ARATH Phosphoglycerate kinase 2, chloroplastic OS=Arabidopsis thaliana OX=3702 GN=At1g56190 PE=1 SV=3	G	Carbohydrate transport and metabolism	Phosphoglycerate kinase family protein [Arabidopsis thaliana]
AT1G67620	173	174	497	473	3.898983	3.136718	8.842113	8.266689	1.55778707080111e-08	9.060980035056e-08	1.35070130520305	up	[J]	Translation, ribosomal structure and biogenesis	Cellular Component: intracellular membrane-bounded organelle (GO:0043231);;	--	--	[S]	Function unknown	Ribosomal silencing factor during starvation	sp|Q9CAF9|IOJAM_ARATH Protein Iojap-related, mitochondrial OS=Arabidopsis thaliana OX=3702 GN=At1g67620 PE=2 SV=1	S	Function unknown	unknown [Arabidopsis thaliana]
AT5G51540	143	174	353	361	1.545912	1.500476	3.012057	3.026467	2.6614645110999e-05	9.37220554390413e-05	1.0498732188408	up	[E]	Amino acid transport and metabolism	Molecular Function: endopeptidase activity (GO:0004175);; Cellular Component: chloroplast thylakoid (GO:0009534);; Biological Process: protein metabolic process (GO:0019538);; Molecular Function: cation binding (GO:0043169);;	K01410|0|ath:AT5G51540|Zincin-like metalloproteases family protein	--	[O]	Posttranslational modification, protein turnover, chaperones	Peptidase family M3	sp|F4KDA5|MIP_ARATH Mitochondrial intermediate peptidase, mitochondrial OS=Arabidopsis thaliana OX=3702 GN=OCT1 PE=3 SV=1	O	Posttranslational modification, protein turnover, chaperones	unnamed protein product [Arabidopsis thaliana]
AT1G53890	496	900	2071	1770	7.717401	11.126203	26.599758	20.119437	1.32313887792264e-09	8.75241234542543e-09	1.36128102640763	up	--	--	--	--	--	--	--	LURP-one-related	sp|Q8LG32|LOR2_ARATH Protein LURP-one-related 2 OS=Arabidopsis thaliana OX=3702 GN=At1g53870 PE=2 SV=2	S	Function unknown	unnamed protein product [Arabidopsis thaliana]
AT2G32120	293	355	127	192	3.348292	3.235977	1.132931	1.679087	0.000165007809952999	0.000501494324366957	-1.14087994365834	down	[O]	Posttranslational modification, protein turnover, chaperones	Biological Process: response to reactive oxygen species (GO:0000302);; Biological Process: response to light intensity (GO:0009642);; Biological Process: cellular process (GO:0009987);; Molecular Function: purine ribonucleoside binding (GO:0032550);; Cellular Component: intracellular part (GO:0044424);;	K09489|0|ath:AT2G32120|HSP70T-2; heat-shock protein 70T-2	--	[O]	Posttranslational modification, protein turnover, chaperones	Hsp70 protein	sp|Q9SKY8|HSP7H_ARATH Heat shock 70 kDa protein 8 OS=Arabidopsis thaliana OX=3702 GN=HSP70-8 PE=1 SV=1	O	Posttranslational modification, protein turnover, chaperones	heat-shock protein 70T-2 [Arabidopsis thaliana]
AT3G21780	205	252	82	46	3.145923	3.090654	0.992517	0.539376	1.3057338120257e-07	6.76794879828729e-07	-1.96150662827404	down	[G]	Carbohydrate transport and metabolism	Biological Process: response to acid chemical (GO:0001101);; Biological Process: response to osmotic stress (GO:0006970);; Biological Process: abscisic acid metabolic process (GO:0009687);; Molecular Function: UDP-glucosyltransferase activity (GO:0035251);;	--	--	[GC]	Carbohydrate transport and metabolism;; Energy production and conversion	UDP-glucoronosyl and UDP-glucosyl transferase	sp|Q9LSY6|U71B6_ARATH UDP-glycosyltransferase 71B6 OS=Arabidopsis thaliana OX=3702 GN=UGT71B6 PE=1 SV=1	CG	Energy production and conversion;; Carbohydrate transport and metabolism	UDP-glucosyl transferase 71B6 [Arabidopsis thaliana]
AT3G25230	3209	2985	7188	8928	34.565022	25.650431	60.875351	74.26265	4.4558845308074e-11	3.47975666200699e-10	1.24264363697127	up	[O]	Posttranslational modification, protein turnover, chaperones	--	K09571|0|ath:AT3G25230|ROF1; rotamase FKBP 1	--	[O]	Posttranslational modification, protein turnover, chaperones	FKBP-type peptidyl-prolyl cis-trans isomerase;; Tetratricopeptide repeat;; Tetratricopeptide repeat;; BDBT FKBP like N-terminal;; Tetratricopeptide repeat;; Tetratricopeptide repeat;; TPR repeat	sp|Q38931|FKB62_ARATH Peptidyl-prolyl cis-trans isomerase FKBP62 OS=Arabidopsis thaliana OX=3702 GN=FKBP62 PE=1 SV=2	O	Posttranslational modification, protein turnover, chaperones	rotamase FKBP 1 [Arabidopsis thaliana]
AT5G54490	372	601	102	69	9.060727	11.66862	1.943775	1.280054	8.033709096735e-18	1.15384072460519e-16	-2.61556304427773	down	--	--	Cellular Component: cytoplasm (GO:0005737);; Cellular Component: cell-cell junction (GO:0005911);; Biological Process: response to abiotic stimulus (GO:0009628);; Biological Process: response to hormone (GO:0009725);; Biological Process: cellular process (GO:0009987);; Cellular Component: membrane (GO:0016020);; Cellular Component: intracellular membrane-bounded organelle (GO:0043231);; Molecular…	K10840|2.76819e-60|ath:AT5G54490|PBP1; pinoid-binding protein 1	--	[ZD]	Cytoskeleton;; Cell cycle control, cell division, chromosome partitioning	EF-hand domain pair	sp|Q9LSQ6|PBP1_ARATH Calcium-binding protein PBP1 OS=Arabidopsis thaliana OX=3702 GN=PBP1 PE=1 SV=1	DZ	Cell cycle control, cell division, chromosome partitioning;; Cytoskeleton	pinoid-binding protein 1 [Arabidopsis thaliana]
AT5G05960	904	1220	496	449	18.618778	20.034237	8.021004	7.135054	1.19263352723446e-12	1.09048015998903e-11	-1.28453417650422	down	--	--	Molecular Function: binding (GO:0005488);; Biological Process: lipid localization (GO:0010876);; Molecular Function: hydrolase activity (GO:0016787);; Biological Process: protein metabolic process (GO:0019538);;	--	--	--	--	Probable lipid transfer;; Protease inhibitor/seed storage/LTP family	--	S	Function unknown	Bifunctional inhibitor/lipid-transfer protein/seed storage 2S albumin superfamily protein [Arabidopsis thaliana]
AT1G13110	2196	3162	4756	7702	29.238964	33.575043	49.778801	79.180016	2.61395018214665e-06	1.09621828526172e-05	1.11128314967537	up	[QV]	Secondary metabolites biosynthesis, transport and catabolism;; Defense mechanisms	Molecular Function: monooxygenase activity (GO:0004497);; Cellular Component: intrinsic component of membrane (GO:0031224);; Biological Process: single-organism metabolic process (GO:0044710);; Molecular Function: tetrapyrrole binding (GO:0046906);; Molecular Function: transition metal ion binding (GO:0046914);;	--	--	[Q]	Secondary metabolites biosynthesis, transport and catabolism	Cytochrome P450	sp|Q96514|C71B7_ARATH Cytochrome P450 71B7 OS=Arabidopsis thaliana OX=3702 GN=CYP71B7 PE=1 SV=1	Q	Secondary metabolites biosynthesis, transport and catabolism	cytochrome P450, family 71 subfamily B, polypeptide 7 [Arabidopsis thaliana]
AT2G17430	99	133	46	40	1.374318	1.477225	0.498743	0.423187	0.000207479571627629	0.000617403885775657	-1.54871408254954	down	--	--	Molecular Function: protein binding (GO:0005515);; Biological Process: response to stress (GO:0006950);; Cellular Component: plastid (GO:0009536);; Biological Process: pollination (GO:0009856);; Cellular Component: intrinsic component of membrane (GO:0031224);; Biological Process: single-organism cellular process (GO:0044763);;	K08472|0|ath:AT2G17430|MLO7; Seven transmembrane MLO family protein	--	--	--	Mlo family	sp|O22752|MLO7_ARATH MLO-like protein 7 OS=Arabidopsis thaliana OX=3702 GN=MLO7 PE=2 SV=3	G	Carbohydrate transport and metabolism	Seven transmembrane MLO family protein [Arabidopsis thaliana]
AT3G59350	1563	2001	14122	7836	19.424122	20.689327	149.126978	81.279418	3.22707340281577e-25	7.70006738664477e-24	2.49917992437412	up	[M]	Cell wall/membrane/envelope biogenesis	Molecular Function: protein kinase activity (GO:0004672);; Biological Process: protein phosphorylation (GO:0006468);; Cellular Component: membrane (GO:0016020);; Molecular Function: kinase binding (GO:0019900);; Molecular Function: purine ribonucleoside binding (GO:0032550);; Cellular Component: intracellular membrane-bounded organelle (GO:0043231);;	K13436|0|ath:AT3G59350|Protein kinase superfamily protein	Plant-pathogen interaction (ko04626)	[T]	Signal transduction mechanisms	Protein tyrosine and serine/threonine kinase;; Protein kinase domain	sp|B9DFG5|PTI13_ARATH PTI1-like tyrosine-protein kinase 3 OS=Arabidopsis thaliana OX=3702 GN=PTI13 PE=1 SV=1	T	Signal transduction mechanisms	Protein kinase superfamily protein [Arabidopsis thaliana]
AT1G21600	1761	2359	4168	4870	28.308414	30.246347	53.193325	60.440655	1.67170569185946e-10	1.22919536166137e-09	1.01934214673998	up	--	--	Cellular Component: cytoplasmic chromosome (GO:0000229);; Biological Process: transcription, DNA-templated (GO:0006351);; Cellular Component: plastid (GO:0009536);;	--	--	--	--	--	sp|Q9XI19|PTAC6_ARATH PLASTID TRANSCRIPTIONALLY ACTIVE protein 6, chloroplastic OS=Arabidopsis thaliana OX=3702 GN=PTAC6 PE=1 SV=1	498		plastid transcriptionally active 6 [Arabidopsis thaliana]
AT5G44100	2239	2803	6584	5782	23.611452	23.661884	54.141007	46.666908	6.14393876404078e-18	8.90342659336501e-17	1.17321896802339	up	[T]	Signal transduction mechanisms	--	K08960|0|ath:AT5G44100|ckl7; casein kinase I-like 7	--	[T]	Signal transduction mechanisms	Protein kinase domain;; Protein tyrosine and serine/threonine kinase;; Fungal protein kinase	sp|Q9FFH8|CKL7_ARATH Casein kinase 1-like protein 7 OS=Arabidopsis thaliana OX=3702 GN=CKL7 PE=2 SV=1	T	Signal transduction mechanisms	casein kinase I-like 7 [Arabidopsis thaliana]
AT3G54260	623	962	104	122	10.416481	12.827082	1.363962	1.570103	7.55948944835727e-32	2.63901095607067e-30	-2.9158141376829	down	--	--	Cellular Component: intrinsic component of membrane (GO:0031224);;	--	--	--	--	GDSL/SGNH-like Acyl-Esterase family found in Pmr5 and Cas1p;; PMR5 N terminal Domain	sp|Q940H3|TBL36_ARATH Protein trichome birefringence-like 36 OS=Arabidopsis thaliana OX=3702 GN=TBL36 PE=2 SV=1	S	Function unknown	TRICHOME BIREFRINGENCE-LIKE 36 [Arabidopsis thaliana]
AT1G76100	5958	7666	512	1401	179.378168	183.272598	12.065876	31.133529	1.84776405457826e-05	6.68791865448418e-05	-2.94095928303068	down	[C]	Energy production and conversion	Biological Process: translation (GO:0006412);; Molecular Function: electron carrier activity (GO:0009055);; Cellular Component: plastid stroma (GO:0009532);; Cellular Component: chloroplast thylakoid (GO:0009534);; Biological Process: response to metal ion (GO:0010038);; Cellular Component: thylakoid part (GO:0044436);; Biological Process: single-organism metabolic process (GO:0044710);; Molecula…	K02638|1.15269e-104|ath:AT1G76100|PETE1; plastocyanin 1	Photosynthesis (ko00195)	--	--	Copper binding proteins, plastocyanin/azurin family;; Cupredoxin-like domain	sp|P11490|PLAS1_ARATH Plastocyanin minor isoform, chloroplastic OS=Arabidopsis thaliana OX=3702 GN=PETE PE=1 SV=2	C	Energy production and conversion	plastocyanin 1 [Arabidopsis thaliana]
AT3G50880	363	524	265	200	6.407618	7.391732	3.677699	2.73186	4.18353201492972e-05	0.000142004086876775	-1.04542573910031	down	[L]	Replication, recombination and repair	Biological Process: DNA repair (GO:0006281);;	K01247|0|ath:AT3G50880|DNA glycosylase superfamily protein	Base excision repair (ko03410)	[L]	Replication, recombination and repair	HhH-GPD superfamily base excision DNA repair protein	sp|Q92383|MAG1_SCHPO DNA-3-methyladenine glycosylase 1 OS=Schizosaccharomyces pombe (strain 972 / ATCC 24843) OX=284812 GN=mag1 PE=1 SV=1	L	Replication, recombination and repair	DNA glycosylase superfamily protein [Arabidopsis thaliana]
AT1G21326	88	100	50	26	1.760384	1.60738	0.778786	0.398005	0.00409232681359761	0.00925730671493915	-1.43746888350759	down	--	--	Biological Process: RNA splicing, via transesterification reactions with bulged adenosine as nucleophile (GO:0000377);; Molecular Function: RNA binding (GO:0003723);; Cellular Component: nuclear body (GO:0016604);; Molecular Function: small molecule binding (GO:0036094);;	--	--	--	--	VQ motif	sp|F4HWF9|NSRB_ARATH Nuclear speckle RNA-binding protein B OS=Arabidopsis thaliana OX=3702 GN=NSRB PE=2 SV=1	S	Function unknown	VQ motif-containing protein [Arabidopsis thaliana]
AT3G02875	389	581	266	254	5.541347	6.513258	2.936511	2.741814	1.55344729425404e-05	5.68961083670547e-05	-1.00923838376099	down	[R]	General function prediction only	--	K14664|0|ath:AT3G02875|ILR1; Peptidase M20/M25/M40 family protein	--	--	--	Peptidase family M20/M25/M40;; Peptidase dimerisation domain;; Peptidase family M20/M25/M40	sp|P54968|ILR1_ARATH IAA-amino acid hydrolase ILR1 OS=Arabidopsis thaliana OX=3702 GN=ILR1 PE=1 SV=2	S	Function unknown	Peptidase M20/M25/M40 family protein [Arabidopsis thaliana]
AT4G12545	951	1095	371	463	35.829529	32.931084	10.982272	13.46023	1.87476373038705e-12	1.68242460751501e-11	-1.41787078053135	down	--	--	Molecular Function: binding (GO:0005488);; Biological Process: response to hormone (GO:0009725);; Biological Process: post-embryonic root morphogenesis (GO:0010101);; Biological Process: lipid localization (GO:0010876);;	--	--	--	--	Hydrophobic seed protein;; Probable lipid transfer;; Protease inhibitor/seed storage/LTP family	sp|Q9ZSP6|AIR1L_ARATH Putative lipid-binding protein AIR1B OS=Arabidopsis thaliana OX=3702 GN=AIR1B PE=3 SV=1	S	Function unknown	Bifunctional inhibitor/lipid-transfer protein/seed storage 2S albumin superfamily protein [Arabidopsis thaliana]
AT2G38760	701	760	195	357	13.536557	11.718572	2.961083	5.318453	4.09190265662187e-07	1.97657975497504e-06	-1.52788070450191	down	--	--	Molecular Function: phospholipid binding (GO:0005543);; Biological Process: response to osmotic stress (GO:0006970);; Cellular Component: plastid (GO:0009536);; Molecular Function: metal ion binding (GO:0046872);;	K17098|0|ath:AT2G38760|ANNAT3; annexin 3	--	[U]	Intracellular trafficking, secretion, and vesicular transport	Annexin	sp|Q9SE45|ANXD3_ARATH Annexin D3 OS=Arabidopsis thaliana OX=3702 GN=ANN3 PE=2 SV=2	U	Intracellular trafficking, secretion, and vesicular transport	annexin 3 [Arabidopsis thaliana]
AT1G33055	276	386	5	0	5.390466	6.017131	0.070798	0	1.35017698649892e-07	6.98709378029291e-07	-7.17389534813501	down	--	--	Cellular Component: intrinsic component of membrane (GO:0031224);; Cellular Component: intracellular membrane-bounded organelle (GO:0043231);; Biological Process: cellular respiration (GO:0045333);;	--	--	--	--	--	--	93		hypothetical protein AT1G33055 [Arabidopsis thaliana]
AT4G34215	995	1170	435	448	19.134451	17.959001	6.806596	6.773054	2.50930512664191e-16	3.17748299253242e-15	-1.41741704809513	down	[T]	Signal transduction mechanisms	Molecular Function: catalytic activity (GO:0003824);;	--	--	--	--	Carbohydrate esterase, sialic acid-specific acetylesterase	sp|Q8L9J9|CAES_ARATH Probable carbohydrate esterase At4g34215 OS=Arabidopsis thaliana OX=3702 GN=At4g34215 PE=1 SV=2	S	Function unknown	carbohydrate esterase, putative (DUF303) [Arabidopsis thaliana]
AT3G47860	535	660	2027	2079	10.062739	9.901108	29.994032	30.204668	5.25398012818326e-27	1.39829484867515e-25	1.66003992870598	up	[M]	Cell wall/membrane/envelope biogenesis	Biological Process: response to acid chemical (GO:0001101);; Biological Process: developmental process involved in reproduction (GO:0003006);; Biological Process: response to stress (GO:0006950);; Cellular Component: chloroplast thylakoid (GO:0009534);; Biological Process: response to light intensity (GO:0009642);; Biological Process: response to organic substance (GO:0010033);; Biological Proces…	--	--	[M]	Cell wall/membrane/envelope biogenesis	Lipocalin-like domain;; Lipocalin / cytosolic fatty-acid binding protein family	sp|Q9STS7|CHL_ARATH Chloroplastic lipocalin OS=Arabidopsis thaliana OX=3702 GN=CHL PE=1 SV=1	M	Cell wall/membrane/envelope biogenesis	chloroplastic lipocalin [Arabidopsis thaliana]
AT5G04330	228	275	116	91	3.090697	2.977231	1.232054	0.952571	2.61329613821395e-06	1.09618126602934e-05	-1.40506500612788	down	[QV]	Secondary metabolites biosynthesis, transport and catabolism;; Defense mechanisms	Molecular Function: monooxygenase activity (GO:0004497);; Cellular Component: intrinsic component of membrane (GO:0031224);; Biological Process: single-organism metabolic process (GO:0044710);; Molecular Function: tetrapyrrole binding (GO:0046906);; Molecular Function: transition metal ion binding (GO:0046914);;	K09755|0|ath:AT5G04330|CYP84A4; Cytochrome P450 superfamily protein	Phenylpropanoid biosynthesis (ko00940)	[Q]	Secondary metabolites biosynthesis, transport and catabolism	Cytochrome P450	sp|F4JW83|C84A4_ARATH Cytochrome P450 84A4 OS=Arabidopsis thaliana OX=3702 GN=CYP84A4 PE=1 SV=1	Q	Secondary metabolites biosynthesis, transport and catabolism	Cytochrome P450 superfamily protein [Arabidopsis thaliana]
AT4G39952	24	55	238	188	0.22565	0.41213	1.764537	1.366489	3.19401310196419e-08	1.79114338207109e-07	2.33590688854141	up	--	--	Cellular Component: intracellular membrane-bounded organelle (GO:0043231);;	--	--	[R]	General function prediction only	PPR repeat;; PPR repeat family;; PPR repeat;; Pentatricopeptide repeat domain;; Pentacotripeptide-repeat region of PRORP;; Tetratricopeptide repeat;; Tetratricopeptide repeat	sp|Q3E9N1|PP359_ARATH Pentatricopeptide repeat-containing protein At4g39952, mitochondrial OS=Arabidopsis thaliana OX=3702 GN=PCMP-E98 PE=2 SV=2	S	Function unknown	Pentatricopeptide repeat (PPR) superfamily protein [Arabidopsis thaliana]
AT2G32880	2167	2489	807	824	37.285857	34.145125	10.829911	10.72401	1.54164988692178e-28	4.491649106633e-27	-1.63844903538813	down	--	--	Cellular Component: intracellular membrane-bounded organelle (GO:0043231);;	--	--	[DR]	Cell cycle control, cell division, chromosome partitioning;; General function prediction only	MATH domain	sp|Q84WU2|UBP13_ARATH Ubiquitin carboxyl-terminal hydrolase 13 OS=Arabidopsis thaliana OX=3702 GN=UBP13 PE=1 SV=1	D	Cell cycle control, cell division, chromosome partitioning	TRAF-like family protein [Arabidopsis thaliana]
AT3G44860	85	101	13	17	1.26747	1.197148	0.1474	0.188763	2.61378043428753e-07	1.29851271575182e-06	-2.75386839086539	down	--	--	Biological Process: phosphate-containing compound metabolic process (GO:0006796);; Molecular Function: O-methyltransferase activity (GO:0008171);; Cellular Component: plastid (GO:0009536);; Molecular Function: transferase activity, transferring phosphorus-containing groups (GO:0016772);; Cellular Component: intrinsic component of membrane (GO:0031224);;	K22546|0|ath:AT3G44860|FAMT; farnesoic acid carboxyl-O-methyltransferase	--	--	--	SAM dependent carboxyl methyltransferase	sp|Q9FYC4|FAMT_ARATH Farnesoic acid carboxyl-O-methyltransferase OS=Arabidopsis thaliana OX=3702 GN=FAMT PE=1 SV=1	S	Function unknown	farnesoic acid carboxyl-O-methyltransferase [Arabidopsis thaliana]
AT2G22630	138	109	48	55	2.607949	1.638111	0.715968	0.792478	0.00109231254512075	0.00280758232445138	-1.40824326183407	down	--	--	Molecular Function: transcription regulatory region sequence-specific DNA binding (GO:0000976);; Molecular Function: nucleic acid binding transcription factor activity (GO:0001071);; Molecular Function: protein binding (GO:0005515);; Biological Process: transcription from RNA polymerase II promoter (GO:0006366);; Cellular Component: intracellular membrane-bounded organelle (GO:0043231);; Biologic…	--	--	[K]	Transcription	SRF-type transcription factor (DNA-binding and dimerisation domain);; K-box region	sp|Q38840|AGL17_ARATH Agamous-like MADS-box protein AGL17 OS=Arabidopsis thaliana OX=3702 GN=AGL17 PE=1 SV=2	K	Transcription	AGAMOUS-like 17 [Arabidopsis thaliana]
AT5G53660	5	0	113	62	0.061522	0	1.277893	0.68707	1.21389426711218e-07	6.32066687054515e-07	4.94951277064556	up	--	--	Cellular Component: cell-cell junction (GO:0005911);; Biological Process: transcription, DNA-templated (GO:0006351);; Cellular Component: plastid stroma (GO:0009532);; Biological Process: response to red or far red light (GO:0009639);; Cellular Component: endomembrane system (GO:0012505);; Cellular Component: membrane (GO:0016020);; Molecular Function: purine ribonucleoside binding (GO:0032550);;…	--	--	--	--	WRC;; QLQ	sp|Q9FJB8|GRF7_ARATH Growth-regulating factor 7 OS=Arabidopsis thaliana OX=3702 GN=GRF7 PE=2 SV=1	K	Transcription	growth-regulating factor 7 [Arabidopsis thaliana]
AT4G28290	324	683	158	168	5.644742	9.648719	2.314237	2.248221	6.69001981373936e-08	3.60453653757508e-07	-1.71483733728965	down	--	--	Cellular Component: intrinsic component of membrane (GO:0031224);; Cellular Component: cell projection (GO:0042995);;	--	--	--	--	--	sp|Q9M0I0|LLG3_ARATH GPI-anchored protein LLG3 OS=Arabidopsis thaliana OX=3702 GN=LLG3 PE=2 SV=1	S	Function unknown	LORELEI-LIKE-GPI ANCHORED PROTEIN 3 [Arabidopsis thaliana]
AT5G64770	540	926	1709	1478	19.585678	26.772284	48.738487	41.388065	1.92505112516852e-06	8.29025684599691e-06	1.01813926533416	up	--	--	Molecular Function: receptor binding (GO:0005102);; Biological Process: protein localization (GO:0008104);; Biological Process: cell proliferation (GO:0008283);; Biological Process: gravitropism (GO:0009630);; Biological Process: auxin polar transport (GO:0009926);; Cellular Component: extracellular region part (GO:0044421);; Biological Process: post-embryonic root development (GO:0048528);; Biol…	--	--	--	--	--	sp|Q9FGF6|RGF9_ARATH Root meristem growth factor 9 OS=Arabidopsis thaliana OX=3702 GN=RGF9 PE=3 SV=1	--	--	root meristem growth factor [Arabidopsis thaliana]
AT2G01180	1219	1623	849	592	18.620504	19.309841	9.82799	6.835714	1.50260182274113e-07	7.72840730438266e-07	-1.09905316638513	down	[I]	Lipid transport and metabolism	--	K18693|0|ath:AT2G01180|PAP1; phosphatidic acid phosphatase 1	Glycerolipid metabolism (ko00561);; Glycerophospholipid metabolism (ko00564)	[I]	Lipid transport and metabolism	PAP2 superfamily	sp|Q9ZU49|LPP1_ARATH Lipid phosphate phosphatase 1 OS=Arabidopsis thaliana OX=3702 GN=LPP1 PE=2 SV=2	I	Lipid transport and metabolism	phosphatidic acid phosphatase 1 [Arabidopsis thaliana]
AT5G01015	82	103	28	37	3.828842	3.861973	0.982349	1.346696	0.000613364445267874	0.00166418374556295	-1.62684813354555	down	--	--	--	--	--	--	--	--	--	184		transmembrane protein [Arabidopsis thaliana]
AT5G39670	344	643	139	157	9.610515	14.354485	3.037271	3.375788	7.02297329888742e-10	4.8149365769973e-09	-1.83188876599453	down	--	--	Cellular Component: intrinsic component of membrane (GO:0031224);; Molecular Function: metal ion binding (GO:0046872);;	--	--	[T]	Signal transduction mechanisms	EF-hand domain pair;; EF hand;; EF-hand domain pair;; EF-hand domain;; EF hand	sp|Q93Z27|CML46_ARATH Probable calcium-binding protein CML46 OS=Arabidopsis thaliana OX=3702 GN=CML46 PE=1 SV=1	T	Signal transduction mechanisms	Calcium-binding EF-hand family protein [Arabidopsis thaliana]
AT5G20550	156	178	71	49	2.894332	2.638383	1.030256	0.69112	1.68945061641307e-05	6.15862759981247e-05	-1.60518146557414	down	[Q]	Secondary metabolites biosynthesis, transport and catabolism	Cellular Component: cytoplasm (GO:0005737);; Biological Process: flavonoid metabolic process (GO:0009812);; Molecular Function: oxidoreductase activity, acting on paired donors, with incorporation or reduction of molecular oxygen (GO:0016705);; Molecular Function: cation binding (GO:0043169);; Biological Process: single-organism metabolic process (GO:0044710);;	--	--	[QR]	Secondary metabolites biosynthesis, transport and catabolism;; General function prediction only	non-haem dioxygenase in morphine synthesis N-terminal;; 2OG-Fe(II) oxygenase superfamily	sp|Q94LP4|ODD11_ORYSJ 2-oxoglutarate-dependent dioxygenase 11 OS=Oryza sativa subsp. japonica OX=39947 GN=2ODD11 PE=1 SV=1	Q	Secondary metabolites biosynthesis, transport and catabolism	2-oxoglutarate (2OG) and Fe(II)-dependent oxygenase superfamily protein [Arabidopsis thaliana]
AT3G55340	323	332	1007	954	3.894815	3.192401	9.541042	8.878512	4.74987354409316e-14	4.96112128931563e-13	1.45042649264973	up	[J]	Translation, ribosomal structure and biogenesis	Biological Process: cell plate assembly (GO:0000919);; Molecular Function: small molecule binding (GO:0036094);; Cellular Component: intracellular membrane-bounded organelle (GO:0043231);; Cellular Component: membrane part (GO:0044425);; Molecular Function: RNA binding (GO:0044822);; Molecular Function: transition metal ion binding (GO:0046914);;	--	--	[R]	General function prediction only	RNA recognition motif. (a.k.a. RRM, RBD, or RNP domain);; Zinc knuckle;; Zinc knuckle	sp|P28644|ROC1_SPIOL 28 kDa ribonucleoprotein, chloroplastic OS=Spinacia oleracea OX=3562 PE=1 SV=1	A	RNA processing and modification	phragmoplastin interacting protein 1 [Arabidopsis thaliana]
AT4G08390	2311	2681	6062	6544	33.401768	32.280178	71.043785	77.583872	4.40051545081094e-19	7.00575076906014e-18	1.21253188743144	up	[P]	Inorganic ion transport and metabolism	--	K00434|0|ath:AT4G08390|SAPX; stromal ascorbate peroxidase	Ascorbate and aldarate metabolism (ko00053);; Glutathione metabolism (ko00480)	--	--	Peroxidase	sp|Q42592|APXS_ARATH L-ascorbate peroxidase S, chloroplastic/mitochondrial OS=Arabidopsis thaliana OX=3702 GN=APXS PE=1 SV=2	E	Amino acid transport and metabolism	stromal ascorbate peroxidase [Arabidopsis thaliana]
AT2G37950	108	126	58	41	2.206817	2.048301	0.931169	0.646649	0.00106929856699465	0.00275390930952033	-1.3678638801756	down	--	--	Cellular Component: intrinsic component of membrane (GO:0031224);; Molecular Function: transition metal ion binding (GO:0046914);; Biological Process: gametophyte development (GO:0048229);;	--	--	[A]	RNA processing and modification	RING-variant domain	--	A	RNA processing and modification	RING/FYVE/PHD zinc finger superfamily protein [Arabidopsis thaliana]
AT5G13960	348	422	162	196	3.670045	3.459183	1.318317	1.530952	1.2268387458515e-06	5.44933532803137e-06	-1.22524265496459	down	[V]	Defense mechanisms	Molecular Function: nucleotide binding (GO:0000166);; Molecular Function: double-stranded DNA binding (GO:0003690);; Molecular Function: protein binding (GO:0005515);; Biological Process: DNA metabolic process (GO:0006259);; Molecular Function: histone-lysine N-methyltransferase activity (GO:0018024);; Biological Process: histone lysine methylation (GO:0034968);; Cellular Component: intracellular…	K11420|0|ath:AT5G13960|SUVH4; histone-lysine N-methyltransferase, H3 lysine-9 specific SUVH4-like protein	Lysine degradation (ko00310)	[BK]	Chromatin structure and dynamics;; Transcription	SAD/SRA domain;; SET domain;; Pre-SET motif	sp|Q8GZB6|SUVH4_ARATH Histone-lysine N-methyltransferase, H3 lysine-9 specific SUVH4 OS=Arabidopsis thaliana OX=3702 GN=SUVH4 PE=1 SV=2	B	Chromatin structure and dynamics	histone-lysine N-methyltransferase, H3 lysine-9 specific SUVH4-like protein [Arabidopsis thaliana]
AT5G16420	106	144	381	282	1.260887	1.337641	3.532173	2.546544	1.00835889382593e-05	3.8221476107745e-05	1.28848743766666	up	--	--	Cellular Component: intracellular membrane-bounded organelle (GO:0043231);;	--	--	[R]	General function prediction only	PPR repeat family;; PPR repeat;; PPR repeat;; Pentatricopeptide repeat domain;; Pentacotripeptide-repeat region of PRORP;; Mitochondrial 28S ribosomal protein S27;; Tetratricopeptide repeat;; Tetratricopeptide repeat;; Mitochondrial ATPase expression	sp|Q9FFE3|PP388_ARATH Pentatricopeptide repeat-containing protein At5g16420, mitochondrial OS=Arabidopsis thaliana OX=3702 GN=At5g16420 PE=2 SV=1	S	Function unknown	Pentatricopeptide repeat (PPR-like) superfamily protein [Arabidopsis thaliana]
AT2G41870	1060	1508	209	145	17.081394	19.379097	2.642668	1.799615	1.45722185860882e-38	7.2208883658685e-37	-2.97343807954793	down	--	--	--	--	--	--	--	Remorin, C-terminal region	sp|P93758|RMR42_ARATH Remorin 4.2 OS=Arabidopsis thaliana OX=3702 GN=REM4.2 PE=1 SV=1	S	Function unknown	Remorin family protein [Arabidopsis thaliana]
AT1G28520	2168	2475	6500	5290	23.587278	21.605352	58.54966	46.382464	9.46827529902502e-16	1.1429771583714e-14	1.21675020834479	up	--	--	Molecular Function: DNA binding (GO:0003677);; Biological Process: transcription, DNA-templated (GO:0006351);; Biological Process: phototransduction (GO:0007602);; Biological Process: response to cold (GO:0009409);; Biological Process: defense response to bacterium (GO:0042742);; Molecular Function: cation binding (GO:0043169);; Cellular Component: intracellular part (GO:0044424);; Biological Pro…	--	--	--	--	--	sp|Q9SGQ0|VOZ1_ARATH Transcription factor VOZ1 OS=Arabidopsis thaliana OX=3702 GN=VOZ1 PE=1 SV=1	K	Transcription	vascular plant one zinc finger protein [Arabidopsis thaliana]
AT5G57990	3436	3723	8563	8792	28.043411	24.237413	54.943569	55.406738	8.72657545129326e-18	1.24413097401624e-16	1.14873665363112	up	[O]	Posttranslational modification, protein turnover, chaperones	Molecular Function: ubiquitin-like protein-specific protease activity (GO:0019783);; Biological Process: modification-dependent protein catabolic process (GO:0019941);; Cellular Component: intracellular membrane-bounded organelle (GO:0043231);; Biological Process: protein modification by small protein removal (GO:0070646);;	K11855|0|ath:AT5G57990|UBP23; ubiquitin-specific protease 23	--	[O]	Posttranslational modification, protein turnover, chaperones	Ubiquitin carboxyl-terminal hydrolase;; Ubiquitin carboxyl-terminal hydrolase	sp|Q9FPS4|UBP23_ARATH Ubiquitin carboxyl-terminal hydrolase 23 OS=Arabidopsis thaliana OX=3702 GN=UBP23 PE=2 SV=2	O	Posttranslational modification, protein turnover, chaperones	ubiquitin-specific protease 23 [Arabidopsis thaliana]
AT3G22450	36	54	149	149	0.781145	0.967637	2.635911	2.549178	4.33350302631288e-05	0.000146606637218111	1.61545183012923	up	--	--	Molecular Function: structural molecule activity (GO:0005198);; Biological Process: gene expression (GO:0010467);; Cellular Component: intracellular ribonucleoprotein complex (GO:0030529);; Cellular Component: intracellular membrane-bounded organelle (GO:0043231);;	K02881|2.92474e-180|ath:AT3G22450|Ribosomal L18p/L5e family protein	Ribosome (ko03010)	--	--	Ribosomal L18 of archaea, bacteria, mitoch. and chloroplast	--	J	Translation, ribosomal structure and biogenesis	Ribosomal L18p/L5e family protein [Arabidopsis thaliana]
AT3G43850	213	275	96	96	5.293635	5.473324	1.876525	1.832316	7.34012956680843e-07	3.39902032401801e-06	-1.46401042913229	down	--	--	Cellular Component: intracellular membrane-bounded organelle (GO:0043231);;	--	--	[K]	Transcription	--	--	K	Transcription	hypothetical protein AT3G43850 [Arabidopsis thaliana]
AT3G51630	2411	3190	6116	7031	24.392056	25.811161	49.095817	55.534069	1.76402304220809e-13	1.73756718061931e-12	1.11607595236205	up	[T]	Signal transduction mechanisms	Biological Process: cellular protein modification process (GO:0006464);; Biological Process: phosphate-containing compound metabolic process (GO:0006796);; Biological Process: photoperiodism (GO:0009648);; Cellular Component: membrane (GO:0016020);; Molecular Function: kinase activity (GO:0016301);; Molecular Function: protein kinase binding (GO:0019901);; Molecular Function: purine ribonucleosid…	K08867|0|ath:AT3G51630|WNK5; with no lysine (K) kinase 5	--	[R]	General function prediction only	Protein kinase domain;; Protein tyrosine and serine/threonine kinase	sp|Q9SCU5|WNK5_ARATH Probable serine/threonine-protein kinase WNK5 OS=Arabidopsis thaliana OX=3702 GN=WNK5 PE=1 SV=2	T	Signal transduction mechanisms	with no lysine (K) kinase 5 [Arabidopsis thaliana]
AT3G06850	2033	2265	757	656	26.237382	23.332555	7.635959	6.551174	1.61573949554644e-27	4.44672623951879e-26	-1.73341499964791	down	[C]	Energy production and conversion	Biological Process: fatty acid metabolic process (GO:0006631);; Biological Process: cellular response to starvation (GO:0009267);; Biological Process: response to light intensity (GO:0009642);; Molecular Function: dihydrolipoamide S-acyltransferase activity (GO:0030523);; Biological Process: response to disaccharide (GO:0034285);; Cellular Component: mitochondrial part (GO:0044429);; Molecular Fu…	K09699|0|ath:AT3G06850|BCE2; 2-oxoacid dehydrogenases acyltransferase family protein	Valine, leucine and isoleucine degradation (ko00280);; Propanoate metabolism (ko00640)	[C]	Energy production and conversion	2-oxoacid dehydrogenases acyltransferase (catalytic domain);; Biotin-requiring enzyme;; e3 binding domain	sp|Q9M7Z1|ODB2_ARATH Lipoamide acyltransferase component of branched-chain alpha-keto acid dehydrogenase complex, mitochondrial OS=Arabidopsis thaliana OX=3702 GN=BCE2 PE=1 SV=1	C	Energy production and conversion	2-oxoacid dehydrogenases acyltransferase family protein [Arabidopsis thaliana]
AT1G13410	47	44	249	218	0.528655	0.392288	2.231181	1.919389	2.92970664704457e-10	2.08841303482298e-09	2.22459101655788	up	--	--	Cellular Component: intracellular membrane-bounded organelle (GO:0043231);;	--	--	[R]	General function prediction only	PPR repeat;; PPR repeat family;; PPR repeat;; Pentatricopeptide repeat domain	sp|Q9SY02|PP301_ARATH Pentatricopeptide repeat-containing protein At4g02750 OS=Arabidopsis thaliana OX=3702 GN=PCMP-H24 PE=3 SV=1	S	Function unknown	Tetratricopeptide repeat (TPR)-like superfamily protein [Arabidopsis thaliana]
MSTRG.19524	83	106	17	9	0.612932	0.640627	0.090975	0.049942	1.36378370842458e-07	7.0556233246265e-07	-2.98425989896748	down	--	--	--	--	--	--	--	--	--	S	Function unknown	Mutator-like transposase [Arabidopsis thaliana]
AT1G06180	301	289	584	725	6.941469	5.325827	10.605348	12.944041	2.25596320379743e-05	8.04070770301238e-05	1.01617488633185	up	--	--	Molecular Function: nucleic acid binding transcription factor activity (GO:0001071);; Biological Process: response to acid chemical (GO:0001101);; Molecular Function: DNA binding (GO:0003677);; Biological Process: transcription, DNA-templated (GO:0006351);; Biological Process: response to osmotic stress (GO:0006970);;	K09422|1.34028e-143|ath:AT1G06180|MYB13; myb domain protein 13	--	[K]	Transcription	Myb-like DNA-binding domain;; Myb-like DNA-binding domain	sp|Q9LNC9|MYB13_ARATH Transcription factor MYB13 OS=Arabidopsis thaliana OX=3702 GN=MYB13 PE=2 SV=1	K	Transcription	myb domain protein 13 [Arabidopsis thaliana]
AT3G47380	70	86	223	171	1.745377	1.724487	4.416038	3.319128	0.000377623149870692	0.00107090874249775	1.21299629218334	up	--	--	Molecular Function: enzyme inhibitor activity (GO:0004857);; Biological Process: negative regulation of molecular function (GO:0044092);;	--	--	--	--	Plant invertase/pectin methylesterase inhibitor	sp|Q9STY5|PMI11_ARATH Pectinesterase inhibitor 11 OS=Arabidopsis thaliana OX=3702 GN=PMEI11 PE=2 SV=1	S	Function unknown	Plant invertase/pectin methylesterase inhibitor superfamily protein [Arabidopsis thaliana]
AT3G47420	2677	3418	13452	11641	31.514556	32.37967	125.285717	106.63559	1.53386262403637e-45	1.03189542849669e-43	1.92161233320778	up	[G]	Carbohydrate transport and metabolism	Molecular Function: transporter activity (GO:0005215);; Cellular Component: intrinsic component of membrane (GO:0031224);; Biological Process: single-organism transport (GO:0044765);; Biological Process: divalent inorganic anion homeostasis (GO:0072505);;	K13783|0|ath:AT3G47420|G3Pp1; putative glycerol-3-phosphate transporter 1	--	[G]	Carbohydrate transport and metabolism	Major Facilitator Superfamily;; Sugar (and other) transporter	sp|Q9C5L3|GLPT1_ARATH Putative glycerol-3-phosphate transporter 1 OS=Arabidopsis thaliana OX=3702 GN=At3g47420 PE=2 SV=1	G	Carbohydrate transport and metabolism	putative glycerol-3-phosphate transporter 1 [Arabidopsis thaliana]
AT1G64590	1660	2356	373	689	28.896675	32.717743	5.106002	9.252177	3.82941760267648e-13	3.65492443605206e-12	-2.02498469830941	down	[IQR]	Lipid transport and metabolism;; Secondary metabolites biosynthesis, transport and catabolism;; General function prediction only	Biological Process: gene expression (GO:0010467);; Molecular Function: transferase activity, transferring one-carbon groups (GO:0016741);; Biological Process: single-organism metabolic process (GO:0044710);;	--	--	[Q]	Secondary metabolites biosynthesis, transport and catabolism	short chain dehydrogenase;; Enoyl-(Acyl carrier protein) reductase;; KR domain;; NAD dependent epimerase/dehydratase family	sp|A0A078ISJ6|TC32B_BRANA Short-chain dehydrogenase TIC 32 B, chloroplastic OS=Brassica napus OX=3708 GN=TIC32B PE=3 SV=1	Q	Secondary metabolites biosynthesis, transport and catabolism	NAD(P)-binding Rossmann-fold superfamily protein [Arabidopsis thaliana]
AT3G58160	315	260	718	619	1.781196	1.174214	3.206015	2.748386	1.92123564541383e-05	6.92925179260852e-05	1.07150342528511	up	--	--	Molecular Function: actin binding (GO:0003779);; Biological Process: movement of cell or subcellular component (GO:0006928);; Cellular Component: actin cytoskeleton (GO:0015629);; Molecular Function: nucleoside-triphosphatase activity (GO:0017111);; Molecular Function: purine ribonucleoside binding (GO:0032550);; Cellular Component: intracellular membrane-bounded organelle (GO:0043231);;	K10357|0|ath:AT3G58160|XIJ; P-loop containing nucleoside triphosphate hydrolases superfamily protein	--	[Z]	Cytoskeleton	Myosin head (motor domain);; IQ calmodulin-binding motif;; Myosin N-terminal SH3-like domain	sp|Q9M2K0|MYO16_ARATH Myosin-16 OS=Arabidopsis thaliana OX=3702 GN=XI-J PE=2 SV=1	Z	Cytoskeleton	P-loop containing nucleoside triphosphate hydrolases superfamily protein [Arabidopsis thaliana]
AT3G44990	1876	2291	779	1008	33.51009	32.646667	10.937436	13.904233	7.02005300700326e-13	6.53283030791009e-12	-1.34047597326911	down	[G]	Carbohydrate transport and metabolism	Cellular Component: extracellular region (GO:0005576);; Biological Process: cellular glucan metabolic process (GO:0006073);; Cellular Component: membrane (GO:0016020);; Molecular Function: transferase activity, transferring hexosyl groups (GO:0016758);; Cellular Component: external encapsulating structure (GO:0030312);; Biological Process: cell wall macromolecule metabolic process (GO:0044036);; …	K08235|0|ath:AT3G44990|XTH31; xyloglucan endo-transglycosylase-related 8	--	--	--	Glycosyl hydrolases family 16;; Xyloglucan endo-transglycosylase (XET) C-terminus	sp|P93046|XTH31_ARATH Xyloglucan endotransglucosylase/hydrolase protein 31 OS=Arabidopsis thaliana OX=3702 GN=XTH31 PE=1 SV=2	G	Carbohydrate transport and metabolism	unnamed protein product [Arabidopsis thaliana]
AT4G14870	1153	1551	500	676	33.540531	36.0075	11.420308	15.177614	5.47914052613809e-10	3.79951137057715e-09	-1.31371664551825	down	--	--	Molecular Function: binding (GO:0005488);; Biological Process: intracellular protein transport (GO:0006886);; Molecular Function: protein transmembrane transporter activity (GO:0008320);; Cellular Component: chloroplast thylakoid (GO:0009534);; Biological Process: plastid membrane organization (GO:0009668);; Cellular Component: intrinsic component of membrane (GO:0031224);;	--	--	--	--	SecE/Sec61-gamma subunits of protein translocation complex	sp|O23342|SECE1_ARATH Preprotein translocase subunit SECE1 OS=Arabidopsis thaliana OX=3702 GN=SECE1 PE=1 SV=1	U	Intracellular trafficking, secretion, and vesicular transport	secE/sec61-gamma protein transport protein [Arabidopsis thaliana]
AT2G03420	402	666	1192	1494	4.788575	6.322836	11.163761	13.744885	7.88673412230346e-08	4.20719916353606e-07	1.2296500252517	up	--	--	--	--	--	[S]	Function unknown	Mo25-like	sp|Q9ZQ77|MO25L_ARATH MO25-like protein At2g03410 OS=Arabidopsis thaliana OX=3702 GN=At2g03410 PE=2 SV=1	S	Function unknown	PREDICTED: MO25-like protein At2g03410, partial [Camelina sativa]
AT3G47640	434	551	239	203	8.46158	8.578199	3.662533	3.061115	1.60396608182867e-08	9.31560037033287e-08	-1.27655517347116	down	--	--	Molecular Function: nucleic acid binding transcription factor activity (GO:0001071);; Molecular Function: nucleic acid binding (GO:0003676);; Molecular Function: protein binding (GO:0005515);; Biological Process: transcription, DNA-templated (GO:0006351);; Biological Process: cellular response to starvation (GO:0009267);; Cellular Component: intracellular membrane-bounded organelle (GO:0043231);;…	--	--	--	--	Helix-loop-helix DNA-binding domain	sp|Q9SN74|BH047_ARATH Transcription factor bHLH47 OS=Arabidopsis thaliana OX=3702 GN=BHLH47 PE=1 SV=1	K	Transcription	basic helix-loop-helix (bHLH) DNA-binding superfamily protein [Arabidopsis thaliana]
AT3G43110	243	232	742	495	6.0248	4.583224	14.497605	9.488538	4.90396982104589e-06	1.96595107144143e-05	1.2411447302451	up	--	--	Cellular Component: intrinsic component of membrane (GO:0031224);;	--	--	--	--	--	--	304		transmembrane protein [Arabidopsis thaliana]
AT5G11780	104	106	27	40	1.402019	1.139726	0.279545	0.41005	0.000157095966167194	0.000479104795111829	-1.77759023690442	down	--	--	--	--	--	--	--	--	--	1006		SNF2 domain protein [Arabidopsis thaliana]
AT5G58570	92	142	686	483	3.858577	4.734324	22.620626	15.644206	5.34426655574502e-15	6.06236326215221e-14	2.20794717417159	up	--	--	Cellular Component: intrinsic component of membrane (GO:0031224);; Cellular Component: intracellular membrane-bounded organelle (GO:0043231);;	--	--	[S]	Function unknown	--	--	112		transmembrane protein [Arabidopsis thaliana]
AT5G21900	174	188	448	385	2.25697	1.954159	4.578197	3.839471	1.18524476823858e-05	4.42809822302784e-05	1.07276641537505	up	--	--	--	K15082|0|ath:AT5G21900|RNI-like superfamily protein	--	[R]	General function prediction only	--	--	S	Function unknown	RNI-like superfamily protein [Arabidopsis thaliana]
AT3G62070	191	304	52	105	4.910532	6.248861	1.045725	2.092749	1.83936018316022e-05	6.66123430817369e-05	-1.75604845563984	down	--	--	Cellular Component: intracellular membrane-bounded organelle (GO:0043231);;	--	--	--	--	--	--	416		hypothetical protein AT3G62070 [Arabidopsis thaliana]
AT5G04470	489	582	265	290	15.360412	14.582309	6.527819	7.021394	4.84556876694598e-07	2.31067917449122e-06	-1.07067150288979	down	--	--	Biological Process: regulation of cyclin-dependent protein serine/threonine kinase activity (GO:0000079);; Molecular Function: binding (GO:0005488);; Biological Process: mitotic cell cycle (GO:0007067);; Molecular Function: cyclin-dependent protein serine/threonine kinase regulator activity (GO:0016538);; Biological Process: cell differentiation (GO:0030154);; Cellular Component: intracellular me…	--	--	--	--	--	sp|Q9LZ78|SIM_ARATH Cyclin-dependent protein kinase inhibitor SIM OS=Arabidopsis thaliana OX=3702 GN=SIM PE=1 SV=1	S	Function unknown	cyclin-dependent protein kinase inhibitor [Arabidopsis thaliana]
AT5G13270	283	321	733	787	2.990862	2.703308	6.087568	6.420745	1.30961040496418e-09	8.67476977647212e-09	1.20649624419562	up	--	--	Biological Process: RNA modification (GO:0009451);; Molecular Function: transition metal ion binding (GO:0046914);;	--	--	[R]	General function prediction only	PPR repeat family;; PPR repeat;; PPR repeat;; DYW family of nucleic acid deaminases;; Pentatricopeptide repeat domain;; Pentacotripeptide-repeat region of PRORP	sp|Q9LYU9|PP378_ARATH Pentatricopeptide repeat-containing protein At5g13270, chloroplastic OS=Arabidopsis thaliana OX=3702 GN=PCMP-H90 PE=2 SV=1	S	Function unknown	Pentatricopeptide repeat (PPR) superfamily protein [Arabidopsis thaliana]
AT1G64710	566	794	1511	1595	11.475367	12.998062	24.832147	24.942438	4.38043463593749e-10	3.06503868079772e-09	1.07869858122802	up	[R]	General function prediction only	Molecular Function: catalytic activity (GO:0003824);; Biological Process: single-organism metabolic process (GO:0044710);; Molecular Function: transition metal ion binding (GO:0046914);;	K00001|0|ath:AT1G64710|GroES-like zinc-binding alcohol dehydrogenase family protein	Glycolysis / Gluconeogenesis (ko00010);; Fatty acid degradation (ko00071);; Tyrosine metabolism (ko00350);; Pyruvate metabolism (ko00620)	[Q]	Secondary metabolites biosynthesis, transport and catabolism	Alcohol dehydrogenase GroES-like domain;; Zinc-binding dehydrogenase	sp|Q8VZ49|ADHL4_ARATH Alcohol dehydrogenase-like 4 OS=Arabidopsis thaliana OX=3702 GN=At1g64710 PE=2 SV=1	Q	Secondary metabolites biosynthesis, transport and catabolism	GroES-like zinc-binding alcohol dehydrogenase family protein [Arabidopsis thaliana]
AT1G30290	282	331	641	731	2.84101	2.611887	4.979284	5.578789	5.99417989365757e-07	2.81476576441143e-06	1.03978691670785	up	--	--	Cellular Component: intracellular membrane-bounded organelle (GO:0043231);;	--	--	[R]	General function prediction only	PPR repeat family;; PPR repeat;; PPR repeat;; Pentatricopeptide repeat domain;; Pentacotripeptide-repeat region of PRORP;; Region in Clathrin and VPS;; Sensor_kinase_SpoOB-type, alpha-helical domain;; Tetratricopeptide repeat;; Mitochondrial ATPase expression;; Mitochondrial 28S ribosomal protein S27	sp|Q9FIX3|PP407_ARATH Pentatricopeptide repeat-containing protein At5g39710 OS=Arabidopsis thaliana OX=3702 GN=EMB2745 PE=2 SV=1	L	Replication, recombination and repair	Tetratricopeptide repeat (TPR)-like superfamily protein [Arabidopsis thaliana]
AT4G27860	1740	2089	594	550	20.148384	19.301303	5.374913	4.895573	1.0075415145544e-33	3.89643050788253e-32	-1.86603685456272	down	--	--	--	--	--	--	--	--	sp|Q8W4P8|MEB1_ARATH Membrane protein of ER body 1 OS=Arabidopsis thaliana OX=3702 GN=MEB1 PE=1 SV=1	S	Function unknown	vacuolar iron transporter (VIT) family protein [Arabidopsis thaliana]
AT1G14120	753	1416	36	114	14.316212	21.45065	0.526636	1.659614	1.48930947339924e-06	6.52098780725658e-06	-3.93775100990791	down	[Q]	Secondary metabolites biosynthesis, transport and catabolism	Molecular Function: catalytic activity (GO:0003824);; Molecular Function: cation binding (GO:0043169);; Biological Process: single-organism metabolic process (GO:0044710);;	K23947|0|ath:AT1G14120|2-oxoglutarate (2OG) and Fe(II)-dependent oxygenase superfamily protein	Tryptophan metabolism (ko00380)	[QR]	Secondary metabolites biosynthesis, transport and catabolism;; General function prediction only	2OG-Fe(II) oxygenase superfamily;; non-haem dioxygenase in morphine synthesis N-terminal	sp|Q7XKU5|DAO_ORYSJ 2-oxoglutarate-dependent dioxygenase DAO OS=Oryza sativa subsp. japonica OX=39947 GN=DAO PE=2 SV=2	Q	Secondary metabolites biosynthesis, transport and catabolism	2-oxoglutarate (2OG) and Fe(II)-dependent oxygenase superfamily protein [Arabidopsis thaliana]
AT4G37990	18	105	996	362	0.231902	1.097953	10.262744	3.659249	0.00291591724988754	0.00680690237789036	3.41527094591354	up	[G]	Carbohydrate transport and metabolism	Biological Process: phenylpropanoid biosynthetic process (GO:0009699);; Molecular Function: oxidoreductase activity, acting on the CH-OH group of donors, NAD or NADP as acceptor (GO:0016616);; Molecular Function: transition metal ion binding (GO:0046914);; Molecular Function: iron-sulfur cluster binding (GO:0051536);; Biological Process: response to other organism (GO:0051707);;	--	--	[Q]	Secondary metabolites biosynthesis, transport and catabolism	Alcohol dehydrogenase GroES-like domain;; Zinc-binding dehydrogenase	sp|Q02972|CADH8_ARATH Cinnamyl alcohol dehydrogenase 8 OS=Arabidopsis thaliana OX=3702 GN=CAD8 PE=1 SV=1	Q	Secondary metabolites biosynthesis, transport and catabolism	cinnamyl alcohol dehydrogenase 8 [Arabidopsis thaliana]
AT1G74400	22	19	70	71	0.373272	0.244045	0.927064	0.926	0.00340737727172948	0.00784620093175169	1.64413572175768	up	--	--	Cellular Component: intracellular membrane-bounded organelle (GO:0043231);; Molecular Function: transition metal ion binding (GO:0046914);;	--	--	[R]	General function prediction only	PPR repeat;; PPR repeat family;; PPR repeat;; Pentatricopeptide repeat domain;; Pentacotripeptide-repeat region of PRORP	sp|Q9CA73|PP119_ARATH Putative pentatricopeptide repeat-containing protein At1g74400 OS=Arabidopsis thaliana OX=3702 GN=PCMP-E68 PE=3 SV=1	O	Posttranslational modification, protein turnover, chaperones	Tetratricopeptide repeat (TPR)-like superfamily protein [Arabidopsis thaliana]
AT3G61590	439	551	981	1172	4.864214	4.875934	8.587442	10.188714	2.11888382953523e-07	1.06632140772065e-06	1.00265754854587	up	--	--	Molecular Function: ubiquitin-like protein transferase activity (GO:0019787);; Cellular Component: intrinsic component of membrane (GO:0031224);; Biological Process: protein modification by small protein conjugation (GO:0032446);; Biological Process: system development (GO:0048731);;	--	--	--	--	F-box domain;; F-box-like;; Kelch motif	sp|Q9M310|FBK77_ARATH F-box/kelch-repeat protein At3g61590 OS=Arabidopsis thaliana OX=3702 GN=At3g61590 PE=1 SV=1	S	Function unknown	Galactose oxidase/kelch repeat superfamily protein [Arabidopsis thaliana]
AT3G02220	841	1070	2300	2115	19.742849	20.04211	42.483795	38.370281	3.05583668540358e-13	2.94561372038281e-12	1.08828069692155	up	--	--	--	--	--	[S]	Function unknown	Uncharacterized conserved protein (DUF2039)	sp|Q9CQ90|CI085_MOUSE Uncharacterized protein C9orf85 homolog OS=Mus musculus OX=10090 PE=2 SV=1	S	Function unknown	small acidic-like protein [Arabidopsis thaliana]
AT3G19970	580	753	2101	1478	6.824313	7.032118	19.382136	13.461969	2.45011843086637e-10	1.76079542277581e-09	1.30382900148749	up	--	--	--	--	--	[S]	Function unknown	Eukaryotic protein of unknown function (DUF829)	sp|Q2TBP5|TMM53_BOVIN Transmembrane protein 53 OS=Bos taurus OX=9913 GN=TMEM53 PE=2 SV=1	T	Signal transduction mechanisms	alpha/beta-Hydrolases superfamily protein [Arabidopsis thaliana]
AT2G45330	880	1086	518	440	15.007959	14.376454	6.757473	5.637324	1.84121752352127e-10	1.34769888621929e-09	-1.15937767227301	down	[J]	Translation, ribosomal structure and biogenesis	Biological Process: RNA splicing, via endonucleolytic cleavage and ligation (GO:0000394);; Biological Process: developmental process involved in reproduction (GO:0003006);; Cellular Component: plastid (GO:0009536);; Molecular Function: transferase activity (GO:0016740);;	K10669|3.3267e-146|ath:AT2G45330|emb1067; RNA 2'-phosphotransferase, Tpt1 / KptA family	--	[J]	Translation, ribosomal structure and biogenesis	RNA 2'-phosphotransferase, Tpt1 / KptA family	sp|Q5EAR5|TRPT1_DANRE tRNA 2&apos;-phosphotransferase 1 OS=Danio rerio OX=7955 GN=trpt1 PE=2 SV=2	J	Translation, ribosomal structure and biogenesis	hypothetical protein, partial [Arabidopsis thaliana]
AT1G43800	118	154	11	23	1.96647	2.049866	0.142245	0.285444	9.5949829653669e-10	6.47519313667655e-09	-3.11320071853598	down	[F]	Nucleotide transport and metabolism	Biological Process: fatty acid metabolic process (GO:0006631);; Cellular Component: plastid (GO:0009536);; Molecular Function: oxidoreductase activity, acting on paired donors, with oxidation of a pair of donors resulting in the reduction of molecular oxygen to two molecules of water (GO:0016717);; Molecular Function: cation binding (GO:0043169);;	K03921|0|ath:AT1G43800|FTM1; Plant stearoyl-acyl-carrier-protein desaturase family protein	Fatty acid biosynthesis (ko00061);; Biosynthesis of unsaturated fatty acids (ko01040);; Fatty acid metabolism (ko01212)	--	--	Fatty acid desaturase	sp|Q84VY3|STAD6_ARATH Stearoyl-[acyl-carrier-protein] 9-desaturase 6, chloroplastic OS=Arabidopsis thaliana OX=3702 GN=S-ACP-DES6 PE=2 SV=2	C	Energy production and conversion	Plant stearoyl-acyl-carrier-protein desaturase family protein [Arabidopsis thaliana]
AT5G47020	3022	3681	12230	9963	15.115333	14.687624	48.091331	38.478973	3.39448380846915e-28	9.74342574653183e-27	1.60367257289065	up	--	--	Cellular Component: intrinsic component of membrane (GO:0031224);;	--	--	--	--	--	--	2476		MraZ [Arabidopsis thaliana]
AT2G28950	1838	2503	433	597	28.753551	31.245369	5.319746	7.211906	8.55784743716809e-26	2.11220756809085e-24	-2.18688293359415	down	--	--	Biological Process: cell morphogenesis (GO:0000902);; Cellular Component: cell wall (GO:0005618);; Biological Process: multidimensional cell growth (GO:0009825);; Biological Process: plant-type cell wall modification (GO:0009827);; Biological Process: anatomical structure formation involved in morphogenesis (GO:0048646);;	--	--	--	--	Expansin C-terminal domain;; Lytic transglycolase	sp|Q38865|EXPA6_ARATH Expansin-A6 OS=Arabidopsis thaliana OX=3702 GN=EXPA6 PE=2 SV=2	S	Function unknown	expansin A6 [Arabidopsis thaliana]
AT1G61890	2831	3457	9634	7377	32.749529	31.697168	88.121102	66.088168	3.72543046038888e-16	4.66581869230992e-15	1.31180458416701	up	[V]	Defense mechanisms	Cellular Component: plastid (GO:0009536);; Biological Process: response to abiotic stimulus (GO:0009628);; Molecular Function: secondary active transmembrane transporter activity (GO:0015291);; Biological Process: drug transport (GO:0015893);; Cellular Component: intrinsic component of membrane (GO:0031224);;	K03327|0|ath:AT1G61890|MATE efflux family protein	--	[R]	General function prediction only	MatE	sp|O80695|DTX37_ARATH Protein DETOXIFICATION 37 OS=Arabidopsis thaliana OX=3702 GN=DTX37 PE=2 SV=1	O	Posttranslational modification, protein turnover, chaperones	MATE efflux family protein [Arabidopsis thaliana]
AT2G33060	535	792	201	309	4.788067	5.653516	1.410351	2.135757	7.41211062407745e-08	3.97150562338221e-07	-1.48517181239833	down	[K]	Transcription	Biological Process: response to stress (GO:0006950);; Biological Process: cell communication (GO:0007154);; Molecular Function: transferase activity, transferring phosphorus-containing groups (GO:0016772);; Cellular Component: intrinsic component of membrane (GO:0031224);;	--	--	[R]	General function prediction only	Leucine rich repeat;; Leucine Rich repeats (2 copies);; Leucine Rich Repeat;; Leucine Rich repeat	sp|F4IUU1|RLP27_ARATH Receptor like protein 27 OS=Arabidopsis thaliana OX=3702 GN=RLP27 PE=2 SV=1	L	Replication, recombination and repair	receptor like protein 27 [Arabidopsis thaliana]
MSTRG.3139	85	115	41	28	1.468434	1.575669	0.557416	0.366042	0.000404899609279932	0.00113859650650199	-1.65362259232866	down	--	--	Cellular Component: intrinsic component of membrane (GO:0031224);; Biological Process: establishment of localization (GO:0051234);;	--	--	--	--	Purine nucleobase transmembrane transport	sp|Q9SX90|PUP20_ARATH Putative purine permease 20 OS=Arabidopsis thaliana OX=3702 GN=PUP20 PE=5 SV=1	S	Function unknown	PUTATIVE PSEUDOGENE: RecName: Full=Putative purine permease 20; Short=AtPUP20
AT1G43860	630	685	3156	2825	5.903986	5.278014	24.042544	21.038943	2.43276112753497e-40	1.31294559459583e-38	2.05605420982846	up	[J]	Translation, ribosomal structure and biogenesis	--	K14574|0|csat:104742145|ribosome maturation protein SBDS	Ribosome biogenesis in eukaryotes (ko03008)	[J]	Translation, ribosomal structure and biogenesis	Shwachman-Bodian-Diamond syndrome (SBDS) protein;; SBDS protein C-terminal domain	sp|Q8W234|SEUSS_ARATH Transcriptional corepressor SEUSS OS=Arabidopsis thaliana OX=3702 GN=SEU PE=1 SV=1	J	Translation, ribosomal structure and biogenesis	sequence-specific DNA binding transcription factor [Arabidopsis thaliana]
AT3G12145	236	298	116	77	3.956426	3.980206	1.528642	0.991315	6.536927935719e-07	3.05408677970956e-06	-1.59092258031063	down	[K]	Transcription	Biological Process: developmental process involved in reproduction (GO:0003006);; Molecular Function: protein binding (GO:0005515);;	--	--	--	--	Leucine rich repeat;; Leucine Rich Repeat;; Leucine rich repeat N-terminal domain;; Leucine Rich repeats (2 copies);; Leucine Rich repeat	sp|Q9LH52|FLOR1_ARATH Leucine-rich repeat protein FLOR 1 OS=Arabidopsis thaliana OX=3702 GN=FLR1 PE=1 SV=1	S	Function unknown	Leucine-rich repeat (LRR) family protein [Arabidopsis thaliana]
AT2G46640	197	244	58	51	3.886498	4.029209	0.864459	0.86039	1.30558338429859e-10	9.74409787010218e-10	-2.13802390017272	down	--	--	--	--	--	--	--	--	--	S	Function unknown	NAD-dependent protein deacetylase HST1-like protein [Arabidopsis thaliana]
AT2G32885	54	59	0	5	0.735883	0.649611	0	0.043798	2.20717284932496e-06	9.36164053320296e-06	-4.61905156951078	down	--	--	Cellular Component: extracellular region (GO:0005576);; Biological Process: cell communication (GO:0007154);;	--	--	--	--	Rapid ALkalinization Factor (RALF)	sp|A8MR00|RLF36_ARATH Protein RALF-like 36 OS=Arabidopsis thaliana OX=3702 GN=At2g32885 PE=3 SV=1	O	Posttranslational modification, protein turnover, chaperones	Rapid alkalinization factor (RALF) family protein [Arabidopsis thaliana]
AT4G16630	634	491	3335	3198	5.445946	3.364803	22.550791	21.239742	6.19822186367218e-28	1.74550216000943e-26	2.38825025621266	up	[L]	Replication, recombination and repair	Molecular Function: purine ribonucleoside binding (GO:0032550);; Molecular Function: ATPase activity, coupled (GO:0042623);; Cellular Component: intracellular membrane-bounded organelle (GO:0043231);;	K13181|0|ath:AT4G16630|DEA(D/H)-box RNA helicase family protein	--	[A]	RNA processing and modification	DEAD/DEAH box helicase;; Helicase conserved C-terminal domain;; Type III restriction enzyme, res subunit	sp|Q9ZRZ8|RH28_ARATH DEAD-box ATP-dependent RNA helicase 28 OS=Arabidopsis thaliana OX=3702 GN=RH28 PE=2 SV=1	A	RNA processing and modification	unnamed protein product [Arabidopsis thaliana]
AT5G39840	189	255	597	587	1.697384	1.824643	4.215774	4.070295	1.95982998695301e-09	1.27336371553369e-08	1.29863230194579	up	[L]	Replication, recombination and repair	Cellular Component: mitochondrion (GO:0005739);; Molecular Function: hydrolase activity (GO:0016787);; Molecular Function: purine ribonucleoside binding (GO:0032550);;	K17675|0|ath:AT5G39840|ATP-dependent RNA helicase	--	[A]	RNA processing and modification	Suv3 C-terminal domain 1;; Mitochondrial degradasome RNA helicase subunit C terminal;; Helicase conserved C-terminal domain	sp|F4KFV7|SUV3L_ARATH DExH-box ATP-dependent RNA helicase DExH18, mitochondrial OS=Arabidopsis thaliana OX=3702 GN=At5g39840 PE=3 SV=1	A	RNA processing and modification	ATP-dependent RNA helicase [Arabidopsis thaliana]
AT1G08730	52	50	176	174	0.241145	0.187016	0.65098	0.63773	8.5373090299568e-06	3.27869895848192e-05	1.64546729656486	up	--	--	Biological Process: cell morphogenesis involved in differentiation (GO:0000904);; Molecular Function: motor activity (GO:0003774);; Biological Process: cellular protein modification process (GO:0006464);; Biological Process: movement of cell or subcellular component (GO:0006928);; Molecular Function: cytoskeletal protein binding (GO:0008092);; Cellular Component: actin cytoskeleton (GO:0015629);;…	K10357|0|ath:AT1G08730|XIC; Myosin family protein with Dil domain-containing protein	--	[Z]	Cytoskeleton	Myosin head (motor domain);; DIL domain;; Myosin N-terminal SH3-like domain;; IQ calmodulin-binding motif	sp|F4HXP9|MYO9_ARATH Myosin-9 OS=Arabidopsis thaliana OX=3702 GN=XI-C PE=2 SV=1	Z	Cytoskeleton	Myosin family protein with Dil domain-containing protein [Arabidopsis thaliana]
AT3G15080	163	178	857	739	3.451735	3.007639	14.325377	12.123131	2.04092967420469e-22	4.08502194604502e-21	2.09799505876785	up	--	--	Molecular Function: nuclease activity (GO:0004518);; Cellular Component: intracellular part (GO:0044424);; Molecular Function: organic cyclic compound binding (GO:0097159);;	K18327|8.07708e-180|ath:AT3G15080|Polynucleotidyl transferase, ribonuclease H-like superfamily protein	--	[L]	Replication, recombination and repair	Exonuclease	sp|Q9GZR2|REXO4_HUMAN RNA exonuclease 4 OS=Homo sapiens OX=9606 GN=REXO4 PE=1 SV=2	L	Replication, recombination and repair	Polynucleotidyl transferase, ribonuclease H-like superfamily protein [Arabidopsis thaliana]
AT1G20350	147	251	24	10	3.778153	5.158914	0.471298	0.179215	1.07774724302067e-13	1.08137508200546e-12	-3.65500465507458	down	--	--	Cellular Component: mitochondrial inner membrane (GO:0005743);; Biological Process: intracellular protein transport (GO:0006886);; Molecular Function: protein transmembrane transporter activity (GO:0008320);; Cellular Component: intrinsic component of membrane (GO:0031224);;	K17795|2.86148e-127|ath:AT1G20350|TIM17-1; translocase inner membrane subunit 17-1	--	[U]	Intracellular trafficking, secretion, and vesicular transport	Tim17/Tim22/Tim23/Pmp24 family	sp|Q9LN27|TI171_ARATH Mitochondrial import inner membrane translocase subunit TIM17-1 OS=Arabidopsis thaliana OX=3702 GN=TIM17-1 PE=2 SV=1	U	Intracellular trafficking, secretion, and vesicular transport	translocase inner membrane subunit 17-1 [Arabidopsis thaliana]
AT5G46150	1292	1517	705	738	14.636883	13.836822	5.954653	6.14422	1.15342659039424e-11	9.55807374483986e-11	-1.08445640533553	down	--	--	Cellular Component: intrinsic component of membrane (GO:0031224);; Cellular Component: intracellular membrane-bounded organelle (GO:0043231);;	--	--	[DKT]	Cell cycle control, cell division, chromosome partitioning;; Transcription;; Signal transduction mechanisms	LEM3 (ligand-effect modulator 3) family / CDC50 family	sp|Q67YS6|ALIS2_ARATH Putative ALA-interacting subunit 2 OS=Arabidopsis thaliana OX=3702 GN=ALIS2 PE=2 SV=1	DKT	Cell cycle control, cell division, chromosome partitioning;; Transcription;; Signal transduction mechanisms	LEM3 (ligand-effect modulator 3) family protein / CDC50 family protein [Arabidopsis thaliana]
AT5G22270	187	236	103	59	4.996285	5.034434	2.155934	1.203643	4.23061299335751e-05	0.000143451394375747	-1.50857295825757	down	--	--	--	--	--	--	--	--	sp|Q9FMS4|SIED1_ARATH Protein salt-induced and EIN3/EIL1-dependent 1 OS=Arabidopsis thaliana OX=3702 GN=SIED1 PE=4 SV=1	60		hypothetical protein AT5G22270 [Arabidopsis thaliana]
AT2G40700	340	365	1205	1062	3.783625	3.240097	10.541277	9.124877	7.6234136071023e-17	1.00478665739869e-15	1.55521420981816	up	[L]	Replication, recombination and repair	Molecular Function: nucleic acid binding (GO:0003676);; Molecular Function: nucleoside-triphosphatase activity (GO:0017111);; Molecular Function: purine ribonucleoside binding (GO:0032550);;	K14806|0|ath:AT2G40700|P-loop containing nucleoside triphosphate hydrolases superfamily protein	--	[A]	RNA processing and modification	DEAD/DEAH box helicase;; Helicase conserved C-terminal domain;; Domain of unknown function (DUF4217);; Type III restriction enzyme, res subunit	sp|Q7XJN0|RH17_ARATH DEAD-box ATP-dependent RNA helicase 17 OS=Arabidopsis thaliana OX=3702 GN=RH17 PE=2 SV=1	A	RNA processing and modification	P-loop containing nucleoside triphosphate hydrolases superfamily protein [Arabidopsis thaliana]
AT1G51380	89	108	423	346	1.267044	1.248411	4.734273	3.802137	2.03230020657056e-11	1.63656760192455e-10	1.8410120066901	up	[L]	Replication, recombination and repair	Cellular Component: nuclear lumen (GO:0031981);; Molecular Function: purine ribonucleoside binding (GO:0032550);; Biological Process: ribosome biogenesis (GO:0042254);; Molecular Function: ATPase activity, coupled (GO:0042623);;	K13025|0|ath:AT1G51380|DEA(D/H)-box RNA helicase family protein	RNA transport (ko03013);; mRNA surveillance pathway (ko03015);; Spliceosome (ko03040)	[J]	Translation, ribosomal structure and biogenesis	DEAD/DEAH box helicase;; Type III restriction enzyme, res subunit;; Helicase conserved C-terminal domain	sp|Q9C8J1|RH34_ARATH DEAD-box ATP-dependent RNA helicase 34 OS=Arabidopsis thaliana OX=3702 GN=RH34 PE=2 SV=2	A	RNA processing and modification	DEA(D/H)-box RNA helicase family protein [Arabidopsis thaliana]
AT5G20600	861	845	2807	2590	11.533863	9.028872	29.587936	26.810627	8.4543470789408e-20	1.42313618292335e-18	1.52606725671856	up	--	--	Cellular Component: cytoplasm (GO:0005737);; Cellular Component: preribosome (GO:0030684);; Biological Process: ribosome biogenesis (GO:0042254);; Cellular Component: intracellular membrane-bounded organelle (GO:0043231);;	K14849|0|ath:AT5G20600|ribosomal RNA processing-like protein	--	--	--	Nucleolar protein,Nop52	sp|Q14684|RRP1B_HUMAN Ribosomal RNA processing protein 1 homolog B OS=Homo sapiens OX=9606 GN=RRP1B PE=1 SV=3	A	RNA processing and modification	ribosomal RNA processing-like protein [Arabidopsis thaliana]
AT1G15960	530	483	234	233	4.172851	3.030519	1.444715	1.41243	2.73474340926821e-07	1.35374689715308e-06	-1.25661567938766	down	[P]	Inorganic ion transport and metabolism	Biological Process: iron ion transport (GO:0006826);; Biological Process: manganese ion transport (GO:0006828);; Molecular Function: anion transmembrane transporter activity (GO:0008509);; Biological Process: cadmium ion transport (GO:0015691);; Biological Process: cellular cation homeostasis (GO:0030003);; Cellular Component: intrinsic component of membrane (GO:0031224);; Cellular Component: cel…	--	--	[P]	Inorganic ion transport and metabolism	Natural resistance-associated macrophage protein	sp|Q9S9N8|NRAM6_ARATH Metal transporter Nramp6 OS=Arabidopsis thaliana OX=3702 GN=NRAMP6 PE=2 SV=2	P	Inorganic ion transport and metabolism	NRAMP metal ion transporter 6 [Arabidopsis thaliana]
AT3G51960	82	161	34	14	1.780516	2.758287	0.532477	0.19105	1.39660340916673e-05	5.15806158074828e-05	-2.43906725551244	down	--	--	Molecular Function: nucleic acid binding transcription factor activity (GO:0001071);; Molecular Function: DNA binding (GO:0003677);; Biological Process: transcription, DNA-templated (GO:0006351);; Biological Process: hyperosmotic response (GO:0006972);; Biological Process: response to salt stress (GO:0009651);; Cellular Component: intracellular membrane-bounded organelle (GO:0043231);; Molecular …	--	--	--	--	Basic region leucine zipper;; bZIP transcription factor	sp|Q8GTS1|BZP24_ARATH Basic leucine zipper 24 OS=Arabidopsis thaliana OX=3702 GN=BZIP24 PE=1 SV=1	K	Transcription	basic leucine zipper 24 [Arabidopsis thaliana]
AT5G26280	6012	7525	1937	1937	111.619475	110.140129	27.743387	28.388178	5.23325908537567e-51	4.33309379398092e-49	-1.92479371550741	down	--	--	Cellular Component: cell-cell junction (GO:0005911);; Cellular Component: intrinsic component of membrane (GO:0031224);;	--	--	[DR]	Cell cycle control, cell division, chromosome partitioning;; General function prediction only	MATH domain	sp|Q9FPT1|UBP12_ARATH Ubiquitin carboxyl-terminal hydrolase 12 OS=Arabidopsis thaliana OX=3702 GN=UBP12 PE=1 SV=2	D	Cell cycle control, cell division, chromosome partitioning	TRAF-like family protein [Arabidopsis thaliana]
AT5G49910	7154	8287	23699	31974	72.165115	66.678169	187.934204	249.047745	3.28949217313832e-22	6.49683087202396e-21	1.72834466408087	up	[O]	Posttranslational modification, protein turnover, chaperones	Molecular Function: protein binding (GO:0005515);; Cellular Component: extracellular region (GO:0005576);; Biological Process: protein targeting (GO:0006605);; Biological Process: response to stress (GO:0006950);; Cellular Component: plastid envelope (GO:0009526);; Cellular Component: plastid stroma (GO:0009532);; Biological Process: cellular process (GO:0009987);; Biological Process: response to…	K03283|0|ath:AT5G49910|cpHsc70-2; chloroplast heat shock protein 70-2	Spliceosome (ko03040);; Protein processing in endoplasmic reticulum (ko04141);; Endocytosis (ko04144)	[O]	Posttranslational modification, protein turnover, chaperones	Hsp70 protein;; MreB/Mbl protein	sp|Q9LTX9|HSP7G_ARATH Heat shock 70 kDa protein 7, chloroplastic OS=Arabidopsis thaliana OX=3702 GN=HSP70-7 PE=2 SV=1	O	Posttranslational modification, protein turnover, chaperones	chloroplast heat shock protein 70-2 [Arabidopsis thaliana]
AT2G01610	80	293	15	38	1.780629	5.231854	0.255206	0.647466	4.89771834896797e-06	1.96425777295083e-05	-2.86727871559026	down	--	--	Molecular Function: enzyme inhibitor activity (GO:0004857);; Biological Process: negative regulation of molecular function (GO:0044092);;	--	--	--	--	Plant invertase/pectin methylesterase inhibitor	sp|Q9STY5|PMI11_ARATH Pectinesterase inhibitor 11 OS=Arabidopsis thaliana OX=3702 GN=PMEI11 PE=2 SV=1	S	Function unknown	Plant invertase/pectin methylesterase inhibitor superfamily protein [Arabidopsis thaliana]
AT5G36140	68	91	208	406	1.638088	1.753484	3.949222	7.564217	3.62225209361465e-06	1.48783409611583e-05	1.83887725715837	up	[QV]	Secondary metabolites biosynthesis, transport and catabolism;; Defense mechanisms	--	K20667|0|ath:AT5G36140|CYP716A2; cytochrome P450, family 716, subfamily A, polypeptide 2	--	[QI]	Secondary metabolites biosynthesis, transport and catabolism;; Lipid transport and metabolism	Cytochrome P450	sp|A0A140JWM8|C7162_ARATH Cytochrome P450 716A2 OS=Arabidopsis thaliana OX=3702 GN=CYP716A2 PE=2 SV=1	Q	Secondary metabolites biosynthesis, transport and catabolism	cytochrome P450, family 716, subfamily A, polypeptide 2 [Arabidopsis thaliana]
AT5G66530	2222	2598	5315	5691	17.01622	15.926372	32.772798	33.703785	2.91116866115292e-15	3.37545737940381e-14	1.06771285076403	up	[G]	Carbohydrate transport and metabolism	Molecular Function: transition metal ion binding (GO:0046914);;	--	--	[R]	General function prediction only	PPR repeat;; PPR repeat family;; DYW family of nucleic acid deaminases;; PPR repeat;; Pentatricopeptide repeat domain;; Pentacotripeptide-repeat region of PRORP;; Aldose 1-epimerase	sp|Q9FJY7|PP449_ARATH Pentatricopeptide repeat-containing protein At5g66520 OS=Arabidopsis thaliana OX=3702 GN=PCMP-H61 PE=2 SV=1	S	Function unknown	Tetratricopeptide repeat (TPR)-like superfamily protein [Arabidopsis thaliana]
AT1G14580	1019	1457	3531	4364	12.398461	13.981462	34.515416	42.904961	9.16691778264566e-18	1.30211900321671e-16	1.56342827777758	up	--	--	Molecular Function: cation binding (GO:0043169);; Molecular Function: organic cyclic compound binding (GO:0097159);;	--	--	[R]	General function prediction only	Zinc finger, C2H2 type;; Zinc-finger double-stranded RNA-binding	sp|Q8RWX7|IDD6_ARATH Protein indeterminate-domain 6, chloroplastic OS=Arabidopsis thaliana OX=3702 GN=IDD6 PE=1 SV=1	K	Transcription	C2H2-like zinc finger protein [Arabidopsis thaliana]
AT1G21910	3572	4811	1203	488	63.267612	67.970581	16.741468	6.664467	4.71945414459063e-05	0.000158666361359437	-2.43286679602547	down	--	--	Biological Process: phosphorelay signal transduction system (GO:0000160);; Molecular Function: regulatory region DNA binding (GO:0000975);; Molecular Function: nucleic acid binding transcription factor activity (GO:0001071);; Biological Process: response to acid chemical (GO:0001101);; Biological Process: transcription, DNA-templated (GO:0006351);; Biological Process: response to heat (GO:0009408…	--	--	--	--	AP2 domain	sp|Q9SFE4|ERF12_ARATH Ethylene-responsive transcription factor ERF012 OS=Arabidopsis thaliana OX=3702 GN=ERF012 PE=2 SV=1	K	Transcription	Integrase-type DNA-binding superfamily protein [Arabidopsis thaliana]
AT3G14450	124	175	74	57	2.33843	2.642266	1.096816	0.827016	0.000487578447539051	0.00134916201386306	-1.30563990177457	down	--	--	Molecular Function: nucleic acid binding (GO:0003676);; Molecular Function: small molecule binding (GO:0036094);; Cellular Component: intracellular membrane-bounded organelle (GO:0043231);;	--	--	[R]	General function prediction only	RNA recognition motif. (a.k.a. RRM, RBD, or RNP domain);; Ataxin-2 C-terminal region	sp|Q9LRR6|CID9_ARATH Polyadenylate-binding protein-interacting protein 9 OS=Arabidopsis thaliana OX=3702 GN=CID9 PE=4 SV=1	A	RNA processing and modification	CTC-interacting domain 9 [Arabidopsis thaliana]
AT3G28660	68	61	387	327	0.782633	0.561111	3.513544	2.911561	4.39040779209916e-14	4.6055306427678e-13	2.33095898726727	up	--	--	Cellular Component: intracellular membrane-bounded organelle (GO:0043231);;	--	--	[R]	General function prediction only	PPR repeat;; PPR repeat family;; PPR repeat;; Pentatricopeptide repeat domain	sp|Q9LJI9|PP260_ARATH Pentatricopeptide repeat-containing protein At3g28660 OS=Arabidopsis thaliana OX=3702 GN=PCMP-E80 PE=2 SV=1	S	Function unknown	Tetratricopeptide repeat (TPR)-like superfamily protein [Arabidopsis thaliana]
AT3G26450	2838	3149	119	278	68.952812	61.041183	2.26587	5.204975	9.50546871219432e-12	7.94857385838433e-11	-4.03458796700916	down	--	--	Biological Process: response to stress (GO:0006950);; Biological Process: response to hormone (GO:0009725);; Cellular Component: intracellular membrane-bounded organelle (GO:0043231);;	--	--	--	--	Pathogenesis-related protein Bet v 1 family	sp|Q9ZVF3|ML328_ARATH MLP-like protein 328 OS=Arabidopsis thaliana OX=3702 GN=MLP328 PE=2 SV=1	S	Function unknown	Polyketide cyclase/dehydrase and lipid transport superfamily protein [Arabidopsis thaliana]
AT2G24600	837	925	295	205	9.080048	7.948212	2.569131	1.704313	2.81008453496056e-17	3.84773059115624e-16	-1.94799607164059	down	[R]	General function prediction only	Cellular Component: intrinsic component of membrane (GO:0031224);;	--	--	[R]	General function prediction only	Domain of unknown function;; Ankyrin repeats (3 copies);; Ankyrin repeats (many copies);; Ankyrin repeat;; Ankyrin repeats (many copies);; Ankyrin repeat	sp|Q9ZU96|Y2168_ARATH Ankyrin repeat-containing protein At2g01680 OS=Arabidopsis thaliana OX=3702 GN=At2g01680 PE=2 SV=1	S	Function unknown	Ankyrin repeat family protein [Arabidopsis thaliana]
AT3G23250	80	236	6	7	1.371921	3.269683	0.070845	0.091818	1.80141709383745e-12	1.61885232806589e-11	-4.67319709991582	down	--	--	Molecular Function: nucleic acid binding transcription factor activity (GO:0001071);; Biological Process: response to acid chemical (GO:0001101);; Molecular Function: DNA binding (GO:0003677);; Biological Process: transcription, DNA-templated (GO:0006351);; Biological Process: response to osmotic stress (GO:0006970);; Biological Process: response to hormone (GO:0009725);; Biological Process: resp…	K09422|0|ath:AT3G23250|MYB15; myb domain protein 15	--	[K]	Transcription	Myb-like DNA-binding domain;; Myb-like DNA-binding domain	sp|Q9LTC4|MYB15_ARATH Transcription factor MYB15 OS=Arabidopsis thaliana OX=3702 GN=MYB15 PE=1 SV=1	K	Transcription	myb domain protein 15 [Arabidopsis thaliana]
AT3G08700	19	17	112	95	0.566548	0.511012	2.65873	2.196129	3.61580711975108e-06	1.48581681750111e-05	2.38731204414249	up	[O]	Posttranslational modification, protein turnover, chaperones	Molecular Function: ubiquitin-like protein transferase activity (GO:0019787);; Biological Process: modification-dependent protein catabolic process (GO:0019941);; Biological Process: protein modification by small protein conjugation (GO:0032446);; Molecular Function: purine ribonucleoside binding (GO:0032550);; Cellular Component: intracellular part (GO:0044424);;	K06689|9.89094e-106|ath:AT3G08700|UBC12; ubiquitin-conjugating enzyme 12	Ubiquitin mediated proteolysis (ko04120);; Protein processing in endoplasmic reticulum (ko04141)	[O]	Posttranslational modification, protein turnover, chaperones	Ubiquitin-conjugating enzyme	sp|Q9C9Y7|UBC12_ARATH Probable ubiquitin-conjugating enzyme E2 12 OS=Arabidopsis thaliana OX=3702 GN=UBC12 PE=2 SV=1	O	Posttranslational modification, protein turnover, chaperones	ubiquitin-conjugating enzyme 12 [Arabidopsis thaliana]
AT3G05936	331	473	118	101	10.890465	12.369648	3.046793	2.554511	1.25593343922824e-13	1.25109050822865e-12	-1.98944193467269	down	--	--	Cellular Component: intracellular membrane-bounded organelle (GO:0043231);;	--	--	--	--	--	--	192		hypothetical protein AT3G05936 [Arabidopsis thaliana]
AT3G04010	565	616	2500	2016	5.61728	4.8877	19.555424	15.487075	1.0703081498576e-24	2.48349944951988e-23	1.80481731182429	up	[IQR]	Lipid transport and metabolism;; Secondary metabolites biosynthesis, transport and catabolism;; General function prediction only	Biological Process: cell communication (GO:0007154);; Molecular Function: hydrolase activity, acting on glycosyl bonds (GO:0016798);; Cellular Component: intrinsic component of membrane (GO:0031224);; Biological Process: primary metabolic process (GO:0044238);;	--	--	--	--	Glycosyl hydrolases family 17;; X8 domain;; Enoyl-(Acyl carrier protein) reductase	sp|Q6NKW9|E138_ARATH Glucan endo-1,3-beta-glucosidase 8 OS=Arabidopsis thaliana OX=3702 GN=At1g64760 PE=2 SV=2	G	Carbohydrate transport and metabolism	O-Glycosyl hydrolases family 17 protein [Arabidopsis thaliana]
AT4G21070	234	271	146	115	1.857412	1.715074	0.908602	0.701209	0.000189729645629151	0.00056939465366555	-1.07880970418565	down	--	--	Biological Process: recombinational repair (GO:0000725);; Biological Process: response to gamma radiation (GO:0010332);; Biological Process: histone acetylation (GO:0016573);; Molecular Function: ubiquitin-like protein transferase activity (GO:0019787);; Cellular Component: macromolecular complex (GO:0032991);; Biological Process: cellular biosynthetic process (GO:0044249);; Cellular Component: n…	K10683|0|ath:AT4G21070|BRCA1; breast cancer susceptibility1	Homologous recombination (ko03440)	[LK]	Replication, recombination and repair;; Transcription	BRCT domain, a BRCA1 C-terminus domain;; BRCA1 C Terminus (BRCT) domain;; PHD-like zinc-binding domain;; Zinc finger, C3HC4 type (RING finger);; Zinc finger, C3HC4 type (RING finger);; Zinc finger, C3HC4 type (RING finger);; Ring finger domain;; PHD-zinc-finger like domain;; RING-type zinc-finger;; Regulator of Ty1 transposition protein 107 BRCT domain	sp|Q8RXD4|BRCA1_ARATH Protein BREAST CANCER SUSCEPTIBILITY 1 homolog OS=Arabidopsis thaliana OX=3702 GN=BRCA1 PE=1 SV=1	L	Replication, recombination and repair	breast cancer susceptibility1 [Arabidopsis thaliana]
AT1G31430	26	29	109	116	0.347666	0.307387	1.210666	1.262374	3.20840073991016e-05	0.000111442747106058	1.90718187875288	up	--	--	--	--	--	[R]	General function prediction only	PPR repeat;; PPR repeat family;; PPR repeat;; Pentatricopeptide repeat domain;; Pentacotripeptide-repeat region of PRORP;; Tetratricopeptide repeat;; Tetratricopeptide repeat	sp|Q9C866|PPR65_ARATH Pentatricopeptide repeat-containing protein At1g31430 OS=Arabidopsis thaliana OX=3702 GN=PCMP-E55 PE=2 SV=1	S	Function unknown	Pentatricopeptide repeat (PPR-like) superfamily protein [Arabidopsis thaliana]
AT3G23080	1856	2350	922	759	29.563257	30.294098	11.493557	9.545945	1.49805801974683e-18	2.2926440863029e-17	-1.44399493604474	down	--	--	Molecular Function: binding (GO:0005488);; Cellular Component: intrinsic component of membrane (GO:0031224);;	--	--	[I]	Lipid transport and metabolism	START domain	sp|Q9NQZ5|STAR7_HUMAN StAR-related lipid transfer protein 7, mitochondrial OS=Homo sapiens OX=9606 GN=STARD7 PE=1 SV=2	I	Lipid transport and metabolism	Polyketide cyclase/dehydrase and lipid transport superfamily protein [Arabidopsis thaliana]
AT4G27380	365	434	1435	1299	11.636743	11.058887	36.02837	32.03054	4.90843418543327e-22	9.55788063746428e-21	1.65081118401292	up	--	--	--	--	--	--	--	--	--	139		hypothetical protein AT4G27380 [Arabidopsis thaliana]
AT2G45210	348	355	1209	580	7.341521	5.984451	20.085602	9.454178	0.000169370628154379	0.000513625907104568	1.20805415045214	up	--	--	Biological Process: hormone-mediated signaling pathway (GO:0009755);; Biological Process: seed germination (GO:0009845);; Biological Process: leaf senescence (GO:0010150);; Biological Process: growth (GO:0040007);; Cellular Component: intracellular membrane-bounded organelle (GO:0043231);;	K14488|1.76228e-112|ath:AT2G45210|SAUR36; SAUR-like auxin-responsive protein family	Plant hormone signal transduction (ko04075)	--	--	Auxin responsive protein	sp|O22150|SAU36_ARATH Auxin-responsive protein SAUR36 OS=Arabidopsis thaliana OX=3702 GN=SAUR36 PE=2 SV=1	S	Function unknown	SAUR-like auxin-responsive protein family [Arabidopsis thaliana]
AT4G12480	590	695	15580	4092	15.773594	14.816213	327.750214	84.547058	4.4741077345664e-06	1.80295002822845e-05	3.80092290861134	up	--	--	Biological Process: response to acid chemical (GO:0001101);; Molecular Function: protein binding (GO:0005515);; Cellular Component: extracellular region (GO:0005576);; Cellular Component: cell wall (GO:0005618);; Cellular Component: cell-cell junction (GO:0005911);; Biological Process: response to osmotic stress (GO:0006970);; Biological Process: response to cold (GO:0009409);; Cellular Component…	--	--	--	--	Hydrophobic seed protein;; Protease inhibitor/seed storage/LTP family;; Probable lipid transfer	sp|Q39176|ERLI1_ARATH Lipid transfer protein EARLI 1 OS=Arabidopsis thaliana OX=3702 GN=EARLI1 PE=1 SV=1	S	Function unknown	Bifunctional inhibitor/lipid-transfer protein/seed storage 2S albumin superfamily protein [Arabidopsis thaliana]
AT5G58660	76	98	622	378	1.226566	1.264954	8.095345	4.806802	4.04246671830605e-14	4.25436136160673e-13	2.39942428310085	up	[Q]	Secondary metabolites biosynthesis, transport and catabolism	Molecular Function: oxidoreductase activity, acting on paired donors, with incorporation or reduction of molecular oxygen (GO:0016705);; Biological Process: single-organism metabolic process (GO:0044710);; Molecular Function: transition metal ion binding (GO:0046914);;	--	--	[QR]	Secondary metabolites biosynthesis, transport and catabolism;; General function prediction only	non-haem dioxygenase in morphine synthesis N-terminal;; 2OG-Fe(II) oxygenase superfamily	sp|O49561|G2OX8_ARATH Gibberellin 2-beta-dioxygenase 8 OS=Arabidopsis thaliana OX=3702 GN=GA2OX8 PE=1 SV=2	Q	Secondary metabolites biosynthesis, transport and catabolism	2-oxoglutarate (2OG) and Fe(II)-dependent oxygenase superfamily protein [Arabidopsis thaliana]
AT4G33480	571	727	1910	1905	10.181884	10.346033	26.794147	26.246273	1.60473103343567e-20	2.81627389246522e-19	1.43627428634442	up	--	--	Cellular Component: plastid (GO:0009536);;	--	--	--	--	Protein of unknown function (DUF3727)	--	S	Function unknown	BTB/POZ domain protein TNFAIP protein [Arabidopsis thaliana]
AT3G11090	394	546	194	300	10.568684	11.671038	4.078869	6.199185	0.000275821922501838	0.000800846657945919	-1.03789597825288	down	--	--	--	--	--	--	--	Lateral organ boundaries (LOB) domain	sp|Q9SRL8|LBD21_ARATH LOB domain-containing protein 21 OS=Arabidopsis thaliana OX=3702 GN=LBD21 PE=2 SV=1	S	Function unknown	LOB domain-containing protein 21 [Arabidopsis thaliana]
AT2G14247	241	187	14	4	5.471058	3.385396	0.239516	0.070259	1.32738734164911e-17	1.86633742702842e-16	-4.72637437852304	down	--	--	Cellular Component: plastid (GO:0009536);;	--	--	--	--	--	--	--	--	Expressed protein [Arabidopsis thaliana]
AT3G12560	1501	1625	877	735	14.254851	12.330973	6.549771	5.39044	2.350198608179e-10	1.69212553078662e-09	-1.08608859640501	down	--	--	Biological Process: response to acid chemical (GO:0001101);; Biological Process: transcription, DNA-templated (GO:0006351);; Cellular Component: intracellular membrane-bounded organelle (GO:0043231);; Molecular Function: sequence-specific DNA binding (GO:0043565);; Biological Process: biological regulation (GO:0065007);;	--	--	--	--	Myb-like DNA-binding domain	sp|Q9C7B1|TRP3_ARATH Telomere repeat-binding protein 3 OS=Arabidopsis thaliana OX=3702 GN=TRP3 PE=1 SV=1	K	Transcription	TRF-like 9 [Arabidopsis thaliana]
AT5G22350	1019	1300	3814	3376	11.496377	11.703991	33.850098	29.426357	2.15917942189301e-25	5.2162221071293e-24	1.51251907313113	up	[D]	Cell cycle control, cell division, chromosome partitioning	Molecular Function: binding (GO:0005488);; Biological Process: mitochondrion organization (GO:0007005);; Cellular Component: mitochondrial membrane (GO:0031966);;	--	--	--	--	Mitochondrial fission ELM1	sp|Q93YN4|ELM1_ARATH Mitochondrial fission protein ELM1 OS=Arabidopsis thaliana OX=3702 GN=ELM1 PE=1 SV=1	M	Cell wall/membrane/envelope biogenesis	fission ELM1-like protein (DUF1022) [Arabidopsis thaliana]
AT3G20090	170	222	96	47	2.168585	2.246382	0.962756	0.442129	0.00011445699270303	0.000358024577594642	-1.5778744703645	down	[QV]	Secondary metabolites biosynthesis, transport and catabolism;; Defense mechanisms	--	K23814|0|ath:AT3G20090|CYP705A18; cytochrome P450, family 705, subfamily A, polypeptide 18	--	[Q]	Secondary metabolites biosynthesis, transport and catabolism	Cytochrome P450	sp|Q9LJY5|C05AK_ARATH Cytochrome P450 705A22 OS=Arabidopsis thaliana OX=3702 GN=CYP705A22 PE=2 SV=1	Q	Secondary metabolites biosynthesis, transport and catabolism	cytochrome P450, family 705, subfamily A, polypeptide 18 [Arabidopsis thaliana]
AT5G13370	1499	2188	10768	9545	16.33687	19.02492	92.268509	80.338493	3.74433180579604e-52	3.28264383426689e-50	2.3504530130934	up	[R]	General function prediction only	Cellular Component: cytoplasm (GO:0005737);; Biological Process: response to hormone (GO:0009725);;	K14487|0|ath:AT5G13370|Auxin-responsive GH3 family protein	Plant hormone signal transduction (ko04075)	--	--	GH3 auxin-responsive promoter	sp|Q8GZ29|GH315_ARATH Indole-3-acetic acid-amido synthetase GH3.15 OS=Arabidopsis thaliana OX=3702 GN=GH3.15 PE=1 SV=1	S	Function unknown	Auxin-responsive GH3 family protein [Arabidopsis thaliana]
AT4G12430	258	361	1009	997	3.624957	4.052457	11.17487	10.846809	1.80684150794595e-16	2.30616299186119e-15	1.58204972477221	up	[G]	Carbohydrate transport and metabolism	--	K01087|0|ath:AT4G12430|TPPF; Haloacid dehalogenase-like hydrolase (HAD) superfamily protein	Starch and sucrose metabolism (ko00500)	[G]	Carbohydrate transport and metabolism	Trehalose-phosphatase	sp|Q9SU39|TPPF_ARATH Probable trehalose-phosphate phosphatase F OS=Arabidopsis thaliana OX=3702 GN=TPPF PE=2 SV=1	G	Carbohydrate transport and metabolism	Haloacid dehalogenase-like hydrolase (HAD) superfamily protein [Arabidopsis thaliana]
AT5G62380	68	116	31	37	1.234438	1.710103	0.425133	0.567971	0.00167909590925726	0.00414479338028531	-1.53687302065555	down	--	--	Molecular Function: nucleic acid binding transcription factor activity (GO:0001071);; Biological Process: response to acid chemical (GO:0001101);; Molecular Function: DNA binding (GO:0003677);; Biological Process: transcription, DNA-templated (GO:0006351);; Cellular Component: plant-type cell wall (GO:0009505);; Biological Process: response to hormone (GO:0009725);; Biological Process: xylem deve…	--	--	--	--	No apical meristem (NAM) protein	sp|Q9LVA1|NC101_ARATH NAC domain-containing protein 101 OS=Arabidopsis thaliana OX=3702 GN=NAC101 PE=2 SV=1	K	Transcription	NAC-domain protein 101 [Arabidopsis thaliana]
AT5G65683	852	1007	447	449	7.167793	6.762036	2.955067	2.91692	2.32827338038042e-11	1.86021842246889e-10	-1.17637544967483	down	[S]	Function unknown	Cellular Component: intracellular membrane-bounded organelle (GO:0043231);; Molecular Function: transition metal ion binding (GO:0046914);;	--	--	--	--	von Willebrand factor type A domain;; von Willebrand factor type A domain;; RING-like zinc finger;; von Willebrand factor type A domain;; Ring finger domain	sp|Q0WQX9|WAVH2_ARATH Probable E3 ubiquitin-protein ligase WAVH2 OS=Arabidopsis thaliana OX=3702 GN=WAVH2 PE=2 SV=1	O	Posttranslational modification, protein turnover, chaperones	retrotransposon - like protein [Arabidopsis thaliana]
AT3G06740	278	386	145	154	6.909972	7.6724	2.828382	2.957959	1.57335184396554e-06	6.87033851179454e-06	-1.26442333107485	down	--	--	Molecular Function: DNA binding (GO:0003677);; Molecular Function: transcription factor activity, sequence-specific DNA binding (GO:0003700);; Biological Process: transcription, DNA-templated (GO:0006351);; Cellular Component: intracellular part (GO:0044424);; Molecular Function: transition metal ion binding (GO:0046914);;	--	--	[K]	Transcription	GATA zinc finger	sp|Q8LG10|GAT15_ARATH GATA transcription factor 15 OS=Arabidopsis thaliana OX=3702 GN=GATA15 PE=2 SV=2	K	Transcription	GATA transcription factor 15 [Arabidopsis thaliana]
AT2G34400	75	66	188	199	0.857392	0.600871	1.707097	1.7763	0.000187148838113079	0.000561997634600265	1.31863366626236	up	--	--	--	--	--	[R]	General function prediction only	PPR repeat family;; PPR repeat;; PPR repeat;; Pentatricopeptide repeat domain;; Pentacotripeptide-repeat region of PRORP;; Tetratricopeptide repeat	sp|O64705|PP184_ARATH Pentatricopeptide repeat-containing protein At2g34400 OS=Arabidopsis thaliana OX=3702 GN=PCMP-E23 PE=3 SV=2	S	Function unknown	Pentatricopeptide repeat (PPR-like) superfamily protein [Arabidopsis thaliana]
AT2G35950	118	94	27	55	2.831891	1.831507	0.49493	1.035758	0.00385412963309962	0.00877070256534005	-1.51227091076298	down	--	--	Biological Process: embryo sac development (GO:0009553);; Cellular Component: intracellular membrane-bounded organelle (GO:0043231);;	--	--	--	--	--	--	426		embryo sac development arrest 12 [Arabidopsis thaliana]
AT3G28180	4397	5185	3053	1679	41.77412	39.299316	22.804573	12.313344	2.60238763134696e-06	1.09231499907598e-05	-1.1472286373692	down	[N]	Cell motility	Cellular Component: Golgi apparatus (GO:0005794);; Cellular Component: intrinsic component of membrane (GO:0031224);; Biological Process: external encapsulating structure organization (GO:0045229);; Molecular Function: glucosyltransferase activity (GO:0046527);; Molecular Function: protein dimerization activity (GO:0046983);;	K20887|0|ath:AT3G28180|CSLC04; Cellulose-synthase-like C4	--	--	--	Glycosyl transferase family group 2;; Glycosyltransferase like family 2;; Glycosyl transferase family 2;; Glycosyl transferase family 21	sp|Q9LJP4|CSLC4_ARATH Xyloglucan glycosyltransferase 4 OS=Arabidopsis thaliana OX=3702 GN=CSLC4 PE=1 SV=1	M	Cell wall/membrane/envelope biogenesis	Cellulose-synthase-like C4 [Arabidopsis thaliana]
AT2G02750	65	58	152	199	0.66865	0.476283	1.234183	1.586975	0.000358031529064416	0.00102087724438897	1.37727460098533	up	--	--	--	--	--	[R]	General function prediction only	PPR repeat family;; PPR repeat;; PPR repeat;; Pentatricopeptide repeat domain;; Pentacotripeptide-repeat region of PRORP	sp|Q1PFA6|PP144_ARATH Pentatricopeptide repeat-containing protein At2g02750 OS=Arabidopsis thaliana OX=3702 GN=PCMP-E22 PE=2 SV=2	S	Function unknown	Pentatricopeptide repeat (PPR) superfamily protein [Arabidopsis thaliana]
AT5G57840	301	325	84	145	4.701496	4.048603	1.020649	1.742964	3.81412329665924e-06	1.55904301419352e-05	-1.57541550570915	down	--	--	Molecular Function: transferase activity, transferring acyl groups other than amino-acyl groups (GO:0016747);;	--	--	--	--	Transferase family	sp|Q8GSM7|HST_TOBAC Shikimate O-hydroxycinnamoyltransferase OS=Nicotiana tabacum OX=4097 GN=HST PE=1 SV=1	S	Function unknown	HXXXD-type acyl-transferase family protein [Arabidopsis thaliana]
AT5G64905	63	106	9	15	2.975413	4.033788	0.329966	0.555372	1.43420780891539e-06	6.2953729718477e-06	-2.91542461256334	down	--	--	Biological Process: response to hypoxia (GO:0001666);; Cellular Component: intracellular membrane-bounded organelle (GO:0043231);;	--	--	--	--	Elicitor peptide 1-7	sp|Q8LAX3|PEP3_ARATH Elicitor peptide 3 OS=Arabidopsis thaliana OX=3702 GN=PEP3 PE=3 SV=2	--	--	elicitor peptide 3 precursor [Arabidopsis thaliana]
AT2G21950	1180	1437	563	633	19.944426	19.367085	7.469851	8.261247	3.76383265230274e-13	3.5958706922271e-12	-1.25026846698191	down	[M]	Cell wall/membrane/envelope biogenesis	Cellular Component: plastid (GO:0009536);; Biological Process: protein modification by small protein conjugation (GO:0032446);;	--	--	[R]	General function prediction only	Kelch motif;; Kelch motif;; Kelch motif;; Galactose oxidase, central domain;; Kelch motif;; Galactose oxidase, central domain;; F-box domain	sp|Q9SJ04|SKIP6_ARATH F-box/kelch-repeat protein SKIP6 OS=Arabidopsis thaliana OX=3702 GN=SKIP6 PE=1 SV=1	J	Translation, ribosomal structure and biogenesis	SKP1 interacting partner 6 [Arabidopsis thaliana]
AT1G27370	602	863	2487	2647	4.961782	5.776095	17.50037	17.864383	3.81033834536423e-24	8.54459553720276e-23	1.69781225948949	up	--	--	Molecular Function: nucleic acid binding transcription factor activity (GO:0001071);; Molecular Function: nucleic acid binding (GO:0003676);; Biological Process: transcription, DNA-templated (GO:0006351);; Biological Process: leaf morphogenesis (GO:0009965);; Molecular Function: cation binding (GO:0043169);; Cellular Component: intracellular membrane-bounded organelle (GO:0043231);; Biological Pr…	--	--	--	--	SBP domain	sp|Q8S9L0|SPL10_ARATH Squamosa promoter-binding-like protein 10 OS=Arabidopsis thaliana OX=3702 GN=SPL10 PE=2 SV=2	K	Transcription	squamosa promoter binding protein-like 10 [Arabidopsis thaliana]
AT2G26480	135	157	615	726	1.953342	1.812156	7.004572	8.129416	7.94151405469656e-19	1.23986168259263e-17	2.07673837777245	up	--	--	Biological Process: flavonoid metabolic process (GO:0009812);; Molecular Function: UDP-glucosyltransferase activity (GO:0035251);;	--	--	[GC]	Carbohydrate transport and metabolism;; Energy production and conversion	UDP-glucoronosyl and UDP-glucosyl transferase	sp|O48715|U76D1_ARATH UDP-glycosyltransferase 76D1 OS=Arabidopsis thaliana OX=3702 GN=UGT76D1 PE=2 SV=1	CG	Energy production and conversion;; Carbohydrate transport and metabolism	UDP-glucosyl transferase 76D1 [Arabidopsis thaliana]
AT2G45710	280	332	753	616	6.67288	6.318243	14.127358	11.342743	8.45199149550199e-07	3.86311241390307e-06	1.0364930462179	up	--	--	--	K02978|6.55399e-39|ath:AT2G45710|Zinc-binding ribosomal protein family protein	Ribosome (ko03010)	[J]	Translation, ribosomal structure and biogenesis	Ribosomal protein S27	sp|O64650|RS271_ARATH 40S ribosomal protein S27-1 OS=Arabidopsis thaliana OX=3702 GN=RPS27A PE=3 SV=1	J	Translation, ribosomal structure and biogenesis	40S ribosomal protein S27-1 [Arabidopsis lyrata subsp. lyrata]
AT2G27840	598	551	1557	1355	14.807272	10.202525	30.196453	25.849605	1.28660750815132e-09	8.53991794122363e-09	1.20188305527699	up	--	--	Biological Process: developmental process involved in reproduction (GO:0003006);; Biological Process: chromatin organization (GO:0006325);; Biological Process: transcription, DNA-templated (GO:0006351);; Cellular Component: membrane (GO:0016020);; Biological Process: RNA interference (GO:0016246);; Molecular Function: hydrolase activity, acting on carbon-nitrogen (but not peptide) bonds, in linea…	--	--	--	--	Nucleoplasmin-like domain	sp|Q9M4T3|HDT4_ARATH Histone deacetylase HDT4 OS=Arabidopsis thaliana OX=3702 GN=HDT4 PE=2 SV=1	K	Transcription	histone deacetylase-related / HD-like protein [Arabidopsis thaliana]
AT1G45332	896	915	2318	1982	7.360452	6.094537	15.311246	12.577233	7.15958749668387e-11	5.47639193636991e-10	1.11368075914371	up	[J]	Translation, ribosomal structure and biogenesis	Biological Process: translational elongation (GO:0006414);; Molecular Function: translation factor activity, RNA binding (GO:0008135);; Biological Process: response to metal ion (GO:0010038);; Molecular Function: nucleoside-triphosphatase activity (GO:0017111);; Molecular Function: purine ribonucleoside binding (GO:0032550);; Cellular Component: intracellular membrane-bounded organelle (GO:004323…	K02355|0|ath:AT1G45332|Translation elongation factor EFG/EF2 protein	--	[J]	Translation, ribosomal structure and biogenesis	Elongation factor Tu GTP binding domain;; Elongation factor G, domain IV;; Elongation Factor G, domain III;; Elongation factor G C-terminus;; Elongation factor Tu domain 2	sp|Q9C641|EFGM1_ARATH Elongation factor G-1, mitochondrial OS=Arabidopsis thaliana OX=3702 GN=MEFG1 PE=1 SV=1	J	Translation, ribosomal structure and biogenesis	Translation elongation factor EFG/EF2 protein [Arabidopsis thaliana]
AT2G42200	69	79	258	274	0.957306	0.87406	2.834866	2.949481	1.9019457336596e-08	1.10033438607509e-07	1.72161194990496	up	--	--	Molecular Function: nucleic acid binding transcription factor activity (GO:0001071);; Biological Process: developmental process involved in reproduction (GO:0003006);; Molecular Function: nucleic acid binding (GO:0003676);; Biological Process: transcription, DNA-templated (GO:0006351);; Biological Process: leaf formation (GO:0010338);; Molecular Function: cation binding (GO:0043169);; Cellular Co…	--	--	--	--	SBP domain	sp|Q700W2|SPL9_ARATH Squamosa promoter-binding-like protein 9 OS=Arabidopsis thaliana OX=3702 GN=SPL9 PE=2 SV=2	K	Transcription	squamosa promoter binding protein-like 9 [Arabidopsis thaliana]
AT2G21320	489	692	3944	3789	11.124109	12.559157	70.591003	66.612373	2.67408951476092e-62	3.14002935445411e-60	2.59747832325688	up	--	--	Molecular Function: nucleic acid binding transcription factor activity (GO:0001071);; Biological Process: transcription, DNA-templated (GO:0006351);; Biological Process: response to blue light (GO:0009637);; Biological Process: photomorphogenesis (GO:0009640);; Biological Process: heat acclimation (GO:0010286);; Cellular Component: intracellular membrane-bounded organelle (GO:0043231);; Molecular…	--	--	--	--	B-box zinc finger	sp|Q9SJU5|BBX18_ARATH B-box zinc finger protein 18 OS=Arabidopsis thaliana OX=3702 GN=BBX18 PE=1 SV=2	S	Function unknown	B-box zinc finger family protein [Arabidopsis thaliana]
AT1G28400	3890	6180	1477	2187	55.051453	69.775513	16.434965	23.89418	9.60635267184971e-12	8.02600616718793e-11	-1.55912974491029	down	--	--	--	--	--	--	--	--	--	460		GATA zinc finger protein [Arabidopsis thaliana]
AT1G62180	9154	11843	32178	34733	111.174782	114.732719	307.232239	325.722717	9.81177105244484e-33	3.59363070210055e-31	1.55522707080669	up	[EH]	Amino acid transport and metabolism;; Coenzyme transport and metabolism	Biological Process: sulfur amino acid biosynthetic process (GO:0000097);; Biological Process: sulfate assimilation (GO:0000103);; Cellular Component: chloroplast (GO:0009507);; Cellular Component: plastid stroma (GO:0009532);; Molecular Function: oxidoreductase activity, acting on a sulfur group of donors, disulfide as acceptor (GO:0016671);; Biological Process: cellular homeostasis (GO:0019725);;	K05907|0|ath:AT1G62180|APR2; 5'adenylylphosphosulfate reductase 2	Sulfur metabolism (ko00920)	[E]	Amino acid transport and metabolism	Phosphoadenosine phosphosulfate reductase family;; Thioredoxin	sp|P92981|APR2_ARATH 5&apos;-adenylylsulfate reductase 2, chloroplastic OS=Arabidopsis thaliana OX=3702 GN=APR2 PE=1 SV=2	EO	Amino acid transport and metabolism;; Posttranslational modification, protein turnover, chaperones	5&apos;adenylylphosphosulfate reductase 2 [Arabidopsis thaliana]
MSTRG.12133	281	348	164	167	4.868789	4.839279	2.241093	2.236112	3.60548008162164e-05	0.000123836512287572	-1.0467629000516	down	--	--	--	--	--	--	--	--	--	--	--	unnamed protein product [Arabidopsis thaliana]
AT2G47880	41	98	236	291	1.499039	2.869395	6.818976	8.275253	4.02196671097067e-06	1.63571798961076e-05	1.8374644264275	up	--	--	Molecular Function: disulfide oxidoreductase activity (GO:0015036);; Biological Process: cellular homeostasis (GO:0019725);; Molecular Function: arsenate reductase activity (GO:0030611);; Cellular Component: intracellular part (GO:0044424);; Biological Process: single-organism metabolic process (GO:0044710);;	K03676|5.15836e-68|bna:106394606|glutaredoxin-C13	--	[O]	Posttranslational modification, protein turnover, chaperones	Glutaredoxin	sp|O82255|GRC13_ARATH Glutaredoxin-C13 OS=Arabidopsis thaliana OX=3702 GN=GRXC13 PE=3 SV=1	O	Posttranslational modification, protein turnover, chaperones	unnamed protein product [Arabidopsis thaliana]
AT2G03820	1986	2287	9142	8746	24.208321	22.236565	87.625793	82.337807	1.34503103228243e-53	1.24688881581206e-51	1.94017851717008	up	--	--	Biological Process: nuclear-transcribed mRNA catabolic process (GO:0000956);; Cellular Component: cytoplasm (GO:0005737);; Biological Process: intracellular protein transport (GO:0006886);; Biological Process: organelle organization (GO:0006996);; Biological Process: plant-type cell wall biogenesis (GO:0009832);; Cellular Component: intracellular membrane-bounded organelle (GO:0043231);;	K07562|0|ath:AT2G03820|NMD3; nonsense-mediated mRNA decay NMD3 family protein	Ribosome biogenesis in eukaryotes (ko03008);; RNA transport (ko03013)	[J]	Translation, ribosomal structure and biogenesis	NMD3 family	sp|Q96D46|NMD3_HUMAN 60S ribosomal export protein NMD3 OS=Homo sapiens OX=9606 GN=NMD3 PE=1 SV=1	J	Translation, ribosomal structure and biogenesis	nonsense-mediated mRNA decay NMD3 family protein [Arabidopsis thaliana]
AT3G04130	123	180	389	397	1.216259	1.446179	3.028427	3.032254	9.47631738742685e-07	4.29080741718615e-06	1.26334582430526	up	--	--	Cellular Component: intracellular membrane-bounded organelle (GO:0043231);;	--	--	[R]	General function prediction only	PPR repeat family;; PPR repeat;; PPR repeat;; Pentatricopeptide repeat domain;; Pentacotripeptide-repeat region of PRORP	sp|Q9M8W9|PP211_ARATH Pentatricopeptide repeat-containing protein At3g04130, mitochondrial OS=Arabidopsis thaliana OX=3702 GN=At3g04130 PE=2 SV=2	S	Function unknown	hypothetical protein [Arabidopsis thaliana]
AT4G37480	577	764	155	190	8.292385	8.756203	1.747274	2.106886	2.81644258451301e-19	4.5398148980815e-18	-2.0735193084628	down	[O]	Posttranslational modification, protein turnover, chaperones	--	--	--	[O]	Posttranslational modification, protein turnover, chaperones	DnaJ domain	sp|Q80TN4|DJC16_MOUSE DnaJ homolog subfamily C member 16 OS=Mus musculus OX=10090 GN=Dnajc16 PE=1 SV=2	O	Posttranslational modification, protein turnover, chaperones	Chaperone DnaJ-domain superfamily protein [Arabidopsis thaliana]
AT2G15970	7846	9811	107869	102500	179.780075	179.335358	1943.241455	1813.639771	9.29921754646381e-192	8.57963523632078e-189	3.4542808562153	up	--	--	Biological Process: response to cold (GO:0009409);; Biological Process: response to water deprivation (GO:0009414);; Cellular Component: intrinsic component of membrane (GO:0031224);; Cellular Component: intracellular membrane-bounded organelle (GO:0043231);;	--	--	--	--	Cold acclimation protein WCOR413	sp|Q9XIM7|CRPM1_ARATH Cold-regulated 413 plasma membrane protein 1 OS=Arabidopsis thaliana OX=3702 GN=COR413PM1 PE=2 SV=1	S	Function unknown	cold regulated 413 plasma membrane 1 [Arabidopsis thaliana]
AT1G06780	1060	1175	3527	2895	11.022783	9.752515	28.848616	23.260777	4.75033166560814e-18	6.93054789315947e-17	1.39345779124112	up	[M]	Cell wall/membrane/envelope biogenesis	Biological Process: polysaccharide biosynthetic process (GO:0000271);; Molecular Function: UDP-glycosyltransferase activity (GO:0008194);; Cellular Component: intrinsic component of membrane (GO:0031224);; Cellular Component: Golgi apparatus part (GO:0044431);; Biological Process: external encapsulating structure organization (GO:0045229);;	K13648|0|ath:AT1G06780|GAUT6; galacturonosyltransferase 6	Amino sugar and nucleotide sugar metabolism (ko00520)	--	--	Glycosyl transferase family 8	sp|Q9M9Y5|GAUT6_ARATH Probable galacturonosyltransferase 6 OS=Arabidopsis thaliana OX=3702 GN=GAUT6 PE=2 SV=1	G	Carbohydrate transport and metabolism	galacturonosyltransferase 6 [Arabidopsis thaliana]
AT1G62800	930	986	417	477	15.063905	12.729257	5.205517	5.844711	2.59612743797781e-10	1.86227208851611e-09	-1.22881661016116	down	[E]	Amino acid transport and metabolism	--	K14454|0|ath:AT1G62800|ASP4; aspartate aminotransferase 4	Arginine biosynthesis (ko00220);; Alanine, aspartate and glutamate metabolism (ko00250);; Cysteine and methionine metabolism (ko00270);; Arginine and proline metabolism (ko00330);; Tyrosine metabolism (ko00350);; Phenylalanine metabolism (ko00360);; Phenylalanine, tyrosine and tryptophan biosynthesis (ko00400);; Carbon fixation in photosynthetic organisms (ko00710);; Isoquinoline alkaloid biosynt…	[E]	Amino acid transport and metabolism	Aminotransferase class I and II	sp|P46646|AAT4_ARATH Aspartate aminotransferase, cytoplasmic isozyme 2 OS=Arabidopsis thaliana OX=3702 GN=ASP4 PE=2 SV=2	E	Amino acid transport and metabolism	aspartate aminotransferase 4 [Arabidopsis thaliana]
AT3G02320	555	639	1647	1447	6.196328	5.696591	14.480338	12.49423	5.0199580204245e-14	5.23193580665545e-13	1.24754772197861	up	[J]	Translation, ribosomal structure and biogenesis	Biological Process: RNA methylation (GO:0001510);; Molecular Function: nucleic acid binding (GO:0003676);; Biological Process: tRNA metabolic process (GO:0006399);; Molecular Function: N-methyltransferase activity (GO:0008170);; Cellular Component: intracellular membrane-bounded organelle (GO:0043231);;	K00555|0|ath:AT3G02320|N2,N2-dimethylguanosine tRNA methyltransferase	--	[J]	Translation, ribosomal structure and biogenesis	N2,N2-dimethylguanosine tRNA methyltransferase	sp|Q9SRU7|TRM2_ARATH Probable tRNA (guanine(26)-N(2))-dimethyltransferase 2 OS=Arabidopsis thaliana OX=3702 GN=At3g02320 PE=2 SV=3	J	Translation, ribosomal structure and biogenesis	N2,N2-dimethylguanosine tRNA methyltransferase [Arabidopsis thaliana]
AT1G72920	370	522	56	30	7.564946	8.511286	0.893612	0.461382	5.34919611534465e-25	1.26083545906086e-23	-3.49100471063447	down	--	--	Biological Process: response to stress (GO:0006950);; Biological Process: cell communication (GO:0007154);; Molecular Function: nucleoside-triphosphatase activity (GO:0017111);; Cellular Component: intrinsic component of membrane (GO:0031224);; Molecular Function: purine ribonucleoside binding (GO:0032550);; Cellular Component: intracellular membrane-bounded organelle (GO:0043231);;	--	--	--	--	TIR domain;; TIR domain	sp|Q9SSN3|TIR_ARATH Toll/interleukin-1 receptor-like protein OS=Arabidopsis thaliana OX=3702 GN=TIR PE=1 SV=1	S	Function unknown	Toll-Interleukin-Resistance (TIR) domain family protein [Arabidopsis thaliana]
AT5G57790	194	293	30	53	1.843254	2.20481	0.21213	0.36682	2.10711950727633e-11	1.69540865670593e-10	-2.65723950926734	down	--	--	--	--	--	--	--	--	--	168		hypothetical protein AT5G57790 [Arabidopsis thaliana]
MSTRG.10001	397	488	134	106	3.010292	2.954813	0.797251	0.617628	3.96426857790797e-15	4.55291663882436e-14	-2.00549474568278	down	--	--	Cellular Component: intracellular membrane-bounded organelle (GO:0043231);;	--	--	--	--	--	--	--	--	unnamed protein product [Arabidopsis thaliana]
AT2G41070	157	142	78	63	2.895263	2.141441	1.180249	0.926038	0.0011623232920102	0.00297176217771148	-1.22547346774483	down	--	--	Molecular Function: nucleic acid binding transcription factor activity (GO:0001071);; Molecular Function: DNA binding (GO:0003677);; Biological Process: transcription, DNA-templated (GO:0006351);; Biological Process: hormone-mediated signaling pathway (GO:0009755);; Cellular Component: intracellular membrane-bounded organelle (GO:0043231);;	--	--	--	--	bZIP transcription factor;; Basic region leucine zipper	sp|Q9C5Q2|AI5L3_ARATH ABSCISIC ACID-INSENSITIVE 5-like protein 3 OS=Arabidopsis thaliana OX=3702 GN=DPBF4 PE=1 SV=1	K	Transcription	Basic-leucine zipper (bZIP) transcription factor family protein [Arabidopsis thaliana]
AT1G79150	526	478	3140	2523	4.604098	3.333058	21.62042	17.064289	2.63384470887028e-32	9.32920315070598e-31	2.35462865354523	up	--	--	--	K14834|0|ath:AT1G79150|binding protein	--	[JU]	Translation, ribosomal structure and biogenesis;; Intracellular trafficking, secretion, and vesicular transport	Nucleolar complex-associated protein;; CBF/Mak21 family	sp|Q6DRN3|NOC3L_DANRE Nucleolar complex protein 3 homolog OS=Danio rerio OX=7955 GN=noc3l PE=2 SV=1	JU	Translation, ribosomal structure and biogenesis;; Intracellular trafficking, secretion, and vesicular transport	binding protein [Arabidopsis thaliana]
AT4G13100	712	846	227	298	13.828988	13.644016	3.339315	4.448752	5.76744363560044e-14	5.98522873271336e-13	-1.69016623434552	down	--	--	Molecular Function: protein binding (GO:0005515);; Molecular Function: transition metal ion binding (GO:0046914);;	--	--	--	--	Zinc finger, C3HC4 type (RING finger);; Zinc finger, C3HC4 type (RING finger)	--	O	Posttranslational modification, protein turnover, chaperones	putative protein [Arabidopsis thaliana]
AT1G47400	135	96	20	30	4.307554	2.434007	0.499109	0.721273	5.08833756084688e-06	2.03103708779169e-05	-2.35926112111604	down	--	--	--	--	--	[U]	Intracellular trafficking, secretion, and vesicular transport	--	--	--	--	hypothetical protein AT1G47400 [Arabidopsis thaliana]
AT2G44500	4467	5526	2275	2040	47.215558	46.672086	18.937996	16.667999	2.43220095185405e-23	5.16709357918555e-22	-1.33313004548664	down	--	--	Molecular Function: transferase activity (GO:0016740);; Cellular Component: intrinsic component of membrane (GO:0031224);;	--	--	--	--	GDP-fucose protein O-fucosyltransferase	sp|O64884|OFT20_ARATH O-fucosyltransferase 20 OS=Arabidopsis thaliana OX=3702 GN=OFUT20 PE=1 SV=1	G	Carbohydrate transport and metabolism	O-fucosyltransferase family protein [Arabidopsis thaliana]
AT1G67050	583	885	326	296	10.985958	13.304342	4.821889	4.299839	6.53140759516703e-10	4.48903945215896e-09	-1.34780205802981	down	--	--	--	--	--	--	--	--	--	318		membrane-associated kinase regulator [Arabidopsis thaliana]
AT1G16410	784	1032	130	263	7.142549	7.497317	0.934435	1.846326	2.79122481428089e-13	2.70264771497712e-12	-2.31868392084651	down	[QV]	Secondary metabolites biosynthesis, transport and catabolism;; Defense mechanisms	--	K12154|0|ath:AT1G16410|CYP79F1; cytochrome p450 79f1	Glucosinolate biosynthesis (ko00966);; 2-Oxocarboxylic acid metabolism (ko01210)	[Q]	Secondary metabolites biosynthesis, transport and catabolism	Cytochrome P450	sp|Q949U1|C79F1_ARATH Dihomomethionine N-hydroxylase OS=Arabidopsis thaliana OX=3702 GN=CYP79F1 PE=1 SV=1	Q	Secondary metabolites biosynthesis, transport and catabolism	cytochrome p450 79f1 [Arabidopsis thaliana]
AT1G21440	907	1229	297	380	15.852749	17.198738	4.072893	5.163207	7.74317297142971e-17	1.01987747329334e-15	-1.7704543749	down	[G]	Carbohydrate transport and metabolism	Cellular Component: plastid stroma (GO:0009532);;	--	--	[C]	Energy production and conversion	Phosphoenolpyruvate phosphomutase;; Isocitrate lyase family	sp|O49290|CPPM_ARATH Carboxyvinyl-carboxyphosphonate phosphorylmutase, chloroplastic OS=Arabidopsis thaliana OX=3702 GN=At1g77060 PE=1 SV=2	C	Energy production and conversion	Phosphoenolpyruvate carboxylase family protein [Arabidopsis thaliana]
AT4G08685	686	960	359	470	22.747395	25.403303	9.352584	12.024889	1.02491974813437e-06	4.60845210492071e-06	-1.10004530111419	down	--	--	--	--	--	--	--	Pollen protein Ole e 1 like	sp|P33050|PSC13_MAIZE Pollen-specific protein C13 OS=Zea mays OX=4577 GN=MGS1 PE=2 SV=1	S	Function unknown	Pollen Ole e 1 allergen and extensin family protein [Arabidopsis thaliana]
AT5G50320	985	1209	2615	2588	10.181746	9.969045	21.25819	20.662788	1.6896302745898e-15	2.00101384903285e-14	1.12453601562848	up	[KB]	Transcription;; Chromatin structure and dynamics	Cellular Component: nuclear chromosome (GO:0000228);; Biological Process: tRNA wobble base modification (GO:0002097);; Cellular Component: cytoplasm (GO:0005737);; Biological Process: genetic transfer (GO:0009292);; Biological Process: auxin-activated signaling pathway (GO:0009734);; Biological Process: animal organ morphogenesis (GO:0009887);; Biological Process: leaf formation (GO:0010338);; Mo…	K07739|0|ath:AT5G50320|ELO3; radical SAM domain-containing protein / GCN5-related N-acetyltransferase (GNAT) family protein	--	[BK]	Chromatin structure and dynamics;; Transcription	Radical_SAM C-terminal domain;; Radical SAM superfamily;; Acetyltransferase (GNAT) family;; Acetyltransferase (GNAT) domain	sp|Q93ZR1|ELP3_ARATH Elongator complex protein 3 OS=Arabidopsis thaliana OX=3702 GN=HAG3 PE=1 SV=1	BK	Chromatin structure and dynamics;; Transcription	radical SAM domain-containing protein / GCN5-related N-acetyltransferase (GNAT) family protein [Arabidopsis thaliana]
AT5G22650	3100	3312	7534	6695	51.184944	43.644879	108.258011	92.057762	5.06664679392011e-13	4.77230343374828e-12	1.01888579945575	up	--	--	Biological Process: developmental process involved in reproduction (GO:0003006);; Biological Process: transcription, DNA-templated (GO:0006351);; Biological Process: genetic transfer (GO:0009292);; Biological Process: adaxial/abaxial axis specification (GO:0009943);; Molecular Function: hydrolase activity, acting on carbon-nitrogen (but not peptide) bonds, in linear amides (GO:0016811);; Cellular…	--	--	--	--	Nucleoplasmin-like domain;; FBD	sp|Q56WH4|HDT2_ARATH Histone deacetylase HDT2 OS=Arabidopsis thaliana OX=3702 GN=HDT2 PE=1 SV=2	K	Transcription	histone deacetylase 2B [Arabidopsis thaliana]
AT1G49720	231	239	5575	5096	3.634459	2.896125	67.085122	60.531612	1.47665139423673e-164	9.22907121397959e-162	4.37463538677805	up	--	--	Molecular Function: regulatory region DNA binding (GO:0000975);; Molecular Function: nucleic acid binding transcription factor activity (GO:0001071);; Biological Process: response to acid chemical (GO:0001101);; Biological Process: transcription, DNA-templated (GO:0006351);; Biological Process: hormone-mediated signaling pathway (GO:0009755);; Cellular Component: intracellular membrane-bounded or…	K14432|0|ath:AT1G49720|ABF1; abscisic acid responsive element-binding factor 1	Plant hormone signal transduction (ko04075)	--	--	bZIP transcription factor;; Basic region leucine zipper	sp|Q9M7Q5|AI5L4_ARATH ABSCISIC ACID-INSENSITIVE 5-like protein 4 OS=Arabidopsis thaliana OX=3702 GN=ABF1 PE=1 SV=1	K	Transcription	abscisic acid responsive element-binding factor 1 [Arabidopsis thaliana]
AT4G27570	7	16	57	88	0.101386	0.191512	0.666799	1.014784	0.000119750471209284	0.000372777213958848	2.56385513288246	up	--	--	Molecular Function: transferase activity, transferring glycosyl groups (GO:0016757);;	--	--	[GC]	Carbohydrate transport and metabolism;; Energy production and conversion	UDP-glucoronosyl and UDP-glucosyl transferase	sp|Q9T081|U79B3_ARATH UDP-glycosyltransferase 79B3 OS=Arabidopsis thaliana OX=3702 GN=UGT79B3 PE=2 SV=1	CG	Energy production and conversion;; Carbohydrate transport and metabolism	UDP-Glycosyltransferase superfamily protein [Arabidopsis thaliana]
AT5G62180	221	232	120	125	4.044259	3.388783	1.716876	1.758577	0.000539689415469298	0.00148191645796553	-1.01681064031337	down	[I]	Lipid transport and metabolism	Biological Process: metabolic process (GO:0008152);; Molecular Function: hydrolase activity, acting on ester bonds (GO:0016788);;	--	--	[V]	Defense mechanisms	alpha/beta hydrolase fold;; Carboxylesterase family;; Steryl acetyl hydrolase	sp|Q9LVB8|CXE20_ARATH Probable carboxylesterase 120 OS=Arabidopsis thaliana OX=3702 GN=CXE20 PE=2 SV=1	V	Defense mechanisms	carboxyesterase 20 [Arabidopsis thaliana]
AT2G12190	50	75	215	199	0.707739	0.842971	2.388187	2.170029	2.67981725682059e-06	1.12214089800949e-05	1.6153271633627	up	[QV]	Secondary metabolites biosynthesis, transport and catabolism;; Defense mechanisms	--	K24184|0|ath:AT2G12190|Cytochrome P450 superfamily protein	--	[Q]	Secondary metabolites biosynthesis, transport and catabolism	Cytochrome P450	sp|Q42602|C89A2_ARATH Cytochrome P450 89A2 OS=Arabidopsis thaliana OX=3702 GN=CYP89A2 PE=2 SV=2	Q	Secondary metabolites biosynthesis, transport and catabolism	Cytochrome P450 superfamily protein [Arabidopsis thaliana]
AT1G56240	97	169	31	35	1.878185	2.619408	0.47082	0.51527	2.40720241457379e-06	1.01368282508948e-05	-2.11061026384194	down	--	--	Molecular Function: binding (GO:0005488);; Cellular Component: intracellular membrane-bounded organelle (GO:0043231);;	--	--	--	--	Phloem protein 2	sp|Q9C7J9|P2B13_ARATH F-box protein PP2-B13 OS=Arabidopsis thaliana OX=3702 GN=PP2B13 PE=2 SV=1	S	Function unknown	phloem protein 2-B13 [Arabidopsis thaliana]
AT1G30370	164	275	18	36	2.28247	3.059142	0.187028	0.379709	3.30047356327036e-12	2.89744790613336e-11	-3.12082212919987	down	[I]	Lipid transport and metabolism	Biological Process: developmental process involved in reproduction (GO:0003006);; Molecular Function: phospholipase activity (GO:0004620);; Cellular Component: intracellular membrane-bounded organelle (GO:0043231);; Biological Process: primary metabolic process (GO:0044238);;	--	--	[I]	Lipid transport and metabolism	Lipase (class 3)	sp|Q941F1|PLA15_ARATH Phospholipase A1-Igamma1, chloroplastic OS=Arabidopsis thaliana OX=3702 GN=At1g06800 PE=1 SV=2	I	Lipid transport and metabolism	alpha/beta-Hydrolases superfamily protein [Arabidopsis thaliana]
AT2G29670	5427	9026	3384	3588	57.66045	76.494975	28.237952	29.380893	4.18177859809053e-10	2.93132996881346e-09	-1.15259123571005	down	[O]	Posttranslational modification, protein turnover, chaperones	Cellular Component: plastid (GO:0009536);;	--	--	--	--	Tetratricopeptide repeat	--	S	Function unknown	Tetratricopeptide repeat (TPR)-like superfamily protein [Arabidopsis thaliana]
AT1G27630	607	730	1834	2088	7.874315	7.464298	19.056887	20.629141	1.05955977093597e-17	1.5006557428278e-16	1.43145990545934	up	--	--	--	K15188|1.65556e-147|ath:AT1G27630|CYCT1;3; cyclin T 1;3	--	[D]	Cell cycle control, cell division, chromosome partitioning	Cyclin, N-terminal domain	sp|Q8LBC0|CCT13_ARATH Cyclin-T1-3 OS=Arabidopsis thaliana OX=3702 GN=CYCT1-3 PE=1 SV=2	D	Cell cycle control, cell division, chromosome partitioning	cyclin T 1;3 [Arabidopsis thaliana]
AT5G23840	189	205	58	110	4.613826	3.975197	1.085377	2.053248	0.000727202160908247	0.0019425812584582	-1.35325595654187	down	--	--	Biological Process: sterol transport (GO:0015918);;	--	--	--	--	ML domain	sp|Q9FF98|ML3_ARATH MD-2-related lipid-recognition protein 3 OS=Arabidopsis thaliana OX=3702 GN=ML3 PE=1 SV=1	--	--	MD-2-related lipid recognition domain-containing protein [Arabidopsis thaliana]
AT3G05650	21	26	171	138	0.133001	0.129715	0.863035	0.685251	2.99253006520473e-09	1.90473948795472e-08	2.59371438781614	up	[K]	Transcription	Biological Process: response to stress (GO:0006950);; Biological Process: cell communication (GO:0007154);; Molecular Function: transferase activity, transferring phosphorus-containing groups (GO:0016772);; Cellular Component: intrinsic component of membrane (GO:0031224);;	--	--	[R]	General function prediction only	Leucine rich repeat;; Leucine Rich repeats (2 copies);; Leucine Rich Repeat;; Leucine rich repeat N-terminal domain;; Leucine Rich repeat	sp|Q9M9X0|RLP32_ARATH Receptor-like protein 32 OS=Arabidopsis thaliana OX=3702 GN=RLP32 PE=2 SV=1	T	Signal transduction mechanisms	receptor like protein 32 [Arabidopsis thaliana]
AT1G03610	3187	4271	1761	1715	41.658617	44.572289	18.004301	17.245392	7.29374815872976e-18	1.05146109059069e-16	-1.21704805971399	down	--	--	Cellular Component: intracellular membrane-bounded organelle (GO:0043231);;	--	--	--	--	Protein of unknown function (DUF789);; Protein of unknown function (DUF789)	--	S	Function unknown	plant/protein (DUF789) [Arabidopsis thaliana]
AT1G66060	4	8	159	130	0.060857	0.093043	1.90041	1.527925	9.65881780952667e-14	9.73164820902648e-13	4.47660088551363	up	--	--	Cellular Component: plastid (GO:0009536);;	--	--	--	--	Family of unknown function (DUF577)	--	S	Function unknown	hypothetical protein (DUF577) [Arabidopsis thaliana]
AT5G23130	596	786	269	210	8.308896	8.742341	2.948743	2.258654	1.04824015046275e-13	1.05342009245136e-12	-1.64742242698494	down	--	--	Cellular Component: intracellular membrane-bounded organelle (GO:0043231);; Biological Process: cell wall macromolecule metabolic process (GO:0044036);;	--	--	--	--	LysM domain	--	S	Function unknown	Peptidoglycan-binding LysM domain-containing protein [Arabidopsis thaliana]
AT4G18250	17	34	80	99	0.181617	0.295919	0.689646	0.839235	0.00134330648528582	0.00339019970723106	1.71479902970501	up	[T]	Signal transduction mechanisms	Molecular Function: protein serine/threonine kinase activity (GO:0004674);; Biological Process: cellular protein modification process (GO:0006464);; Biological Process: phosphate-containing compound metabolic process (GO:0006796);; Cellular Component: intrinsic component of membrane (GO:0031224);; Molecular Function: purine ribonucleoside binding (GO:0032550);;	--	--	--	--	Thaumatin family;; Protein tyrosine and serine/threonine kinase;; Protein kinase domain	sp|Q9FF29|PR5K_ARATH PR5-like receptor kinase OS=Arabidopsis thaliana OX=3702 GN=PR5K PE=1 SV=1	T	Signal transduction mechanisms	receptor Serine/Threonine kinase-like protein [Arabidopsis thaliana]
AT5G13930	17503	20973	57790	79187	255.766251	244.471893	663.895447	893.502625	2.17098934536775e-21	4.05230429349712e-20	1.71241146248442	up	[Q]	Secondary metabolites biosynthesis, transport and catabolism	Cellular Component: plant-type vacuole (GO:0000325);; Biological Process: response to acid chemical (GO:0001101);; Molecular Function: binding (GO:0005488);; Biological Process: response to stress (GO:0006950);; Biological Process: response to UV (GO:0009411);; Biological Process: phenylpropanoid biosynthetic process (GO:0009699);; Biological Process: anthocyanin-containing compound biosynthetic …	K00660|0|ath:AT5G13930|TT4; Chalcone and stilbene synthase family protein	Flavonoid biosynthesis (ko00941);; Circadian rhythm - plant (ko04712)	--	--	Chalcone and stilbene synthases, N-terminal domain;; Chalcone and stilbene synthases, C-terminal domain;; 3-Oxoacyl-[acyl-carrier-protein (ACP)] synthase III C terminal;; 3-Oxoacyl-[acyl-carrier-protein (ACP)] synthase III;; FAE1/Type III polyketide synthase-like protein	sp|P13114|CHSY_ARATH Chalcone synthase OS=Arabidopsis thaliana OX=3702 GN=CHS PE=1 SV=1	H	Coenzyme transport and metabolism	Chalcone and stilbene synthase family protein [Arabidopsis thaliana]
AT2G16700	630	799	2407	2342	12.669778	12.766461	38.042091	36.488733	2.0434590053567e-27	5.54611980036005e-26	1.61305020345505	up	--	--	Cellular Component: cytoskeleton (GO:0005856);; Molecular Function: cytoskeletal protein binding (GO:0008092);; Biological Process: actin polymerization or depolymerization (GO:0008154);; Cellular Component: intrinsic component of membrane (GO:0031224);;	K05765|1.2733e-53|ath:AT2G16700|ADF5; actin depolymerizing factor 5	--	[Z]	Cytoskeleton	Cofilin/tropomyosin-type actin-binding protein	sp|Q9ZNT3|ADF5_ARATH Actin-depolymerizing factor 5 OS=Arabidopsis thaliana OX=3702 GN=ADF5 PE=1 SV=1	Z	Cytoskeleton	actin depolymerizing factor 5 [Arabidopsis thaliana]
AT4G17090	6249	8544	154318	160419	73.941895	80.64257	1435.616577	1465.799194	6.53812821077354e-230	8.44508227224915e-227	4.29750577816271	up	[G]	Carbohydrate transport and metabolism	Biological Process: maltose metabolic process (GO:0000023);; Biological Process: starch metabolic process (GO:0005982);; Biological Process: response to stress (GO:0006950);; Cellular Component: plastid stroma (GO:0009532);; Molecular Function: amylase activity (GO:0016160);;	K01177|0|ath:AT4G17090|CT-BMY; chloroplast beta-amylase	Starch and sucrose metabolism (ko00500)	--	--	Glycosyl hydrolase family 14	sp|O23553|BAM3_ARATH Beta-amylase 3, chloroplastic OS=Arabidopsis thaliana OX=3702 GN=BAM3 PE=1 SV=3	G	Carbohydrate transport and metabolism	chloroplast beta-amylase [Arabidopsis thaliana]
AT3G21890	48	117	549	547	1.082142	2.10559	9.754319	9.54551	3.80179773303791e-15	4.36891050282381e-14	2.64411440659615	up	--	--	Molecular Function: nucleic acid binding transcription factor activity (GO:0001071);; Molecular Function: protein binding (GO:0005515);; Biological Process: transcription, DNA-templated (GO:0006351);; Biological Process: response to UV (GO:0009411);; Biological Process: flower development (GO:0009908);; Cellular Component: intracellular membrane-bounded organelle (GO:0043231);; Molecular Function…	--	--	--	--	B-box zinc finger	sp|Q9LRM4|MIP1B_ARATH B-box domain protein 31 OS=Arabidopsis thaliana OX=3702 GN=MIP1B PE=2 SV=1	S	Function unknown	B-box type zinc finger family protein [Arabidopsis thaliana]
AT5G47650	850	1059	4460	3893	17.486621	17.794132	73.487839	63.49354	2.94735120522465e-43	1.8071180253553e-41	2.00789755721274	up	[V]	Defense mechanisms	Molecular Function: nucleotide binding (GO:0000166);; Cellular Component: cytoplasm (GO:0005737);; Biological Process: response to stress (GO:0006950);; Molecular Function: pyrophosphatase activity (GO:0016462);; Molecular Function: cation binding (GO:0043169);;	--	--	[T]	Signal transduction mechanisms	Nudix hydrolase domain;; NUDIX domain	sp|Q94B74|NUDT2_ARATH Nudix hydrolase 2 OS=Arabidopsis thaliana OX=3702 GN=NUDT2 PE=1 SV=1	T	Signal transduction mechanisms	nudix hydrolase homolog 2 [Arabidopsis thaliana]
AT1G31660	620	600	3241	3036	9.135406	7.050835	37.58585	34.573093	1.2519257541813e-39	6.55569229385476e-38	2.22743712725175	up	--	--	Biological Process: ribosome biogenesis (GO:0042254);; Biological Process: gametophyte development (GO:0048229);;	K14797|0|ath:AT1G31660|bystin-like protein	--	[W]	Extracellular structures	Bystin	sp|Q8RWS4|BYST_ARATH Bystin OS=Arabidopsis thaliana OX=3702 GN=ENP1 PE=1 SV=1	W	Extracellular structures	bystin-like protein [Arabidopsis thaliana]
AT4G33925	53	53	12	18	1.599753	1.284801	0.278098	0.419754	0.00241365705573936	0.00572744708572566	-1.95158750784562	down	[R]	General function prediction only	Biological Process: recombinational repair (GO:0000725);; Molecular Function: regulatory region DNA binding (GO:0000975);; Molecular Function: structural molecule activity (GO:0005198);; Biological Process: response to bacterium (GO:0009617);; Biological Process: gene expression (GO:0010467);; Cellular Component: intracellular membrane-bounded organelle (GO:0043231);; Cellular Component: ribosoma…	--	--	--	--	--	sp|Q19AV6|ZSWM7_HUMAN Zinc finger SWIM domain-containing protein 7 OS=Homo sapiens OX=9606 GN=ZSWIM7 PE=1 SV=1	S	Function unknown	zinc finger SWIM domain protein [Arabidopsis thaliana]
AT1G26770	575	808	1634	1615	9.436155	10.421758	21.046838	20.311328	3.09010995148811e-11	2.43674726536761e-10	1.11888219876497	up	--	--	Biological Process: cell morphogenesis (GO:0000902);; Molecular Function: structural molecule activity (GO:0005198);; Cellular Component: cell wall (GO:0005618);; Biological Process: multidimensional cell growth (GO:0009825);; Biological Process: plant-type cell wall modification (GO:0009827);; Cellular Component: intrinsic component of membrane (GO:0031224);; Biological Process: anatomical struc…	--	--	--	--	Expansin C-terminal domain;; Lytic transglycolase	sp|Q9LDR9|EXP10_ARATH Expansin-A10 OS=Arabidopsis thaliana OX=3702 GN=EXPA10 PE=2 SV=1	S	Function unknown	expansin A10 [Arabidopsis thaliana]
AT4G30840	173	242	566	543	2.845612	3.181562	7.346083	6.91818	6.57896546240587e-09	4.01852004521166e-08	1.30336882042646	up	--	--	--	--	--	--	--	--	sp|Q24JJ9|NUP43_ARATH Nuclear pore complex protein NUP43 OS=Arabidopsis thaliana OX=3702 GN=NUP43 PE=1 SV=1	S	Function unknown	Transducin/WD40 repeat-like superfamily protein [Arabidopsis thaliana]
AT1G05730	36	46	154	152	0.617725	0.632199	2.172462	2.123113	5.24403406604592e-06	2.0884513880707e-05	1.78013213006037	up	--	--	Cellular Component: intracellular membrane-bounded organelle (GO:0043231);;	--	--	[S]	Function unknown	Eukaryotic protein of unknown function (DUF842)	sp|Q6PBU0|F136A_DANRE Protein FAM136A OS=Danio rerio OX=7955 GN=fam136a PE=2 SV=1	S	Function unknown	FAM136A-like protein (DUF842) [Arabidopsis thaliana]
AT4G39570	306	381	174	150	4.909294	4.878327	2.195386	1.859725	1.88980278107339e-06	8.15477257979889e-06	-1.20585631482353	down	--	--	Cellular Component: intracellular membrane-bounded organelle (GO:0043231);;	--	--	[R]	General function prediction only	Kelch motif;; Kelch motif;; Kelch motif;; F-box domain;; F-box-like;; Galactose oxidase, central domain	sp|Q9SVA1|FK100_ARATH F-box/kelch-repeat protein At4g39570 OS=Arabidopsis thaliana OX=3702 GN=At4g39570 PE=2 SV=1	J	Translation, ribosomal structure and biogenesis	Galactose oxidase/kelch repeat superfamily protein [Arabidopsis thaliana]
AT1G79640	299	370	969	977	2.556895	2.553596	6.624085	6.514229	7.66799231388975e-15	8.58770815500658e-14	1.41968378537945	up	[R]	General function prediction only	Biological Process: cellular protein modification process (GO:0006464);; Biological Process: phosphate-containing compound metabolic process (GO:0006796);; Molecular Function: kinase activity (GO:0016301);; Molecular Function: purine ribonucleoside binding (GO:0032550);; Cellular Component: intracellular membrane-bounded organelle (GO:0043231);;	K08835|0|ath:AT1G79640|Protein kinase superfamily protein	--	[T]	Signal transduction mechanisms	Protein kinase domain;; Protein tyrosine and serine/threonine kinase	sp|Q551H4|FRAY2_DICDI Serine/threonine-protein kinase fray2 OS=Dictyostelium discoideum OX=44689 GN=fray2 PE=3 SV=1	T	Signal transduction mechanisms	Protein kinase superfamily protein [Arabidopsis thaliana]
AT3G03920	963	1092	3687	3335	25.719574	23.264463	77.476738	68.827072	2.20318047861924e-30	7.03239238439008e-29	1.64588834918246	up	--	--	Biological Process: RNA modification (GO:0009451);; Cellular Component: chloroplast thylakoid (GO:0009534);; Biological Process: ribonucleoprotein complex biogenesis (GO:0022613);; Cellular Component: nucleolar part (GO:0044452);;	K11128|4.45393e-67|ath:AT3G03920|H/ACA ribonucleoprotein complex, subunit Gar1/Naf1 protein	Ribosome biogenesis in eukaryotes (ko03008)	[J]	Translation, ribosomal structure and biogenesis	Gar1/Naf1 RNA binding region	sp|Q8VZT0|NLAL1_ARATH Putative H/ACA ribonucleoprotein complex subunit 1-like protein 1 OS=Arabidopsis thaliana OX=3702 GN=At3g03920 PE=2 SV=1	J	Translation, ribosomal structure and biogenesis	H/ACA ribonucleoprotein complex, subunit Gar1/Naf1 protein [Arabidopsis thaliana]
AT5G44120	962	1613	39	212	13.829491	18.232187	0.440748	2.350086	0.0016478367353116	0.00407646634362268	-3.4461063919576	down	--	--	Biological Process: developmental process involved in reproduction (GO:0003006);; Biological Process: response to abscisic acid (GO:0009737);; Cellular Component: intracellular membrane-bounded organelle (GO:0043231);;	--	--	--	--	Cupin;; Cupin	sp|P15455|CRU1_ARATH 12S seed storage protein CRA1 OS=Arabidopsis thaliana OX=3702 GN=CRA1 PE=1 SV=2	O	Posttranslational modification, protein turnover, chaperones	RmlC-like cupins superfamily protein [Arabidopsis thaliana]
AT1G32440	2202	2587	6368	6622	25.17557	23.59729	57.253765	58.473003	4.62973913692265e-24	1.03342391449166e-22	1.31615822349438	up	[G]	Carbohydrate transport and metabolism	Biological Process: pyruvate metabolic process (GO:0006090);; Biological Process: fatty acid metabolic process (GO:0006631);; Biological Process: phosphate-containing compound metabolic process (GO:0006796);; Cellular Component: plastid stroma (GO:0009532);; Molecular Function: phosphotransferase activity, alcohol group as acceptor (GO:0016773);; Molecular Function: alkali metal ion binding (GO:0…	K00873|0|ath:AT1G32440|PKp3; plastidial pyruvate kinase 3	Glycolysis / Gluconeogenesis (ko00010);; Purine metabolism (ko00230);; Pyruvate metabolism (ko00620);; Carbon metabolism (ko01200);; Biosynthesis of amino acids (ko01230);; Biosynthesis of cofactors (ko01240)	[G]	Carbohydrate transport and metabolism	Pyruvate kinase, barrel domain;; Pyruvate kinase, alpha/beta domain	sp|Q93Z53|PKP3_ARATH Plastidial pyruvate kinase 3, chloroplastic OS=Arabidopsis thaliana OX=3702 GN=PKP3 PE=1 SV=1	G	Carbohydrate transport and metabolism	plastidial pyruvate kinase 3 [Arabidopsis thaliana]
AT2G18940	908	990	2879	4253	8.137455	7.07802	20.301743	29.45528	2.20153256984113e-16	2.79886440555589e-15	1.78505087257472	up	--	--	Cellular Component: plastid (GO:0009536);; Molecular Function: RNA binding (GO:0044822);;	K17710|0|ath:AT2G18940|Tetratricopeptide repeat (TPR)-like superfamily protein	--	[R]	General function prediction only	PPR repeat family;; Pentatricopeptide repeat domain;; PPR repeat;; PPR repeat;; Pentacotripeptide-repeat region of PRORP;; Mtf2 family;; Evolutionarily conserved signalling intermediate in Toll pathway;; Tetratricopeptide repeat	sp|O64624|PP163_ARATH Pentatricopeptide repeat-containing protein At2g18940, chloroplastic OS=Arabidopsis thaliana OX=3702 GN=At2g18940 PE=2 SV=1	S	Function unknown	Tetratricopeptide repeat (TPR)-like superfamily protein [Arabidopsis thaliana]
AT3G50260	165	274	498	557	4.230235	5.598161	10.051188	11.043538	6.21253393257055e-06	2.44203377852616e-05	1.16165558432678	up	--	--	Biological Process: phosphorelay signal transduction system (GO:0000160);; Molecular Function: nucleic acid binding transcription factor activity (GO:0001071);; Molecular Function: nucleic acid binding (GO:0003676);; Biological Process: transcription, DNA-templated (GO:0006351);; Biological Process: response to stress (GO:0006950);; Biological Process: cell death (GO:0008219);; Biological Process…	--	--	--	--	AP2 domain	sp|Q9SNE1|ERF11_ARATH Ethylene-responsive transcription factor ERF011 OS=Arabidopsis thaliana OX=3702 GN=ERF011 PE=2 SV=1	K	Transcription	cooperatively regulated by ethylene and jasmonate 1 [Arabidopsis thaliana]
AT5G42650	2961	4887	1270	1905	36.255062	47.736565	12.219315	18.010338	4.37067463458138e-09	2.7387393610936e-08	-1.40362539699593	down	[QV]	Secondary metabolites biosynthesis, transport and catabolism;; Defense mechanisms	Biological Process: response to acid chemical (GO:0001101);; Biological Process: fatty acid biosynthetic process (GO:0006633);; Biological Process: response to stress (GO:0006950);; Cellular Component: plastid envelope (GO:0009526);; Cellular Component: chloroplast thylakoid (GO:0009534);; Cellular Component: chloroplast stroma (GO:0009570);; Biological Process: response to fungus (GO:0009620);; …	K01723|0|ath:AT5G42650|AOS; allene oxide synthase	alpha-Linolenic acid metabolism (ko00592)	--	--	Cytochrome P450	sp|Q96242|CP74A_ARATH Allene oxide synthase, chloroplastic OS=Arabidopsis thaliana OX=3702 GN=CYP74A PE=1 SV=3	Q	Secondary metabolites biosynthesis, transport and catabolism	allene oxide synthase [Arabidopsis thaliana]
AT3G53940	140	124	630	663	2.094209	1.494346	7.488757	7.764822	6.28198374235546e-18	9.08987565408044e-17	2.1546039473029	up	--	--	Biological Process: transport (GO:0006810);; Cellular Component: organelle inner membrane (GO:0019866);; Cellular Component: intrinsic component of membrane (GO:0031224);; Cellular Component: intracellular membrane-bounded organelle (GO:0043231);;	--	--	[C]	Energy production and conversion	Mitochondrial carrier protein;; Mitochondrial carrier protein	sp|Q54MZ4|MCFB_DICDI Mitochondrial substrate carrier family protein B OS=Dictyostelium discoideum OX=44689 GN=mcfB PE=3 SV=1	C	Energy production and conversion	Mitochondrial substrate carrier family protein [Arabidopsis thaliana]
AT1G77030	685	542	3096	2963	6.061664	3.82477	21.546602	20.252039	7.07950011228943e-24	1.55692752185707e-22	2.15554456351254	up	[L]	Replication, recombination and repair	Molecular Function: nucleic acid binding (GO:0003676);; Molecular Function: RNA helicase activity (GO:0003724);; Molecular Function: purine ribonucleoside binding (GO:0032550);; Cellular Component: intracellular membrane-bounded organelle (GO:0043231);;	K14808|0|ath:AT1G77030|putative DEAD-box ATP-dependent RNA helicase 29	--	[A]	RNA processing and modification	DEAD/DEAH box helicase;; Helicase conserved C-terminal domain;; DBP10CT (NUC160) domain;; Type III restriction enzyme, res subunit	sp|O49289|RH29_ARATH Putative DEAD-box ATP-dependent RNA helicase 29 OS=Arabidopsis thaliana OX=3702 GN=RH29 PE=3 SV=1	A	RNA processing and modification	putative DEAD-box ATP-dependent RNA helicase 29 [Arabidopsis thaliana]
AT3G15180	758	802	2068	1709	9.894212	8.348979	21.242554	17.236657	5.73997229482782e-11	4.43428880431774e-10	1.14374466339962	up	--	--	Cellular Component: cell-cell junction (GO:0005911);; Biological Process: cellular protein complex assembly (GO:0043623);; Cellular Component: vacuolar part (GO:0044437);;	K06692|0|ath:AT3G15180|ARM repeat superfamily protein	--	[O]	Posttranslational modification, protein turnover, chaperones	Proteasome non-ATPase 26S subunit	--	O	Posttranslational modification, protein turnover, chaperones	ARM repeat superfamily protein [Arabidopsis thaliana]
AT5G65010	13435	12965	6544	6888	150.395922	115.782465	57.623156	59.575482	1.12476733887757e-12	1.03085937515388e-11	-1.11119898026932	down	[E]	Amino acid transport and metabolism	--	K01953|0|ath:AT5G65010|ASN2; asparagine synthetase 2	Alanine, aspartate and glutamate metabolism (ko00250);; Biosynthesis of amino acids (ko01230)	[E]	Amino acid transport and metabolism	Asparagine synthase;; Glutamine amidotransferase domain;; Glutamine amidotransferase domain;; Aluminium induced protein	sp|Q9LV77|ASNS2_ARATH Asparagine synthetase [glutamine-hydrolyzing] 2 OS=Arabidopsis thaliana OX=3702 GN=ASN2 PE=2 SV=1	E	Amino acid transport and metabolism	asparagine synthetase 2 [Arabidopsis thaliana]
AT5G27420	655	1151	102	92	9.275433	13.010123	1.135059	1.001123	1.45665390656378e-35	6.14872972541899e-34	-3.31822317560542	down	--	--	Biological Process: response to acid chemical (GO:0001101);; Biological Process: response to organonitrogen compound (GO:0010243);; Molecular Function: ubiquitin-like protein transferase activity (GO:0019787);; Cellular Component: intrinsic component of membrane (GO:0031224);; Biological Process: cellular response to nutrient levels (GO:0031669);; Biological Process: protein modification by small…	K10664|0|ath:AT5G27420|CNI1; carbon/nitrogen insensitive 1	--	[O]	Posttranslational modification, protein turnover, chaperones	Ring finger domain;; RING-like zinc finger;; Zinc finger, C3HC4 type (RING finger);; RING-H2 zinc finger domain;; Zinc finger, C3HC4 type (RING finger);; RING-type zinc-finger;; Anaphase-promoting complex subunit 11 RING-H2 finger	sp|Q8LGA5|ATL31_ARATH E3 ubiquitin-protein ligase ATL31 OS=Arabidopsis thaliana OX=3702 GN=ATL31 PE=1 SV=2	O	Posttranslational modification, protein turnover, chaperones	carbon/nitrogen insensitive 1 [Arabidopsis thaliana]
AT5G55760	199	256	595	541	2.781239	2.858843	6.554028	5.85201	2.9036851864424e-08	1.63686064845276e-07	1.20039152815472	up	[O]	Posttranslational modification, protein turnover, chaperones	Molecular Function: catalytic activity (GO:0003824);; Biological Process: chromatin organization (GO:0006325);; Biological Process: transcription, DNA-templated (GO:0006351);; Molecular Function: anion binding (GO:0043168);; Molecular Function: cation binding (GO:0043169);; Cellular Component: nuclear transcriptional repressor complex (GO:0090568);;	K11416|0|ath:AT5G55760|SRT1; sirtuin 1	Nicotinate and nicotinamide metabolism (ko00760)	[BK]	Chromatin structure and dynamics;; Transcription	Sir2 family	sp|Q9FE17|SIR1_ARATH NAD-dependent protein deacetylase SRT1 OS=Arabidopsis thaliana OX=3702 GN=SRT1 PE=2 SV=1	BK	Chromatin structure and dynamics;; Transcription	sirtuin 1 [Arabidopsis thaliana]
AT4G23590	249	181	125	71	3.961681	2.289224	1.557324	0.867892	0.00154960195755482	0.00385956265941956	-1.29173646522177	down	[E]	Amino acid transport and metabolism	Biological Process: response to acid chemical (GO:0001101);; Cellular Component: extracellular region (GO:0005576);; Biological Process: hyperosmotic response (GO:0006972);; Biological Process: response to toxic substance (GO:0009636);; Molecular Function: carbon-sulfur lyase activity (GO:0016846);; Biological Process: carboxylic acid metabolic process (GO:0019752);; Molecular Function: anion bin…	K00815|0|ath:AT4G23590|Tyrosine transaminase family protein	Ubiquinone and other terpenoid-quinone biosynthesis (ko00130);; Cysteine and methionine metabolism (ko00270);; Tyrosine metabolism (ko00350);; Phenylalanine metabolism (ko00360);; Phenylalanine, tyrosine and tryptophan biosynthesis (ko00400);; Isoquinoline alkaloid biosynthesis (ko00950);; Tropane, piperidine and pyridine alkaloid biosynthesis (ko00960)	[E]	Amino acid transport and metabolism	Aminotransferase class I and II	sp|Q8VYP2|TAT4_ARATH Probable aminotransferase TAT4 OS=Arabidopsis thaliana OX=3702 GN=At4g23590 PE=2 SV=1	E	Amino acid transport and metabolism	Tyrosine transaminase family protein [Arabidopsis thaliana]
AT5G08400	163	217	516	546	2.353645	2.496271	5.838746	6.088685	2.07663006400354e-09	1.34519249381707e-08	1.36620847520648	up	--	--	--	--	--	--	--	Protein of unknown function (DUF3531)	sp|Q8H0T9|KTNB1_ARATH Katanin p80 WD40 repeat-containing subunit B1 homolog OS=Arabidopsis thaliana OX=3702 GN=At5g23430 PE=2 SV=3	S	Function unknown	structural maintenance of chromosomes-like protein, putative (DUF3531) [Arabidopsis thaliana]
AT5G59080	1513	1986	696	523	11.822675	12.548901	4.985602	3.650394	4.92764652020205e-18	7.18383380954965e-17	-1.64061553458438	down	[M]	Cell wall/membrane/envelope biogenesis	Cellular Component: Golgi apparatus (GO:0005794);; Biological Process: metabolic process (GO:0008152);; Molecular Function: transferase activity (GO:0016740);; Cellular Component: intrinsic component of membrane (GO:0031224);;	--	--	--	--	Glycosyl transferases group 1;; Glycosyl transferases group 1;; Glycosyltransferase Family 4	sp|Q59002|Y1607_METJA Uncharacterized glycosyltransferase MJ1607 OS=Methanocaldococcus jannaschii (strain ATCC 43067 / DSM 2661 / JAL-1 / JCM 10045 / NBRC 100440) OX=243232 GN=MJ1607 PE=3 SV=1	M	Cell wall/membrane/envelope biogenesis	glycosyl transferase-like [Arabidopsis thaliana]
AT5G03190	1390	1700	547	846	17.365204	16.917697	5.355822	8.169154	6.86491125013887e-08	3.69363108779341e-07	-1.26665787125847	down	--	--	Molecular Function: transferase activity, transferring one-carbon groups (GO:0016741);;	--	--	--	--	Methyltransferase domain	--	S	Function unknown	peptide upstream protein [Arabidopsis thaliana]
AT1G66160	1592	3104	1069	619	28.033634	43.603085	14.799116	8.416177	5.28458290725094e-08	2.88094523995461e-07	-1.57296588550616	down	[T]	Signal transduction mechanisms	Biological Process: response to organonitrogen compound (GO:0010243);; Molecular Function: ubiquitin-like protein transferase activity (GO:0019787);; Biological Process: protein modification by small protein conjugation (GO:0032446);; Cellular Component: intracellular part (GO:0044424);;	--	--	--	--	U-box domain	sp|Q9C8D1|PUB20_ARATH U-box domain-containing protein 20 OS=Arabidopsis thaliana OX=3702 GN=PUB20 PE=2 SV=1	H	Coenzyme transport and metabolism	CYS, MET, PRO, and GLY protein 1 [Arabidopsis thaliana]
AT1G49500	7806	10832	3434	3737	156.516541	173.280275	54.169897	57.895496	2.93913206791421e-24	6.65253315605581e-23	-1.49022491591665	down	--	--	--	--	--	--	--	--	--	S	Function unknown	transcription initiation factor TFIID subunit 1b-like protein [Arabidopsis thaliana]
AT5G27760	625	826	3797	2997	19.273478	19.801551	85.569772	66.89301	2.06472717397965e-34	8.21439199093545e-33	2.10819164825317	up	--	--	Cellular Component: intrinsic component of membrane (GO:0031224);;	--	--	--	--	--	--	S	Function unknown	Hypoxia-responsive family protein [Arabidopsis thaliana]
AT1G13930	9286	14797	91248	93944	253.08493	321.718048	1955.301392	1977.22876	2.37627036835566e-65	2.95129733249301e-63	2.83912750649363	up	--	--	Biological Process: response to osmotic stress (GO:0006970);; Cellular Component: plastid envelope (GO:0009526);; Cellular Component: plastid stroma (GO:0009532);; Biological Process: response to hormone (GO:0009725);; Biological Process: response to metal ion (GO:0010038);; Cellular Component: membrane (GO:0016020);;	--	--	--	--	--	sp|Q9ZQ80|NDRP1_ARATH Nodulin-related protein 1 OS=Arabidopsis thaliana OX=3702 GN=NRP1 PE=1 SV=1	207		oleosin-B3-like protein [Arabidopsis thaliana]
AT3G54780	150	195	37	56	1.697432	1.796331	0.317847	0.514444	3.79174001563984e-07	1.83823946331504e-06	-2.0060240019029	down	[R]	General function prediction only	Cellular Component: membrane (GO:0016020);; Molecular Function: transition metal ion binding (GO:0046914);;	--	--	--	--	von Willebrand factor type A domain;; von Willebrand factor type A domain;; VWA / Hh protein intein-like;; von Willebrand factor type A domain;; VWA domain containing CoxE-like protein;; Ring finger domain;; RING-like zinc finger;; Zinc finger, C3HC4 type (RING finger)	sp|Q9LTA6|WAV3_ARATH E3 ubiquitin-protein ligase WAV3 OS=Arabidopsis thaliana OX=3702 GN=WAV3 PE=1 SV=1	W	Extracellular structures	Zinc finger (C3HC4-type RING finger) family protein [Arabidopsis thaliana]
AT4G13420	50	229	25	19	0.454619	1.685446	0.176667	0.12882	3.58400912809916e-05	0.000123186405635837	-2.71711770006371	down	[P]	Inorganic ion transport and metabolism	Molecular Function: potassium ion symporter activity (GO:0022820);; Cellular Component: intrinsic component of membrane (GO:0031224);; Biological Process: cellular potassium ion transport (GO:0071804);;	K03549|0|ath:AT4G13420|HAK5; high affinity K+ transporter 5	--	--	--	K+ potassium transporter	sp|Q9M7K4|POT5_ARATH Potassium transporter 5 OS=Arabidopsis thaliana OX=3702 GN=POT5 PE=1 SV=1	P	Inorganic ion transport and metabolism	high affinity K+ transporter 5 [Arabidopsis thaliana]
AT4G37910	3650	3304	10693	10274	35.856735	25.890951	82.732848	78.017151	1.16397761347058e-17	1.64253942177659e-16	1.45104944549683	up	[O]	Posttranslational modification, protein turnover, chaperones	Molecular Function: protein binding (GO:0005515);; Biological Process: response to osmotic stress (GO:0006970);; Biological Process: response to hormone (GO:0009725);; Biological Process: cellular process (GO:0009987);; Biological Process: response to metal ion (GO:0010038);; Cellular Component: external encapsulating structure (GO:0030312);; Molecular Function: purine ribonucleoside binding (GO:…	K04043|0|ath:AT4G37910|mtHsc70-1; mitochondrial heat shock protein 70-1	RNA degradation (ko03018)	[O]	Posttranslational modification, protein turnover, chaperones	Hsp70 protein;; MreB/Mbl protein;; FGGY family of carbohydrate kinases, C-terminal domain	sp|Q8GUM2|HSP7I_ARATH Heat shock 70 kDa protein 9, mitochondrial OS=Arabidopsis thaliana OX=3702 GN=HSP70-9 PE=1 SV=1	O	Posttranslational modification, protein turnover, chaperones	mitochondrial heat shock protein 70-1 [Arabidopsis thaliana]
AT1G10370	2537	3288	5861	7558	54.40839	56.263115	98.833412	125.198814	4.54901139153146e-10	3.1806963446742e-09	1.08889906341983	up	[O]	Posttranslational modification, protein turnover, chaperones	Biological Process: sulfur compound metabolic process (GO:0006790);; Biological Process: response to osmotic stress (GO:0006970);; Biological Process: toxin metabolic process (GO:0009404);; Biological Process: response to water deprivation (GO:0009414);; Biological Process: response to light stimulus (GO:0009416);; Cellular Component: plastid (GO:0009536);; Molecular Function: transferase activit…	K00799|1.85457e-162|ath:AT1G10370|ERD9; Glutathione S-transferase family protein	Glutathione metabolism (ko00480)	[O]	Posttranslational modification, protein turnover, chaperones	Glutathione S-transferase, N-terminal domain;; Glutathione S-transferase, N-terminal domain;; Glutathione S-transferase, N-terminal domain;; Glutathione S-transferase, C-terminal domain	sp|Q9FUS8|GSTUH_ARATH Glutathione S-transferase U17 OS=Arabidopsis thaliana OX=3702 GN=GSTU17 PE=2 SV=1	O	Posttranslational modification, protein turnover, chaperones	Glutathione S-transferase family protein [Arabidopsis thaliana]
AT3G55640	384	444	1202	1260	5.912679	4.840274	13.557326	14.220375	8.98833572951946e-17	1.1782747277364e-15	1.44800213026268	up	--	--	Biological Process: transport (GO:0006810);; Cellular Component: organelle inner membrane (GO:0019866);; Cellular Component: intrinsic component of membrane (GO:0031224);; Cellular Component: intracellular membrane-bounded organelle (GO:0043231);;	--	--	[C]	Energy production and conversion	Mitochondrial carrier protein	sp|Q54MZ4|MCFB_DICDI Mitochondrial substrate carrier family protein B OS=Dictyostelium discoideum OX=44689 GN=mcfB PE=3 SV=1	C	Energy production and conversion	Mitochondrial substrate carrier family protein [Arabidopsis thaliana]
AT2G24990	335	357	976	927	4.094907	3.48199	9.376983	8.749278	1.56376131190929e-12	1.41446663950712e-11	1.32985851997074	up	[T]	Signal transduction mechanisms	Molecular Function: protein kinase activity (GO:0004672);; Biological Process: cellular protein modification process (GO:0006464);; Biological Process: phosphate-containing compound metabolic process (GO:0006796);; Cellular Component: intrinsic component of membrane (GO:0031224);; Molecular Function: purine ribonucleoside binding (GO:0032550);; Cellular Component: intracellular part (GO:0044424);;	K07178|0|ath:AT2G24990|Serine/threonine-protein kinase Rio1	Ribosome biogenesis in eukaryotes (ko03008)	[TD]	Signal transduction mechanisms;; Cell cycle control, cell division, chromosome partitioning	RIO1 family	sp|Q54VD8|RIO1_DICDI Serine/threonine-protein kinase rio1 OS=Dictyostelium discoideum OX=44689 GN=rio1 PE=3 SV=1	DT	Cell cycle control, cell division, chromosome partitioning;; Signal transduction mechanisms	unnamed protein product [Arabidopsis thaliana]
AT1G05805	966	1436	2803	2613	13.380638	15.881103	30.549976	27.966457	1.99604035190025e-10	1.45169976794547e-09	1.06298327065402	up	--	--	Molecular Function: protein binding (GO:0005515);;	--	--	--	--	Helix-loop-helix DNA-binding domain	sp|Q8H102|BH128_ARATH Transcription factor bHLH128 OS=Arabidopsis thaliana OX=3702 GN=BHLH128 PE=1 SV=1	K	Transcription	basic helix-loop-helix (bHLH) DNA-binding superfamily protein [Arabidopsis thaliana]
AT1G61810	221	253	18	39	2.888529	2.701121	0.165777	0.389359	9.0128090005463e-14	9.11870362326812e-13	-3.17654686555915	down	[G]	Carbohydrate transport and metabolism	--	K05350|0|ath:AT1G61810|BGLU45; beta-glucosidase 45	Cyanoamino acid metabolism (ko00460);; Starch and sucrose metabolism (ko00500);; Phenylpropanoid biosynthesis (ko00940)	[G]	Carbohydrate transport and metabolism	Glycosyl hydrolase family 1;; Glycosyl hydrolase family 1;; Glycosyl hydrolase family 1	sp|O80689|BGL45_ARATH Beta-glucosidase 45 OS=Arabidopsis thaliana OX=3702 GN=BGLU45 PE=1 SV=1	G	Carbohydrate transport and metabolism	beta-glucosidase 45 [Arabidopsis thaliana]
AT3G08030	4998	6475	2407	2186	72.848402	75.568218	27.657341	24.629206	1.61233938359906e-26	4.17634699962991e-25	-1.43920149559454	down	--	--	Cellular Component: plastid (GO:0009536);; Cellular Component: membrane (GO:0016020);; Cellular Component: external encapsulating structure (GO:0030312);;	--	--	--	--	Protein of unknown function (DUF642)	--	S	Function unknown	DNA-directed RNA polymerase subunit beta (Protein of unknown function, DUF642) [Arabidopsis thaliana]
AT3G55240	429	380	22	4	7.31877	5.172472	0.284214	0.045488	3.44946285720404e-07	1.68345951784202e-06	-5.1138172968331	down	--	--	Cellular Component: plastid (GO:0009536);;	--	--	--	--	Plant protein 1589 of unknown function (A_thal_3526)	--	S	Function unknown	Plant protein 1589 of unknown function [Arabidopsis thaliana]
AT4G19020	984	964	476	533	5.750668	4.490107	2.183852	2.418722	6.94785116618685e-08	3.73410863647352e-07	-1.08328428664885	down	[L]	Replication, recombination and repair	Molecular Function: nucleic acid binding (GO:0003676);; Biological Process: chromatin organization (GO:0006325);; Biological Process: transcription, DNA-templated (GO:0006351);; Molecular Function: S-adenosylmethionine-dependent methyltransferase activity (GO:0008757);; Biological Process: response to heat (GO:0009408);; Biological Process: DNA methylation on cytosine (GO:0032776);; Cellular Comp…	K00558|0|ath:AT4G19020|CMT2; chromomethylase 2	Cysteine and methionine metabolism (ko00270)	--	--	C-5 cytosine-specific DNA methylase;; Chromo (CHRromatin Organisation MOdifier) domain;; BAH domain	sp|Q94F87|CMT2_ARATH DNA (cytosine-5)-methyltransferase CMT2 OS=Arabidopsis thaliana OX=3702 GN=CMT2 PE=2 SV=3	B	Chromatin structure and dynamics	chromomethylase 2 [Arabidopsis thaliana]
AT1G22190	5052	9496	2886	3092	77.081635	115.57515	34.613621	36.42775	1.51785363037862e-10	1.12245855299945e-09	-1.37618557546612	down	--	--	Molecular Function: nucleic acid binding transcription factor activity (GO:0001071);; Molecular Function: DNA binding (GO:0003677);; Biological Process: transcription, DNA-templated (GO:0006351);; Cellular Component: intracellular membrane-bounded organelle (GO:0043231);;	--	--	--	--	AP2 domain	sp|Q9LM15|RA213_ARATH Ethylene-responsive transcription factor RAP2-13 OS=Arabidopsis thaliana OX=3702 GN=RAP2-13 PE=1 SV=1	K	Transcription	Integrase-type DNA-binding superfamily protein [Arabidopsis thaliana]
AT3G26720	3254	3252	2062	1499	23.118495	18.411726	11.553713	8.249031	1.78283854720992e-07	9.06389316509896e-07	-1.00695244590533	down	[G]	Carbohydrate transport and metabolism	Cellular Component: cell wall (GO:0005618);; Cellular Component: plastid (GO:0009536);; Molecular Function: mannosidase activity (GO:0015923);; Biological Process: hexose metabolic process (GO:0019318);; Cellular Component: vacuolar part (GO:0044437);; Molecular Function: transition metal ion binding (GO:0046914);;	K01191|0|ath:AT3G26720|Glycosyl hydrolase family 38 protein	Other glycan degradation (ko00511)	[G]	Carbohydrate transport and metabolism	Glycosyl hydrolases family 38 N-terminal domain;; Glycosyl hydrolases family 38 C-terminal domain;; Alpha mannosidase middle domain	sp|P94078|MANA1_ARATH Alpha-mannosidase At3g26720 OS=Arabidopsis thaliana OX=3702 GN=At3g26720 PE=1 SV=1	G	Carbohydrate transport and metabolism	Glycosyl hydrolase family 38 protein [Arabidopsis thaliana]
AT2G25620	442	506	1602	1661	6.154166	5.617321	17.543833	17.86552	5.53706265332249e-24	1.2316944765571e-22	1.65845100561355	up	[T]	Signal transduction mechanisms	Biological Process: regulation of immune effector process (GO:0002697);; Molecular Function: phosphoprotein phosphatase activity (GO:0004721);; Cellular Component: cytoplasm (GO:0005737);; Biological Process: cellular protein modification process (GO:0006464);; Molecular Function: cation binding (GO:0043169);; Cellular Component: intracellular membrane-bounded organelle (GO:0043231);;	K14803|0|ath:AT2G25620|DBP1; DNA-binding protein phosphatase 1	--	[T]	Signal transduction mechanisms	Protein phosphatase 2C	sp|Q9SLA1|P2C22_ARATH Probable protein phosphatase 2C 22 OS=Arabidopsis thaliana OX=3702 GN=At2g25620 PE=1 SV=1	T	Signal transduction mechanisms	DNA-binding protein phosphatase 1 [Arabidopsis thaliana]
AT3G06500	1360	1806	6227	4125	12.626738	13.406767	45.231617	29.437833	6.96921741423568e-15	7.83683037729636e-14	1.58914261853178	up	[G]	Carbohydrate transport and metabolism	--	--	--	--	--	Alkaline and neutral invertase;; Amylo-alpha-1,6-glucosidase;; Alkaline and neutral invertase	sp|B9DFA8|INVC_ARATH Alkaline/neutral invertase C, mitochondrial OS=Arabidopsis thaliana OX=3702 GN=INVC PE=1 SV=1	S	Function unknown	Plant neutral invertase family protein [Arabidopsis thaliana]
AT1G33390	581	465	1532	1503	3.406696	2.147556	6.735049	6.500021	5.49299446364324e-10	3.80775555395663e-09	1.38948478087356	up	[J]	Translation, ribosomal structure and biogenesis	Molecular Function: nucleic acid binding (GO:0003676);; Molecular Function: purine ribonucleoside binding (GO:0032550);; Molecular Function: ATPase activity, coupled (GO:0042623);; Cellular Component: intracellular part (GO:0044424);;	K14780|0|ath:AT1G33390|FAS4; RNA helicase family protein	--	[AJ]	RNA processing and modification;; Translation, ribosomal structure and biogenesis	Helicase associated domain (HA2);; Oligonucleotide/oligosaccharide-binding (OB)-fold;; Helicase conserved C-terminal domain	sp|Q9C813|DEAHD_ARATH ATP-dependent RNA helicase DEAH13 OS=Arabidopsis thaliana OX=3702 GN=FAS4 PE=2 SV=1	A	RNA processing and modification	RNA helicase family protein [Arabidopsis thaliana]
AT1G33090	68	63	216	225	0.926123	0.683022	2.3218	2.380818	1.88489127024806e-06	8.14027915931969e-06	1.61625482225592	up	[V]	Defense mechanisms	Molecular Function: secondary active transmembrane transporter activity (GO:0015291);; Biological Process: drug transport (GO:0015893);; Cellular Component: intrinsic component of membrane (GO:0031224);;	K03327|0|ath:AT1G33090|MATE efflux family protein	--	[R]	General function prediction only	MatE	sp|F4HPH1|DTX22_ARATH Protein DETOXIFICATION 22 OS=Arabidopsis thaliana OX=3702 GN=DTX22 PE=2 SV=1	V	Defense mechanisms	MATE efflux family protein [Arabidopsis thaliana]
AT3G48090	1222	1526	580	619	11.913217	12.118025	4.444629	4.662509	1.7334477569092e-15	2.04914888896375e-14	-1.31602754194231	down	--	--	Biological Process: response to reactive oxygen species (GO:0000302);; Biological Process: cell death (GO:0008219);; Cellular Component: plastid (GO:0009536);; Biological Process: systemic acquired resistance (GO:0009627);; Molecular Function: hydrolase activity, acting on ester bonds (GO:0016788);; Biological Process: cellular response to stress (GO:0033554);; Biological Process: hydrogen peroxi…	K18875|0|ath:AT3G48090|EDS1; alpha/beta-Hydrolases superfamily protein	Plant-pathogen interaction (ko04626)	--	--	Enhanced disease susceptibility 1 protein EP domain;; Lipase (class 3)	sp|Q9SU72|EDS1C_ARATH Protein EDS1 OS=Arabidopsis thaliana OX=3702 GN=EDS1 PE=1 SV=1	L	Replication, recombination and repair	alpha/beta-Hydrolases superfamily protein [Arabidopsis thaliana]
AT1G16570	525	555	303	247	7.933514	6.731239	3.622641	2.890584	9.62104361175219e-07	4.35125396773339e-06	-1.10553037444973	down	[M]	Cell wall/membrane/envelope biogenesis	Molecular Function: transferase activity (GO:0016740);; Cellular Component: intrinsic component of membrane (GO:0031224);;	K03842|0|ath:AT1G16570|UDP-Glycosyltransferase superfamily protein	N-Glycan biosynthesis (ko00510);; Various types of N-glycan biosynthesis (ko00513)	[O]	Posttranslational modification, protein turnover, chaperones	Glycosyl transferases group 1;; Glycosyl transferases group 1;; Glycosyl transferase 4-like domain	sp|Q8L7M0|TUN_ARATH UDP-glycosyltransferase TURAN OS=Arabidopsis thaliana OX=3702 GN=TUN PE=2 SV=1	O	Posttranslational modification, protein turnover, chaperones	UDP-Glycosyltransferase superfamily protein [Arabidopsis thaliana]
AT3G49170	90	149	423	455	0.825145	1.096578	3.070928	3.244076	1.61227693638319e-10	1.18775154533933e-09	1.77185610893166	up	--	--	Biological Process: developmental process involved in reproduction (GO:0003006);; Molecular Function: hydrolase activity, hydrolyzing O-glycosyl compounds (GO:0004553);; Cellular Component: plastid (GO:0009536);; Biological Process: primary metabolic process (GO:0044238);; Biological Process: external encapsulating structure organization (GO:0045229);; Molecular Function: transition metal ion bin…	--	--	[R]	General function prediction only	PPR repeat family;; PPR repeat;; DYW family of nucleic acid deaminases;; PPR repeat;; Pentatricopeptide repeat domain;; Pentacotripeptide-repeat region of PRORP	sp|Q5G1T1|PP272_ARATH Pentatricopeptide repeat-containing protein At3g49170, chloroplastic OS=Arabidopsis thaliana OX=3702 GN=EMB2261 PE=2 SV=1	T	Signal transduction mechanisms	Tetratricopeptide repeat (TPR)-like superfamily protein [Arabidopsis thaliana]
AT1G60890	588	598	3144	2200	4.612657	3.742313	19.415081	13.340749	1.94365196496746e-22	3.89433886465817e-21	2.03575883728392	up	[S]	Function unknown	Cellular Component: membrane (GO:0016020);; Molecular Function: phosphatidylinositol phosphate kinase activity (GO:0016307);; Molecular Function: purine ribonucleoside binding (GO:0032550);; Cellular Component: intracellular membrane-bounded organelle (GO:0043231);; Biological Process: phosphatidylinositol metabolic process (GO:0046488);;	K00889|0|ath:AT1G60890|Phosphatidylinositol-4-phosphate 5-kinase family protein	Inositol phosphate metabolism (ko00562);; Phosphatidylinositol signaling system (ko04070);; Endocytosis (ko04144)	[T]	Signal transduction mechanisms	Phosphatidylinositol-4-phosphate 5-Kinase;; MORN repeat	sp|Q8RY89|PI5K8_ARATH Phosphatidylinositol 4-phosphate 5-kinase 8 OS=Arabidopsis thaliana OX=3702 GN=PIP5K8 PE=1 SV=1	T	Signal transduction mechanisms	Phosphatidylinositol-4-phosphate 5-kinase family protein [Arabidopsis thaliana]
AT5G04600	1271	1473	3184	2950	13.790086	12.750739	27.162334	24.717331	1.04825493586902e-13	1.05342009245136e-12	1.03518867205511	up	[E]	Amino acid transport and metabolism	Biological Process: metabolic process (GO:0008152);; Molecular Function: transferase activity, transferring one-carbon groups (GO:0016741);;	--	--	[E]	Amino acid transport and metabolism	Spermine/spermidine synthase domain;; RNA recognition motif. (a.k.a. RRM, RBD, or RNP domain)	sp|Q6GL69|MK67I_XENTR MKI67 FHA domain-interacting nucleolar phosphoprotein-like OS=Xenopus tropicalis OX=8364 GN=nifk PE=2 SV=1	E	Amino acid transport and metabolism	putative protein [Arabidopsis thaliana]
AT4G35900	52	67	415	543	0.689945	0.702758	4.346045	5.584301	5.18443286688399e-22	1.00649686168214e-20	2.89220810600606	up	--	--	Molecular Function: nucleic acid binding transcription factor activity (GO:0001071);; Molecular Function: DNA binding (GO:0003677);; Molecular Function: protein binding (GO:0005515);; Biological Process: transcription, DNA-templated (GO:0006351);; Biological Process: flower development (GO:0009908);; Cellular Component: intracellular membrane-bounded organelle (GO:0043231);; Biological Process: p…	--	--	--	--	bZIP transcription factor	sp|Q84JK2|FD_ARATH Protein FD OS=Arabidopsis thaliana OX=3702 GN=FD PE=1 SV=1	K	Transcription	Basic-leucine zipper (bZIP) transcription factor family protein [Arabidopsis thaliana]
AT4G34290	711	906	1503	2059	22.396833	22.741241	37.197281	50.067139	7.85091411069722e-07	3.61212752835951e-06	1.02361519463368	up	[B]	Chromatin structure and dynamics	Cellular Component: intracellular membrane-bounded organelle (GO:0043231);;	--	--	[K]	Transcription	SWIB/MDM2 domain	sp|Q05024|TRI1_YEAST Protein TRI1 OS=Saccharomyces cerevisiae (strain ATCC 204508 / S288c) OX=559292 GN=TRI1 PE=1 SV=1	K	Transcription	SWIB/MDM2 domain superfamily protein [Arabidopsis thaliana]
AT5G35410	243	265	587	626	3.178445	2.742305	5.907887	6.279538	1.28105601313216e-07	6.64359214519156e-07	1.12851372474105	up	[T]	Signal transduction mechanisms	--	--	--	[T]	Signal transduction mechanisms	Protein kinase domain;; Protein tyrosine and serine/threonine kinase;; NAF domain;; Kinase-like	sp|Q9LDI3|CIPKO_ARATH CBL-interacting serine/threonine-protein kinase 24 OS=Arabidopsis thaliana OX=3702 GN=CIPK24 PE=1 SV=1	T	Signal transduction mechanisms	Protein kinase superfamily protein [Arabidopsis thaliana]
AT4G05110	391	415	117	162	5.61361	4.676029	1.283792	1.728979	3.79860020003253e-09	2.39576428631609e-08	-1.65798227850806	down	--	--	Biological Process: nucleoside transport (GO:0015858);; Molecular Function: nucleobase-containing compound transmembrane transporter activity (GO:0015932);; Cellular Component: intrinsic component of membrane (GO:0031224);;	K15014|0|ath:AT4G05110|ENT6; equilibrative nucleoside transporter 6	--	[F]	Nucleotide transport and metabolism	Nucleoside transporter	sp|Q944N8|ENT6_ARATH Equilibrative nucleotide transporter 6 OS=Arabidopsis thaliana OX=3702 GN=ENT6 PE=1 SV=1	F	Nucleotide transport and metabolism	equilibrative nucleoside transporter 6 [Arabidopsis thaliana]
AT2G47560	310	485	28	32	7.621078	9.497621	0.531282	0.600352	1.09788557703628e-29	3.37643381826635e-28	-3.83362258534261	down	--	--	Biological Process: regionalization (GO:0003002);; Cellular Component: cytosol (GO:0005829);; Cellular Component: plastid (GO:0009536);; Biological Process: response to hormone (GO:0009725);; Biological Process: shoot system morphogenesis (GO:0010016);; Cellular Component: large ribosomal subunit (GO:0015934);; Molecular Function: rRNA binding (GO:0019843);; Cellular Component: intrinsic componen…	--	--	[O]	Posttranslational modification, protein turnover, chaperones	Ring finger domain;; RING-like zinc finger;; RING-H2 zinc finger domain;; Zinc finger, C3HC4 type (RING finger);; Zinc finger, C3HC4 type (RING finger);; zinc-RING finger domain;; RING-type zinc-finger;; Zinc finger, C3HC4 type (RING finger);; Anaphase-promoting complex subunit 11 RING-H2 finger	sp|O22255|ATL64_ARATH RING-H2 finger protein ATL64 OS=Arabidopsis thaliana OX=3702 GN=ATL64 PE=2 SV=1	O	Posttranslational modification, protein turnover, chaperones	RING/U-box superfamily protein [Arabidopsis thaliana]
AT2G05920	6247	7162	3432	3839	51.370361	46.97897	22.18317	24.3771	7.34090856526632e-13	6.81178656379478e-12	-1.00737164334383	down	[M]	Cell wall/membrane/envelope biogenesis	Molecular Function: endopeptidase activity (GO:0004175);; Cellular Component: cell wall (GO:0005618);; Cellular Component: cell-cell junction (GO:0005911);; Biological Process: protein metabolic process (GO:0019538);; Cellular Component: intracellular membrane-bounded organelle (GO:0043231);;	--	--	--	--	Subtilase family;; Fibronectin type-III domain;; PA domain;; Peptidase inhibitor I9	sp|Q9ZUF6|SBT18_ARATH Subtilisin-like protease SBT1.8 OS=Arabidopsis thaliana OX=3702 GN=SBT1.8 PE=1 SV=1	O	Posttranslational modification, protein turnover, chaperones	Subtilase family protein [Arabidopsis thaliana]
AT1G24330	233	314	112	178	2.078296	2.234444	0.786276	1.227562	0.00176960415692349	0.00434259874627595	-1.02698988020936	down	[L]	Replication, recombination and repair	Cellular Component: plastid (GO:0009536);; Molecular Function: ubiquitin-like protein transferase activity (GO:0019787);; Biological Process: protein modification by small protein conjugation (GO:0032446);;	--	--	[S]	Function unknown	U-box domain;; Armadillo/beta-catenin-like repeat;; Armadillo-like	sp|O48700|PUB6_ARATH U-box domain-containing protein 6 OS=Arabidopsis thaliana OX=3702 GN=PUB6 PE=2 SV=2	S	Function unknown	ARM repeat superfamily protein [Arabidopsis thaliana]
AT4G26780	357	370	1300	1327	5.879673	4.865101	16.852867	16.897934	2.44708323892308e-21	4.53705624441481e-20	1.72296318611813	up	[O]	Posttranslational modification, protein turnover, chaperones	Biological Process: response to heat (GO:0009408);; Cellular Component: plastid (GO:0009536);; Biological Process: cellular process (GO:0009987);; Molecular Function: adenyl nucleotide binding (GO:0030554);; Cellular Component: mitochondrial part (GO:0044429);; Molecular Function: transition metal ion binding (GO:0046914);; Molecular Function: protein dimerization activity (GO:0046983);; Biologic…	K03687|0|ath:AT4G26780|AR192; Co-chaperone GrpE family protein	--	[O]	Posttranslational modification, protein turnover, chaperones	GrpE	sp|Q8LB47|MGE2_ARATH GrpE protein homolog 2, mitochondrial OS=Arabidopsis thaliana OX=3702 GN=Mge2 PE=1 SV=1	O	Posttranslational modification, protein turnover, chaperones	Co-chaperone GrpE family protein [Arabidopsis thaliana]
AT3G25830	10915	11778	3703	5240	102.10791	87.89415	27.230194	37.848869	5.09561846565777e-14	5.30793590172684e-13	-1.46954588760921	down	--	--	Cellular Component: plastid (GO:0009536);; Biological Process: response to fungus (GO:0009620);; Molecular Function: cyclase activity (GO:0009975);; Molecular Function: terpene synthase activity (GO:0010333);; Biological Process: monoterpenoid metabolic process (GO:0016098);; Biological Process: root system development (GO:0022622);; Biological Process: monoterpene metabolic process (GO:0043692);…	K07385|0|ath:AT3G25820|TPS-CIN; terpene synthase-like sequence-1,8-cineole	Monoterpenoid biosynthesis (ko00902)	--	--	Terpene synthase family, metal binding domain;; Terpene synthase family 2, C-terminal metal binding;; Terpene synthase, N-terminal domain	sp|P0DI77|CIN2_ARATH 1,8-cineole synthase 2, chloroplastic OS=Arabidopsis thaliana OX=3702 GN=TPS23 PE=1 SV=1	S	Function unknown	terpene synthase-like sequence-1,8-cineole [Arabidopsis thaliana]
AT2G23000	976	1422	322	498	11.982859	17.38163	3.873147	4.687262	6.42138889877643e-11	4.93707975848386e-10	-1.65433543249173	down	[E]	Amino acid transport and metabolism	Molecular Function: carboxypeptidase activity (GO:0004180);; Biological Process: proteolysis (GO:0006508);;	K16296|0|ath:AT2G23000|scpl10; serine carboxypeptidase-like 10	--	[OE]	Posttranslational modification, protein turnover, chaperones;; Amino acid transport and metabolism	Serine carboxypeptidase	sp|O64810|SCP10_ARATH Serine carboxypeptidase-like 10 OS=Arabidopsis thaliana OX=3702 GN=SCPL10 PE=2 SV=1	EO	Amino acid transport and metabolism;; Posttranslational modification, protein turnover, chaperones	serine carboxypeptidase-like 10 [Arabidopsis thaliana]
AT4G27720	1594	1811	4238	3960	19.324198	17.517067	40.398376	37.076546	3.38161056244207e-17	4.57852583139869e-16	1.14107984795132	up	--	--	Cellular Component: Golgi apparatus (GO:0005794);; Molecular Function: inorganic anion transmembrane transporter activity (GO:0015103);; Biological Process: inorganic anion transport (GO:0015698);; Cellular Component: intrinsic component of membrane (GO:0031224);;	K24175|0|ath:AT4G27720|Major facilitator superfamily protein	--	[G]	Carbohydrate transport and metabolism	Sugar-tranasporters, 12 TM;; Major Facilitator Superfamily	sp|Q6N075|MFSD5_HUMAN Molybdate-anion transporter OS=Homo sapiens OX=9606 GN=MFSD5 PE=1 SV=2	G	Carbohydrate transport and metabolism	Major facilitator superfamily protein [Arabidopsis thaliana]
AT1G11260	24355	36751	15607	14436	244.090012	293.8172	122.967949	111.713081	1.9198612909354e-13	1.88245508663327e-12	-1.13258589957279	down	[G]	Carbohydrate transport and metabolism	Cellular Component: plasma membrane (GO:0005886);; Cellular Component: cell-cell junction (GO:0005911);; Biological Process: hexose transport (GO:0008645);; Biological Process: response to hormone (GO:0009725);; Molecular Function: monosaccharide transmembrane transporter activity (GO:0015145);; Biological Process: cell growth (GO:0016049);; Cellular Component: intrinsic component of membrane (GO…	K24193|0|ath:AT1G11260|STP1; sugar transporter 1	--	[R]	General function prediction only	Sugar (and other) transporter;; Major Facilitator Superfamily	sp|P23586|STP1_ARATH Sugar transport protein 1 OS=Arabidopsis thaliana OX=3702 GN=STP1 PE=1 SV=2	U	Intracellular trafficking, secretion, and vesicular transport	sugar transporter 1 [Arabidopsis thaliana]
AT5G39960	229	281	640	499	2.418788	2.377372	5.329665	4.081912	6.63015783693451e-06	2.59671130160918e-05	1.03566507773237	up	[R]	General function prediction only	Molecular Function: purine ribonucleoside binding (GO:0032550);;	--	--	[J]	Translation, ribosomal structure and biogenesis	50S ribosome-binding GTPase;; KH-domain-like of EngA bacterial GTPase enzymes, C-terminal;; Ferrous iron transport protein B;; Elongation factor Tu GTP binding domain;; AIG1 family;; RsgA GTPase;; Dynamin family;; Ras of Complex, Roc, domain of DAPkinase;; Gtr1/RagA G protein conserved region	sp|A7HYV8|DER_PARL1 GTPase Der OS=Parvibaculum lavamentivorans (strain DS-1 / DSM 13023 / NCIMB 13966) OX=402881 GN=der PE=3 SV=1	J	Translation, ribosomal structure and biogenesis	GTP-binding protein [Arabidopsis thaliana]
AT2G42510	81	96	35	27	1.169803	1.040815	0.316299	0.279951	0.000621782760114326	0.00168513651940342	-1.63857662358483	down	--	--	Biological Process: mRNA splicing, via spliceosome (GO:0000398);; Cellular Component: intracellular ribonucleoprotein complex (GO:0030529);; Cellular Component: intracellular membrane-bounded organelle (GO:0043231);;	--	--	--	--	Survival motor neuron (SMN) interacting protein 1 (SIP1)	--	S	Function unknown	unnamed protein product [Arabidopsis thaliana]
[truncated: 4,064 more rows]
