# Supplementary material for: Autophagy deficiency confers freezing tolerance in Arabidopsis thaliana
Source: BMC Plant Biol. 2025 Jul 30;25:994. doi: 10.1186/s12870-025-07066-9 (PMC12312434; doi:10.1186/s12870-025-07066-9)
Supplement: Supplementary file 9 — Supplementary Material 9 [file 12870_2025_7066_MOESM9_ESM.zip › RNA-seq data/Supplemental Data Set 5. Col-0-0h vs atg13ab-0h .xls]

#ID	1-Col-0h_Count	2-Col-0h_Count	1-atg13ab-0h_Count	2-atg13ab-0h_Count	1-Col-0h_FPKM	2-Col-0h_FPKM	1-atg13ab-0h_FPKM	2-atg13ab-0h_FPKM	Pvalue	FDR	log2FC	regulated	COG_class	COG_class_annotation	GO_annotation	KEGG_annotation	KEGG_pathway_annotation	KOG_class	KOG_class_annotation	Pfam_annotation	Swiss-Prot_annotation	eggNOG_class	eggNOG_class_annotation	NR_annotation
AT1G12310	0	0	573	2313	0	0	9.01026	29.033041	1.85E-10	2.44E-08	13.03864011	up	[T]	Signal transduction mechanisms	Cellular Component: cytoplasm (GO:0005737);; Cellular Component: membrane (GO:0016020);; Cellular Component: intracellular membrane-bounded organelle (GO:0043231);; Molecular Function: metal ion binding (GO:0046872);;	K13448|2.0436e-97|crb:17900880|probable calcium-binding protein CML13	Plant-pathogen interaction (ko04626)	[T]	Signal transduction mechanisms	EF-hand domain pair;; EF hand;; EF-hand domain;; EF-hand domain pair;; EF hand	sp|Q94AZ4|CML13_ARATH Probable calcium-binding protein CML13 OS=Arabidopsis thaliana OX=3702 GN=CML13 PE=2 SV=1	T	Signal transduction mechanisms	Calcium-binding EF-hand family protein [Arabidopsis thaliana]
AT1G49650	0	0	339	505	0	0	5.696305	6.760416	1.42E-14	4.03E-12	11.32068374	up	[I]	Lipid transport and metabolism	Biological Process: metabolic process (GO:0008152);; Molecular Function: hydrolase activity, acting on ester bonds (GO:0016788);;	--	--	[V]	Defense mechanisms	alpha/beta hydrolase fold	sp|Q9FX93|CXE4_ARATH Probable carboxylesterase 4, mitochondrial OS=Arabidopsis thaliana OX=3702 GN=CXE4 PE=1 SV=1	V	Defense mechanisms	alpha/beta-Hydrolases superfamily protein [Arabidopsis thaliana]
AT4G25490	0	0	53	186	0	0	1.06427	3.021816	8.80E-10	1.00E-07	9.454836659	up	--	--	Molecular Function: nucleic acid binding transcription factor activity (GO:0001071);; Molecular Function: DNA binding (GO:0003677);; Biological Process: transcription, DNA-templated (GO:0006351);; Biological Process: response to cold (GO:0009409);; Cellular Component: intracellular membrane-bounded organelle (GO:0043231);;	K09286|4.68477e-138|ath:AT4G25490|CBF1; C-repeat/DRE binding factor 1	--	--	--	AP2 domain	sp|P93835|DRE1B_ARATH Dehydration-responsive element-binding protein 1B OS=Arabidopsis thaliana OX=3702 GN=DREB1B PE=1 SV=2	K	Transcription	C-repeat/DRE binding factor 1 [Arabidopsis thaliana]
AT3G51642	0	0	75	87	0	0	3.411215	3.165548	4.98E-09	5.06E-07	8.954608261	up	--	--	Cellular Component: intrinsic component of membrane (GO:0031224);; Cellular Component: intracellular membrane-bounded organelle (GO:0043231);;	--	--	--	--	--	--	--	--	uncharacterized protein LOC17886433 [Capsella rubella]
AT1G53480	1	4	657	877	0.001164	0.058096	14.300269	15.239777	2.71E-34	5.89E-31	8.43370311	up	--	--	Cellular Component: intracellular membrane-bounded organelle (GO:0043231);;	--	--	--	--	--	--	--	--	mto 1 responding down 1 [Arabidopsis thaliana]
AT1G68250	3	2	490	549	0.05997	0.044525	14.714756	13.160237	1.17E-29	1.53E-26	7.875844993	up	--	--	Cellular Component: intracellular membrane-bounded organelle (GO:0043231);;	--	--	--	--	--	--	--	--	hypothetical protein AT1G68250 [Arabidopsis thaliana]
AT4G34410	7	7	497	1094	0.12508	0.091783	8.919007	15.677527	5.90E-46	2.88E-42	6.964380797	up	--	--	Biological Process: phosphorelay signal transduction system (GO:0000160);; Molecular Function: nucleic acid binding transcription factor activity (GO:0001071);; Molecular Function: nucleic acid binding (GO:0003676);; Biological Process: transcription, DNA-templated (GO:0006351);; Biological Process: response to fungus (GO:0009620);; Biological Process: response to organonitrogen compound (GO:0010…	--	--	--	--	AP2 domain	sp|Q9SZ06|EF109_ARATH Ethylene-responsive transcription factor ERF109 OS=Arabidopsis thaliana OX=3702 GN=ERF109 PE=1 SV=1	K	Transcription	redox responsive transcription factor 1 [Arabidopsis thaliana]
AT4G25470	17	23	640	2330	0.416311	0.414811	16.131748	46.904819	5.99E-49	5.85E-45	6.330351693	up	--	--	Molecular Function: nucleic acid binding transcription factor activity (GO:0001071);; Molecular Function: DNA binding (GO:0003677);; Biological Process: transcription, DNA-templated (GO:0006351);; Biological Process: response to cold (GO:0009409);; Cellular Component: intracellular membrane-bounded organelle (GO:0043231);;	K09286|2.93689e-150|ath:AT4G25470|CBF2; C-repeat/DRE binding factor 2	--	--	--	AP2 domain	sp|Q9SYS6|DRE1C_ARATH Dehydration-responsive element-binding protein 1C OS=Arabidopsis thaliana OX=3702 GN=DREB1C PE=2 SV=2	K	Transcription	C-repeat/DRE binding factor 2 [Arabidopsis thaliana]
AT4G27654	4	6	145	384	0.190858	0.204456	6.971533	14.773091	4.20E-22	2.73E-19	5.858307414	up	--	--	Cellular Component: intracellular membrane-bounded organelle (GO:0043231);;	--	--	--	--	--	--	--	--	PREDICTED: uncharacterized protein LOC106310416 [Brassica oleracea var. oleracea]
AT1G12610	3	6	103	231	0.047688	0.089053	2.2468	4.024281	7.11E-17	2.83E-14	5.360849067	up	--	--	Molecular Function: regulatory region DNA binding (GO:0000975);; Molecular Function: nucleic acid binding transcription factor activity (GO:0001071);; Biological Process: transcription, DNA-templated (GO:0006351);; Biological Process: response to osmotic stress (GO:0006970);; Biological Process: response to cold (GO:0009409);; Biological Process: gibberellin biosynthetic process (GO:0009686);; Bi…	--	--	--	--	AP2 domain	sp|Q9LN86|DRE1F_ARATH Dehydration-responsive element-binding protein 1F OS=Arabidopsis thaliana OX=3702 GN=DREB1F PE=2 SV=1	K	Transcription	Integrase-type DNA-binding superfamily protein [Arabidopsis thaliana]
AT1G75830	0	6	45	94	0	0.253099	2.531665	4.270576	2.80E-08	2.34E-06	4.713916948	up	--	--	Biological Process: cell killing (GO:0001906);; Biological Process: response to stress (GO:0006950);; Biological Process: response to fungus (GO:0009620);; Cellular Component: external encapsulating structure (GO:0030312);;	--	--	--	--	Gamma-thionin family	sp|P30224|DEF13_ARATH Defensin-like protein 13 OS=Arabidopsis thaliana OX=3702 GN=PDF1.1 PE=1 SV=3	O	Posttranslational modification, protein turnover, chaperones	low-molecular-weight cysteine-rich 67 [Arabidopsis thaliana]
AT1G19210	5	7	86	199	0.112594	0.127338	2.379015	4.413163	1.05E-14	3.01E-12	4.710801447	up	--	--	Molecular Function: nucleic acid binding transcription factor activity (GO:0001071);; Molecular Function: nucleic acid binding (GO:0003676);; Biological Process: transcription, DNA-templated (GO:0006351);; Cellular Component: intracellular membrane-bounded organelle (GO:0043231);;	--	--	--	--	AP2 domain	sp|Q84QC2|ERF17_ARATH Ethylene-responsive transcription factor ERF017 OS=Arabidopsis thaliana OX=3702 GN=ERF017 PE=2 SV=1	K	Transcription	Integrase-type DNA-binding superfamily protein [Arabidopsis thaliana]
AT5G17350	95	147	1148	4005	2.100466	2.433336	25.714155	71.548203	3.31E-36	8.08E-33	4.539577681	up	--	--	Cellular Component: plastid (GO:0009536);;	--	--	--	--	Domain of unknown function (DUF4228)	--	S	Function unknown	hypothetical protein AT5G17350 [Arabidopsis thaliana]
AT1G75945	4	4	52	71	0.214446	0.124759	2.802023	3.053078	4.89E-08	3.83E-06	4.10654131	up	--	--	--	--	--	--	--	--	--	--	--	T4O12.16 [Arabidopsis thaliana]
AT4G27652	76	120	711	2316	2.721466	3.215997	25.860491	67.200455	1.67E-29	2.03E-26	4.08036193	up	--	--	Cellular Component: intracellular membrane-bounded organelle (GO:0043231);;	--	--	--	--	--	--	--	--	hypothetical protein AT4G27652 [Arabidopsis thaliana]
AT4G27657	35	68	359	1190	1.196803	1.749519	12.525907	33.130119	7.40E-24	5.56E-21	4.049433698	up	--	--	Cellular Component: intracellular membrane-bounded organelle (GO:0043231);;	--	--	--	--	--	--	--	--	unnamed protein product, partial [Brassica rapa]
AT1G27730	286	411	2735	7565	5.432561	5.822714	52.219311	115.251816	2.51E-39	7.77E-36	4.021024728	up	--	--	Biological Process: response to acid chemical (GO:0001101);; Molecular Function: DNA binding (GO:0003677);; Biological Process: transcription, DNA-templated (GO:0006351);; Biological Process: response to osmotic stress (GO:0006970);; Biological Process: response to light intensity (GO:0009642);; Biological Process: response to organonitrogen compound (GO:0010243);; Cellular Component: intracellul…	--	--	[R]	General function prediction only	C2H2-type zinc finger;; C2H2-type zinc finger;; Zinc-finger double-stranded RNA-binding;; Zinc-finger of C2H2 type	sp|Q96289|ZAT10_ARATH Zinc finger protein ZAT10 OS=Arabidopsis thaliana OX=3702 GN=ZAT10 PE=2 SV=1	K	Transcription	T22C5.18 [Arabidopsis thaliana]
AT4G29780	497	757	5107	11060	4.932484	5.599669	50.933807	87.997841	9.97E-48	6.49E-44	3.841131875	up	--	--	--	--	--	[L]	Replication, recombination and repair	DDE superfamily endonuclease	sp|Q9M2U3|ALPL_ARATH Protein ALP1-like OS=Arabidopsis thaliana OX=3702 GN=At3g55350 PE=2 SV=1	L	Replication, recombination and repair	nuclease [Arabidopsis thaliana]
AT3G02840	16	47	183	607	0.29262	0.663987	3.516641	9.346025	3.75E-16	1.38E-13	3.801897617	up	--	--	Biological Process: response to reactive oxygen species (GO:0000302);; Biological Process: response to external biotic stimulus (GO:0043207);; Cellular Component: intracellular membrane-bounded organelle (GO:0043231);;	--	--	--	--	--	sp|Q5PNY6|PUB21_ARATH U-box domain-containing protein 21 OS=Arabidopsis thaliana OX=3702 GN=PUB21 PE=2 SV=1	H	Coenzyme transport and metabolism	ARM repeat superfamily protein [Arabidopsis thaliana]
AT1G18300	229	341	1786	5235	4.991538	5.538066	39.123123	91.471939	1.29E-31	2.09E-28	3.757251644	up	[V]	Defense mechanisms	Cellular Component: plastid (GO:0009536);; Molecular Function: pyrophosphatase activity (GO:0016462);; Molecular Function: cation binding (GO:0043169);;	--	--	[T]	Signal transduction mechanisms	NUDIX domain	sp|Q9LE73|NUDT4_ARATH Nudix hydrolase 4 OS=Arabidopsis thaliana OX=3702 GN=NUDT4 PE=1 SV=1	T	Signal transduction mechanisms	nudix hydrolase homolog 4 [Arabidopsis thaliana]
AT2G22760	3	16	83	128	0.046045	0.22232	1.584904	2.010358	7.20E-10	8.36E-08	3.670722856	up	--	--	Molecular Function: nucleic acid binding transcription factor activity (GO:0001071);; Molecular Function: DNA binding (GO:0003677);; Molecular Function: protein binding (GO:0005515);; Biological Process: transcription, DNA-templated (GO:0006351);; Cellular Component: intracellular membrane-bounded organelle (GO:0043231);;	--	--	--	--	Helix-loop-helix DNA-binding domain	sp|Q1PF16|BH019_ARATH Transcription factor bHLH19 OS=Arabidopsis thaliana OX=3702 GN=BHLH19 PE=1 SV=1	K	Transcription	basic helix-loop-helix (bHLH) DNA-binding superfamily protein [Arabidopsis thaliana]
AT4G23560	3	11	41	103	0.032029	0.091324	0.502638	1.002564	5.53E-07	3.39E-05	3.527110499	up	[G]	Carbohydrate transport and metabolism	Molecular Function: hydrolase activity, hydrolyzing O-glycosyl compounds (GO:0004553);; Biological Process: cellulose metabolic process (GO:0030243);; Biological Process: external encapsulating structure organization (GO:0045229);;	--	--	--	--	Glycosyl hydrolase family 9	sp|Q9SUS0|GUN20_ARATH Endoglucanase 20 OS=Arabidopsis thaliana OX=3702 GN=At4g23560 PE=2 SV=1	G	Carbohydrate transport and metabolism	glycosyl hydrolase 9B15 [Arabidopsis thaliana]
AT3G44260	317	643	2934	6715	5.856972	8.868879	54.513447	99.542007	3.82E-31	5.74E-28	3.49430222	up	--	--	Molecular Function: 3'-5'-exoribonuclease activity (GO:0000175);; Biological Process: nuclear-transcribed mRNA catabolic process, deadenylation-dependent decay (GO:0000288);; Molecular Function: nucleic acid binding (GO:0003676);; Biological Process: transcription, DNA-templated (GO:0006351);; Biological Process: response to bacterium (GO:0009617);; Molecular Function: cation binding (GO:0043169)…	K12581|0|ath:AT3G44260|CAF1a; Polynucleotidyl transferase, ribonuclease H-like superfamily protein	RNA degradation (ko03018)	[A]	RNA processing and modification	CAF1 family ribonuclease	sp|Q9LXM2|CAF1I_ARATH Probable CCR4-associated factor 1 homolog 9 OS=Arabidopsis thaliana OX=3702 GN=CAF1-9 PE=2 SV=1	A	RNA processing and modification	Polynucleotidyl transferase, ribonuclease H-like superfamily protein [Arabidopsis thaliana]
AT1G03106	11	6	85	81	0.281606	0.103772	2.264046	1.716493	1.10E-08	1.03E-06	3.45411425	up	--	--	Cellular Component: intracellular membrane-bounded organelle (GO:0043231);;	--	--	--	--	--	--	--	--	hypothetical protein AT1G03106 [Arabidopsis thaliana]
AT3G61190	62	117	471	1271	1.29186	1.824691	9.897053	21.324585	4.55E-22	2.86E-19	3.432208804	up	--	--	Biological Process: response to acid chemical (GO:0001101);; Biological Process: defense response (GO:0006952);; Molecular Function: lipid binding (GO:0008289);; Biological Process: response to abiotic stimulus (GO:0009628);; Biological Process: homeostatic process (GO:0042592);;	--	--	--	--	C2 domain	sp|Q941L2|BAP1_ARATH BON1-associated protein 1 OS=Arabidopsis thaliana OX=3702 GN=BAP1 PE=1 SV=1	S	Function unknown	BON association protein 1 [Arabidopsis thaliana]
AT1G54870	14	12	112	127	0.257472	0.165336	2.209429	2.008212	1.29E-11	2.02E-09	3.36922715	up	[IQR]	Lipid transport and metabolism;; Secondary metabolites biosynthesis, transport and catabolism;; General function prediction only	Molecular Function: aldo-keto reductase (NADP) activity (GO:0004033);; Cellular Component: plastid (GO:0009536);; Biological Process: single-organism metabolic process (GO:0044710);;	--	--	[R]	General function prediction only	Enoyl-(Acyl carrier protein) reductase;; short chain dehydrogenase;; KR domain	sp|Q9FZ42|ADRC1_ARATH NADPH-dependent aldehyde reductase 1, chloroplastic OS=Arabidopsis thaliana OX=3702 GN=ChlADR1 PE=1 SV=1	Q	Secondary metabolites biosynthesis, transport and catabolism	hypothetical protein AXX17_AT1G49360 [Arabidopsis thaliana]
AT4G13395	49	69	272	806	1.641235	1.727317	9.209283	21.776728	3.70E-18	1.60E-15	3.322265906	up	--	--	Cellular Component: intracellular membrane-bounded organelle (GO:0043231);; Biological Process: single-organism developmental process (GO:0044767);;	--	--	--	--	DVL family	--	S	Function unknown	uncharacterized protein LOC9299212 [Arabidopsis lyrata subsp. lyrata]
AT1G73540	566	791	3330	8927	12.788805	13.306147	75.532822	161.531113	6.05E-29	6.56E-26	3.311167282	up	[V]	Defense mechanisms	Cellular Component: plastid (GO:0009536);; Molecular Function: hydrolase activity (GO:0016787);; Molecular Function: cation binding (GO:0043169);;	K07766|1.48422e-119|ath:AT1G73540|NUDT21; nudix hydrolase homolog 21	--	[T]	Signal transduction mechanisms	NUDIX domain	sp|Q8VY81|NUD21_ARATH Nudix hydrolase 21, chloroplastic OS=Arabidopsis thaliana OX=3702 GN=NUDT21 PE=2 SV=1	T	Signal transduction mechanisms	nudix hydrolase homolog 21 [Arabidopsis thaliana]
AT1G74930	53	82	315	896	1.086195	1.238759	6.46904	14.710904	5.36E-19	2.55E-16	3.302421258	up	--	--	Biological Process: phosphorelay signal transduction system (GO:0000160);; Molecular Function: nucleic acid binding transcription factor activity (GO:0001071);; Molecular Function: nucleic acid binding (GO:0003676);; Biological Process: transcription, DNA-templated (GO:0006351);; Cellular Component: intracellular membrane-bounded organelle (GO:0043231);; Biological Process: single-organism cellul…	--	--	--	--	AP2 domain	sp|Q9S7L5|ERF18_ARATH Ethylene-responsive transcription factor ERF018 OS=Arabidopsis thaliana OX=3702 GN=ERF018 PE=2 SV=1	K	Transcription	Integrase-type DNA-binding superfamily protein [Arabidopsis thaliana]
AT4G19690	10	28	210	75	0.15907	0.343618	3.543541	1.014207	3.43E-08	2.78E-06	3.184657581	up	[P]	Inorganic ion transport and metabolism	Molecular Function: copper ion transmembrane transporter activity (GO:0005375);; Cellular Component: endosome (GO:0005768);; Cellular Component: Golgi apparatus (GO:0005794);; Biological Process: zinc II ion transport (GO:0006829);; Biological Process: response to ethylene (GO:0009723);; Biological Process: response to iron ion (GO:0010039);; Cellular Component: intrinsic component of membrane (G…	K14709|0|ath:AT4G19690|IRT1; iron-regulated transporter 1	--	[P]	Inorganic ion transport and metabolism	ZIP Zinc transporter	sp|Q38856|IRT1_ARATH Fe(2+) transport protein 1 OS=Arabidopsis thaliana OX=3702 GN=IRT1 PE=1 SV=2	P	Inorganic ion transport and metabolism	iron-regulated transporter 1 [Arabidopsis thaliana]
AT2G44840	19	28	121	262	0.4105	0.452664	2.698147	4.660785	5.84E-13	1.18E-10	3.175584636	up	--	--	Biological Process: phosphorelay signal transduction system (GO:0000160);; Molecular Function: nucleic acid binding transcription factor activity (GO:0001071);; Molecular Function: DNA binding (GO:0003677);; Biological Process: transcription, DNA-templated (GO:0006351);; Biological Process: response to stress (GO:0006950);; Biological Process: response to organonitrogen compound (GO:0010243);; Ce…	--	--	--	--	AP2 domain	sp|Q8L9K1|ERF99_ARATH Ethylene-responsive transcription factor 13 OS=Arabidopsis thaliana OX=3702 GN=ERF13 PE=2 SV=2	K	Transcription	ethylene-responsive element binding factor 13 [Arabidopsis thaliana]
AT3G10930	127	171	615	1828	3.675592	3.700705	17.941504	42.57193	1.45E-20	8.10E-18	3.163813418	up	--	--	Cellular Component: intracellular membrane-bounded organelle (GO:0043231);;	--	--	--	--	--	--	145		hypothetical protein AT3G10930 [Arabidopsis thaliana]
AT4G28520	61	126	487	954	0.831655	1.295716	6.745256	10.545481	4.88E-22	2.98E-19	3.116903981	up	--	--	Biological Process: developmental process involved in reproduction (GO:0003006);; Biological Process: response to abscisic acid (GO:0009737);; Cellular Component: intracellular membrane-bounded organelle (GO:0043231);;	--	--	--	--	Cupin	sp|Q96318|CRU3_ARATH 12S seed storage protein CRC OS=Arabidopsis thaliana OX=3702 GN=CRC PE=1 SV=1	O	Posttranslational modification, protein turnover, chaperones	cruciferin 3 [Arabidopsis thaliana]
AT4G24570	431	788	2737	6614	8.958615	12.203748	57.132954	110.145035	3.24E-25	2.87E-22	3.096151628	up	--	--	Cellular Component: organelle inner membrane (GO:0019866);; Cellular Component: intrinsic component of membrane (GO:0031224);; Biological Process: carboxylic acid transport (GO:0046942);; Molecular Function: carboxylic acid transmembrane transporter activity (GO:0046943);;	K13577|0|ath:AT4G24570|DIC2; dicarboxylate carrier 2	--	[C]	Energy production and conversion	Mitochondrial carrier protein	sp|Q9SB52|PUMP4_ARATH Mitochondrial uncoupling protein 4 OS=Arabidopsis thaliana OX=3702 GN=PUMP4 PE=2 SV=1	C	Energy production and conversion	dicarboxylate carrier 2 [Arabidopsis thaliana]
AT1G50745	33	57	247	433	0.51966	0.665761	3.919648	5.474693	1.07E-18	4.87E-16	3.084886076	up	--	--	--	--	--	--	--	--	--	S	Function unknown	plant mobile domain protein [Arabidopsis thaliana]
AT3G56790	6	9	42	61	0.195767	0.24449	1.53761	1.776459	1.95E-05	0.000801248	2.951303084	up	--	--	--	--	--	[A]	RNA processing and modification	pre-mRNA processing factor 3 (PRP3)	sp|Q9C7E7|RDM16_ARATH Protein RDM16 OS=Arabidopsis thaliana OX=3702 GN=RDM16 PE=2 SV=1	A	RNA processing and modification	RNA splicing factor-like protein [Arabidopsis thaliana]
AT1G07135	143	297	1025	1987	3.889149	6.02577	28.069296	43.420353	3.12E-23	2.18E-20	2.94960262	up	--	--	Cellular Component: intrinsic component of membrane (GO:0031224);;	--	--	--	--	--	--	50		glycine-rich protein [Arabidopsis thaliana]
AT2G30020	454	666	2203	5501	6.198743	6.785793	30.235069	60.227608	6.39E-24	4.99E-21	2.924798492	up	[T]	Signal transduction mechanisms	Molecular Function: phosphoprotein phosphatase activity (GO:0004721);; Biological Process: cellular protein modification process (GO:0006464);; Biological Process: response to stress (GO:0006950);; Biological Process: response to fungus (GO:0009620);; Biological Process: hormone-mediated signaling pathway (GO:0009755);; Molecular Function: cation binding (GO:0043169);; Cellular Component: intrace…	--	--	[T]	Signal transduction mechanisms	Protein phosphatase 2C	sp|O80871|P2C25_ARATH Probable protein phosphatase 2C 25 OS=Arabidopsis thaliana OX=3702 GN=At2g30020 PE=1 SV=1	T	Signal transduction mechanisms	Protein phosphatase 2C family protein [Arabidopsis thaliana]
AT3G21520	18	53	191	268	0.513086	1.170309	5.667715	6.34982	1.93E-12	3.55E-10	2.892841598	up	--	--	Cellular Component: plant-type vacuole (GO:0000325);; Cellular Component: plastid (GO:0009536);; Biological Process: cellular component organization (GO:0016043);; Cellular Component: intrinsic component of membrane (GO:0031224);;	--	--	--	--	Protein of unknown function (DUF679)	sp|Q9LVF4|DMP1_ARATH Protein DMP1 OS=Arabidopsis thaliana OX=3702 GN=DMP1 PE=2 SV=1	S	Function unknown	transmembrane protein, putative (DUF679 domain membrane protein 1) [Arabidopsis thaliana]
AT1G15010	35	99	248	618	1.092909	2.352585	7.950803	15.801873	2.26E-12	4.06E-10	2.863580677	up	--	--	Biological Process: response to fungus (GO:0009620);; Cellular Component: intrinsic component of membrane (GO:0031224);; Cellular Component: intracellular membrane-bounded organelle (GO:0043231);;	--	--	--	--	--	--	248		uncharacterized protein LOC17899736 [Capsella rubella]
AT3G45960	16	41	96	275	0.276581	0.559038	1.771645	3.997684	6.97E-09	6.98E-07	2.8596359	up	--	--	--	--	--	--	--	Expansin C-terminal domain;; Lytic transglycolase	sp|Q9LZT5|EXLA3_ARATH Expansin-like A3 OS=Arabidopsis thaliana OX=3702 GN=EXLA3 PE=2 SV=1	S	Function unknown	expansin-like A3 [Arabidopsis thaliana]
AT5G45630	22	50	126	341	0.627503	1.082383	3.694038	7.972395	2.70E-10	3.49E-08	2.853326496	up	--	--	Cellular Component: intracellular membrane-bounded organelle (GO:0043231);;	--	--	--	--	Senescence regulator	--	S	Function unknown	senescence regulator (Protein of unknown function, DUF584) [Arabidopsis thaliana]
AT2G14247	40	29	241	187	0.894589	0.489569	5.471058	3.385396	2.05E-12	3.71E-10	2.814562285	up	--	--	Cellular Component: plastid (GO:0009536);;	--	--	--	--	--	--	--	--	Expressed protein [Arabidopsis thaliana]
AT1G76650	115	175	453	1315	2.938115	3.348764	11.696353	27.098186	2.93E-15	9.37E-13	2.744426337	up	[T]	Signal transduction mechanisms	Biological Process: response to stress (GO:0006950);; Cellular Component: membrane (GO:0016020);; Cellular Component: intracellular membrane-bounded organelle (GO:0043231);; Molecular Function: metal ion binding (GO:0046872);;	K13448|9.03013e-124|ath:AT1G76650|CML38; calmodulin-like 38	Plant-pathogen interaction (ko04626)	[T]	Signal transduction mechanisms	EF-hand domain pair;; EF-hand domain pair;; EF hand;; EF hand;; EF-hand domain;; Cytoskeletal-regulatory complex EF hand	sp|Q9SRE6|CML38_ARATH Calcium-binding protein CML38 OS=Arabidopsis thaliana OX=3702 GN=CML38 PE=2 SV=1	T	Signal transduction mechanisms	calmodulin-like 38 [Arabidopsis thaliana]
AT5G04150	73	61	372	429	1.749499	1.07782	8.962022	8.249539	9.87E-20	4.94E-17	2.742472023	up	--	--	Molecular Function: nucleic acid binding (GO:0003676);; Molecular Function: protein binding (GO:0005515);; Cellular Component: nucleus (GO:0005634);; Biological Process: transcription, DNA-templated (GO:0006351);; Biological Process: cellular response to starvation (GO:0009267);; Biological Process: transition metal ion homeostasis (GO:0055076);;	--	--	--	--	Helix-loop-helix DNA-binding domain	sp|Q9FYE6|BH101_ARATH Transcription factor bHLH101 OS=Arabidopsis thaliana OX=3702 GN=BHLH101 PE=1 SV=1	K	Transcription	basic helix-loop-helix (bHLH) DNA-binding superfamily protein [Arabidopsis thaliana]
AT1G35210	27	49	113	343	0.606113	0.814245	2.551199	6.211055	2.05E-09	2.22E-07	2.726596523	up	--	--	Biological Process: response to UV (GO:0009411);; Cellular Component: intrinsic component of membrane (GO:0031224);; Cellular Component: intracellular membrane-bounded organelle (GO:0043231);;	--	--	--	--	Protein of unknown function (DUF740)	--	237		unknown protein [Arabidopsis thaliana]
AT2G40170	28	34	155	208	0.93387	0.862578	5.334521	5.732663	2.01E-12	3.67E-10	2.719181583	up	--	--	Biological Process: response to acid chemical (GO:0001101);; Biological Process: developmental process involved in reproduction (GO:0003006);; Cellular Component: cytoplasm (GO:0005737);; Biological Process: post-embryonic development (GO:0009791);;	--	--	--	--	Small hydrophilic plant seed protein	sp|Q02973|EM6_ARATH Em-like protein GEA6 OS=Arabidopsis thaliana OX=3702 GN=EM6 PE=2 SV=1	S	Function unknown	Stress induced protein [Arabidopsis thaliana]
AT5G03210	38	33	101	322	1.719485	1.134332	4.64935	11.911129	7.77E-09	7.70E-07	2.681114913	up	--	--	Biological Process: immune effector process (GO:0002252);; Cellular Component: cytoplasm (GO:0005737);; Cellular Component: intracellular membrane-bounded organelle (GO:0043231);;	--	--	--	--	--	--	O	Posttranslational modification, protein turnover, chaperones	E3 ubiquitin-protein ligase [Arabidopsis thaliana]
AT4G01360	36	59	168	373	0.597437	0.728041	2.80875	4.978296	6.15E-12	1.03E-09	2.662906738	up	--	--	Biological Process: developmental process involved in reproduction (GO:0003006);; Cellular Component: plastid (GO:0009536);;	--	--	--	--	--	sp|Q9LMM6|BPS1_ARATH Protein BPS1, chloroplastic OS=Arabidopsis thaliana OX=3702 GN=BPS1 PE=2 SV=1	S	Function unknown	A_IG002N01.26 gene product [Arabidopsis thaliana]
AT5G43620	63	97	223	697	1.02904	1.173444	3.646437	9.102483	1.16E-11	1.84E-09	2.656863931	up	--	--	Molecular Function: cation binding (GO:0043169);;	K14400|0|ath:AT5G43620|Pre-mRNA cleavage complex II	mRNA surveillance pathway (ko03015)	[A]	RNA processing and modification	--	sp|Q9FIX8|PCFS5_ARATH Polyadenylation and cleavage factor homolog 5 OS=Arabidopsis thaliana OX=3702 GN=PCFS5 PE=1 SV=1	K	Transcription	Pre-mRNA cleavage complex II [Arabidopsis thaliana]
AT1G29090	21	31	139	145	0.351231	0.393275	2.383827	1.981246	5.02E-10	6.32E-08	2.640878924	up	[O]	Posttranslational modification, protein turnover, chaperones	Biological Process: protein metabolic process (GO:0019538);; Molecular Function: peptidase activity, acting on L-amino acid peptides (GO:0070011);;	--	--	[O]	Posttranslational modification, protein turnover, chaperones	Papain family cysteine protease;; Cathepsin propeptide inhibitor domain (I29);; Peptidase C1-like family	sp|A2XQE8|SAG39_ORYSI Senescence-specific cysteine protease SAG39 OS=Oryza sativa subsp. indica OX=39946 GN=OsI_14861 PE=3 SV=1	O	Posttranslational modification, protein turnover, chaperones	Cysteine proteinases superfamily protein [Arabidopsis thaliana]
AT3G56970	30	15	121	132	0.68182	0.246631	2.781165	2.408198	3.57E-08	2.88E-06	2.639072407	up	--	--	Molecular Function: nucleic acid binding (GO:0003676);; Molecular Function: protein binding (GO:0005515);; Cellular Component: nucleus (GO:0005634);; Biological Process: transcription, DNA-templated (GO:0006351);; Biological Process: cellular response to starvation (GO:0009267);; Biological Process: transition metal ion homeostasis (GO:0055076);;	--	--	--	--	Helix-loop-helix DNA-binding domain	sp|Q9M1K1|ORG2_ARATH Transcription factor ORG2 OS=Arabidopsis thaliana OX=3702 GN=ORG2 PE=1 SV=1	K	Transcription	basic helix-loop-helix (bHLH) DNA-binding superfamily protein [Arabidopsis thaliana]
AT4G25580	43	90	344	363	0.482133	0.756785	3.898381	3.276686	2.44E-15	7.95E-13	2.61763899	up	--	--	Cellular Component: cell-cell junction (GO:0005911);;	--	--	--	--	CAP160 repeat	sp|Q04980|LTI65_ARATH Low-temperature-induced 65 kDa protein OS=Arabidopsis thaliana OX=3702 GN=LTI65 PE=2 SV=2	S	Function unknown	CAP160 protein [Arabidopsis thaliana]
AT5G45340	263	424	1314	2399	3.323106	3.988265	16.578867	24.152604	6.05E-24	4.92E-21	2.599823277	up	[QV]	Secondary metabolites biosynthesis, transport and catabolism;; Defense mechanisms	--	K09843|0|ath:AT5G45340|CYP707A3; cytochrome P450, family 707, subfamily A, polypeptide 3	Carotenoid biosynthesis (ko00906)	[QI]	Secondary metabolites biosynthesis, transport and catabolism;; Lipid transport and metabolism	Cytochrome P450	sp|Q9FH76|ABAH3_ARATH Abscisic acid 8&apos;-hydroxylase 3 OS=Arabidopsis thaliana OX=3702 GN=CYP707A3 PE=1 SV=1	Q	Secondary metabolites biosynthesis, transport and catabolism	cytochrome P450, family 707, subfamily A, polypeptide 3 [Arabidopsis thaliana]
AT1G80840	341	528	1554	3038	6.378139	7.349443	29.175638	45.50732	6.97E-23	4.69E-20	2.561296804	up	--	--	Molecular Function: regulatory region DNA binding (GO:0000975);; Molecular Function: nucleic acid binding transcription factor activity (GO:0001071);; Biological Process: response to acid chemical (GO:0001101);; Biological Process: transcription, DNA-templated (GO:0006351);; Biological Process: response to bacterium (GO:0009617);; Biological Process: response to fungus (GO:0009620);; Biological P…	--	--	--	--	WRKY DNA -binding domain	sp|Q9SAH7|WRK40_ARATH Probable WRKY transcription factor 40 OS=Arabidopsis thaliana OX=3702 GN=WRKY40 PE=1 SV=1	K	Transcription	WRKY DNA-binding protein 40 [Arabidopsis thaliana]
AT1G28370	90	136	377	811	1.907398	2.153288	8.04202	13.815839	9.21E-16	3.15E-13	2.546224645	up	--	--	Biological Process: phosphorelay signal transduction system (GO:0000160);; Molecular Function: nucleic acid binding transcription factor activity (GO:0001071);; Molecular Function: nucleic acid binding (GO:0003676);; Biological Process: transcription, DNA-templated (GO:0006351);; Cellular Component: intracellular membrane-bounded organelle (GO:0043231);; Biological Process: single-organism cellul…	--	--	--	--	AP2 domain	sp|Q9C5I3|ERF76_ARATH Ethylene-responsive transcription factor 11 OS=Arabidopsis thaliana OX=3702 GN=ERF11 PE=2 SV=1	K	Transcription	ERF domain protein 11 [Arabidopsis thaliana]
AT2G41105	22	26	83	169	1.578105	1.393368	6.135083	9.994924	6.61E-08	5.06E-06	2.537199608	up	--	--	Cellular Component: cell-cell junction (GO:0005911);; Biological Process: cellular glucan metabolic process (GO:0006073);; Biological Process: detection of chemical stimulus (GO:0009593);; Biological Process: response to mechanical stimulus (GO:0009612);; Biological Process: response to light intensity (GO:0009642);; Biological Process: flower development (GO:0009908);; Cellular Component: membra…	K13448|2.46826e-32|ath:AT2G41100|TCH3; Calcium-binding EF hand family protein	Plant-pathogen interaction (ko04626)	[T]	Signal transduction mechanisms	EF-hand domain pair;; EF hand;; EF-hand domain pair;; EF hand	sp|P25071|CML12_ARATH Calmodulin-like protein 12 OS=Arabidopsis thaliana OX=3702 GN=CML12 PE=1 SV=3	T	Signal transduction mechanisms	TCH3 [Arabidopsis thaliana]
AT4G11280	1293	1971	5085	11822	17.129068	19.453812	67.630424	125.428299	3.33E-20	1.71E-17	2.522006008	up	[E]	Amino acid transport and metabolism	Biological Process: response to acid chemical (GO:0001101);; Biological Process: developmental process involved in reproduction (GO:0003006);; Molecular Function: protein binding (GO:0005515);; Biological Process: response to stress (GO:0006950);; Biological Process: response to external stimulus (GO:0009605);; Biological Process: ethylene metabolic process (GO:0009692);; Biological Process: resp…	K20772|0|ath:AT4G11280|ACS6; 1-aminocyclopropane-1-carboxylic acid (acc) synthase 6	Cysteine and methionine metabolism (ko00270);; MAPK signaling pathway - plant (ko04016)	[T]	Signal transduction mechanisms	Aminotransferase class I and II	sp|Q9SAR0|1A16_ARATH 1-aminocyclopropane-1-carboxylate synthase 6 OS=Arabidopsis thaliana OX=3702 GN=ACS6 PE=1 SV=2	T	Signal transduction mechanisms	1-aminocyclopropane-1-carboxylic acid (acc) synthase 6 [Arabidopsis thaliana]
AT1G47400	29	17	135	96	0.914232	0.395383	4.307554	2.434007	5.22E-07	3.24E-05	2.505928675	up	--	--	--	--	--	[U]	Intracellular trafficking, secretion, and vesicular transport	--	--	--	--	hypothetical protein AT1G47400 [Arabidopsis thaliana]
AT1G60190	292	216	956	1592	2.982125	1.646605	9.822136	13.040708	1.34E-19	6.55E-17	2.45602252	up	[L]	Replication, recombination and repair	Biological Process: seed germination (GO:0009845);; Molecular Function: ubiquitin-like protein transferase activity (GO:0019787);; Biological Process: protein modification by small protein conjugation (GO:0032446);; Cellular Component: intracellular part (GO:0044424);;	--	--	[S]	Function unknown	U-box domain;; Armadillo/beta-catenin-like repeat;; Zinc-finger of the MIZ type in Nse subunit;; RING-type zinc-finger	sp|O80742|PUB19_ARATH U-box domain-containing protein 19 OS=Arabidopsis thaliana OX=3702 GN=PUB19 PE=2 SV=1	O	Posttranslational modification, protein turnover, chaperones	ARM repeat superfamily protein [Arabidopsis thaliana]
AT4G15990	69	99	339	473	1.932204	2.07038	9.557522	10.653968	3.46E-17	1.44E-14	2.447525383	up	--	--	--	--	--	--	--	--	--	204		hypothetical protein AT4G15990 [Arabidopsis thaliana]
AT5G22250	119	183	453	1010	2.215601	2.550541	8.503515	15.14504	6.19E-15	1.86E-12	2.427552329	up	--	--	Molecular Function: 3'-5'-exoribonuclease activity (GO:0000175);; Biological Process: nuclear-transcribed mRNA catabolic process, deadenylation-dependent decay (GO:0000288);; Molecular Function: nucleic acid binding (GO:0003676);; Biological Process: transcription, DNA-templated (GO:0006351);; Biological Process: response to bacterium (GO:0009617);; Molecular Function: cation binding (GO:0043169)…	K12581|0|ath:AT5G22250|CAF1b; Polynucleotidyl transferase, ribonuclease H-like superfamily protein	RNA degradation (ko03018)	[A]	RNA processing and modification	CAF1 family ribonuclease	sp|Q9FMS6|CAF1K_ARATH Probable CCR4-associated factor 1 homolog 11 OS=Arabidopsis thaliana OX=3702 GN=CAF1-11 PE=2 SV=1	A	RNA processing and modification	Polynucleotidyl transferase, ribonuclease H-like superfamily protein [Arabidopsis thaliana]
AT5G61600	710	823	2643	4714	12.661095	10.936543	47.341911	67.366562	2.90E-26	2.69E-23	2.411760343	up	--	--	Biological Process: phosphorelay signal transduction system (GO:0000160);; Molecular Function: regulatory region DNA binding (GO:0000975);; Molecular Function: nucleic acid binding transcription factor activity (GO:0001071);; Biological Process: transcription, DNA-templated (GO:0006351);; Biological Process: response to fungus (GO:0009620);; Cellular Component: intracellular membrane-bounded orga…	K09286|1.63086e-136|ath:AT5G61600|ERF104; ethylene response factor 104	--	--	--	AP2 domain	sp|Q9FKG1|EF104_ARATH Ethylene-responsive transcription factor ERF104 OS=Arabidopsis thaliana OX=3702 GN=ERF104 PE=1 SV=1	K	Transcription	putative DNA binding protein [Arabidopsis thaliana]
AT4G27280	1433	2144	5815	11167	29.43894	32.802933	119.890831	183.651413	2.75E-23	1.99E-20	2.406386664	up	--	--	Biological Process: response to abiotic stimulus (GO:0009628);; Cellular Component: membrane (GO:0016020);; Molecular Function: metal ion binding (GO:0046872);;	K10840|3.6647e-60|ath:AT4G27280|Calcium-binding EF-hand family protein	--	[ZD]	Cytoskeleton;; Cell cycle control, cell division, chromosome partitioning	EF-hand domain pair	sp|O81831|CARP1_ARATH Calcium-binding protein KRP1 OS=Arabidopsis thaliana OX=3702 GN=KRP1 PE=2 SV=1	DZ	Cell cycle control, cell division, chromosome partitioning;; Cytoskeleton	Calcium-binding EF-hand family protein [Arabidopsis thaliana]
AT3G62990	24	11	81	86	0.728994	0.235897	2.5559	2.164804	1.46E-05	0.000615799	2.400374876	up	--	--	Cellular Component: intracellular membrane-bounded organelle (GO:0043231);;	--	--	--	--	--	--	233		myelin transcription factor-like protein [Arabidopsis thaliana]
AT3G03280	26	24	103	132	0.661098	0.453932	2.642154	2.706574	8.65E-08	6.42E-06	2.394385092	up	--	--	Cellular Component: intracellular membrane-bounded organelle (GO:0043231);;	--	--	--	--	Domain of unknown function (DUF4228)	--	S	Function unknown	hypothetical protein AT3G03280 [Arabidopsis thaliana]
AT5G43570	12	17	74	57	0.506906	0.550168	3.3241	2.013196	4.43E-05	0.001642213	2.383006166	up	--	--	Molecular Function: endopeptidase inhibitor activity (GO:0004866);; Biological Process: response to stress (GO:0006950);; Biological Process: negative regulation of peptidase activity (GO:0010466);; Cellular Component: intrinsic component of membrane (GO:0031224);;	--	--	--	--	Potato inhibitor I family	sp|P82381|ICI_LINUS Proteinase inhibitor OS=Linum usitatissimum OX=4006 PE=1 SV=1	S	Function unknown	Serine protease inhibitor, potato inhibitor I-type family protein [Arabidopsis thaliana]
AT5G43840	53	50	213	262	1.223598	0.87221	5.000942	4.922403	2.84E-12	5.05E-10	2.36954082	up	--	--	Molecular Function: nucleic acid binding transcription factor activity (GO:0001071);; Molecular Function: DNA binding (GO:0003677);; Biological Process: transcription, DNA-templated (GO:0006351);; Cellular Component: intracellular membrane-bounded organelle (GO:0043231);;	K09419|0|ath:AT5G43840|HSFA6A; heat shock transcription factor A6A	--	[K]	Transcription	HSF-type DNA-binding	sp|Q1PDN3|HFA6A_ARATH Heat stress transcription factor A-6a OS=Arabidopsis thaliana OX=3702 GN=HSFA6A PE=2 SV=1	K	Transcription	unknown, partial [Arabidopsis thaliana]
AT1G32928	134	143	382	921	5.051923	4.0395	14.550308	27.984999	2.30E-13	5.03E-11	2.362067769	up	--	--	--	--	--	--	--	--	--	126		unknown, partial [Arabidopsis thaliana]
AT1G20310	12	12	58	49	0.233904	0.167503	1.127431	0.764754	0.000192654	0.00580115	2.345494217	up	--	--	--	--	--	--	--	--	sp|Q9SGS5|Y1607_ARATH Uncharacterized protein At1g76070 OS=Arabidopsis thaliana OX=3702 GN=At1g76070 PE=1 SV=1	S	Function unknown	syringolide-induced protein [Arabidopsis thaliana]
AT1G33760	50	76	178	399	1.048571	1.198251	3.784589	6.800621	2.68E-10	3.49E-08	2.34530732	up	--	--	Molecular Function: nucleic acid binding transcription factor activity (GO:0001071);; Molecular Function: nucleic acid binding (GO:0003676);; Biological Process: transcription, DNA-templated (GO:0006351);; Cellular Component: intracellular membrane-bounded organelle (GO:0043231);;	--	--	--	--	AP2 domain	sp|Q9LQ28|ERF22_ARATH Ethylene-responsive transcription factor ERF022 OS=Arabidopsis thaliana OX=3702 GN=ERF022 PE=2 SV=1	K	Transcription	Integrase-type DNA-binding superfamily protein [Arabidopsis thaliana]
AT3G12830	165	137	417	985	4.185725	2.589092	10.615941	19.994379	8.80E-13	1.72E-10	2.330737878	up	--	--	Biological Process: response to hormone (GO:0009725);;	K14488|4.75841e-88|ath:AT3G12830|SAUR-like auxin-responsive protein family	Plant hormone signal transduction (ko04075)	--	--	Auxin responsive protein	sp|Q9LTV3|SAU72_ARATH Auxin-responsive protein SAUR72 OS=Arabidopsis thaliana OX=3702 GN=SAUR72 PE=2 SV=1	S	Function unknown	SAUR-like auxin-responsive protein family [Arabidopsis thaliana]
AT1G02390	98	88	264	594	1.164077	0.777746	3.156025	5.680354	8.51E-12	1.40E-09	2.329887648	up	--	--	--	K13508|0|ath:AT1G02390|GPAT2; glycerol-3-phosphate acyltransferase 2	Glycerolipid metabolism (ko00561);; Glycerophospholipid metabolism (ko00564)	--	--	Acyltransferase	sp|Q9FZ22|GPAT2_ARATH Probable glycerol-3-phosphate acyltransferase 2 OS=Arabidopsis thaliana OX=3702 GN=GPAT2 PE=2 SV=1	I	Lipid transport and metabolism	glycerol-3-phosphate acyltransferase 2 [Arabidopsis thaliana]
AT1G61340	136	190	497	953	3.419561	3.582517	12.612487	19.307783	3.87E-16	1.40E-13	2.308164713	up	--	--	Biological Process: response to osmotic stress (GO:0006970);; Biological Process: response to amino acid (GO:0043200);; Cellular Component: intracellular membrane-bounded organelle (GO:0043231);; Biological Process: response to other organism (GO:0051707);;	--	--	--	--	--	sp|Q8GX77|FB316_ARATH F-box protein At1g61340 OS=Arabidopsis thaliana OX=3702 GN=At1g61340 PE=2 SV=1	S	Function unknown	F-box family protein [Arabidopsis thaliana]
AT3G23250	18	56	80	236	0.310101	0.716728	1.371921	3.269683	1.26E-05	0.000545663	2.260793648	up	--	--	Molecular Function: nucleic acid binding transcription factor activity (GO:0001071);; Biological Process: response to acid chemical (GO:0001101);; Molecular Function: DNA binding (GO:0003677);; Biological Process: transcription, DNA-templated (GO:0006351);; Biological Process: response to osmotic stress (GO:0006970);; Biological Process: response to hormone (GO:0009725);; Biological Process: resp…	K09422|0|ath:AT3G23250|MYB15; myb domain protein 15	--	[K]	Transcription	Myb-like DNA-binding domain;; Myb-like DNA-binding domain	sp|Q9LTC4|MYB15_ARATH Transcription factor MYB15 OS=Arabidopsis thaliana OX=3702 GN=MYB15 PE=1 SV=1	K	Transcription	myb domain protein 15 [Arabidopsis thaliana]
AT1G13609	65	31	206	210	3.442059	1.198725	11.017705	8.980602	4.39E-08	3.45E-06	2.260169541	up	--	--	Biological Process: cell killing (GO:0001906);; Biological Process: response to fungus (GO:0009620);; Cellular Component: intracellular membrane-bounded organelle (GO:0043231);;	--	--	--	--	--	sp|Q2V4N4|DF287_ARATH Defensin-like protein 287 OS=Arabidopsis thaliana OX=3702 GN=At1g13609 PE=3 SV=1	--	--	Defensin-like (DEFL) family protein [Arabidopsis thaliana]
AT1G74450	381	823	1634	3449	5.155945	8.307845	22.244453	37.448517	9.36E-14	2.26E-11	2.251288368	up	--	--	Cellular Component: cytoplasm (GO:0005737);; Cellular Component: intrinsic component of membrane (GO:0031224);; Cellular Component: intracellular membrane-bounded organelle (GO:0043231);; Biological Process: gametophyte development (GO:0048229);;	--	--	--	--	Protein BYPASS1-related;; Protein of unknown function (DUF677)	sp|Q9CAK4|ROH1_ARATH Protein ROH1 OS=Arabidopsis thaliana OX=3702 GN=ROH1 PE=1 SV=1	S	Function unknown	BPS1-like protein (DUF793) [Arabidopsis thaliana]
AT5G66650	377	419	1022	2431	2.379692	1.970244	6.480513	12.303862	4.42E-15	1.37E-12	2.246983729	up	--	--	Biological Process: calcium ion transport (GO:0006816);; Cellular Component: plastid (GO:0009536);; Cellular Component: organelle inner membrane (GO:0019866);; Cellular Component: intrinsic component of membrane (GO:0031224);;	K20858|0|ath:AT5G66650|calcium uniporter (DUF607)	--	[R]	General function prediction only	Mitochondrial calcium uniporter	sp|Q9LVR5|MCU3_ARATH Calcium uniporter protein 3, mitochondrial OS=Arabidopsis thaliana OX=3702 GN=At5g66650 PE=2 SV=1	S	Function unknown	calcium uniporter (DUF607) [Arabidopsis thaliana]
AT3G50980	45	22	113	178	1.556525	0.556509	3.900728	4.941674	1.05E-06	5.97E-05	2.240027125	up	--	--	Biological Process: response to acid chemical (GO:0001101);; Cellular Component: cytoplasm (GO:0005737);; Biological Process: response to stress (GO:0006950);; Biological Process: response to abiotic stimulus (GO:0009628);;	--	--	--	--	Dehydrin	sp|P25863|XERO1_ARATH Dehydrin Xero 1 OS=Arabidopsis thaliana OX=3702 GN=XERO1 PE=2 SV=2	S	Function unknown	dehydrin xero 1 [Arabidopsis thaliana]
AT1G53490	93	65	285	380	1.307513	0.537096	3.256714	3.437687	9.63E-12	1.57E-09	2.217885077	up	--	--	--	K10639|0|ath:AT1G53490|HEI10; RING/U-box superfamily protein	--	--	--	zinc-RING finger domain;; Zinc finger, C3HC4 type (RING finger)	sp|F4HRI2|HEI10_ARATH E3 ubiquitin-protein ligase CCNB1IP1 homolog OS=Arabidopsis thaliana OX=3702 GN=HEI10 PE=2 SV=1	O	Posttranslational modification, protein turnover, chaperones	RING/U-box superfamily protein [Arabidopsis thaliana]
AT1G18740	1191	2171	3900	9969	18.129835	24.631014	59.611561	121.55619	3.93E-13	8.17E-11	2.198486866	up	--	--	Cellular Component: plastid (GO:0009536);; Cellular Component: intrinsic component of membrane (GO:0031224);;	--	--	--	--	Protein BYPASS1-related	sp|Q9CAK4|ROH1_ARATH Protein ROH1 OS=Arabidopsis thaliana OX=3702 GN=ROH1 PE=1 SV=1	S	Function unknown	hypothetical protein AXX17_AT1G19670 [Arabidopsis thaliana]
AT5G45310	65	128	317	453	1.160391	1.70506	5.702371	6.517007	4.26E-12	7.43E-10	2.184341334	up	--	--	Cellular Component: intrinsic component of membrane (GO:0031224);;	--	--	--	--	--	--	615		coiled-coil protein [Arabidopsis thaliana]
AT1G22990	43	34	143	169	1.396422	0.813314	4.75917	4.505173	4.19E-08	3.33E-06	2.177800392	up	--	--	--	--	--	[P]	Inorganic ion transport and metabolism	Heavy-metal-associated domain	sp|Q93VP2|HIP22_ARATH Heavy metal-associated isoprenylated plant protein 22 OS=Arabidopsis thaliana OX=3702 GN=HIPP22 PE=1 SV=1	P	Inorganic ion transport and metabolism	Heavy metal transport/detoxification superfamily protein [Arabidopsis thaliana]
AT3G04640	139	308	540	1247	4.404919	7.292728	17.259008	31.797607	1.24E-10	1.70E-08	2.167714892	up	--	--	Cellular Component: intrinsic component of membrane (GO:0031224);;	--	--	--	--	--	--	134		glycine-rich protein [Arabidopsis thaliana]
AT3G46620	1090	1191	2650	6741	13.791969	11.229719	33.65414	68.302231	2.90E-14	8.09E-12	2.166291202	up	--	--	Biological Process: response to acid chemical (GO:0001101);; Molecular Function: ubiquitin-protein transferase activity (GO:0004842);; Cellular Component: cytoplasm (GO:0005737);; Biological Process: ubiquitin-dependent protein catabolic process (GO:0006511);; Biological Process: response to stress (GO:0006950);; Biological Process: hormone-mediated signaling pathway (GO:0009755);; Biological Pro…	--	--	[O]	Posttranslational modification, protein turnover, chaperones	Protein of unknown function (DUF1117);; zinc-ribbon;; Ring finger domain;; Zinc finger, C3HC4 type (RING finger);; RING-like zinc finger;; RING-H2 zinc finger domain;; Zinc finger, C3HC4 type (RING finger)	sp|Q9SNB6|RDUF1_ARATH E3 ubiquitin-protein ligase RDUF1 OS=Arabidopsis thaliana OX=3702 GN=RDUF1 PE=1 SV=1	O	Posttranslational modification, protein turnover, chaperones	zinc finger (C3HC4-type RING finger) family protein [Arabidopsis thaliana]
AT5G10210	24	42	80	184	0.583897	0.771739	1.994349	3.655299	4.22E-06	0.000206588	2.155094149	up	--	--	Cellular Component: intracellular membrane-bounded organelle (GO:0043231);;	--	--	--	--	Annexin	sp|Q9LX08|ANXD6_ARATH Annexin D6 OS=Arabidopsis thaliana OX=3702 GN=ANN6 PE=2 SV=1	S	Function unknown	nitric oxide synthase-interacting protein [Arabidopsis thaliana]
AT4G21440	58	52	184	251	1.026246	0.687281	3.274044	3.565766	7.97E-10	9.15E-08	2.139066571	up	--	--	Molecular Function: nucleic acid binding transcription factor activity (GO:0001071);; Biological Process: response to acid chemical (GO:0001101);; Molecular Function: DNA binding (GO:0003677);; Biological Process: transcription, DNA-templated (GO:0006351);; Biological Process: response to osmotic stress (GO:0006970);;	K09422|0|ath:AT4G21440|MYB102; MYB-like 102	--	[K]	Transcription	Myb-like DNA-binding domain;; Myb-like DNA-binding domain	sp|Q9LDR8|MY102_ARATH Transcription factor MYB102 OS=Arabidopsis thaliana OX=3702 GN=MYB102 PE=2 SV=1	K	Transcription	MYB-like 102 [Arabidopsis thaliana]
AT3G55980	2741	4508	10478	17724	31.077566	37.354733	119.257565	160.602917	3.07E-20	1.67E-17	2.132459098	up	--	--	Molecular Function: nucleic acid binding transcription factor activity (GO:0001071);; Biological Process: transcription, DNA-templated (GO:0006351);; Biological Process: response to organonitrogen compound (GO:0010243);; Molecular Function: cation binding (GO:0043169);; Cellular Component: intracellular membrane-bounded organelle (GO:0043231);;	--	--	[R]	General function prediction only	Ankyrin repeats (many copies);; Ankyrin repeat;; Ankyrin repeat;; Zinc finger C-x8-C-x5-C-x3-H type (and similar)	sp|Q93ZS9|C3H47_ARATH Zinc finger CCCH domain-containing protein 47 OS=Arabidopsis thaliana OX=3702 GN=At3g55980 PE=2 SV=1	S	Function unknown	salt-inducible zinc finger 1 [Arabidopsis thaliana]
AT2G32200	20	57	107	189	0.811466	1.766282	4.689314	6.561716	3.71E-06	0.000183693	2.13201908	up	--	--	Cellular Component: intrinsic component of membrane (GO:0031224);;	--	--	--	--	Cysteine-rich TM module stress tolerance	sp|Q94C26|PCC1_ARATH Cysteine-rich and transmembrane domain-containing protein PCC1 OS=Arabidopsis thaliana OX=3702 GN=PCC1 PE=1 SV=1	S	Function unknown	cysteine-rich/transmembrane domain A-like protein [Arabidopsis thaliana]
AT1G14480	88	78	190	473	1.322945	0.873366	2.856776	5.692757	1.19E-08	1.10E-06	2.115997217	up	[T]	Signal transduction mechanisms	Cellular Component: intrinsic component of membrane (GO:0031224);;	--	--	[R]	General function prediction only	Ankyrin repeats (3 copies);; Ankyrin repeats (many copies);; Ankyrin repeat;; Ankyrin repeat;; Ankyrin repeats (many copies);; Domain of unknown function	sp|Q8GYH5|BAD1_ARATH Ankyrin repeat-containing protein BDA1 OS=Arabidopsis thaliana OX=3702 GN=BAD1 PE=1 SV=1	S	Function unknown	Ankyrin repeat family protein [Arabidopsis thaliana]
AT2G27080	474	858	1737	3399	9.66366	13.042962	35.550204	55.476906	6.76E-15	2.00E-12	2.115547879	up	--	--	Cellular Component: intrinsic component of membrane (GO:0031224);;	--	--	--	--	Late embryogenesis abundant protein	sp|Q9ZVD2|NHL13_ARATH NDR1/HIN1-like protein 13 OS=Arabidopsis thaliana OX=3702 GN=NHL13 PE=2 SV=1	S	Function unknown	Late embryogenesis abundant (LEA) hydroxyproline-rich glycoprotein family [Arabidopsis thaliana]
AT5G52050	253	396	1002	1480	2.883098	3.356792	11.459588	13.511811	5.98E-19	2.78E-16	2.112143707	up	[V]	Defense mechanisms	Molecular Function: secondary active transmembrane transporter activity (GO:0015291);; Biological Process: drug transport (GO:0015893);; Cellular Component: intrinsic component of membrane (GO:0031224);;	K03327|0|ath:AT5G52050|MATE efflux family protein	--	[R]	General function prediction only	MatE	sp|Q9FJ87|DTX50_ARATH Protein DETOXIFICATION 50 OS=Arabidopsis thaliana OX=3702 GN=DTX50 PE=2 SV=1	V	Defense mechanisms	MATE efflux family protein [Arabidopsis thaliana]
AT5G50260	70	128	324	413	1.08513	1.492917	5.099498	5.18857	7.67E-12	1.27E-09	2.087740276	up	[O]	Posttranslational modification, protein turnover, chaperones	Biological Process: developmental process involved in reproduction (GO:0003006);; Molecular Function: endopeptidase activity (GO:0004175);; Cellular Component: extracellular region (GO:0005576);; Cellular Component: cell wall (GO:0005618);; Cellular Component: vacuole (GO:0005773);; Biological Process: proteolysis (GO:0006508);; Biological Process: response to fungus (GO:0009620);; Biological Pro…	K16292|0|ath:AT5G50260|CEP1; Cysteine proteinases superfamily protein	--	[O]	Posttranslational modification, protein turnover, chaperones	Papain family cysteine protease;; Cathepsin propeptide inhibitor domain (I29);; Peptidase C1-like family	sp|Q9FGR9|CEP1_ARATH KDEL-tailed cysteine endopeptidase CEP1 OS=Arabidopsis thaliana OX=3702 GN=CEP1 PE=1 SV=1	O	Posttranslational modification, protein turnover, chaperones	Cysteine proteinases superfamily protein [Arabidopsis thaliana]
AT1G66160	437	814	1592	3104	7.66204	10.636049	28.033634	43.603085	4.40E-14	1.16E-11	2.078586178	up	[T]	Signal transduction mechanisms	Biological Process: response to organonitrogen compound (GO:0010243);; Molecular Function: ubiquitin-like protein transferase activity (GO:0019787);; Biological Process: protein modification by small protein conjugation (GO:0032446);; Cellular Component: intracellular part (GO:0044424);;	--	--	--	--	U-box domain	sp|Q9C8D1|PUB20_ARATH U-box domain-containing protein 20 OS=Arabidopsis thaliana OX=3702 GN=PUB20 PE=2 SV=1	H	Coenzyme transport and metabolism	CYS, MET, PRO, and GLY protein 1 [Arabidopsis thaliana]
AT3G29000	59	99	176	423	1.647329	2.068168	4.98495	9.571687	3.61E-08	2.90E-06	2.074233705	up	--	--	Cellular Component: intrinsic component of membrane (GO:0031224);; Molecular Function: metal ion binding (GO:0046872);;	--	--	[T]	Signal transduction mechanisms	EF hand;; EF hand;; EF-hand domain;; EF-hand domain pair;; EF-hand domain pair	sp|Q9MBG5|CML45_ARATH Probable calcium-binding protein CML45 OS=Arabidopsis thaliana OX=3702 GN=CML45 PE=2 SV=1	T	Signal transduction mechanisms	Calcium-binding EF-hand family protein [Arabidopsis thaliana]
AT5G42380	37	117	164	407	0.653208	1.569175	2.962366	5.879312	2.59E-06	0.000133135	2.069130216	up	--	--	Biological Process: response to reactive oxygen species (GO:0000302);; Cellular Component: intracellular membrane-bounded organelle (GO:0043231);; Molecular Function: metal ion binding (GO:0046872);;	K13448|1.05629e-101|ath:AT5G42380|CML37; calmodulin like 37	Plant-pathogen interaction (ko04626)	[T]	Signal transduction mechanisms	EF-hand domain pair;; EF-hand domain pair;; EF hand;; EF-hand domain;; EF hand;; Cytoskeletal-regulatory complex EF hand;; Secreted protein acidic and rich in cysteine Ca binding region	sp|Q9FIH9|CML37_ARATH Calcium-binding protein CML37 OS=Arabidopsis thaliana OX=3702 GN=CML37 PE=2 SV=1	T	Signal transduction mechanisms	calmodulin like 37 [Arabidopsis thaliana]
AT4G23700	1258	1368	4465	5179	11.17666	9.046936	39.798712	36.817549	3.07E-28	3.00E-25	2.049274174	up	[T]	Signal transduction mechanisms	Molecular Function: monovalent cation:proton antiporter activity (GO:0005451);; Cellular Component: endosome (GO:0005768);; Biological Process: protein targeting (GO:0006605);; Biological Process: proton transport (GO:0015992);; Biological Process: metal ion transport (GO:0030001);; Cellular Component: intrinsic component of membrane (GO:0031224);; Cellular Component: intracellular membrane-bound…	--	--	[P]	Inorganic ion transport and metabolism	Sodium/hydrogen exchanger family	sp|Q9SUQ7|CHX17_ARATH Cation/H(+) antiporter 17 OS=Arabidopsis thaliana OX=3702 GN=CHX17 PE=1 SV=1	P	Inorganic ion transport and metabolism	cation/H+ exchanger 17 [Arabidopsis thaliana]
AT3G50800	188	235	483	1076	5.03717	4.692467	13.010707	23.146259	9.71E-12	1.57E-09	2.022689672	up	--	--	--	--	--	--	--	Domain of unknown function (DUF4228)	--	S	Function unknown	hypothetical protein AT3G50800 [Arabidopsis thaliana]
AT1G67856	27	42	83	165	0.50443	0.596547	1.587582	2.532332	8.92E-06	0.000403748	2.003841196	up	--	--	Molecular Function: transition metal ion binding (GO:0046914);;	K16285|6.01846e-68|ath:AT1G67856|RING/U-box superfamily protein	--	--	--	Ring finger domain;; Zinc finger, C3HC4 type (RING finger);; RING-like zinc finger	sp|Q9XF92|BRH1_ARATH Brassinosteroid-responsive RING protein 1 OS=Arabidopsis thaliana OX=3702 GN=BRH1 PE=2 SV=1	O	Posttranslational modification, protein turnover, chaperones	RING/U-box superfamily protein [Arabidopsis thaliana]
AT5G04340	306	291	727	1447	5.801813	4.111474	13.849149	22.003948	2.65E-13	5.76E-11	1.99667557	up	--	--	Biological Process: transcription, DNA-templated (GO:0006351);; Cellular Component: intracellular membrane-bounded organelle (GO:0043231);; Molecular Function: transcription regulatory region DNA binding (GO:0044212);; Molecular Function: transition metal ion binding (GO:0046914);; Biological Process: root development (GO:0048364);; Biological Process: divalent inorganic anion homeostasis (GO:007…	--	--	[R]	General function prediction only	C2H2-type zinc finger;; C2H2-type zinc finger	sp|O22533|ZAT6_ARATH Zinc finger protein ZAT6 OS=Arabidopsis thaliana OX=3702 GN=ZAT6 PE=2 SV=1	S	Function unknown	6 [Arabidopsis thaliana]
AT5G59820	441	554	1080	2473	11.14389	10.417766	27.378304	50.040817	1.23E-12	2.37E-10	1.975327731	up	--	--	Molecular Function: DNA binding (GO:0003677);; Biological Process: transcription, DNA-templated (GO:0006351);; Biological Process: hyperosmotic response (GO:0006972);; Biological Process: response to cold (GO:0009409);; Biological Process: response to UV (GO:0009411);; Biological Process: response to light intensity (GO:0009642);; Biological Process: response to organonitrogen compound (GO:001024…	--	--	[R]	General function prediction only	C2H2-type zinc finger	sp|Q42410|ZAT12_ARATH Zinc finger protein ZAT12 OS=Arabidopsis thaliana OX=3702 GN=ZAT12 PE=2 SV=1	K	Transcription	C2H2-type zinc finger family protein [Arabidopsis thaliana]
AT5G24080	106	83	320	326	0.882425	0.510541	2.64451	2.204183	6.28E-10	7.53E-08	1.938614943	up	[T]	Signal transduction mechanisms	Molecular Function: protein kinase activity (GO:0004672);; Biological Process: cellular protein modification process (GO:0006464);; Biological Process: phosphate-containing compound metabolic process (GO:0006796);; Biological Process: cell recognition (GO:0008037);; Cellular Component: intrinsic component of membrane (GO:0031224);; Molecular Function: purine ribonucleoside binding (GO:0032550);;	--	--	--	--	Protein kinase domain;; Protein tyrosine and serine/threonine kinase;; S-locus glycoprotein domain	sp|Q9FLV4|Y5248_ARATH G-type lectin S-receptor-like serine/threonine-protein kinase At5g24080 OS=Arabidopsis thaliana OX=3702 GN=At5g24080 PE=2 SV=1	T	Signal transduction mechanisms	Protein kinase superfamily protein [Arabidopsis thaliana]
AT1G66500	193	263	427	1153	3.02327	3.067591	6.715122	14.466994	4.41E-09	4.51E-07	1.927737762	up	--	--	Molecular Function: cation binding (GO:0043169);;	K14400|0|ath:AT1G66500|Pre-mRNA cleavage complex II	mRNA surveillance pathway (ko03015)	[A]	RNA processing and modification	--	sp|Q9C710|PCFS1_ARATH Polyadenylation and cleavage factor homolog 1 OS=Arabidopsis thaliana OX=3702 GN=PCFS1 PE=1 SV=1	K	Transcription	Pre-mRNA cleavage complex II [Arabidopsis thaliana]
AT1G64065	51	94	184	304	0.976215	1.351485	3.581195	4.723764	5.13E-08	3.99E-06	1.927361232	up	--	--	Cellular Component: intrinsic component of membrane (GO:0031224);; Cellular Component: intracellular membrane-bounded organelle (GO:0043231);;	--	--	--	--	Late embryogenesis abundant protein	sp|Q6DST1|Y1465_ARATH Late embryogenesis abundant protein At1g64065 OS=Arabidopsis thaliana OX=3702 GN=At1g64065 PE=2 SV=1	S	Function unknown	Late embryogenesis abundant (LEA) hydroxyproline-rich glycoprotein family [Arabidopsis thaliana]
AT5G65300	103	72	222	383	2.615344	1.359867	5.660382	7.813963	2.96E-08	2.46E-06	1.917411453	up	--	--	Cellular Component: intracellular membrane-bounded organelle (GO:0043231);;	--	--	--	--	--	--	154		unknown [Arabidopsis thaliana]
AT3G55840	178	259	527	939	2.35646	2.552881	6.999965	9.950565	1.66E-12	3.10E-10	1.907959572	up	--	--	Molecular Function: binding (GO:0005488);; Biological Process: response to stress (GO:0006950);; Cellular Component: intracellular membrane-bounded organelle (GO:0043231);;	--	--	--	--	Hs1pro-1 protein C-terminus;; Hs1pro-1 N-terminus	sp|Q9LY61|HSPR1_ARATH Nematode resistance protein-like HSPRO1 OS=Arabidopsis thaliana OX=3702 GN=HSPRO1 PE=1 SV=1	S	Function unknown	Hs1pro-1 protein [Arabidopsis thaliana]
AT5G63130	124	145	280	638	1.826991	1.588265	4.279437	7.756695	4.24E-09	4.37E-07	1.907457015	up	--	--	Cellular Component: intracellular membrane-bounded organelle (GO:0043231);;	--	--	--	--	PB1 domain	--	S	Function unknown	Octicosapeptide/Phox/Bem1p family protein [Arabidopsis thaliana]
AT1G23710	631	832	1635	3294	11.720106	11.507284	30.466747	48.973083	4.86E-14	1.24E-11	1.901516835	up	--	--	Cellular Component: intracellular membrane-bounded organelle (GO:0043231);;	--	--	--	--	Protein of unknown function (DUF1645)	--	S	Function unknown	hypothetical protein (DUF1645) [Arabidopsis thaliana]
AT1G02820	511	1070	2086	3077	15.507001	24.21447	63.592663	74.839966	4.18E-13	8.59E-11	1.901106367	up	--	--	Biological Process: developmental process involved in reproduction (GO:0003006);; Cellular Component: plastid (GO:0009536);; Biological Process: response to stimulus (GO:0050896);;	--	--	--	--	Late embryogenesis abundant protein	sp|Q9SRX6|LEA2_ARATH Late embryogenis abundant protein 2 OS=Arabidopsis thaliana OX=3702 GN=LEA2 PE=2 SV=1	S	Function unknown	Late embryogenesis abundant 3 (LEA3) family protein [Arabidopsis thaliana]
AT1G61470	27	48	70	182	0.534312	0.728846	1.432497	2.979119	8.12E-05	0.002776167	1.898769149	up	--	--	Molecular Function: 3'-5'-exoribonuclease activity (GO:0000175);; Molecular Function: nucleic acid binding (GO:0003676);; Biological Process: transcription, DNA-templated (GO:0006351);; Molecular Function: cation binding (GO:0043169);; Cellular Component: intracellular membrane-bounded organelle (GO:0043231);;	K12581|3.85355e-180|ath:AT1G61470|Polynucleotidyl transferase, ribonuclease H-like superfamily protein	RNA degradation (ko03018)	[A]	RNA processing and modification	CAF1 family ribonuclease	sp|O64773|CAF1E_ARATH Probable CCR4-associated factor 1 homolog 5 OS=Arabidopsis thaliana OX=3702 GN=CAF1-5 PE=2 SV=1	K	Transcription	Polynucleotidyl transferase, ribonuclease H-like superfamily protein [Arabidopsis thaliana]
AT5G59550	926	1052	1961	4758	11.813704	11.27642	25.112629	48.60957	1.05E-11	1.69E-09	1.89391569	up	--	--	--	--	--	[O]	Posttranslational modification, protein turnover, chaperones	Protein of unknown function (DUF1117);; zinc-ribbon;; Ring finger domain;; Zinc finger, C3HC4 type (RING finger);; RING-like zinc finger;; Zinc finger, C3HC4 type (RING finger)	sp|Q940T5|RDUF2_ARATH E3 ubiquitin-protein ligase RDUF2 OS=Arabidopsis thaliana OX=3702 GN=DURF2 PE=1 SV=1	O	Posttranslational modification, protein turnover, chaperones	zinc finger (C3HC4-type RING finger) family protein [Arabidopsis thaliana]
AT2G41640	836	1254	2316	4650	9.931429	11.52032	28.754073	45.957998	9.82E-14	2.34E-11	1.893532531	up	--	--	Molecular Function: transferase activity (GO:0016740);; Cellular Component: intrinsic component of membrane (GO:0031224);;	--	--	[S]	Function unknown	Protein of unknown function (DUF563)	sp|Q9SS43|MUC21_ARATH Xylan glycosyltransferase MUCI21 OS=Arabidopsis thaliana OX=3702 GN=MUCI21 PE=1 SV=1	S	Function unknown	Glycosyltransferase family 61 protein [Arabidopsis thaliana]
AT5G14180	138	314	621	836	2.104252	3.485519	9.424481	10.105729	1.83E-10	2.42E-08	1.890108641	up	[I]	Lipid transport and metabolism	Biological Process: lipid metabolic process (GO:0006629);; Molecular Function: lipase activity (GO:0016298);; Biological Process: defense response to other organism (GO:0098542);;	--	--	[I]	Lipid transport and metabolism	Partial alpha/beta-hydrolase lipase region;; alpha/beta hydrolase fold	sp|Q67ZU1|LIP2_ARATH Triacylglycerol lipase 2 OS=Arabidopsis thaliana OX=3702 GN=LIP2 PE=2 SV=1	I	Lipid transport and metabolism	Myzus persicae-induced lipase 1 [Arabidopsis thaliana]
AT5G05410	168	235	501	824	2.516003	2.62905	7.549769	9.896652	7.60E-13	1.51E-10	1.881624672	up	--	--	--	K09286|0|ath:AT5G05410|DREB2A; DRE-binding protein 2A	--	--	--	AP2 domain	sp|O82132|DRE2A_ARATH Dehydration-responsive element-binding protein 2A OS=Arabidopsis thaliana OX=3702 GN=DREB2A PE=1 SV=1	K	Transcription	DRE-binding protein 2A [Arabidopsis thaliana]
AT1G76600	503	728	1278	2787	12.26537	13.229511	31.281981	54.436535	5.74E-12	9.82E-10	1.87327204	up	--	--	Cellular Component: nuclear lumen (GO:0031981);;	--	--	--	--	Domain of unknown function (DUF4228)	--	S	Function unknown	poly polymerase [Arabidopsis thaliana]
AT5G52020	65	79	184	280	1.44612	1.315295	4.127244	5.003844	2.32E-08	1.99E-06	1.850514268	up	--	--	Biological Process: phosphorelay signal transduction system (GO:0000160);; Molecular Function: regulatory region DNA binding (GO:0000975);; Molecular Function: nucleic acid binding transcription factor activity (GO:0001071);; Biological Process: transcription, DNA-templated (GO:0006351);; Biological Process: response to fungus (GO:0009620);; Biological Process: glycosinolate metabolic process (GO…	--	--	--	--	AP2 domain	sp|Q9FJ90|ERF25_ARATH Ethylene-responsive transcription factor ERF025 OS=Arabidopsis thaliana OX=3702 GN=ERF025 PE=2 SV=1	K	Transcription	Integrase-type DNA-binding superfamily protein [Arabidopsis thaliana]
AT2G22500	905	1105	2334	4171	10.798185	9.820566	27.964457	39.857903	4.85E-16	1.69E-13	1.84625872	up	--	--	Biological Process: hydrogen transport (GO:0006818);; Cellular Component: organelle inner membrane (GO:0019866);; Cellular Component: intrinsic component of membrane (GO:0031224);; Molecular Function: carboxylic acid transmembrane transporter activity (GO:0046943);;	K15104|0|ath:AT2G22500|UCP5; uncoupling protein 5	--	[C]	Energy production and conversion	Mitochondrial carrier protein	sp|Q9SJY5|PUMP5_ARATH Mitochondrial uncoupling protein 5 OS=Arabidopsis thaliana OX=3702 GN=PUMP5 PE=2 SV=1	C	Energy production and conversion	uncoupling protein 5 [Arabidopsis thaliana]
AT5G64190	102	190	319	612	1.616276	2.180922	4.954888	7.778617	8.83E-09	8.58E-07	1.842610389	up	--	--	Cellular Component: intracellular membrane-bounded organelle (GO:0043231);;	--	--	--	--	--	--	1009		neuronal PAS domain protein [Arabidopsis thaliana]
AT3G15210	1458	1672	2909	7316	28.684423	24.511755	57.450233	115.254166	6.56E-11	9.49E-09	1.835991365	up	--	--	Molecular Function: nucleic acid binding transcription factor activity (GO:0001071);; Biological Process: response to acid chemical (GO:0001101);; Biological Process: activation of innate immune response (GO:0002218);; Molecular Function: DNA binding (GO:0003677);; Biological Process: transcription, DNA-templated (GO:0006351);; Biological Process: ethylene-activated signaling pathway (GO:0009873)…	K09286|2.08483e-121|ath:AT3G15210|ERF4; ethylene responsive element binding factor 4	--	--	--	AP2 domain	sp|O80340|ERF78_ARATH Ethylene-responsive transcription factor 4 OS=Arabidopsis thaliana OX=3702 GN=ERF4 PE=1 SV=1	K	Transcription	ethylene responsive element binding factor 4 [Arabidopsis thaliana]
AT3G16510	138	224	403	743	2.247215	2.717841	6.578081	9.690178	4.13E-10	5.26E-08	1.827923964	up	--	--	Cellular Component: intracellular membrane-bounded organelle (GO:0043231);;	--	--	--	--	C2 domain	sp|O04133|SRC2_SOYBN Protein SRC2 OS=Glycine max OX=3847 GN=SRC2 PE=2 SV=1	S	Function unknown	Calcium-dependent lipid-binding (CaLB domain) family protein [Arabidopsis thaliana]
AT2G46400	100	200	274	678	1.82142	2.718895	5.026515	9.938294	3.67E-07	2.36E-05	1.825537657	up	--	--	Molecular Function: transcription regulatory region sequence-specific DNA binding (GO:0000976);; Molecular Function: nucleic acid binding transcription factor activity (GO:0001071);; Biological Process: transcription, DNA-templated (GO:0006351);; Biological Process: response to organonitrogen compound (GO:0010243);; Cellular Component: nuclear lumen (GO:0031981);; Biological Process: post-embryon…	--	--	--	--	WRKY DNA -binding domain	sp|Q9SKD9|WRK46_ARATH Probable WRKY transcription factor 46 OS=Arabidopsis thaliana OX=3702 GN=WRKY46 PE=1 SV=1	K	Transcription	WRKY DNA-binding protein 46 [Arabidopsis thaliana]
AT2G40000	9121	14993	26201	49429	122.449478	149.950134	353.018005	531.258057	1.07E-13	2.52E-11	1.814973811	up	--	--	Biological Process: response to acid chemical (GO:0001101);; Molecular Function: binding (GO:0005488);; Biological Process: defense response to bacterium (GO:0042742);; Cellular Component: intracellular membrane-bounded organelle (GO:0043231);;	--	--	--	--	Hs1pro-1 protein C-terminus;; Hs1pro-1 N-terminus	sp|O04203|HSPR2_ARATH Nematode resistance protein-like HSPRO2 OS=Arabidopsis thaliana OX=3702 GN=HSPRO2 PE=1 SV=1	S	Function unknown	ortholog of sugar beet HS1 PRO-1 2 [Arabidopsis thaliana]
AT1G66400	235	301	661	1000	5.958377	5.689884	16.855005	20.344852	4.88E-14	1.24E-11	1.79679011	up	[T]	Signal transduction mechanisms	Biological Process: response to reactive oxygen species (GO:0000302);; Biological Process: defense response (GO:0006952);; Biological Process: response to external stimulus (GO:0009605);; Biological Process: response to light intensity (GO:0009642);; Biological Process: response to hormone (GO:0009725);; Biological Process: flower development (GO:0009908);; Biological Process: response to metal i…	K13448|5.24789e-106|ath:AT1G66400|CML23; calmodulin like 23	Plant-pathogen interaction (ko04626)	[T]	Signal transduction mechanisms	EF hand;; EF-hand domain pair;; EF-hand domain;; EF hand;; EF-hand domain pair;; EF-hand domain;; Secreted protein acidic and rich in cysteine Ca binding region;; Cytoskeletal-regulatory complex EF hand	sp|Q9C8Y1|CML23_ARATH Probable calcium-binding protein CML23 OS=Arabidopsis thaliana OX=3702 GN=CML23 PE=2 SV=1	T	Signal transduction mechanisms	calmodulin like 23 [Arabidopsis thaliana]
AT5G04200	490	876	2039	2062	9.333627	12.431162	38.988716	31.455551	5.34E-14	1.34E-11	1.795125992	up	[R]	General function prediction only	Cellular Component: extracellular region (GO:0005576);; Biological Process: transcription, DNA-templated (GO:0006351);; Molecular Function: transcription factor binding (GO:0008134);; Biological Process: protein metabolic process (GO:0019538);; Molecular Function: transition metal ion binding (GO:0046914);; Molecular Function: peptidase activity, acting on L-amino acid peptides (GO:0070011);;	--	--	[DO]	Cell cycle control, cell division, chromosome partitioning;; Posttranslational modification, protein turnover, chaperones	Caspase domain	sp|Q9FYE1|MCA9_ARATH Metacaspase-9 OS=Arabidopsis thaliana OX=3702 GN=AMC9 PE=1 SV=1	DO	Cell cycle control, cell division, chromosome partitioning;; Posttranslational modification, protein turnover, chaperones	metacaspase 9 [Arabidopsis thaliana]
AT1G11210	47	60	108	227	0.950152	0.901137	2.19892	3.686439	8.07E-06	0.000366969	1.793131303	up	--	--	Biological Process: response to stress (GO:0006950);; Cellular Component: intrinsic component of membrane (GO:0031224);;	--	--	--	--	Domain of unknown function (DUF4408)	--	S	Function unknown	cotton fiber protein, putative (DUF761) [Arabidopsis thaliana]
AT2G41010	346	469	817	1713	6.850056	6.928534	16.256517	27.198738	5.40E-11	7.98E-09	1.782805106	up	--	--	Molecular Function: protein binding (GO:0005515);; Biological Process: response to osmotic stress (GO:0006970);; Biological Process: salicylic acid metabolic process (GO:0009696);; Cellular Component: intracellular membrane-bounded organelle (GO:0043231);;	--	--	--	--	VQ motif	sp|O80683|CAB25_ARATH Calmodulin-binding protein 25 OS=Arabidopsis thaliana OX=3702 GN=CAMBP25 PE=1 SV=1	S	Function unknown	calmodulin (CAM)-binding protein of 25 kDa [Arabidopsis thaliana]
AT3G45970	560	984	1759	2942	14.222917	18.598619	44.96405	60.254131	8.32E-13	1.64E-10	1.782750651	up	--	--	--	--	--	--	--	Expansin C-terminal domain;; Lytic transglycolase	sp|Q9LZT4|EXLA1_ARATH Expansin-like A1 OS=Arabidopsis thaliana OX=3702 GN=EXLA1 PE=2 SV=1	S	Function unknown	expansin-like A1 [Arabidopsis thaliana]
AT2G25460	217	199	560	702	1.982341	1.354354	5.144266	5.147933	1.67E-12	3.10E-10	1.760538411	up	--	--	Cellular Component: intracellular membrane-bounded organelle (GO:0043231);;	--	--	--	--	N-terminal C2 in EEIG1 and EHBP1 proteins	--	S	Function unknown	EEIG1/EHBP1 protein amino-terminal domain protein [Arabidopsis thaliana]
AT3G50060	1128	1807	2885	6024	16.259336	19.405542	41.738163	69.524315	2.25E-11	3.43E-09	1.760117385	up	--	--	Molecular Function: nucleic acid binding transcription factor activity (GO:0001071);; Biological Process: response to acid chemical (GO:0001101);; Molecular Function: DNA binding (GO:0003677);; Biological Process: transcription, DNA-templated (GO:0006351);; Biological Process: response to hormone (GO:0009725);; Biological Process: response to organonitrogen compound (GO:0010243);; Biological Proc…	K09422|3.91915e-162|ath:AT3G50060|MYB77; myb domain protein 77	--	[K]	Transcription	Myb-like DNA-binding domain;; Myb-like DNA-binding domain	sp|Q9SN12|MYB77_ARATH Transcription factor MYB77 OS=Arabidopsis thaliana OX=3702 GN=MYB77 PE=1 SV=1	K	Transcription	myb domain protein 77 [Arabidopsis thaliana]
AT2G30766	233	195	675	605	3.838161	2.033852	9.32126	6.992094	1.06E-10	1.48E-08	1.755606437	up	[QV]	Secondary metabolites biosynthesis, transport and catabolism;; Defense mechanisms	--	K11868|1.43294e-61|ath:AT2G30770|CYP71A13; cytochrome P450 family 71 polypeptide	Tryptophan metabolism (ko00380)	[Q]	Secondary metabolites biosynthesis, transport and catabolism	--	sp|O49342|C71AD_ARATH Indoleacetaldoxime dehydratase OS=Arabidopsis thaliana OX=3702 GN=CYP71A13 PE=1 SV=1	Q	Secondary metabolites biosynthesis, transport and catabolism	cytochrome P450 family 71 polypeptide [Arabidopsis thaliana]
AT1G65570	238	241	832	570	4.019678	3.023647	14.108977	7.71178	1.46E-09	1.62E-07	1.750920322	up	[G]	Carbohydrate transport and metabolism	Molecular Function: hydrolase activity, hydrolyzing O-glycosyl compounds (GO:0004553);; Cellular Component: cell-cell junction (GO:0005911);; Biological Process: primary metabolic process (GO:0044238);; Biological Process: external encapsulating structure organization (GO:0045229);;	K01184|0|ath:AT1G65570|Pectin lyase-like superfamily protein	Pentose and glucuronate interconversions (ko00040)	--	--	Glycosyl hydrolases family 28;; Pectate lyase superfamily protein	sp|P48979|PGLR_PRUPE Polygalacturonase OS=Prunus persica OX=3760 PE=2 SV=1	G	Carbohydrate transport and metabolism	unknown, partial [Arabidopsis thaliana]
AT2G29380	35	31	94	103	0.567846	0.382801	1.5644	1.366468	0.00010552	0.003459057	1.745542828	up	[T]	Signal transduction mechanisms	Molecular Function: phosphoprotein phosphatase activity (GO:0004721);; Biological Process: cellular protein modification process (GO:0006464);; Cellular Component: membrane (GO:0016020);; Molecular Function: cation binding (GO:0043169);;	K14497|0|ath:AT2G29380|HAI3; highly ABA-induced PP2C protein 3	MAPK signaling pathway - plant (ko04016);; Plant hormone signal transduction (ko04075)	[T]	Signal transduction mechanisms	Protein phosphatase 2C;; Protein phosphatase 2C	sp|Q9ZW21|P2C24_ARATH Probable protein phosphatase 2C 24 OS=Arabidopsis thaliana OX=3702 GN=At2g29380 PE=2 SV=1	T	Signal transduction mechanisms	highly ABA-induced PP2C protein 3 [Arabidopsis thaliana]
AT4G17490	409	526	1034	1776	7.573335	7.256491	19.221119	26.341965	1.67E-13	3.70E-11	1.744999603	up	--	--	Biological Process: phosphorelay signal transduction system (GO:0000160);; Molecular Function: nucleic acid binding transcription factor activity (GO:0001071);; Molecular Function: nucleic acid binding (GO:0003676);; Biological Process: transcription, DNA-templated (GO:0006351);; Biological Process: response to oxidative stress (GO:0006979);; Biological Process: response to light intensity (GO:00…	K09286|8.8444e-176|ath:AT4G17490|ERF6; ethylene responsive element binding factor 6	--	--	--	AP2 domain	sp|Q8VZ91|EF103_ARATH Ethylene-responsive transcription factor 6 OS=Arabidopsis thaliana OX=3702 GN=ERF6 PE=2 SV=2	K	Transcription	unknown protein [Arabidopsis thaliana]
AT3G16720	557	757	1323	2638	8.757648	8.867691	20.89554	33.242336	7.32E-12	1.22E-09	1.743449592	up	--	--	Molecular Function: catalytic activity (GO:0003824);; Biological Process: response to stress (GO:0006950);; Biological Process: response to organonitrogen compound (GO:0010243);; Cellular Component: intrinsic component of membrane (GO:0031224);; Biological Process: protein modification by small protein conjugation (GO:0032446);; Molecular Function: transition metal ion binding (GO:0046914);;	--	--	[O]	Posttranslational modification, protein turnover, chaperones	Ring finger domain;; RING-like zinc finger;; RING-H2 zinc finger domain;; Zinc finger, C3HC4 type (RING finger);; Zinc finger, C3HC4 type (RING finger);; Anaphase-promoting complex subunit 11 RING-H2 finger	sp|Q8L9T5|ATL2_ARATH RING-H2 finger protein ATL2 OS=Arabidopsis thaliana OX=3702 GN=ATL2 PE=2 SV=2	O	Posttranslational modification, protein turnover, chaperones	TOXICOS EN LEVADURA 2 [Arabidopsis thaliana]
AT3G23170	286	571	728	1838	6.805882	10.121869	17.386538	35.007553	1.02E-07	7.39E-06	1.741442358	up	--	--	Cellular Component: plastid (GO:0009536);;	--	--	--	--	--	sp|Q6NN02|Y4445_ARATH Uncharacterized protein At4g14450, chloroplastic OS=Arabidopsis thaliana OX=3702 GN=At4g14450 PE=2 SV=1	S	Function unknown	hypothetical protein AT3G23170 [Arabidopsis thaliana]
AT5G05965	37	64	125	171	1.120602	1.465384	3.851922	4.203289	9.34E-06	0.000420845	1.735511216	up	--	--	Cellular Component: intracellular membrane-bounded organelle (GO:0043231);;	--	--	--	--	--	--	--	--	cell wall RBR3-like protein [Arabidopsis thaliana]
AT2G40140	2201	2168	5022	8083	22.154297	16.257271	50.73465	65.141083	4.29E-16	1.52E-13	1.730352066	up	--	--	Molecular Function: nucleic acid binding transcription factor activity (GO:0001071);; Biological Process: transcription, DNA-templated (GO:0006351);; Biological Process: response to stress (GO:0006950);; Biological Process: response to fungus (GO:0009620);; Biological Process: response to organonitrogen compound (GO:0010243);; Molecular Function: cation binding (GO:0043169);; Cellular Component: …	--	--	[R]	General function prediction only	Ankyrin repeats (many copies);; Ankyrin repeat;; Ankyrin repeats (3 copies);; Ankyrin repeat;; Zinc finger C-x8-C-x5-C-x3-H type (and similar)	sp|Q9XEE6|C3H29_ARATH Zinc finger CCCH domain-containing protein 29 OS=Arabidopsis thaliana OX=3702 GN=At2g40140 PE=1 SV=1	S	Function unknown	zinc finger (CCCH-type) family protein [Arabidopsis thaliana]
AT3G19580	447	542	1067	1878	7.946072	7.169946	19.035582	26.741039	3.83E-13	8.04E-11	1.726936083	up	--	--	Molecular Function: regulatory region DNA binding (GO:0000975);; Molecular Function: nucleic acid binding transcription factor activity (GO:0001071);; Biological Process: response to acid chemical (GO:0001101);; Biological Process: developmental process involved in reproduction (GO:0003006);; Biological Process: transcription, DNA-templated (GO:0006351);; Biological Process: hyperosmotic response…	--	--	[R]	General function prediction only	C2H2-type zinc finger	sp|Q9SSW2|AZF2_ARATH Zinc finger protein AZF2 OS=Arabidopsis thaliana OX=3702 GN=AZF2 PE=2 SV=1	K	Transcription	zinc-finger protein 2 [Arabidopsis thaliana]
AT2G31945	104	141	313	403	3.087047	3.121971	9.323914	9.595593	6.93E-10	8.15E-08	1.724612815	up	--	--	Cellular Component: intrinsic component of membrane (GO:0031224);;	--	--	--	--	--	--	138		hypothetical protein AXX17_AT2G28210 [Arabidopsis thaliana]
AT5G15190	77	113	208	352	2.115988	2.362818	5.738312	7.775687	9.84E-08	7.17E-06	1.724581517	up	--	--	Cellular Component: plastid (GO:0009536);;	--	--	--	--	--	--	201		hypothetical protein AT5G15190 [Arabidopsis thaliana]
AT1G24580	31	59	120	138	0.859167	1.21275	3.366437	3.093446	3.42E-05	0.001316916	1.717767401	up	--	--	Molecular Function: transition metal ion binding (GO:0046914);;	K16285|2.28191e-60|ath:AT1G24580|RING/U-box superfamily protein	--	[O]	Posttranslational modification, protein turnover, chaperones	Ring finger domain;; Zinc finger, C3HC4 type (RING finger)	sp|Q9SI09|XERIC_ARATH Probable E3 ubiquitin-protein ligase XERICO OS=Arabidopsis thaliana OX=3702 GN=XERICO PE=1 SV=1	O	Posttranslational modification, protein turnover, chaperones	RING/U-box superfamily protein [Arabidopsis thaliana]
AT2G35930	849	1278	2290	3938	12.341217	13.845614	33.414627	45.843666	1.59E-13	3.58E-11	1.716204984	up	[T]	Signal transduction mechanisms	Biological Process: immune effector process (GO:0002252);; Cellular Component: cytoplasm (GO:0005737);; Biological Process: response to stress (GO:0006950);; Biological Process: response to organonitrogen compound (GO:0010243);; Biological Process: protein ubiquitination (GO:0016567);; Molecular Function: ubiquitin-like protein transferase activity (GO:0019787);;	--	--	--	--	U-box domain;; Cell differentiation family, Rcd1-like	sp|Q84TG3|PUB23_ARATH E3 ubiquitin-protein ligase PUB23 OS=Arabidopsis thaliana OX=3702 GN=PUB23 PE=1 SV=1	H	Coenzyme transport and metabolism	plant U-box 23 [Arabidopsis thaliana]
AT5G05250	119	134	358	374	1.965292	1.643483	5.935067	4.941869	6.21E-10	7.48E-08	1.71382665	up	--	--	--	--	--	--	--	--	--	404		hypothetical protein AT5G05250 [Arabidopsis thaliana]
AT1G72950	36	38	78	141	0.587746	0.460109	1.296455	1.862001	0.000121231	0.003866523	1.712139169	up	--	--	Biological Process: response to stress (GO:0006950);; Biological Process: cell communication (GO:0007154);; Molecular Function: nucleoside-triphosphatase activity (GO:0017111);; Cellular Component: intrinsic component of membrane (GO:0031224);; Molecular Function: purine ribonucleoside binding (GO:0032550);; Cellular Component: intracellular membrane-bounded organelle (GO:0043231);;	--	--	--	--	TIR domain;; TIR domain;; NB-ARC domain	sp|Q9SSN3|TIR_ARATH Toll/interleukin-1 receptor-like protein OS=Arabidopsis thaliana OX=3702 GN=TIR PE=1 SV=1	S	Function unknown	Disease resistance protein (TIR-NBS class) [Arabidopsis thaliana]
AT2G47270	281	290	734	920	7.746374	5.950614	20.295343	20.308268	8.03E-14	1.96E-11	1.699749287	up	--	--	Molecular Function: nucleic acid binding transcription factor activity (GO:0001071);; Molecular Function: protein binding (GO:0005515);; Biological Process: transcription, DNA-templated (GO:0006351);; Cellular Component: intracellular membrane-bounded organelle (GO:0043231);; Biological Process: root development (GO:0048364);; Biological Process: cellular developmental process (GO:0048869);;	--	--	--	--	--	sp|O22901|BH151_ARATH Transcription factor UPBEAT1 OS=Arabidopsis thaliana OX=3702 GN=UPB1 PE=2 SV=1	K	Transcription	PREDICTED: transcription factor UPBEAT1-like [Camelina sativa]
AT1G05450	34	42	94	125	0.946429	0.883609	2.663728	2.8327	6.45E-05	0.002259878	1.698007895	up	--	--	Molecular Function: hydrolase activity (GO:0016787);; Biological Process: protein metabolic process (GO:0019538);; Cellular Component: intrinsic component of membrane (GO:0031224);;	--	--	--	--	Probable lipid transfer	--	S	Function unknown	Bifunctional inhibitor/lipid-transfer protein/seed storage 2S albumin superfamily protein [Arabidopsis thaliana]
AT2G36220	732	889	1621	3114	14.875639	13.468029	33.078896	50.710808	2.89E-12	5.08E-10	1.69379815	up	--	--	Biological Process: cellular respiration (GO:0045333);;	--	--	--	--	--	--	454		hypothetical protein AT2G36220 [Arabidopsis thaliana]
AT5G07330	90	66	211	242	2.628895	1.435657	6.169039	5.650646	8.59E-07	4.97E-05	1.693208777	up	--	--	Cellular Component: intrinsic component of membrane (GO:0031224);;	--	--	--	--	--	--	323		NFU1 iron-sulfur cluster protein [Arabidopsis thaliana]
AT1G32920	858	1300	2022	4242	17.193262	19.403538	40.666187	68.066528	1.15E-10	1.58E-08	1.692141582	up	--	--	Biological Process: response to stress (GO:0006950);;	--	--	--	--	--	--	74		hypothetical protein AT1G32920 [Arabidopsis thaliana]
AT3G52450	342	585	963	1686	4.682103	5.964409	13.220431	18.472065	1.03E-10	1.45E-08	1.686735764	up	[T]	Signal transduction mechanisms	Biological Process: immune effector process (GO:0002252);; Cellular Component: cytoplasm (GO:0005737);; Biological Process: response to stress (GO:0006950);; Biological Process: response to organonitrogen compound (GO:0010243);; Biological Process: protein ubiquitination (GO:0016567);; Molecular Function: ubiquitin-like protein transferase activity (GO:0019787);;	--	--	--	--	U-box domain	sp|Q9SVC6|PUB22_ARATH E3 ubiquitin-protein ligase PUB22 OS=Arabidopsis thaliana OX=3702 GN=PUB22 PE=1 SV=1	H	Coenzyme transport and metabolism	plant U-box 22 [Arabidopsis thaliana]
AT4G07820	37	43	100	128	1.106646	0.93834	2.994907	3.070937	5.30E-05	0.00191339	1.681640076	up	[S]	Function unknown	--	--	--	[S]	Function unknown	Cysteine-rich secretory protein family	sp|P33154|PR1_ARATH Pathogenesis-related protein 1 OS=Arabidopsis thaliana OX=3702 GN=At2g14610 PE=1 SV=1	S	Function unknown	CAP (Cysteine-rich secretory proteins, Antigen 5, and Pathogenesis-related 1 protein) superfamily protein [Arabidopsis thaliana]
AT5G47230	388	346	763	1370	7.38508	4.903463	14.565203	20.879084	1.48E-10	1.98E-08	1.673644566	up	--	--	Biological Process: phosphorelay signal transduction system (GO:0000160);; Molecular Function: nucleic acid binding transcription factor activity (GO:0001071);; Molecular Function: DNA binding (GO:0003677);; Biological Process: transcription, DNA-templated (GO:0006351);; Biological Process: response to stress (GO:0006950);; Biological Process: response to organonitrogen compound (GO:0010243);; Ce…	K09286|3.31636e-137|ath:AT5G47230|ERF5; ethylene responsive element binding factor 5	--	--	--	AP2 domain	sp|O80341|EF102_ARATH Ethylene-responsive transcription factor 5 OS=Arabidopsis thaliana OX=3702 GN=ERF5 PE=2 SV=1	K	Transcription	ethylene responsive element binding factor 5 (ATERF5) [Arabidopsis thaliana]
AT2G23030	91	88	174	341	1.599201	1.141994	3.071353	4.796681	1.55E-06	8.48E-05	1.661145397	up	[T]	Signal transduction mechanisms	Molecular Function: protein kinase activity (GO:0004672);; Cellular Component: cytoplasm (GO:0005737);; Biological Process: cellular protein modification process (GO:0006464);; Biological Process: response to stress (GO:0006950);; Molecular Function: purine ribonucleoside binding (GO:0032550);;	K14498|0|ath:AT2G23030|SNRK2.9; SNF1-related protein kinase 2.9	MAPK signaling pathway - plant (ko04016);; Plant hormone signal transduction (ko04075)	[T]	Signal transduction mechanisms	Protein kinase domain;; Protein tyrosine and serine/threonine kinase	sp|O64812|SRK2J_ARATH Serine/threonine-protein kinase SRK2J OS=Arabidopsis thaliana OX=3702 GN=SRK2J PE=1 SV=1	T	Signal transduction mechanisms	SNF1-related protein kinase 2.9 [Arabidopsis thaliana]
AT1G65480	130	262	394	698	3.760581	5.634426	11.421003	16.077967	8.82E-08	6.52E-06	1.656939558	up	--	--	Molecular Function: phospholipid binding (GO:0005543);; Biological Process: photoperiodism (GO:0009648);; Biological Process: flower development (GO:0009908);; Biological Process: stomatal movement (GO:0010118);; Cellular Component: intracellular membrane-bounded organelle (GO:0043231);; Biological Process: cellular developmental process (GO:0048869);;	K16223|2.22407e-125|csat:104787534|protein FLOWERING LOCUS T	Circadian rhythm - plant (ko04712)	[R]	General function prediction only	Phosphatidylethanolamine-binding protein	sp|Q9SXZ2|FT_ARATH Protein FLOWERING LOCUS T OS=Arabidopsis thaliana OX=3702 GN=FT PE=1 SV=2	S	Function unknown	PEBP (phosphatidylethanolamine-binding protein) family protein [Arabidopsis thaliana]
AT5G64870	69	101	171	303	0.915691	1.003027	2.281365	3.22348	1.59E-06	8.66E-05	1.641864074	up	[S]	Function unknown	Cellular Component: intracellular membrane-bounded organelle (GO:0043231);; Cellular Component: plasma membrane raft (GO:0044853);;	K07192|0|ath:AT5G64870|SPFH/Band 7/PHB domain-containing membrane-associated protein family	--	[UZ]	Intracellular trafficking, secretion, and vesicular transport;; Cytoskeleton	SPFH domain / Band 7 family	sp|Q9LV90|FLOT3_ARATH Flotillin-like protein 3 OS=Arabidopsis thaliana OX=3702 GN=FLOT3 PE=2 SV=1	UZ	Intracellular trafficking, secretion, and vesicular transport;; Cytoskeleton	SPFH/Band 7/PHB domain-containing membrane-associated protein family [Arabidopsis thaliana]
AT1G62760	27	41	93	92	0.511795	0.594767	1.814654	1.424586	0.00033851	0.00933244	1.641030087	up	--	--	Molecular Function: enzyme inhibitor activity (GO:0004857);; Biological Process: negative regulation of molecular function (GO:0044092);;	--	--	--	--	Plant invertase/pectin methylesterase inhibitor	sp|Q9SI74|PMI10_ARATH Pectinesterase inhibitor 10 OS=Arabidopsis thaliana OX=3702 GN=PMEI10 PE=2 SV=1	S	Function unknown	Plant invertase/pectin methylesterase inhibitor superfamily protein [Arabidopsis thaliana]
AT5G62520	142	124	346	387	2.055665	1.337207	5.050773	4.504308	1.20E-08	1.11E-06	1.626832762	up	--	--	Biological Process: response to osmotic stress (GO:0006970);; Molecular Function: transferase activity, transferring pentosyl groups (GO:0016763);; Cellular Component: nuclear periphery (GO:0034399);; Biological Process: cellular metabolic process (GO:0044237);; Biological Process: single-multicellular organism process (GO:0044707);;	--	--	--	--	RCD1-SRO-TAF4 (RST) plant domain	sp|Q9FJJ3|SRO5_ARATH Probable inactive poly [ADP-ribose] polymerase SRO5 OS=Arabidopsis thaliana OX=3702 GN=SRO5 PE=1 SV=1	S	Function unknown	similar to RCD one 5 [Arabidopsis thaliana]
AT1G73500	551	703	1250	2228	8.793857	8.352225	20.016117	28.479656	6.08E-12	1.03E-09	1.626471225	up	[T]	Signal transduction mechanisms	Biological Process: phosphorelay signal transduction system (GO:0000160);; Biological Process: response to oomycetes (GO:0002239);; Molecular Function: protein serine/threonine/tyrosine kinase activity (GO:0004712);; Biological Process: transcription, DNA-templated (GO:0006351);; Biological Process: response to osmotic stress (GO:0006970);; Biological Process: response to bacterium (GO:0009617);;…	K20604|0|ath:AT1G73500|MKK9; MAP kinase kinase 9	MAPK signaling pathway - plant (ko04016)	[T]	Signal transduction mechanisms	Protein kinase domain;; Protein tyrosine and serine/threonine kinase	sp|Q9FX43|M2K9_ARATH Mitogen-activated protein kinase kinase 9 OS=Arabidopsis thaliana OX=3702 GN=MKK9 PE=1 SV=1	T	Signal transduction mechanisms	MAP kinase kinase 9 [Arabidopsis thaliana]
AT4G13310	49	59	148	144	0.664766	0.606942	2.044587	1.575924	1.75E-05	0.00072659	1.62309968	up	[QV]	Secondary metabolites biosynthesis, transport and catabolism;; Defense mechanisms	--	--	--	[Q]	Secondary metabolites biosynthesis, transport and catabolism	Cytochrome P450	sp|Q9T0K2|C71AK_ARATH Cytochrome P450 71A20 OS=Arabidopsis thaliana OX=3702 GN=CYP71A20 PE=2 SV=2	Q	Secondary metabolites biosynthesis, transport and catabolism	cytochrome P450, family 71, subfamily A, polypeptide 20 [Arabidopsis thaliana]
AT2G15960	636	1078	1919	2726	20.432013	25.809061	61.934025	70.17894	1.44E-12	2.72E-10	1.622980683	up	--	--	--	--	--	--	--	--	--	135		stress-induced protein [Arabidopsis thaliana]
AT5G15500	289	247	626	861	4.343547	2.725651	9.437903	10.258788	1.04E-10	1.46E-08	1.621592729	up	[T]	Signal transduction mechanisms	Cellular Component: intrinsic component of membrane (GO:0031224);;	--	--	[R]	General function prediction only	Ankyrin repeats (many copies);; Ankyrin repeats (3 copies);; Domain of unknown function;; Ankyrin repeats (many copies);; Ankyrin repeat;; Ankyrin repeat;; Ankyrin repeats (3 copies);; Ankyrin repeats (many copies);; Ankyrin repeat;; Ankyrin repeat;; Ankyrin repeats (many copies)	sp|Q8GYH5|BAD1_ARATH Ankyrin repeat-containing protein BDA1 OS=Arabidopsis thaliana OX=3702 GN=BAD1 PE=1 SV=1	S	Function unknown	Ankyrin repeat family protein [Arabidopsis thaliana]
AT1G30370	86	72	164	275	1.187782	0.747496	2.28247	3.059142	4.30E-06	0.000210033	1.613186815	up	[I]	Lipid transport and metabolism	Biological Process: developmental process involved in reproduction (GO:0003006);; Molecular Function: phospholipase activity (GO:0004620);; Cellular Component: intracellular membrane-bounded organelle (GO:0043231);; Biological Process: primary metabolic process (GO:0044238);;	--	--	[I]	Lipid transport and metabolism	Lipase (class 3)	sp|Q941F1|PLA15_ARATH Phospholipase A1-Igamma1, chloroplastic OS=Arabidopsis thaliana OX=3702 GN=At1g06800 PE=1 SV=2	I	Lipid transport and metabolism	alpha/beta-Hydrolases superfamily protein [Arabidopsis thaliana]
AT2G26530	494	836	1364	2222	7.604902	9.582989	21.067955	27.386301	5.65E-11	8.29E-09	1.606901205	up	--	--	Cellular Component: plastid (GO:0009536);; Cellular Component: membrane (GO:0016020);;	--	--	--	--	Protein of unknown function (DUF1645)	--	S	Function unknown	putative yeast pheromone receptor protein AR781 [Arabidopsis thaliana]
AT1G72920	136	195	370	522	2.770231	2.952546	7.564946	8.511286	2.18E-09	2.35E-07	1.605163802	up	--	--	Biological Process: response to stress (GO:0006950);; Biological Process: cell communication (GO:0007154);; Molecular Function: nucleoside-triphosphatase activity (GO:0017111);; Cellular Component: intrinsic component of membrane (GO:0031224);; Molecular Function: purine ribonucleoside binding (GO:0032550);; Cellular Component: intracellular membrane-bounded organelle (GO:0043231);;	--	--	--	--	TIR domain;; TIR domain	sp|Q9SSN3|TIR_ARATH Toll/interleukin-1 receptor-like protein OS=Arabidopsis thaliana OX=3702 GN=TIR PE=1 SV=1	S	Function unknown	Toll-Interleukin-Resistance (TIR) domain family protein [Arabidopsis thaliana]
AT1G77640	61	118	197	275	1.269546	1.850115	4.171515	4.649949	3.64E-06	0.000181377	1.588176287	up	--	--	Biological Process: phosphorelay signal transduction system (GO:0000160);; Molecular Function: regulatory region DNA binding (GO:0000975);; Molecular Function: nucleic acid binding transcription factor activity (GO:0001071);; Biological Process: response to acid chemical (GO:0001101);; Biological Process: transcription, DNA-templated (GO:0006351);; Biological Process: response to heat (GO:0009408…	--	--	--	--	AP2 domain	sp|Q9CAP4|ERF13_ARATH Ethylene-responsive transcription factor ERF013 OS=Arabidopsis thaliana OX=3702 GN=ERF013 PE=2 SV=1	K	Transcription	Integrase-type DNA-binding superfamily protein [Arabidopsis thaliana]
AT3G56880	1593	2017	3051	6779	26.995144	25.455688	51.885361	91.971107	1.08E-09	1.21E-07	1.586182111	up	--	--	Cellular Component: intracellular membrane-bounded organelle (GO:0043231);;	--	--	--	--	VQ motif	sp|O80683|CAB25_ARATH Calmodulin-binding protein 25 OS=Arabidopsis thaliana OX=3702 GN=CAMBP25 PE=1 SV=1	S	Function unknown	VQ motif-containing protein [Arabidopsis thaliana]
AT2G05540	2093	4680	7322	10311	62.971233	104.898567	221.102997	248.405884	1.81E-09	2.00E-07	1.581479316	up	--	--	--	--	--	--	--	Glycine rich protein family	--	S	Function unknown	AT2G05540 [Arabidopsis thaliana]
AT3G48520	112	92	224	327	1.444193	0.878467	2.893231	3.367252	7.50E-07	4.38E-05	1.57918735	up	[QV]	Secondary metabolites biosynthesis, transport and catabolism;; Defense mechanisms	Molecular Function: monooxygenase activity (GO:0004497);; Cellular Component: intrinsic component of membrane (GO:0031224);; Biological Process: monocarboxylic acid metabolic process (GO:0032787);; Molecular Function: tetrapyrrole binding (GO:0046906);; Molecular Function: transition metal ion binding (GO:0046914);; Biological Process: gametophyte development (GO:0048229);; Biological Process: re…	K20665|0|ath:AT3G48520|CYP94B3; cytochrome P450, family 94, subfamily B, polypeptide 3	--	[QI]	Secondary metabolites biosynthesis, transport and catabolism;; Lipid transport and metabolism	Cytochrome P450	sp|Q9SMP5|C94B3_ARATH Cytochrome P450 94B3 OS=Arabidopsis thaliana OX=3702 GN=CYP94B3 PE=1 SV=1	IQ	Lipid transport and metabolism;; Secondary metabolites biosynthesis, transport and catabolism	cytochrome P450, family 94, subfamily B, polypeptide 3 [Arabidopsis thaliana]
AT5G06320	1803	3326	4346	9239	45.154755	62.057117	109.234215	185.260117	1.38E-08	1.27E-06	1.570487468	up	--	--	Biological Process: response to acid chemical (GO:0001101);; Biological Process: immune effector process (GO:0002252);; Cellular Component: plasma membrane (GO:0005886);; Cellular Component: cell-cell junction (GO:0005911);; Cellular Component: intrinsic component of membrane (GO:0031224);; Biological Process: defense response to bacterium (GO:0042742);; Cellular Component: vacuolar part (GO:0044…	--	--	--	--	Late embryogenesis abundant protein	sp|Q9FNH6|NHL3_ARATH NDR1/HIN1-like protein 3 OS=Arabidopsis thaliana OX=3702 GN=NHL3 PE=1 SV=1	U	Intracellular trafficking, secretion, and vesicular transport	NDR1/HIN1-like 3 [Arabidopsis thaliana]
AT3G28340	257	348	622	974	3.655803	3.691234	8.888579	11.109172	1.26E-10	1.71E-08	1.565433931	up	[M]	Cell wall/membrane/envelope biogenesis	Biological Process: polysaccharide biosynthetic process (GO:0000271);; Biological Process: response to stress (GO:0006950);; Molecular Function: UDP-glycosyltransferase activity (GO:0008194);; Cellular Component: intrinsic component of membrane (GO:0031224);; Biological Process: external encapsulating structure organization (GO:0045229);;	--	--	--	--	Glycosyl transferase family 8;; Glucosyltransferase 24	sp|Q9LHD2|GATLA_ARATH Probable galacturonosyltransferase-like 10 OS=Arabidopsis thaliana OX=3702 GN=GATL10 PE=2 SV=1	G	Carbohydrate transport and metabolism	galacturonosyltransferase-like 10 [Arabidopsis thaliana]
AT3G56360	2688	3342	6376	9503	47.065216	43.598003	112.055016	133.220093	9.35E-16	3.15E-13	1.561072711	up	--	--	Cellular Component: intracellular membrane-bounded organelle (GO:0043231);;	--	--	--	--	--	--	389		hypothetical protein AT3G56360 [Arabidopsis thaliana]
AT2G27830	1762	2045	3865	6214	33.386124	28.877556	73.524506	94.301361	4.25E-14	1.14E-11	1.560036752	up	--	--	Cellular Component: intracellular membrane-bounded organelle (GO:0043231);;	--	--	[R]	General function prediction only	--	sp|Q56XJ7|Y4276_ARATH Uncharacterized protein At4g22758 OS=Arabidopsis thaliana OX=3702 GN=At4g22758 PE=2 SV=1	S	Function unknown	hypothetical protein AT2G27830 [Arabidopsis thaliana]
MSTRG.12068	74	109	210	263	1.78984	1.878782	4.994428	5.438923	9.70E-07	5.57E-05	1.552901022	up	--	--	--	--	--	--	--	MULE transposase domain;; Transposase, Mutator family	--	S	Function unknown	uncharacterized protein LOC110224632 [Arabidopsis lyrata subsp. lyrata]
AT1G72240	50	75	135	187	1.721001	1.925728	4.641404	5.157378	2.52E-05	0.001008956	1.54279093	up	--	--	Cellular Component: intracellular membrane-bounded organelle (GO:0043231);;	--	--	--	--	--	--	160		hypothetical protein AT1G72240 [Arabidopsis thaliana]
AT2G05510	2179	1464	4251	5341	66.542946	33.934304	132.448569	133.062845	7.72E-10	8.92E-08	1.535946859	up	--	--	--	--	--	--	--	Glycine rich protein family	--	S	Function unknown	Glycine-rich protein family [Arabidopsis thaliana]
AT5G63160	5612	9656	15692	23160	81.150631	105.935873	233.083186	249.112063	5.61E-12	9.70E-10	1.5312626	up	--	--	Biological Process: response to reactive oxygen species (GO:0000302);; Molecular Function: transcription factor activity, transcription factor binding (GO:0000989);; Biological Process: response to acid chemical (GO:0001101);; Molecular Function: protein binding (GO:0005515);; Biological Process: transcription, DNA-templated (GO:0006351);; Biological Process: response to hormone (GO:0009725);; Bi…	--	--	[K]	Transcription	TAZ zinc finger;; BTB/POZ domain	sp|Q9FMK7|BT1_ARATH BTB/POZ and TAZ domain-containing protein 1 OS=Arabidopsis thaliana OX=3702 GN=BT1 PE=1 SV=1	K	Transcription	BTB and TAZ domain protein 1 [Arabidopsis thaliana]
AT2G30040	563	844	1181	2473	8.71135	9.73455	18.356649	30.652395	1.10E-08	1.03E-06	1.531154119	up	[T]	Signal transduction mechanisms	Molecular Function: protein kinase activity (GO:0004672);; Biological Process: transcription, DNA-templated (GO:0006351);; Biological Process: protein phosphorylation (GO:0006468);; Biological Process: plastid organization (GO:0009657);; Cellular Component: intrinsic component of membrane (GO:0031224);; Molecular Function: purine ribonucleoside binding (GO:0032550);; Cellular Component: intracell…	--	--	[T]	Signal transduction mechanisms	Protein kinase domain;; Protein tyrosine and serine/threonine kinase	sp|Q9SND6|M3K20_ARATH Mitogen-activated protein kinase kinase kinase 20 OS=Arabidopsis thaliana OX=3702 GN=MAPKKK20 PE=1 SV=1	T	Signal transduction mechanisms	mitogen-activated protein kinase kinase kinase 14 [Arabidopsis thaliana]
AT1G72910	212	410	618	962	2.948391	4.258414	8.655198	10.75154	3.38E-08	2.75E-06	1.530106495	up	--	--	Biological Process: response to stress (GO:0006950);; Biological Process: cell communication (GO:0007154);; Molecular Function: purine ribonucleoside binding (GO:0032550);;	--	--	--	--	TIR domain;; TIR domain;; NB-ARC domain	sp|Q9SSN3|TIR_ARATH Toll/interleukin-1 receptor-like protein OS=Arabidopsis thaliana OX=3702 GN=TIR PE=1 SV=1	S	Function unknown	Toll-Interleukin-Resistance (TIR) domain-containing protein [Arabidopsis thaliana]
AT5G65207	351	359	691	1152	16.777376	12.800219	33.151115	44.11858	5.55E-10	6.81E-08	1.523127887	up	--	--	--	--	--	--	--	--	--	46		hypothetical protein AT5G65207 [Arabidopsis thaliana]
AT4G16000	103	143	285	335	2.466894	2.563072	6.881164	6.454681	1.24E-07	8.82E-06	1.517700205	up	--	--	Cellular Component: intracellular membrane-bounded organelle (GO:0043231);;	--	--	--	--	--	--	93		hypothetical protein AT4G16000 [Arabidopsis thaliana]
AT1G78780	151	137	315	421	4.309624	2.876503	8.96002	9.449094	8.57E-08	6.38E-06	1.509105183	up	[R]	General function prediction only	Cellular Component: intracellular part (GO:0044424);;	--	--	--	--	--	sp|P16273|PRPX_HORVU Pathogen-related protein OS=Hordeum vulgare OX=4513 PE=2 SV=2	S	Function unknown	pathogenesis-related family protein [Arabidopsis thaliana]
AT1G80160	128	250	471	456	2.402932	3.677196	8.791966	6.798474	3.61E-07	2.32E-05	1.508217599	up	[Q]	Secondary metabolites biosynthesis, transport and catabolism	Molecular Function: catalytic activity (GO:0003824);; Biological Process: primary metabolic process (GO:0044238);; Cellular Component: intracellular part (GO:0044424);;	--	--	--	--	Glyoxalase/Bleomycin resistance protein/Dioxygenase superfamily;; Cotton fibre expressed protein	--	S	Function unknown	Lactoylglutathione lyase / glyoxalase I family protein [Arabidopsis thaliana]
AT1G25400	509	772	1167	2072	7.297884	8.255792	16.813255	23.812033	1.04E-09	1.18E-07	1.502984417	up	--	--	Cellular Component: intrinsic component of membrane (GO:0031224);; Cellular Component: intracellular membrane-bounded organelle (GO:0043231);;	--	--	--	--	--	--	434		transmembrane protein [Arabidopsis thaliana]
AT5G35110	154	93	231	408	4.314687	1.936479	6.467464	9.139004	2.66E-05	0.001057787	1.488580108	up	--	--	Cellular Component: intracellular membrane-bounded organelle (GO:0043231);;	--	--	--	--	--	--	153		hypothetical protein AT5G35110 [Arabidopsis thaliana]
AT2G25250	863	1040	1652	3157	16.041351	14.390512	30.801899	46.967686	6.83E-10	8.07E-08	1.484650239	up	--	--	Cellular Component: intracellular membrane-bounded organelle (GO:0043231);;	--	--	--	--	--	--	219		serine/arginine repetitive matrix-like protein [Arabidopsis thaliana]
AT1G20823	313	383	510	1260	7.690847	7.028172	12.602428	24.852619	1.12E-06	6.33E-05	1.480409782	up	--	--	Cellular Component: intrinsic component of membrane (GO:0031224);; Molecular Function: transition metal ion binding (GO:0046914);;	--	--	[O]	Posttranslational modification, protein turnover, chaperones	Ring finger domain;; RING-like zinc finger;; Zinc finger, C3HC4 type (RING finger);; RING-H2 zinc finger domain;; Zinc finger, C3HC4 type (RING finger);; Anaphase-promoting complex subunit 11 RING-H2 finger	sp|Q9LM69|ATL80_ARATH RING-H2 finger protein ATL80 OS=Arabidopsis thaliana OX=3702 GN=ATL80 PE=2 SV=1	O	Posttranslational modification, protein turnover, chaperones	RING/U-box superfamily protein [Arabidopsis thaliana]
AT3G22961	64	68	146	181	1.633155	1.29631	3.789481	3.738624	2.99E-05	0.001168683	1.477072995	up	--	--	Biological Process: transcription, DNA-templated (GO:0006351);; Cellular Component: intracellular membrane-bounded organelle (GO:0043231);;	--	--	--	--	Paired amphipathic helix repeat	--	--	--	Paired amphipathic helix (PAH2) superfamily protein [Arabidopsis thaliana]
AT5G21020	5148	5811	10278	17171	141.826431	119.267288	284.1745	378.735596	1.28E-12	2.45E-10	1.475848515	up	--	--	--	--	--	--	--	--	--	--	--	AT5g21010/F22D1_170 [Arabidopsis thaliana]
AT5G57560	7093	15379	21786	32124	110.610268	178.665985	340.971954	401.064545	1.59E-08	1.41E-06	1.459115201	up	[G]	Carbohydrate transport and metabolism	Cellular Component: extracellular region (GO:0005576);; Biological Process: cellular glucan metabolic process (GO:0006073);; Biological Process: response to stress (GO:0006950);; Cellular Component: plastid (GO:0009536);; Biological Process: response to external stimulus (GO:0009605);; Biological Process: response to hormone (GO:0009725);; Molecular Function: transferase activity, transferring he…	K14504|0|ath:AT5G57560|TCH4; Xyloglucan endotransglucosylase/hydrolase family protein	Plant hormone signal transduction (ko04075)	--	--	Glycosyl hydrolases family 16;; Xyloglucan endo-transglycosylase (XET) C-terminus	sp|Q38857|XTH22_ARATH Xyloglucan endotransglucosylase/hydrolase protein 22 OS=Arabidopsis thaliana OX=3702 GN=XTH22 PE=1 SV=1	G	Carbohydrate transport and metabolism	Xyloglucan endotransglucosylase/hydrolase family protein [Arabidopsis thaliana]
AT2G33830	2272	2417	4793	6719	61.338019	48.496285	129.853141	144.543411	3.33E-14	9.15E-12	1.454724636	up	--	--	--	--	--	--	--	Dormancy/auxin associated protein	sp|P93017|DRMH1_ARATH Dormancy-associated protein homolog 1 OS=Arabidopsis thaliana OX=3702 GN=DRMH1 PE=1 SV=1	S	Function unknown	Dormancy/auxin associated family protein [Arabidopsis thaliana]
AT1G56280	15142	18844	32990	49344	316.78839	293.686329	692.714591	826.540021	4.13E-14	1.12E-11	1.440526182	up	--	--	Biological Process: response to acid chemical (GO:0001101);; Molecular Function: DNA binding (GO:0003677);; Molecular Function: transcription factor activity, sequence-specific DNA binding (GO:0003700);; Biological Process: transcription, DNA-templated (GO:0006351);; Biological Process: response to stress (GO:0006950);; Cellular Component: intracellular membrane-bounded organelle (GO:0043231);;	--	--	--	--	Stress-induced protein Di19, C-terminal;; Drought induced 19 protein (Di19), zinc-binding	sp|Q39083|DI191_ARATH Protein DEHYDRATION-INDUCED 19 OS=Arabidopsis thaliana OX=3702 GN=DI19-1 PE=1 SV=2	S	Function unknown	drought-induced 19 [Arabidopsis thaliana]
AT3G45730	341	522	800	1277	9.281545	10.57242	21.826551	27.810219	3.67E-09	3.87E-07	1.438609949	up	--	--	Cellular Component: intracellular membrane-bounded organelle (GO:0043231);;	--	--	--	--	--	--	--	--	hypothetical protein AT3G45730 [Arabidopsis thaliana]
AT5G14650	91	93	213	228	1.289526	0.998679	3.011828	2.626254	6.70E-06	0.000309761	1.435983949	up	[G]	Carbohydrate transport and metabolism	Molecular Function: hydrolase activity, hydrolyzing O-glycosyl compounds (GO:0004553);; Biological Process: primary metabolic process (GO:0044238);; Biological Process: external encapsulating structure organization (GO:0045229);;	K01184|0|csat:104769703|polygalacturonase At1g48100-like	Pentose and glucuronate interconversions (ko00040)	--	--	Glycosyl hydrolases family 28;; Pectate lyase superfamily protein	sp|Q949Z1|PGLR4_ARATH Polygalacturonase At1g48100 OS=Arabidopsis thaliana OX=3702 GN=At1g48100 PE=2 SV=1	G	Carbohydrate transport and metabolism	Pectin lyase-like superfamily protein [Arabidopsis thaliana]
AT3G03341	87	137	271	254	3.800245	4.476926	11.921608	8.931995	5.78E-06	0.00027133	1.432689332	up	--	--	Cellular Component: intrinsic component of membrane (GO:0031224);;	--	--	--	--	--	--	145		hypothetical protein AALP_AA3G028100 [Arabis alpina]
AT3G15760	305	397	615	1076	7.483192	7.257192	15.146917	21.148041	1.56E-08	1.39E-06	1.425589867	up	--	--	Cellular Component: intrinsic component of membrane (GO:0031224);;	--	--	--	--	--	--	231		cytochrome P450 family protein [Arabidopsis thaliana]
AT5G10695	151	225	319	576	6.533798	7.280622	13.91352	20.027187	1.25E-06	6.98E-05	1.413795435	up	--	--	Cellular Component: intracellular membrane-bounded organelle (GO:0043231);;	--	--	--	--	--	--	108		methionyl-tRNA synthetase [Arabidopsis thaliana]
AT5G01520	699	659	1408	1833	13.237823	9.294753	26.772606	27.786376	3.43E-11	5.15E-09	1.412210279	up	--	--	Cellular Component: cytoplasm (GO:0005737);; Molecular Function: transition metal ion binding (GO:0046914);;	--	--	[O]	Posttranslational modification, protein turnover, chaperones	--	sp|Q9M022|AIRP2_ARATH E3 ubiquitin-protein ligase AIRP2 OS=Arabidopsis thaliana OX=3702 GN=AIRP2 PE=1 SV=1	O	Posttranslational modification, protein turnover, chaperones	unnamed protein product [Arabidopsis thaliana]
AT1G77760	13143	19127	34584	40753	103.296204	111.98848	272.783081	256.414673	6.50E-14	1.61E-11	1.411833209	up	[C]	Energy production and conversion	Cellular Component: cytoplasm (GO:0005737);; Biological Process: response to stress (GO:0006950);; Molecular Function: nitrate reductase activity (GO:0008940);; Biological Process: response to radiation (GO:0009314);; Biological Process: nitrate metabolic process (GO:0042126);; Biological Process: cellular nitrogen compound biosynthetic process (GO:0044271);; Molecular Function: tetrapyrrole bind…	K10534|0|ath:AT1G77760|NIA1; nitrate reductase 1	Nitrogen metabolism (ko00910)	[C]	Energy production and conversion	Oxidoreductase molybdopterin binding domain;; Mo-co oxidoreductase dimerisation domain;; Oxidoreductase FAD-binding domain;; Oxidoreductase NAD-binding domain;; Cytochrome b5-like Heme/Steroid binding domain	sp|P11832|NIA1_ARATH Nitrate reductase [NADH] 1 OS=Arabidopsis thaliana OX=3702 GN=NIA1 PE=1 SV=3	C	Energy production and conversion	nitrate reductase 1 [Arabidopsis thaliana]
AT1G19530	130	124	233	375	3.459727	2.451574	6.227066	8.007402	3.83E-06	0.000188779	1.406237793	up	--	--	Cellular Component: intracellular membrane-bounded organelle (GO:0043231);; Biological Process: cellular respiration (GO:0045333);;	--	--	--	--	--	--	190		DNA polymerase epsilon catalytic subunit A [Arabidopsis thaliana]
AT5G44120	372	732	962	1613	5.322338	7.805432	13.829491	18.232187	2.64E-07	1.76E-05	1.404147223	up	--	--	Biological Process: developmental process involved in reproduction (GO:0003006);; Biological Process: response to abscisic acid (GO:0009737);; Cellular Component: intracellular membrane-bounded organelle (GO:0043231);;	--	--	--	--	Cupin;; Cupin	sp|P15455|CRU1_ARATH 12S seed storage protein CRA1 OS=Arabidopsis thaliana OX=3702 GN=CRA1 PE=1 SV=2	O	Posttranslational modification, protein turnover, chaperones	RmlC-like cupins superfamily protein [Arabidopsis thaliana]
AT1G33055	132	149	276	386	2.556515	2.157933	5.390466	6.017131	5.92E-07	3.61E-05	1.4000266	up	--	--	Cellular Component: intrinsic component of membrane (GO:0031224);; Cellular Component: intracellular membrane-bounded organelle (GO:0043231);; Biological Process: cellular respiration (GO:0045333);;	--	--	--	--	--	--	93		hypothetical protein AT1G33055 [Arabidopsis thaliana]
AT2G33580	272	428	596	1049	2.425408	2.847502	5.346085	7.504677	1.27E-07	8.93E-06	1.399795861	up	[T]	Signal transduction mechanisms	Biological Process: cellular protein modification process (GO:0006464);; Biological Process: defense response (GO:0006952);; Biological Process: response to chitin (GO:0010200);; Molecular Function: kinase activity (GO:0016301);; Cellular Component: intrinsic component of membrane (GO:0031224);; Molecular Function: purine ribonucleoside binding (GO:0032550);; Molecular Function: protein dimerizat…	--	--	--	--	Protein kinase domain;; Protein tyrosine and serine/threonine kinase;; LysM domain	sp|O22808|LYK5_ARATH Protein LYK5 OS=Arabidopsis thaliana OX=3702 GN=LYK5 PE=2 SV=1	T	Signal transduction mechanisms	Protein kinase superfamily protein [Arabidopsis thaliana]
AT1G70880	81	109	146	306	2.032509	2.051404	3.698605	6.175474	9.11E-05	0.003063064	1.399664006	up	--	--	Biological Process: response to stress (GO:0006950);; Cellular Component: intracellular membrane-bounded organelle (GO:0043231);;	--	--	--	--	Pathogenesis-related protein Bet v 1 family;; Polyketide cyclase / dehydrase and lipid transport	sp|Q941R6|MLP31_ARATH MLP-like protein 31 OS=Arabidopsis thaliana OX=3702 GN=MLP31 PE=2 SV=2	S	Function unknown	Polyketide cyclase/dehydrase and lipid transport superfamily protein [Arabidopsis thaliana]
AT2G28400	235	265	371	830	4.895197	4.098894	7.747185	13.834306	3.37E-06	0.000169004	1.399536059	up	--	--	--	--	--	--	--	Senescence regulator	--	S	Function unknown	senescence regulator (Protein of unknown function, DUF584) [Arabidopsis thaliana]
AT5G09930	132	256	443	438	1.50301	2.171126	5.061832	3.989932	2.38E-06	0.000123356	1.395513824	up	[R]	General function prediction only	Cellular Component: membrane (GO:0016020);; Molecular Function: nucleoside-triphosphatase activity (GO:0017111);; Molecular Function: purine ribonucleoside binding (GO:0032550);; Biological Process: establishment of localization (GO:0051234);;	--	--	[R]	General function prediction only	ABC transporter;; ABC transporter;; AAA domain, putative AbiEii toxin, Type IV TA system;; RecF/RecN/SMC N terminal domain;; P-loop containing region of AAA domain;; ATPase family associated with various cellular activities (AAA)	sp|Q9FIB4|AB2F_ARATH ABC transporter F family member 2 OS=Arabidopsis thaliana OX=3702 GN=ABCF2 PE=3 SV=2	S	Function unknown	ABC transporter family protein [Arabidopsis thaliana]
AT2G37900	113	92	204	282	1.192389	0.726769	2.149948	2.357805	1.73E-05	0.000720443	1.393768323	up	[E]	Amino acid transport and metabolism	Biological Process: peptide transport (GO:0015833);; Cellular Component: intrinsic component of membrane (GO:0031224);;	--	--	[E]	Amino acid transport and metabolism	POT family;; Major Facilitator Superfamily	sp|P0CI03|PTR28_ARATH Protein NRT1/ PTR FAMILY 5.6 OS=Arabidopsis thaliana OX=3702 GN=NPF5.6 PE=2 SV=1	E	Amino acid transport and metabolism	Major facilitator superfamily protein [Arabidopsis thaliana]
AT3G62260	496	777	1068	1893	7.383719	8.758378	15.679565	22.74315	3.06E-08	2.51E-06	1.384501359	up	[T]	Signal transduction mechanisms	Molecular Function: phosphoprotein phosphatase activity (GO:0004721);; Biological Process: cellular protein modification process (GO:0006464);; Molecular Function: cation binding (GO:0043169);; Cellular Component: intracellular membrane-bounded organelle (GO:0043231);;	K14803|0|ath:AT3G62260|Protein phosphatase 2C family protein	--	[T]	Signal transduction mechanisms	Protein phosphatase 2C	sp|Q3EAF9|P2C49_ARATH Probable protein phosphatase 2C 49 OS=Arabidopsis thaliana OX=3702 GN=At3g62260 PE=2 SV=1	T	Signal transduction mechanisms	Protein phosphatase 2C family protein [Arabidopsis thaliana]
AT5G64660	478	552	863	1556	7.213685	6.195305	13.057785	18.797318	1.50E-08	1.35E-06	1.380409033	up	[D]	Cell cycle control, cell division, chromosome partitioning	Biological Process: response to organonitrogen compound (GO:0010243);; Molecular Function: ubiquitin-like protein transferase activity (GO:0019787);; Biological Process: protein modification by small protein conjugation (GO:0032446);; Cellular Component: intracellular part (GO:0044424);;	--	--	--	--	U-box domain	sp|Q9FLF4|PUB27_ARATH U-box domain-containing protein 27 OS=Arabidopsis thaliana OX=3702 GN=PUB27 PE=2 SV=1	O	Posttranslational modification, protein turnover, chaperones	CYS, MET, PRO, and GLY protein 2 [Arabidopsis thaliana]
AT1G10070	290	457	899	781	4.362907	5.119261	13.663891	9.434608	6.83E-08	5.21E-06	1.380264905	up	[EH]	Amino acid transport and metabolism;; Coenzyme transport and metabolism	Molecular Function: branched-chain-amino-acid transaminase activity (GO:0004084);; Biological Process: isoleucine metabolic process (GO:0006549);; Biological Process: cellular amino acid biosynthetic process (GO:0008652);; Cellular Component: plastid (GO:0009536);; Biological Process: cell wall organization or biogenesis (GO:0071554);;	K00826|0|ath:AT1G10070|BCAT-2; branched-chain amino acid transaminase 2	Cysteine and methionine metabolism (ko00270);; Valine, leucine and isoleucine degradation (ko00280);; Valine, leucine and isoleucine biosynthesis (ko00290);; Pantothenate and CoA biosynthesis (ko00770);; Glucosinolate biosynthesis (ko00966);; 2-Oxocarboxylic acid metabolism (ko01210);; Biosynthesis of amino acids (ko01230);; Biosynthesis of cofactors (ko01240)	[E]	Amino acid transport and metabolism	Amino-transferase class IV	sp|Q9M439|BCAT2_ARATH Branched-chain-amino-acid aminotransferase 2, chloroplastic OS=Arabidopsis thaliana OX=3702 GN=BCAT2 PE=1 SV=1	E	Amino acid transport and metabolism	branched-chain amino acid transaminase 2 [Arabidopsis thaliana]
AT4G01950	1605	3589	4288	7592	20.746386	34.56357	55.633151	78.616042	8.64E-07	4.99E-05	1.380254823	up	--	--	--	K13508|0|ath:AT4G01950|GPAT3; glycerol-3-phosphate acyltransferase 3	Glycerolipid metabolism (ko00561);; Glycerophospholipid metabolism (ko00564)	--	--	Acyltransferase	sp|Q9SYJ2|GPAT3_ARATH Probable glycerol-3-phosphate acyltransferase 3 OS=Arabidopsis thaliana OX=3702 GN=GPAT3 PE=2 SV=1	I	Lipid transport and metabolism	glycerol-3-phosphate acyltransferase 3 [Arabidopsis thaliana]
AT5G39670	144	285	344	643	4.006229	5.914205	9.610515	14.354485	1.27E-05	0.000547496	1.37737557	up	--	--	Cellular Component: intrinsic component of membrane (GO:0031224);; Molecular Function: metal ion binding (GO:0046872);;	--	--	[T]	Signal transduction mechanisms	EF-hand domain pair;; EF hand;; EF-hand domain pair;; EF-hand domain;; EF hand	sp|Q93Z27|CML46_ARATH Probable calcium-binding protein CML46 OS=Arabidopsis thaliana OX=3702 GN=CML46 PE=1 SV=1	T	Signal transduction mechanisms	Calcium-binding EF-hand family protein [Arabidopsis thaliana]
AT5G47000	118	207	322	417	1.900741	2.491911	5.23281	5.406308	2.14E-06	0.000112524	1.375421511	up	--	--	Biological Process: response to stress (GO:0006950);; Molecular Function: antioxidant activity (GO:0016209);; Biological Process: hydrogen peroxide metabolic process (GO:0042743);; Molecular Function: cation binding (GO:0043169);; Biological Process: single-organism metabolic process (GO:0044710);; Molecular Function: tetrapyrrole binding (GO:0046906);; Molecular Function: xylanase activity (GO:0…	K00430|0|ath:AT5G47000|Peroxidase superfamily protein	Phenylpropanoid biosynthesis (ko00940)	--	--	Peroxidase	sp|Q9FJR1|PER65_ARATH Peroxidase 65 OS=Arabidopsis thaliana OX=3702 GN=PER65 PE=2 SV=2	Q	Secondary metabolites biosynthesis, transport and catabolism	Peroxidase superfamily protein [Arabidopsis thaliana]
AT1G67865	319	520	826	1082	8.246728	10.000999	21.409122	22.385717	7.52E-09	7.49E-07	1.372332639	up	--	--	Biological Process: response to fungus (GO:0009620);;	--	--	--	--	--	--	--	--	hypothetical protein AT1G67865 [Arabidopsis thaliana]
AT1G76410	205	166	364	502	5.117815	3.090755	9.1484	10.062896	1.07E-06	6.09E-05	1.370011164	up	--	--	Molecular Function: catalytic activity (GO:0003824);; Cellular Component: intrinsic component of membrane (GO:0031224);; Biological Process: protein modification by small protein conjugation (GO:0032446);; Molecular Function: transition metal ion binding (GO:0046914);;	--	--	[O]	Posttranslational modification, protein turnover, chaperones	Ring finger domain;; RING-like zinc finger;; Zinc finger, C3HC4 type (RING finger);; RING-H2 zinc finger domain;; Zinc finger, C3HC4 type (RING finger);; Anaphase-promoting complex subunit 11 RING-H2 finger;; RING-type zinc-finger	sp|Q8LC69|ATL8_ARATH RING-H2 finger protein ATL8 OS=Arabidopsis thaliana OX=3702 GN=ATL8 PE=2 SV=2	O	Posttranslational modification, protein turnover, chaperones	RING/U-box superfamily protein [Arabidopsis thaliana]
AT4G18550	402	407	900	944	5.298952	4.485446	14.034109	11.983486	1.27E-09	1.42E-07	1.363728489	up	[I]	Lipid transport and metabolism	Molecular Function: phospholipase activity (GO:0004620);; Biological Process: seed germination (GO:0009845);; Biological Process: lipid localization (GO:0010876);; Cellular Component: intracellular part (GO:0044424);; Biological Process: diacylglycerol metabolic process (GO:0046339);; Biological Process: monoacylglycerol metabolic process (GO:0046462);;	--	--	[I]	Lipid transport and metabolism	Lipase (class 3)	sp|O49523|DSEL_ARATH Phospholipase A1-IIgamma OS=Arabidopsis thaliana OX=3702 GN=DSEL PE=1 SV=1	I	Lipid transport and metabolism	alpha/beta-Hydrolases superfamily protein [Arabidopsis thaliana]
AT1G35140	2221	4993	5808	10502	43.952633	73.601624	115.348259	166.372421	1.37E-06	7.57E-05	1.362591069	up	--	--	Cellular Component: cell wall (GO:0005618);; Biological Process: response to stress (GO:0006950);; Cellular Component: intracellular membrane-bounded organelle (GO:0043231);; Cellular Component: extracellular region part (GO:0044421);;	--	--	--	--	Phosphate-induced protein 1 conserved region	sp|Q9C6E4|EXOL1_ARATH Protein EXORDIUM-like 1 OS=Arabidopsis thaliana OX=3702 GN=EXL1 PE=2 SV=1	L	Replication, recombination and repair	Phosphate-responsive 1 family protein [Arabidopsis thaliana]
AT2G01300	109	158	191	428	2.928736	3.16992	5.180028	9.264452	6.98E-05	0.002429427	1.362310227	up	--	--	Cellular Component: plastid (GO:0009536);; Cellular Component: intrinsic component of membrane (GO:0031224);;	--	--	--	--	--	--	276		mediator of RNA polymerase II transcription subunit [Arabidopsis thaliana]
AT5G26920	265	444	606	1009	2.955382	3.703666	6.839427	9.013032	2.67E-07	1.77E-05	1.361485232	up	--	--	Molecular Function: nucleic acid binding transcription factor activity (GO:0001071);; Biological Process: response to hypoxia (GO:0001666);; Biological Process: response to molecule of bacterial origin (GO:0002237);; Biological Process: response to oomycetes (GO:0002239);; Biological Process: regulation of response to biotic stimulus (GO:0002831);; Molecular Function: DNA binding (GO:0003677);; M…	--	--	--	--	Calmodulin binding protein-like	sp|F4K2R6|CB60G_ARATH Calmodulin-binding protein 60 G OS=Arabidopsis thaliana OX=3702 GN=CBP60G PE=1 SV=1	K	Transcription	Cam-binding protein 60-like G [Arabidopsis thaliana]
AT4G36850	3854	7885	11734	14396	61.81263	96.057902	192.773582	188.812161	2.22E-08	1.92E-06	1.359722817	up	--	--	Cellular Component: intrinsic component of membrane (GO:0031224);;	--	--	[S]	Function unknown	PQ loop repeat	sp|Q12010|YPQ1_YEAST Probable vacuolar amino acid transporter YPQ1 OS=Saccharomyces cerevisiae (strain ATCC 204508 / S288c) OX=559292 GN=YPQ1 PE=1 SV=1	S	Function unknown	PQ-loop repeat family protein / transmembrane family protein [Arabidopsis thaliana]
AT4G39100	843	1180	1832	2781	13.584166	14.182869	29.606857	35.797633	1.97E-10	2.58E-08	1.359107475	up	--	--	Molecular Function: nucleic acid binding transcription factor activity (GO:0001071);; Cellular Component: nucleus (GO:0005634);; Biological Process: transcription, DNA-templated (GO:0006351);; Biological Process: response to red or far red light (GO:0009639);; Biological Process: histone acetylation (GO:0016573);; Molecular Function: histone binding (GO:0042393);; Molecular Function: transcriptio…	--	--	[K]	Transcription	BAH domain;; PHD-finger	sp|Q9FEN9|SHL_ARATH Chromatin remodeling protein SHL OS=Arabidopsis thaliana OX=3702 GN=SHL PE=1 SV=1	K	Transcription	PHD finger family protein / bromo-adjacent homology (BAH) domain-containing protein [Arabidopsis thaliana]
AT3G62550	720	1571	2078	3041	15.48345	25.19117	44.888474	52.395023	4.04E-07	2.58E-05	1.356705796	up	[T]	Signal transduction mechanisms	Cellular Component: intracellular membrane-bounded organelle (GO:0043231);; Biological Process: response to stimulus (GO:0050896);;	--	--	--	--	Universal stress protein family	sp|Q8LGG8|USPAL_ARATH Universal stress protein A-like protein OS=Arabidopsis thaliana OX=3702 GN=At3g01520 PE=1 SV=2	T	Signal transduction mechanisms	Adenine nucleotide alpha hydrolases-like superfamily protein [Arabidopsis thaliana]
AT1G19380	361	522	760	1250	9.99882	10.755392	21.105549	27.716497	2.60E-08	2.19E-06	1.3534014	up	--	--	Cellular Component: intrinsic component of membrane (GO:0031224);;	--	--	--	--	Protein of unknown function (DUF1195)	--	S	Function unknown	sugar, putative (DUF1195) [Arabidopsis thaliana]
AT5G37770	1375	2549	3095	5798	36.764525	51.734661	84.611389	80.429607	2.53E-07	1.70E-05	1.353324844	up	[T]	Signal transduction mechanisms	Biological Process: response to reactive oxygen species (GO:0000302);; Biological Process: defense response (GO:0006952);; Biological Process: response to external stimulus (GO:0009605);; Biological Process: response to light intensity (GO:0009642);; Biological Process: response to hormone (GO:0009725);; Biological Process: flower development (GO:0009908);; Biological Process: response to metal i…	K13448|1.23299e-94|ath:AT5G37770|TCH2; EF hand calcium-binding protein family	Plant-pathogen interaction (ko04626)	[T]	Signal transduction mechanisms	EF hand;; EF-hand domain pair;; EF-hand domain;; EF hand;; EF-hand domain pair;; EF-hand domain;; Dockerin type I domain;; Secreted protein acidic and rich in cysteine Ca binding region;; Cytoskeletal-regulatory complex EF hand	sp|P25070|CML24_ARATH Calcium-binding protein CML24 OS=Arabidopsis thaliana OX=3702 GN=CML24 PE=2 SV=2	T	Signal transduction mechanisms	EF hand calcium-binding protein family [Arabidopsis thaliana]
AT4G37220	202	335	563	634	5.763196	7.13002	16.178135	14.526721	1.25E-07	8.87E-06	1.353157592	up	--	--	Biological Process: response to hexose (GO:0009746);; Cellular Component: intrinsic component of membrane (GO:0031224);; Biological Process: response to disaccharide (GO:0034285);; Cellular Component: intracellular membrane-bounded organelle (GO:0043231);;	--	--	--	--	Cold acclimation protein WCOR413	sp|O23164|CRPM4_ARATH Cold-regulated 413 plasma membrane protein 4 OS=Arabidopsis thaliana OX=3702 GN=At4g37220 PE=2 SV=2	S	Function unknown	Cold acclimation protein WCOR413 family [Arabidopsis thaliana]
AT4G21930	71	63	132	175	2.124632	1.395891	3.945261	4.196119	0.000227517	0.006678041	1.351831521	up	--	--	--	--	--	--	--	Senescence regulator	--	S	Function unknown	putative protein [Arabidopsis thaliana]
AT1G24145	125	266	365	505	3.016307	4.773167	8.83499	9.764885	1.06E-05	0.000471762	1.35033002	up	--	--	--	--	--	--	--	--	--	--	--	transmembrane protein [Arabidopsis thaliana]
AT3G19030	1279	1931	2467	4862	63.80291	71.759949	123.485046	194.196136	7.02E-08	5.33E-06	1.349358551	up	--	--	--	--	--	--	--	--	--	K	Transcription	hypothetical protein CARUB_v10015542mg [Capsella rubella]
AT1G47960	485	600	1090	1357	13.609352	12.521048	29.770796	29.870561	6.25E-11	9.10E-09	1.348633867	up	--	--	Molecular Function: enzyme inhibitor activity (GO:0004857);; Cellular Component: external encapsulating structure (GO:0030312);; Cellular Component: intracellular membrane-bounded organelle (GO:0043231);; Biological Process: negative regulation of molecular function (GO:0044092);;	--	--	--	--	Plant invertase/pectin methylesterase inhibitor	sp|F4HWQ8|CVIF1_ARATH Cell wall / vacuolar inhibitor of fructosidase 1 OS=Arabidopsis thaliana OX=3702 GN=C/VIF1 PE=1 SV=1	S	Function unknown	cell wall / vacuolar inhibitor of fructosidase 1 [Arabidopsis thaliana]
AT3G47340	8167	17170	24636	31202	84.100809	135.378606	261.327431	264.495315	5.25E-08	4.07E-06	1.344841775	up	[E]	Amino acid transport and metabolism	Cellular Component: cytoplasm (GO:0005737);; Biological Process: asparagine biosynthetic process (GO:0006529);; Biological Process: glutamine family amino acid metabolic process (GO:0009064);; Biological Process: cellular response to starvation (GO:0009267);; Biological Process: response to light intensity (GO:0009642);; Biological Process: response to hexose (GO:0009746);; Molecular Function: ca…	K01953|0|ath:AT3G47340|ASN1; glutamine-dependent asparagine synthase 1	Alanine, aspartate and glutamate metabolism (ko00250);; Biosynthesis of amino acids (ko01230)	[E]	Amino acid transport and metabolism	Asparagine synthase;; Glutamine amidotransferase domain;; Glutamine amidotransferase domain;; Aluminium induced protein	sp|P49078|ASNS1_ARATH Asparagine synthetase [glutamine-hydrolyzing] 1 OS=Arabidopsis thaliana OX=3702 GN=ASN1 PE=2 SV=2	E	Amino acid transport and metabolism	glutamine-dependent asparagine synthase 1 [Arabidopsis thaliana]
AT4G28085	73	101	183	204	2.042721	2.106194	5.161914	4.589551	4.92E-05	0.001802368	1.340116913	up	--	--	Cellular Component: intrinsic component of membrane (GO:0031224);; Cellular Component: intracellular membrane-bounded organelle (GO:0043231);;	--	--	--	--	--	--	--	--	transmembrane protein [Arabidopsis thaliana]
AT3G17520	378	279	635	872	7.346594	4.045458	12.393377	13.57522	5.15E-07	3.21E-05	1.338736851	up	--	--	Cellular Component: intrinsic component of membrane (GO:0031224);; Cellular Component: intracellular membrane-bounded organelle (GO:0043231);;	--	--	[S]	Function unknown	Late embryogenesis abundant protein	--	S	Function unknown	Late embryogenesis abundant protein (LEA) family protein [Arabidopsis thaliana]
AT2G15020	385	833	1072	1619	4.570294	7.361815	12.774965	15.389896	1.38E-06	7.60E-05	1.337475895	up	--	--	--	--	--	--	--	--	--	1030		hypothetical protein AT2G15020 [Arabidopsis thaliana]
AT4G24380	398	633	791	1535	10.22835	11.805099	20.336919	31.407272	6.66E-07	3.99E-05	1.335906384	up	--	--	--	--	--	[E]	Amino acid transport and metabolism	Serine hydrolase (FSH1);; Serine hydrolase (FSH1)	sp|Q7QBJ0|LOVG_ANOGA Esterase AGAP003155 OS=Anopheles gambiae OX=7165 GN=AGAP003155 PE=3 SV=3	E	Amino acid transport and metabolism	dihydrofolate reductase [Arabidopsis thaliana]
AT1G49500	3016	5408	7806	10832	60.266151	80.488152	156.516541	173.280275	3.33E-09	3.54E-07	1.335657496	up	--	--	--	--	--	--	--	--	--	S	Function unknown	transcription initiation factor TFIID subunit 1b-like protein [Arabidopsis thaliana]
AT1G22190	2631	3805	5052	9496	39.991974	43.091148	77.081635	115.57515	1.48E-08	1.34E-06	1.335249629	up	--	--	Molecular Function: nucleic acid binding transcription factor activity (GO:0001071);; Molecular Function: DNA binding (GO:0003677);; Biological Process: transcription, DNA-templated (GO:0006351);; Cellular Component: intracellular membrane-bounded organelle (GO:0043231);;	--	--	--	--	AP2 domain	sp|Q9LM15|RA213_ARATH Ethylene-responsive transcription factor RAP2-13 OS=Arabidopsis thaliana OX=3702 GN=RAP2-13 PE=1 SV=1	K	Transcription	Integrase-type DNA-binding superfamily protein [Arabidopsis thaliana]
AT5G62470	584	1186	1416	2516	8.104936	12.264192	19.809592	27.981841	1.36E-06	7.54E-05	1.33237552	up	--	--	--	K09422|0|ath:AT5G62470|MYB96; myb domain protein 96	--	[K]	Transcription	Myb-like DNA-binding domain;; Myb-like DNA-binding domain	sp|Q24JK1|MYB96_ARATH Transcription factor MYB96 OS=Arabidopsis thaliana OX=3702 GN=MYB96 PE=2 SV=1	K	Transcription	myb domain protein 96 [Arabidopsis thaliana]
AT5G51390	72	88	133	227	3.560142	3.246968	6.645236	9.032645	0.000179976	0.005463375	1.326366129	up	--	--	Cellular Component: intracellular membrane-bounded organelle (GO:0043231);;	--	--	--	--	--	--	S	Function unknown	hypothetical protein AT5G51390 [Arabidopsis thaliana]
AT2G39800	11766	12771	25861	28531	113.384666	88.99224	246.559855	217.93888	1.60E-13	3.58E-11	1.323920727	up	[E]	Amino acid transport and metabolism	--	K12657|0|ath:AT2G39800|P5CS1; delta1-pyrroline-5-carboxylate synthase 1	Arginine and proline metabolism (ko00330);; Biosynthesis of amino acids (ko01230)	[E]	Amino acid transport and metabolism	Amino acid kinase family;; Aldehyde dehydrogenase family	sp|P54887|P5CS1_ARATH Delta-1-pyrroline-5-carboxylate synthase A OS=Arabidopsis thaliana OX=3702 GN=P5CSA PE=1 SV=1	E	Amino acid transport and metabolism	delta1-pyrroline-5-carboxylate synthase 1 [Arabidopsis thaliana]
AT4G01250	575	759	1083	1910	10.738764	10.565304	20.307537	28.592356	2.49E-08	2.12E-06	1.323243664	up	--	--	Molecular Function: nucleic acid binding transcription factor activity (GO:0001071);; Molecular Function: DNA binding (GO:0003677);; Biological Process: transcription, DNA-templated (GO:0006351);; Biological Process: response to stress (GO:0006950);; Biological Process: response to organonitrogen compound (GO:0010243);; Cellular Component: intracellular membrane-bounded organelle (GO:0043231);; B…	K13425|0|ath:AT4G01250|WRKY22; WRKY family transcription factor	MAPK signaling pathway - plant (ko04016);; Plant-pathogen interaction (ko04626)	--	--	WRKY DNA -binding domain	sp|O04609|WRK22_ARATH WRKY transcription factor 22 OS=Arabidopsis thaliana OX=3702 GN=WRKY22 PE=2 SV=1	K	Transcription	WRKY family transcription factor [Arabidopsis thaliana]
AT3G02940	101	75	181	215	1.974403	1.073025	3.51529	3.333624	0.000143822	0.004488886	1.322969196	up	--	--	--	K09422|0|ath:AT3G02940|MYB107; myb domain protein 107	--	[K]	Transcription	Myb-like DNA-binding domain;; Myb-like DNA-binding domain	sp|Q9S9Z2|MYB93_ARATH Transcription factor MYB93 OS=Arabidopsis thaliana OX=3702 GN=MYB93 PE=1 SV=1	K	Transcription	myb domain protein 107 [Arabidopsis thaliana]
AT5G36910	1393	3537	3610	7202	38.153111	72.184479	99.256149	157.971268	2.22E-05	0.000894128	1.318953812	up	--	--	Biological Process: response to stress (GO:0006950);;	--	--	--	--	Plant thionin	sp|Q42597|THN22_ARATH Thionin-2.2 OS=Arabidopsis thaliana OX=3702 GN=THI2.2 PE=2 SV=2	S	Function unknown	thionin 2.2 [Arabidopsis thaliana]
AT3G48360	9392	13383	20639	29484	109.877817	120.682408	246.938469	282.760128	1.68E-11	2.58E-09	1.312976708	up	--	--	--	--	--	[K]	Transcription	BTB/POZ domain;; TAZ zinc finger	sp|Q94BN0|BT2_ARATH BTB/POZ and TAZ domain-containing protein 2 OS=Arabidopsis thaliana OX=3702 GN=BT2 PE=1 SV=1	K	Transcription	BTB and TAZ domain protein 2 [Arabidopsis thaliana]
AT3G61060	3663	5231	7805	11803	61.982686	65.875186	132.367906	159.684421	1.12E-10	1.55E-08	1.311959873	up	--	--	Molecular Function: binding (GO:0005488);; Biological Process: response to stress (GO:0006950);; Biological Process: protein modification by small protein conjugation (GO:0032446);; Cellular Component: intracellular membrane-bounded organelle (GO:0043231);;	--	--	--	--	Phloem protein 2	sp|Q9LEX0|P2A13_ARATH F-box protein PP2-A13 OS=Arabidopsis thaliana OX=3702 GN=PP2A13 PE=1 SV=1	S	Function unknown	phloem protein 2-A13 [Arabidopsis thaliana]
AT1G32630	2419	1997	3803	6163	16.517349	10.156909	26.058012	33.690788	2.02E-08	1.76E-06	1.309062741	up	--	--	Molecular Function: nucleic acid binding transcription factor activity (GO:0001071);; Biological Process: defense response to insect (GO:0002213);; Molecular Function: DNA binding (GO:0003677);; Molecular Function: protein binding (GO:0005515);; Biological Process: regulation of transcription, DNA-templated (GO:0006355);; Biological Process: response to water deprivation (GO:0009414);; Biological…	K13422|0|ath:AT1G32640|MYC2; Basic helix-loop-helix (bHLH) DNA-binding family protein	MAPK signaling pathway - plant (ko04016);; Plant hormone signal transduction (ko04075)	--	--	bHLH-MYC and R2R3-MYB transcription factors N-terminal;; Helix-loop-helix DNA-binding domain	sp|Q39204|MYC2_ARATH Transcription factor MYC2 OS=Arabidopsis thaliana OX=3702 GN=MYC2 PE=1 SV=2	K	Transcription	Basic helix-loop-helix (bHLH) DNA-binding family protein [Arabidopsis thaliana]
AT4G26288	167	434	582	697	5.744257	11.125252	20.12668	19.233253	3.88E-05	0.001463185	1.306072906	up	--	--	Cellular Component: intracellular membrane-bounded organelle (GO:0043231);;	--	--	--	--	--	--	K	Transcription	hypothetical protein AT4G26288 [Arabidopsis thaliana]
AT1G21910	1268	2626	3572	4811	22.368286	34.522621	63.267612	67.970581	2.05E-07	1.40E-05	1.30582779	up	--	--	Biological Process: phosphorelay signal transduction system (GO:0000160);; Molecular Function: regulatory region DNA binding (GO:0000975);; Molecular Function: nucleic acid binding transcription factor activity (GO:0001071);; Biological Process: response to acid chemical (GO:0001101);; Biological Process: transcription, DNA-templated (GO:0006351);; Biological Process: response to heat (GO:0009408…	--	--	--	--	AP2 domain	sp|Q9SFE4|ERF12_ARATH Ethylene-responsive transcription factor ERF012 OS=Arabidopsis thaliana OX=3702 GN=ERF012 PE=2 SV=1	K	Transcription	Integrase-type DNA-binding superfamily protein [Arabidopsis thaliana]
AT3G14440	391	375	723	975	3.546553	2.532511	6.58963	7.089035	1.52E-08	1.36E-06	1.304981474	up	[Q]	Secondary metabolites biosynthesis, transport and catabolism	Biological Process: hyperosmotic response (GO:0006972);; Cellular Component: plastid stroma (GO:0009532);; Cellular Component: chloroplast thylakoid (GO:0009534);; Biological Process: abscisic acid metabolic process (GO:0009687);; Molecular Function: carotenoid dioxygenase activity (GO:0010436);; Molecular Function: cation binding (GO:0043169);;	K09840|0|ath:AT3G14440|NCED3; nine-cis-epoxycarotenoid dioxygenase 3	Carotenoid biosynthesis (ko00906)	[Q]	Secondary metabolites biosynthesis, transport and catabolism	Retinal pigment epithelial membrane protein	sp|Q9LRR7|NCED3_ARATH 9-cis-epoxycarotenoid dioxygenase NCED3, chloroplastic OS=Arabidopsis thaliana OX=3702 GN=NCED3 PE=1 SV=1	Q	Secondary metabolites biosynthesis, transport and catabolism	nine-cis-epoxycarotenoid dioxygenase 3 [Arabidopsis thaliana]
AT3G27250	224	119	337	435	3.053491	1.203127	4.617691	4.751621	0.000144194	0.004488886	1.299075217	up	--	--	Cellular Component: intracellular membrane-bounded organelle (GO:0043231);;	--	--	--	--	--	--	S	Function unknown	hypothetical protein AT3G27250 [Arabidopsis thaliana]
AT4G33420	1373	1773	2926	3933	25.079065	24.131599	53.932552	57.631741	1.27E-11	2.00E-09	1.297463841	up	--	--	Molecular Function: catalytic activity (GO:0003824);; Biological Process: response to stress (GO:0006950);; Molecular Function: antioxidant activity (GO:0016209);; Cellular Component: intrinsic component of membrane (GO:0031224);; Biological Process: hydrogen peroxide metabolic process (GO:0042743);; Molecular Function: cation binding (GO:0043169);; Biological Process: single-organism metabolic p…	K00430|0|ath:AT4G33420|Peroxidase superfamily protein	Phenylpropanoid biosynthesis (ko00940)	--	--	Peroxidase	sp|Q9SZB9|PER47_ARATH Peroxidase 47 OS=Arabidopsis thaliana OX=3702 GN=PER47 PE=2 SV=2	Q	Secondary metabolites biosynthesis, transport and catabolism	Peroxidase superfamily protein [Arabidopsis thaliana]
AT4G16620	100	101	229	205	1.471506	1.137292	3.306148	2.346323	7.51E-05	0.002589494	1.295204863	up	--	--	--	--	--	--	--	EamA-like transporter family	sp|F4JMI7|WTR34_ARATH WAT1-related protein At4g16620 OS=Arabidopsis thaliana OX=3702 GN=At4g16620 PE=2 SV=1	S	Function unknown	nodulin MtN21 /EamA-like transporter family protein [Arabidopsis thaliana]
AT1G19180	1189	1463	2430	3341	20.711217	19.010833	42.413557	45.934132	2.61E-11	3.95E-09	1.290510072	up	--	--	--	K13464|1.83997e-176|ath:AT1G19180|JAZ1; jasmonate-zim-domain protein 1	Plant hormone signal transduction (ko04075)	--	--	tify domain;; Jas motif	sp|Q9LMA8|TI10A_ARATH Protein TIFY 10A OS=Arabidopsis thaliana OX=3702 GN=TIFY10A PE=1 SV=1	S	Function unknown	jasmonate-zim-domain protein 1 [Arabidopsis thaliana]
AT3G57450	902	1304	1706	3116	13.011993	14.014603	24.697851	36.000641	7.62E-08	5.77E-06	1.288604842	up	--	--	--	--	--	--	--	--	--	98		hypothetical protein AT3G57450 [Arabidopsis thaliana]
AT5G37540	893	1001	1780	2338	12.354849	10.323381	24.730896	25.91135	5.12E-11	7.64E-09	1.286891551	up	--	--	Biological Process: response to acid chemical (GO:0001101);; Molecular Function: endopeptidase activity (GO:0004175);; Biological Process: response to radiation (GO:0009314);; Biological Process: protein metabolic process (GO:0019538);; Cellular Component: intrinsic component of membrane (GO:0031224);; Cellular Component: intracellular membrane-bounded organelle (GO:0043231);;	--	--	[O]	Posttranslational modification, protein turnover, chaperones	Xylanase inhibitor N-terminal;; Xylanase inhibitor C-terminal;; Eukaryotic aspartyl protease	sp|Q9LZL3|PCS1L_ARATH Aspartic proteinase PCS1 OS=Arabidopsis thaliana OX=3702 GN=PCS1 PE=2 SV=1	O	Posttranslational modification, protein turnover, chaperones	Eukaryotic aspartyl protease family protein [Arabidopsis thaliana]
AT3G52800	2966	3757	5337	9368	59.835495	57.086032	109.108884	152.883567	3.96E-09	4.14E-07	1.284189535	up	--	--	Molecular Function: nucleic acid binding (GO:0003676);; Biological Process: response to organonitrogen compound (GO:0010243);; Cellular Component: intracellular membrane-bounded organelle (GO:0043231);; Molecular Function: transition metal ion binding (GO:0046914);;	--	--	[R]	General function prediction only	AN1-like Zinc finger;; A20-like zinc finger	sp|Q94B40|SAP6_ARATH Zinc finger A20 and AN1 domain-containing stress-associated protein 6 OS=Arabidopsis thaliana OX=3702 GN=SAP6 PE=2 SV=2	S	Function unknown	A20/AN1-like zinc finger family protein [Arabidopsis thaliana]
AT1G18710	103	130	157	357	1.981851	1.870255	3.055865	5.541622	0.000283941	0.008065199	1.28298681	up	--	--	Molecular Function: nucleic acid binding transcription factor activity (GO:0001071);; Biological Process: response to acid chemical (GO:0001101);; Molecular Function: DNA binding (GO:0003677);; Biological Process: transcription, DNA-templated (GO:0006351);; Biological Process: response to osmotic stress (GO:0006970);; Cellular Component: intracellular membrane-bounded organelle (GO:0043231);;	K09422|1.27593e-167|ath:AT1G18710|MYB47; myb domain protein 47	--	[K]	Transcription	Myb-like DNA-binding domain;; Myb-like DNA-binding domain	sp|Q9M0J5|MYB41_ARATH Transcription factor MYB41 OS=Arabidopsis thaliana OX=3702 GN=MYB41 PE=1 SV=1	K	Transcription	myb domain protein 47 [Arabidopsis thaliana]
AT4G34881	1970	2216	3801	5266	50.569874	42.362099	97.903679	108.201164	1.59E-11	2.47E-09	1.278063394	up	--	--	Cellular Component: intrinsic component of membrane (GO:0031224);; Cellular Component: intracellular membrane-bounded organelle (GO:0043231);;	--	--	--	--	--	--	--	--	Contains similarity to ARI, RING finger protein gb|X98309 from Drosophila melanogaster. ESTs gb|T44383, gb|W43120, gb|N65868, gb|H36013, gb|AA042241, gb|T76869 and gb|AA042359 come from this gene [Arabidopsis thaliana]
AT2G42760	223	237	386	611	3.458723	2.730089	6.010065	7.586403	1.26E-06	7.01E-05	1.268807928	up	--	--	Cellular Component: intracellular membrane-bounded organelle (GO:0043231);;	--	--	--	--	Protein of unknown function (DUF1685)	--	S	Function unknown	DUF1685 family protein [Arabidopsis thaliana]
AT4G23870	358	524	878	973	8.822453	9.614552	21.695183	19.191816	2.25E-08	1.94E-06	1.261110495	up	--	--	--	--	--	--	--	--	--	106		hypothetical protein AT4G23870 [Arabidopsis thaliana]
AT1G64380	90	83	142	233	1.362442	0.942826	2.173615	2.843829	0.000317721	0.008872089	1.260944245	up	--	--	Biological Process: phosphorelay signal transduction system (GO:0000160);; Molecular Function: nucleic acid binding transcription factor activity (GO:0001071);; Molecular Function: nucleic acid binding (GO:0003676);; Biological Process: transcription, DNA-templated (GO:0006351);; Biological Process: response to organonitrogen compound (GO:0010243);; Cellular Component: intracellular membrane-boun…	--	--	--	--	AP2 domain	sp|Q9C7W2|ERF61_ARATH Ethylene-responsive transcription factor ERF061 OS=Arabidopsis thaliana OX=3702 GN=ERF061 PE=2 SV=1	K	Transcription	Integrase-type DNA-binding superfamily protein [Arabidopsis thaliana]
AT1G12030	86	146	245	237	1.801339	2.276971	5.16685	3.976917	9.77E-05	0.003247152	1.260683827	up	--	--	--	--	--	--	--	PDDEXK-like family of unknown function	--	S	Function unknown	phosphoenolpyruvate carboxylase, putative (DUF506) [Arabidopsis thaliana]
AT4G34320	91	127	220	238	1.18876	1.241572	2.991332	2.638416	4.99E-05	0.001818907	1.260279647	up	--	--	Cellular Component: intrinsic component of membrane (GO:0031224);;	--	--	--	--	Protein of unknown function (DUF677);; Protein BYPASS1-related	sp|Q9SYZ7|U496A_ARATH UPF0496 protein At4g34320 OS=Arabidopsis thaliana OX=3702 GN=At4g34320 PE=2 SV=1	S	Function unknown	transmembrane protein, putative (DUF677) [Arabidopsis thaliana]
AT5G44350	122	156	197	404	2.176178	2.086027	3.548416	5.801655	0.00011223	0.003626856	1.260106088	up	--	--	Cellular Component: plastid (GO:0009536);; Cellular Component: intrinsic component of membrane (GO:0031224);;	--	--	--	--	--	--	S	Function unknown	ethylene-responsive nuclear protein-like protein [Arabidopsis thaliana]
AT4G18425	115	226	339	367	2.652611	3.872028	7.827172	6.768262	3.76E-05	0.001427504	1.257049313	up	--	--	Cellular Component: plant-type vacuole (GO:0000325);; Cellular Component: intrinsic component of membrane (GO:0031224);;	--	--	--	--	Protein of unknown function (DUF679)	sp|Q8L928|DMP4_ARATH Protein DMP4 OS=Arabidopsis thaliana OX=3702 GN=DMP4 PE=2 SV=1	S	Function unknown	transmembrane protein, putative (DUF679) [Arabidopsis thaliana]
AT2G38470	2049	2929	4584	5874	25.051386	26.674389	56.245064	57.494812	9.13E-11	1.30E-08	1.252956248	up	--	--	Molecular Function: regulatory region DNA binding (GO:0000975);; Molecular Function: nucleic acid binding transcription factor activity (GO:0001071);; Biological Process: transcription, DNA-templated (GO:0006351);; Biological Process: autophagy (GO:0006914);; Biological Process: response to osmotic stress (GO:0006970);; Biological Process: response to bacterium (GO:0009617);; Biological Process: …	K13424|0|ath:AT2G38470|WRKY33; WRKY DNA-binding protein 33	MAPK signaling pathway - plant (ko04016);; Plant-pathogen interaction (ko04626)	--	--	WRKY DNA -binding domain	sp|Q8S8P5|WRK33_ARATH Probable WRKY transcription factor 33 OS=Arabidopsis thaliana OX=3702 GN=WRKY33 PE=1 SV=2	K	Transcription	WRKY DNA-binding protein 33 [Arabidopsis thaliana]
AT1G76590	321	291	602	698	5.636732	3.807844	10.620006	9.822676	2.67E-07	1.77E-05	1.249956828	up	--	--	--	--	--	--	--	PLATZ transcription factor	--	S	Function unknown	PLATZ transcription factor family protein [Arabidopsis thaliana]
AT4G29110	98	175	222	351	2.225682	2.974815	5.079362	6.419876	9.31E-05	0.003113063	1.249024206	up	--	--	Biological Process: response to organonitrogen compound (GO:0010243);; Cellular Component: intracellular membrane-bounded organelle (GO:0043231);;	--	--	--	--	Cotton fibre expressed protein	--	S	Function unknown	uncharacterized protein LOC9305523 [Arabidopsis lyrata subsp. lyrata]
AT5G51180	1113	1390	1520	3895	9.178345	8.568997	12.603882	25.834407	1.57E-05	0.000659606	1.245635352	up	--	--	--	--	--	[R]	General function prediction only	Putative serine esterase (DUF676);; AP2 domain	sp|Q8VY90|EF105_ARATH Ethylene-responsive transcription factor ERF105 OS=Arabidopsis thaliana OX=3702 GN=ERF105 PE=2 SV=1	S	Function unknown	alpha/beta-Hydrolases superfamily protein [Arabidopsis thaliana]
AT1G63720	381	390	680	957	5.611848	4.275125	10.051679	11.278381	5.93E-08	4.58E-06	1.243752501	up	--	--	--	--	--	--	--	--	sp|Q9SRE5|Y1666_ARATH Uncharacterized protein At1g76660 OS=Arabidopsis thaliana OX=3702 GN=At1g76660 PE=2 SV=1	S	Function unknown	hydroxyproline-rich glycoprotein family protein [Arabidopsis thaliana]
AT2G39650	350	473	661	1069	5.734729	5.893514	11.016548	13.922294	2.83E-07	1.87E-05	1.235899857	up	--	--	Cellular Component: intracellular membrane-bounded organelle (GO:0043231);;	--	--	--	--	PDDEXK-like family of unknown function	--	S	Function unknown	hypothetical protein AXX17_AT2G36560 [Arabidopsis thaliana]
AT1G51700	540	800	1034	1780	9.920016	10.954233	19.067335	26.186481	3.15E-07	2.06E-05	1.235763426	up	--	--	Molecular Function: regulatory region DNA binding (GO:0000975);; Molecular Function: nucleic acid binding transcription factor activity (GO:0001071);; Biological Process: transcription, DNA-templated (GO:0006351);; Biological Process: response to organonitrogen compound (GO:0010243);; Molecular Function: cation binding (GO:0043169);; Cellular Component: intracellular membrane-bounded organelle (G…	--	--	--	--	Dof domain, zinc finger	sp|O82155|DOF17_ARATH Dof zinc finger protein DOF1.7 OS=Arabidopsis thaliana OX=3702 GN=DOF1.7 PE=2 SV=1	K	Transcription	DOF zinc finger protein 1 [Arabidopsis thaliana]
AT3G21720	850	515	1087	1877	9.516088	4.294944	12.21396	16.833565	2.95E-05	0.001155721	1.232878963	up	[C]	Energy production and conversion	Cellular Component: peroxisome (GO:0005777);; Biological Process: citrate metabolic process (GO:0006101);; Molecular Function: oxo-acid-lyase activity (GO:0016833);; Molecular Function: cation binding (GO:0043169);; Biological Process: cellular carbohydrate metabolic process (GO:0044262);;	K01637|0|ath:AT3G21720|ICL; isocitrate lyase	Glyoxylate and dicarboxylate metabolism (ko00630);; Carbon metabolism (ko01200)	[C]	Energy production and conversion	Isocitrate lyase family;; Phosphoenolpyruvate phosphomutase	sp|P28297|ACEA_ARATH Isocitrate lyase OS=Arabidopsis thaliana OX=3702 GN=ICL PE=1 SV=2	C	Energy production and conversion	isocitrate lyase [Eutrema salsugineum]
AT2G43290	1425	2505	2989	5193	35.459839	46.453053	74.680519	103.485939	6.14E-07	3.71E-05	1.232536626	up	[T]	Signal transduction mechanisms	Cellular Component: endosome membrane (GO:0010008);; Molecular Function: metal ion binding (GO:0046872);;	K13448|2.269e-136|ath:AT2G43290|MSS3; Calcium-binding EF-hand family protein	Plant-pathogen interaction (ko04626)	[T]	Signal transduction mechanisms	EF hand;; EF-hand domain pair;; EF hand;; EF-hand domain;; EF-hand domain pair;; Secreted protein acidic and rich in cysteine Ca binding region;; Cytoskeletal-regulatory complex EF hand;; Dockerin type I domain	sp|O22845|CML5_ARATH Calmodulin-like protein 5 OS=Arabidopsis thaliana OX=3702 GN=CML5 PE=2 SV=2	T	Signal transduction mechanisms	Calcium-binding EF-hand family protein [Arabidopsis thaliana]
AT5G11070	1084	1952	2018	4335	28.466967	38.189156	53.19231	91.147545	1.13E-05	0.000499669	1.228526606	up	--	--	Cellular Component: intracellular membrane-bounded organelle (GO:0043231);;	--	--	--	--	--	--	322		hypothetical protein AT5G11070 [Arabidopsis thaliana]
AT1G69890	285	414	592	841	4.417601	4.778977	9.212732	10.431515	4.18E-07	2.65E-05	1.211470369	up	--	--	Cellular Component: intracellular membrane-bounded organelle (GO:0043231);;	--	--	--	--	Domain of unknown function (DUF569)	--	S	Function unknown	actin cross-linking protein (DUF569) [Arabidopsis thaliana]
AT1G53170	400	512	694	1199	9.324796	8.88815	16.232109	22.38678	7.07E-07	4.17E-05	1.210687143	up	--	--	Biological Process: phosphorelay signal transduction system (GO:0000160);; Molecular Function: nucleic acid binding transcription factor activity (GO:0001071);; Molecular Function: nucleic acid binding (GO:0003676);; Biological Process: transcription, DNA-templated (GO:0006351);; Cellular Component: intracellular membrane-bounded organelle (GO:0043231);;	--	--	--	--	AP2 domain	sp|Q9MAI5|ERF79_ARATH Ethylene-responsive transcription factor 8 OS=Arabidopsis thaliana OX=3702 GN=ERF8 PE=1 SV=1	K	Transcription	ethylene response factor 8 [Arabidopsis thaliana]
AT5G64310	1601	1930	2457	4911	41.952663	37.684528	64.628395	103.049423	6.82E-07	4.05E-05	1.205582287	up	--	--	Cellular Component: intrinsic component of membrane (GO:0031224);;	--	--	--	--	--	sp|Q8LCN5|AGP1_ARATH Classical arabinogalactan protein 1 OS=Arabidopsis thaliana OX=3702 GN=AGP1 PE=2 SV=2	S	Function unknown	AT5g64310/MSJ1_15 [Arabidopsis thaliana]
AT4G10310	210	214	391	480	2.68996	2.046111	5.041348	4.928513	2.30E-06	0.000119281	1.204721023	up	[P]	Inorganic ion transport and metabolism	Biological Process: response to osmotic stress (GO:0006970);; Cellular Component: intrinsic component of membrane (GO:0031224);; Molecular Function: metal ion transmembrane transporter activity (GO:0046873);; Biological Process: cellular potassium ion transport (GO:0071804);;	--	--	[P]	Inorganic ion transport and metabolism	Cation transport protein	sp|Q84TI7|HKT1_ARATH Sodium transporter HKT1 OS=Arabidopsis thaliana OX=3702 GN=HKT1 PE=1 SV=1	P	Inorganic ion transport and metabolism	high-affinity K+ transporter 1 [Arabidopsis thaliana]
AT3G03470	1117	1577	2393	3082	14.455684	15.200618	31.072563	31.92762	1.27E-09	1.42E-07	1.203913444	up	[QV]	Secondary metabolites biosynthesis, transport and catabolism;; Defense mechanisms	Molecular Function: monooxygenase activity (GO:0004497);; Cellular Component: intrinsic component of membrane (GO:0031224);; Biological Process: single-organism metabolic process (GO:0044710);; Molecular Function: tetrapyrrole binding (GO:0046906);; Molecular Function: transition metal ion binding (GO:0046914);;	K24187|0|ath:AT3G03470|CYP89A9; cytochrome P450, family 87, subfamily A, polypeptide 9	--	[Q]	Secondary metabolites biosynthesis, transport and catabolism	Cytochrome P450	sp|Q9SRQ1|C89A9_ARATH Cytochrome P450 89A9 OS=Arabidopsis thaliana OX=3702 GN=CYP89A9 PE=2 SV=1	Q	Secondary metabolites biosynthesis, transport and catabolism	cytochrome P450, family 87, subfamily A, polypeptide 9 [Arabidopsis thaliana]
MSTRG.16504	120	210	239	436	2.518739	3.275176	5.031818	7.334033	0.000164135	0.005005863	1.202857193	up	--	--	--	--	--	--	--	--	--	--	--	unknown protein [Arabidopsis thaliana]
AT5G19580	100	236	296	373	1.081165	1.897622	3.214101	3.224513	0.000296712	0.008339412	1.200631692	up	[S]	Function unknown	--	--	--	--	--	Glyoxal oxidase N-terminus;; Domain of unknown function (DUF1929);; Kelch motif;; Galactose oxidase, central domain	sp|Q9FYG4|GLOX1_ARATH Aldehyde oxidase GLOX1 OS=Arabidopsis thaliana OX=3702 GN=GLOX1 PE=2 SV=1	S	Function unknown	glyoxal oxidase-related protein [Arabidopsis thaliana]
AT1G49450	318	252	504	677	3.728834	2.197387	5.925375	6.356566	5.92E-06	0.000277269	1.197610845	up	[R]	General function prediction only	Cellular Component: intrinsic component of membrane (GO:0031224);; Cellular Component: intracellular part (GO:0044424);;	--	--	[R]	General function prediction only	WD domain, G-beta repeat;; PQQ-like domain;; WD40 repeated domain;; Nucleoporin Nup120/160	sp|O48716|JGB_ARATH Protein JINGUBANG OS=Arabidopsis thaliana OX=3702 GN=JGB PE=1 SV=1	S	Function unknown	Transducin/WD40 repeat-like superfamily protein [Arabidopsis thaliana]
AT1G27100	2944	4729	5612	10035	31.377718	37.552532	60.038097	85.644226	4.61E-07	2.90E-05	1.195828211	up	--	--	Cellular Component: intracellular membrane-bounded organelle (GO:0043231);;	--	--	--	--	Domain of unknown function (DUF569);; Fascin domain	--	S	Function unknown	Actin cross-linking protein [Arabidopsis thaliana]
AT1G69260	560	555	968	1319	8.69445	6.419381	15.074097	16.388266	4.38E-08	3.45E-06	1.193806573	up	--	--	Biological Process: hormone-mediated signaling pathway (GO:0009755);; Cellular Component: intracellular membrane-bounded organelle (GO:0043231);;	--	--	--	--	Putative nuclear localisation signal;; Ethylene-responsive binding factor-associated repression;; Tify domain binding domain	sp|Q9LQ98|AFP1_ARATH Ninja-family protein AFP1 OS=Arabidopsis thaliana OX=3702 GN=AFP1 PE=1 SV=1	S	Function unknown	ABI five binding protein [Arabidopsis thaliana]
AT2G18050	927	862	1613	2055	23.917501	16.565681	41.756493	42.444	1.42E-08	1.29E-06	1.193467531	up	--	--	Cellular Component: chromatin (GO:0000785);; Biological Process: response to stress (GO:0006950);; Molecular Function: chromatin DNA binding (GO:0031490);; Biological Process: nucleosome organization (GO:0034728);; Cellular Component: intracellular membrane-bounded organelle (GO:0043231);;	K11275|1.2306e-56|ath:AT2G18050|HIS1-3; histone H1-3	--	--	--	linker histone H1 and H5 family	sp|P40267|H1_SOLPN Histone H1 OS=Solanum pennellii OX=28526 PE=2 SV=1	B	Chromatin structure and dynamics	histone H1-3 [Arabidopsis thaliana]
AT5G42200	266	281	485	631	6.544104	5.152159	11.999482	12.452628	6.69E-07	3.99E-05	1.193037122	up	--	--	Molecular Function: ubiquitin-like protein transferase activity (GO:0019787);; Cellular Component: intrinsic component of membrane (GO:0031224);; Biological Process: protein modification by small protein conjugation (GO:0032446);; Molecular Function: transition metal ion binding (GO:0046914);;	K19037|1.04562e-112|ath:AT5G42200|RING/U-box superfamily protein	--	[O]	Posttranslational modification, protein turnover, chaperones	Ring finger domain;; RING-like zinc finger;; Zinc finger, C3HC4 type (RING finger);; RING-H2 zinc finger domain;; Zinc finger, C3HC4 type (RING finger)	sp|Q8L9W3|ATL23_ARATH E3 ubiquitin-protein ligase ATL23 OS=Arabidopsis thaliana OX=3702 GN=ATL23 PE=1 SV=2	O	Posttranslational modification, protein turnover, chaperones	RING/U-box superfamily protein [Arabidopsis thaliana]
AT2G32150	4556	6170	9735	11828	86.65926	87.173926	185.473991	178.886662	7.96E-11	1.14E-08	1.189808458	up	[H]	Coenzyme transport and metabolism	--	--	--	[R]	General function prediction only	Haloacid dehalogenase-like hydrolase;; haloacid dehalogenase-like hydrolase;; HAD-hyrolase-like	--	S	Function unknown	Haloacid dehalogenase-like hydrolase (HAD) superfamily protein [Arabidopsis thaliana]
AT3G26740	4198	7896	9848	14283	97.45565	136.557968	229.454559	265.467072	4.59E-07	2.89E-05	1.186501619	up	--	--	Molecular Function: protein kinase activity (GO:0004672);; Biological Process: cellular protein modification process (GO:0006464);; Cellular Component: plastid (GO:0009536);; Cellular Component: intrinsic component of membrane (GO:0031224);; Molecular Function: purine ribonucleoside binding (GO:0032550);;	--	--	--	--	Light regulated protein Lir1	sp|Q96500|LIRP1_ARATH Light-regulated protein 1, chloroplastic OS=Arabidopsis thaliana OX=3702 GN=LIR1 PE=1 SV=1	S	Function unknown	CCR-like protein [Arabidopsis thaliana]
AT3G55090	592	569	1011	1358	5.373599	3.846334	9.221323	9.876087	6.04E-08	4.64E-06	1.185434838	up	[V]	Defense mechanisms	Biological Process: pollen development (GO:0009555);; Molecular Function: nucleoside-triphosphatase activity (GO:0017111);; Cellular Component: intrinsic component of membrane (GO:0031224);; Molecular Function: purine ribonucleoside binding (GO:0032550);;	--	--	[Q]	Secondary metabolites biosynthesis, transport and catabolism	ABC-2 type transporter;; ABC transporter;; ABC-2 type transporter	sp|Q9M2V7|AB16G_ARATH ABC transporter G family member 16 OS=Arabidopsis thaliana OX=3702 GN=ABCG16 PE=2 SV=2	Q	Secondary metabolites biosynthesis, transport and catabolism	unnamed protein product [Arabidopsis thaliana]
AT1G67920	110	120	169	303	4.549939	3.687004	7.005981	10.043991	0.000296936	0.008339412	1.184884766	up	--	--	Cellular Component: intracellular membrane-bounded organelle (GO:0043231);;	--	--	--	--	--	--	133		hypothetical protein AT1G67920 [Arabidopsis thaliana]
AT5G54490	214	265	372	601	5.18215	4.78645	9.060727	11.66862	6.72E-06	0.000309955	1.182115778	up	--	--	Cellular Component: cytoplasm (GO:0005737);; Cellular Component: cell-cell junction (GO:0005911);; Biological Process: response to abiotic stimulus (GO:0009628);; Biological Process: response to hormone (GO:0009725);; Biological Process: cellular process (GO:0009987);; Cellular Component: membrane (GO:0016020);; Cellular Component: intracellular membrane-bounded organelle (GO:0043231);; Molecular…	K10840|2.76819e-60|ath:AT5G54490|PBP1; pinoid-binding protein 1	--	[ZD]	Cytoskeleton;; Cell cycle control, cell division, chromosome partitioning	EF-hand domain pair	sp|Q9LSQ6|PBP1_ARATH Calcium-binding protein PBP1 OS=Arabidopsis thaliana OX=3702 GN=PBP1 PE=1 SV=1	DZ	Cell cycle control, cell division, chromosome partitioning;; Cytoskeleton	pinoid-binding protein 1 [Arabidopsis thaliana]
AT4G16745	140	177	274	363	1.700337	1.601892	3.341	3.524372	1.96E-05	0.000801248	1.179447729	up	[M]	Cell wall/membrane/envelope biogenesis	Molecular Function: catalytic activity (GO:0003824);; Cellular Component: intrinsic component of membrane (GO:0031224);;	--	--	[GMW]	Carbohydrate transport and metabolism;; Cell wall/membrane/envelope biogenesis;; Extracellular structures	Exostosin family	sp|Q9FFN2|GLYT3_ARATH Probable glycosyltransferase At5g03795 OS=Arabidopsis thaliana OX=3702 GN=At5g03795 PE=3 SV=2	GMW	Carbohydrate transport and metabolism;; Cell wall/membrane/envelope biogenesis;; Extracellular structures	Exostosin family protein [Arabidopsis thaliana]
AT5G16360	310	337	462	863	5.601869	4.53331	8.375466	12.492635	1.07E-05	0.000474162	1.177858484	up	--	--	Molecular Function: transferase activity (GO:0016740);;	--	--	--	--	Lecithin retinol acyltransferase	--	S	Function unknown	NC domain-containing protein-like protein [Arabidopsis thaliana]
AT5G54585	263	438	542	857	7.627869	9.477802	15.809414	19.954922	7.56E-06	0.000345646	1.173586763	up	--	--	--	--	--	--	--	--	--	159		hypothetical protein AT5G54585 [Arabidopsis thaliana]
AT5G59220	901	655	1466	1697	11.541631	6.234277	18.75172	17.367961	2.05E-06	0.000108068	1.173125421	up	[T]	Signal transduction mechanisms	Molecular Function: phosphoprotein phosphatase activity (GO:0004721);; Cellular Component: cytoplasm (GO:0005737);; Cellular Component: cis-Golgi network (GO:0005801);; Biological Process: cellular protein modification process (GO:0006464);; Biological Process: phosphate-containing compound metabolic process (GO:0006796);; Biological Process: response to stress (GO:0006950);; Biological Process: …	K14497|0|ath:AT5G59220|HAI1; PP2C protein (Clade A protein phosphatases type 2C)	MAPK signaling pathway - plant (ko04016);; Plant hormone signal transduction (ko04075)	[T]	Signal transduction mechanisms	Protein phosphatase 2C	sp|Q9FIF5|P2C78_ARATH Probable protein phosphatase 2C 78 OS=Arabidopsis thaliana OX=3702 GN=SAG113 PE=1 SV=1	T	Signal transduction mechanisms	PP2C protein (Clade A protein phosphatases type 2C) [Arabidopsis thaliana]
AT3G16860	247	370	489	742	2.558156	2.853608	5.083409	6.156834	3.88E-06	0.000190583	1.169930537	up	--	--	Cellular Component: Golgi apparatus (GO:0005794);; Cellular Component: plasma membrane (GO:0005886);; Cellular Component: cell-cell junction (GO:0005911);; Biological Process: extracellular matrix organization (GO:0030198);; Cellular Component: intrinsic component of membrane (GO:0031224);; Biological Process: growth (GO:0040007);;	--	--	--	--	COBRA-like protein;; Cellulose binding domain	sp|Q9LIB6|COBL8_ARATH COBRA-like protein 8 OS=Arabidopsis thaliana OX=3702 GN=COBL8 PE=2 SV=1	S	Function unknown	COBRA-like protein 8 precursor [Arabidopsis thaliana]
AT4G35770	4937	10195	12748	16805	118.422158	182.163576	305.503067	322.089185	2.05E-06	0.000108068	1.166920112	up	--	--	--	--	--	[P]	Inorganic ion transport and metabolism	--	sp|Q38853|STR15_ARATH Rhodanese-like domain-containing protein 15, chloroplastic OS=Arabidopsis thaliana OX=3702 GN=STR15 PE=2 SV=1	P	Inorganic ion transport and metabolism	Rhodanese/Cell cycle control phosphatase superfamily protein [Arabidopsis thaliana]
AT5G53450	1797	2477	4085	4313	18.364713	18.817819	41.822599	35.227341	2.03E-09	2.22E-07	1.166788676	up	--	--	--	--	--	[R]	General function prediction only	Protein kinase domain	sp|Q9LV04|PAP14_ARATH Probable plastid-lipid-associated protein 14, chloroplastic OS=Arabidopsis thaliana OX=3702 GN=PAP14 PE=1 SV=1	T	Signal transduction mechanisms	OBP3-responsive protein 1 [Arabidopsis thaliana]
AT3G15780	195	283	401	546	7.553799	8.168959	15.627269	16.967718	5.50E-06	0.000260559	1.164494221	up	--	--	Cellular Component: intrinsic component of membrane (GO:0031224);; Cellular Component: intracellular membrane-bounded organelle (GO:0043231);;	--	--	--	--	--	--	122		transmembrane protein [Arabidopsis thaliana]
AT4G38060	1693	2104	3261	4287	21.043782	19.907516	41.904277	45.753127	5.07E-10	6.34E-08	1.163428052	up	--	--	--	--	--	--	--	--	--	212		hypothetical protein AT4G38060 [Arabidopsis thaliana]
AT2G44480	144	143	233	344	1.895196	1.368004	3.145595	3.636316	7.75E-05	0.002664074	1.161619908	up	[G]	Carbohydrate transport and metabolism	--	K01188|0|ath:AT2G44480|BGLU17; beta glucosidase 17	Cyanoamino acid metabolism (ko00460);; Starch and sucrose metabolism (ko00500);; Phenylpropanoid biosynthesis (ko00940)	[G]	Carbohydrate transport and metabolism	Glycosyl hydrolase family 1	sp|O64882|BGL17_ARATH Beta-glucosidase 17 OS=Arabidopsis thaliana OX=3702 GN=BGLU17 PE=2 SV=1	G	Carbohydrate transport and metabolism	beta glucosidase 17 [Arabidopsis thaliana]
AT1G17870	603	768	987	1767	8.048164	7.635557	13.233232	18.896486	1.21E-06	6.80E-05	1.160844683	up	[O]	Posttranslational modification, protein turnover, chaperones	Biological Process: response to reactive oxygen species (GO:0000302);; Biological Process: response to light intensity (GO:0009642);; Cellular Component: chloroplast envelope (GO:0009941);; Biological Process: protein metabolic process (GO:0019538);; Cellular Component: intrinsic component of membrane (GO:0031224);; Molecular Function: peptidase activity, acting on L-amino acid peptides (GO:00700…	--	--	--	--	--	sp|Q9LMU1|EGY3_ARATH Probable zinc metallopeptidase EGY3, chloroplastic OS=Arabidopsis thaliana OX=3702 GN=EGY3 PE=1 SV=1	M	Cell wall/membrane/envelope biogenesis	unnamed protein product [Arabidopsis thaliana]
AT4G32020	8013	10533	12721	24567	93.060448	91.132835	148.271759	228.426712	6.05E-07	3.67E-05	1.158981418	up	--	--	Cellular Component: intracellular membrane-bounded organelle (GO:0043231);;	--	--	--	--	--	--	275		serine/arginine repetitive matrix-like protein [Arabidopsis thaliana]
AT1G02400	296	351	551	734	5.160281	4.537781	9.588875	10.114963	5.25E-07	3.24E-05	1.158859822	up	[Q]	Secondary metabolites biosynthesis, transport and catabolism	Biological Process: response to light stimulus (GO:0009416);; Biological Process: gibberellin metabolic process (GO:0009685);; Molecular Function: gibberellin 2-beta-dioxygenase activity (GO:0045543);; Molecular Function: transition metal ion binding (GO:0046914);;	K04125|0|ath:AT1G02400|GA2OX6; gibberellin 2-oxidase 6	Diterpenoid biosynthesis (ko00904)	[QR]	Secondary metabolites biosynthesis, transport and catabolism;; General function prediction only	non-haem dioxygenase in morphine synthesis N-terminal;; 2OG-Fe(II) oxygenase superfamily	sp|Q9FZ21|G2OX6_ARATH Gibberellin 2-beta-dioxygenase 6 OS=Arabidopsis thaliana OX=3702 GN=GA2OX6 PE=2 SV=1	Q	Secondary metabolites biosynthesis, transport and catabolism	gibberellin 2-oxidase 6 [Arabidopsis thaliana]
AT1G19770	2592	5054	5758	9244	45.314465	65.831436	101.042191	129.405777	3.67E-06	0.000182328	1.157786483	up	--	--	Cellular Component: plasma membrane (GO:0005886);; Biological Process: cytokinin-activated signaling pathway (GO:0009736);; Biological Process: hormone transport (GO:0009914);; Molecular Function: nucleobase transmembrane transporter activity (GO:0015205);; Biological Process: nucleobase transport (GO:0015851);; Cellular Component: intrinsic component of membrane (GO:0031224);;	--	--	--	--	Purine nucleobase transmembrane transport	sp|Q9FXH5|PUP14_ARATH Purine permease 14 OS=Arabidopsis thaliana OX=3702 GN=PUP14 PE=1 SV=1	S	Function unknown	purine permease 14 [Arabidopsis thaliana]
AT1G09070	6422	11216	11919	23088	99.154869	129.003845	184.677444	285.385956	5.78E-06	0.00027133	1.156722511	up	--	--	Cellular Component: storage vacuole (GO:0000322);; Molecular Function: binding (GO:0005488);; Biological Process: protein targeting (GO:0006605);; Cellular Component: plant-type vacuole membrane (GO:0009705);; Cellular Component: intrinsic component of membrane (GO:0031224);;	--	--	--	--	C2 domain	sp|O04023|SRC2_ARATH Protein SRC2 homolog OS=Arabidopsis thaliana OX=3702 GN=SRC2 PE=1 SV=1	S	Function unknown	soybean gene regulated by cold-2 [Arabidopsis thaliana]
AT2G32030	138	141	224	334	3.156736	2.396239	5.125592	6.110493	9.57E-05	0.003191797	1.155008474	up	[JO]	Translation, ribosomal structure and biogenesis;; Posttranslational modification, protein turnover, chaperones	Molecular Function: acetyltransferase activity (GO:0016407);;	--	--	--	--	Acetyltransferase (GNAT) domain;; Acetyltransferase (GNAT) family	sp|P05332|YP20_BACLI Uncharacterized N-acetyltransferase p20 OS=Bacillus licheniformis OX=1402 GN=p20 PE=4 SV=1	J	Translation, ribosomal structure and biogenesis	Acyl-CoA N-acyltransferases (NAT) superfamily protein [Arabidopsis thaliana]
AT3G49780	902	1102	1585	2397	13.61794	12.390967	24.010263	28.978926	3.01E-08	2.48E-06	1.153048973	up	--	--	Molecular Function: receptor binding (GO:0005102);; Cellular Component: extracellular region (GO:0005576);; Biological Process: anatomical structure morphogenesis (GO:0009653);; Cellular Component: intracellular membrane-bounded organelle (GO:0043231);; Biological Process: single-multicellular organism process (GO:0044707);; Biological Process: cellular developmental process (GO:0048869);;	--	--	--	--	Phytosulfokine precursor protein (PSK)	sp|Q9M2Y0|PSK3_ARATH Phytosulfokines 3 OS=Arabidopsis thaliana OX=3702 GN=PSK3 PE=2 SV=2	S	Function unknown	phytosulfokine 4 precursor [Arabidopsis thaliana]
AT5G41700	7396	9465	13044	20435	194.824074	185.587088	345.950995	432.642337	6.96E-09	6.98E-07	1.152291189	up	[O]	Posttranslational modification, protein turnover, chaperones	Biological Process: developmental process involved in reproduction (GO:0003006);; Molecular Function: ubiquitin-like protein transferase activity (GO:0019787);; Biological Process: modification-dependent protein catabolic process (GO:0019941);; Biological Process: protein modification by small protein conjugation (GO:0032446);; Molecular Function: purine ribonucleoside binding (GO:0032550);; Cell…	K06689|6.00528e-104|csat:104730334|ubiquitin-conjugating enzyme E2 8 isoform X1	Ubiquitin mediated proteolysis (ko04120);; Protein processing in endoplasmic reticulum (ko04141)	[O]	Posttranslational modification, protein turnover, chaperones	Ubiquitin-conjugating enzyme	sp|P35131|UBC8_ARATH Ubiquitin-conjugating enzyme E2 8 OS=Arabidopsis thaliana OX=3702 GN=UBC8 PE=1 SV=1	O	Posttranslational modification, protein turnover, chaperones	ubiquitin conjugating enzyme 8 [Arabidopsis thaliana]
AT5G66052	772	1061	1557	2044	23.947206	24.520977	48.473396	50.771397	1.41E-08	1.29E-06	1.152158994	up	--	--	Cellular Component: intrinsic component of membrane (GO:0031224);; Cellular Component: intracellular membrane-bounded organelle (GO:0043231);;	--	--	--	--	--	--	--	--	hypothetical protein AT2G13430 [Arabidopsis thaliana]
AT5G02090	326	400	622	810	8.607237	7.862451	16.461651	17.121593	3.11E-07	2.04E-05	1.152101049	up	--	--	Cellular Component: intracellular membrane-bounded organelle (GO:0043231);;	--	--	--	--	--	--	T	Signal transduction mechanisms	hypothetical protein AT5G02090 [Arabidopsis thaliana]
AT4G19170	5489	12655	13440	21775	60.191715	103.392326	147.927185	191.18158	2.83E-05	0.001121589	1.150665772	up	[Q]	Secondary metabolites biosynthesis, transport and catabolism	Cellular Component: chloroplast stroma (GO:0009570);; Molecular Function: oxidoreductase activity, acting on single donors with incorporation of molecular oxygen (GO:0016701);; Molecular Function: cation binding (GO:0043169);; Biological Process: single-organism metabolic process (GO:0044710);;	K09840|0|ath:AT4G19170|NCED4; nine-cis-epoxycarotenoid dioxygenase 4	Carotenoid biosynthesis (ko00906)	[Q]	Secondary metabolites biosynthesis, transport and catabolism	Retinal pigment epithelial membrane protein	sp|O49675|CCD4_ARATH Probable carotenoid cleavage dioxygenase 4, chloroplastic OS=Arabidopsis thaliana OX=3702 GN=CCD4 PE=1 SV=1	Q	Secondary metabolites biosynthesis, transport and catabolism	nine-cis-epoxycarotenoid dioxygenase 4 [Arabidopsis thaliana]
AT4G05070	1095	1611	2229	3047	51.107006	56.03186	104.42955	113.891556	2.92E-08	2.44E-06	1.142676736	up	--	--	Cellular Component: intracellular membrane-bounded organelle (GO:0043231);;	--	--	--	--	Wound-induced protein	--	S	Function unknown	Wound-responsive family protein [Arabidopsis thaliana]
AT4G33150	4212	4017	7954	8162	28.189087	20.04961	53.499673	43.848775	9.40E-09	9.04E-07	1.142221772	up	[E]	Amino acid transport and metabolism	Molecular Function: saccharopine dehydrogenase activity (GO:0004753);; Cellular Component: cytoplasm (GO:0005737);; Biological Process: lysine catabolic process (GO:0006554);; Biological Process: response to abiotic stimulus (GO:0009628);;	--	--	[E]	Amino acid transport and metabolism	Saccharopine dehydrogenase C-terminal domain;; Alanine dehydrogenase/PNT, N-terminal domain;; LOR/SDH bifunctional enzyme conserved region;; Saccharopine dehydrogenase NADP binding domain	sp|Q9SMZ4|AASS_ARATH Alpha-aminoadipic semialdehyde synthase OS=Arabidopsis thaliana OX=3702 GN=LKR/SDH PE=1 SV=1	E	Amino acid transport and metabolism	lysine-ketoglutarate reductase/saccharopine dehydrogenase bifunctional enzyme [Arabidopsis thaliana]
AT3G10113	114	153	200	323	2.420659	2.433375	4.284776	5.531386	0.000224038	0.006595772	1.134096125	up	--	--	Molecular Function: nucleic acid binding transcription factor activity (GO:0001071);; Molecular Function: nucleic acid binding (GO:0003676);; Molecular Function: structural molecule activity (GO:0005198);; Biological Process: transcription, DNA-templated (GO:0006351);; Biological Process: response to osmotic stress (GO:0006970);; Cellular Component: plant-type cell wall (GO:0009505);; Biological …	--	--	[O]	Posttranslational modification, protein turnover, chaperones	Myb-like DNA-binding domain;; Myb-like DNA-binding domain	sp|F4J2J6|RVE7L_ARATH Protein REVEILLE 7-like OS=Arabidopsis thaliana OX=3702 GN=RVE7L PE=3 SV=1	K	Transcription	Homeodomain-like superfamily protein [Arabidopsis thaliana]
AT5G52300	1114	782	1666	2095	12.760017	6.682661	19.108543	19.178039	6.26E-06	0.000291787	1.13034267	up	--	--	Biological Process: response to acid chemical (GO:0001101);; Biological Process: response to osmotic stress (GO:0006970);; Biological Process: hormone-mediated signaling pathway (GO:0009755);; Cellular Component: intracellular part (GO:0044424);; Biological Process: leaf development (GO:0048366);;	--	--	--	--	CAP160 repeat	sp|Q04980|LTI65_ARATH Low-temperature-induced 65 kDa protein OS=Arabidopsis thaliana OX=3702 GN=LTI65 PE=2 SV=2	S	Function unknown	CAP160 protein [Arabidopsis thaliana]
AT1G21400	3022	5246	7136	8632	33.404872	43.45189	80.517181	82.016465	1.95E-07	1.34E-05	1.12839817	up	[C]	Energy production and conversion	Biological Process: cellular response to starvation (GO:0009267);; Biological Process: response to light intensity (GO:0009642);; Molecular Function: oxidoreductase activity, acting on the aldehyde or oxo group of donors, disulfide as acceptor (GO:0016624);; Biological Process: response to disaccharide (GO:0034285);; Molecular Function: cation binding (GO:0043169);; Cellular Component: mitochondr…	K00166|0|ath:AT1G21400|Thiamin diphosphate-binding fold (THDP-binding) superfamily protein	Valine, leucine and isoleucine degradation (ko00280);; Propanoate metabolism (ko00640)	[C]	Energy production and conversion	Dehydrogenase E1 component;; 1-deoxy-D-xylulose-5-phosphate synthase	sp|Q9LPL5|ODBA1_ARATH 2-oxoisovalerate dehydrogenase subunit alpha 1, mitochondrial OS=Arabidopsis thaliana OX=3702 GN=At1g21400 PE=2 SV=1	C	Energy production and conversion	Thiamin diphosphate-binding fold (THDP-binding) superfamily protein [Arabidopsis thaliana]
AT1G01520	149	265	315	475	2.614739	3.529998	5.577034	6.888424	0.000131887	0.004152093	1.114741966	up	--	--	Molecular Function: nucleic acid binding transcription factor activity (GO:0001071);; Molecular Function: nucleic acid binding (GO:0003676);; Biological Process: transcription, DNA-templated (GO:0006351);; Biological Process: response to osmotic stress (GO:0006970);; Cellular Component: intracellular membrane-bounded organelle (GO:0043231);;	--	--	[O]	Posttranslational modification, protein turnover, chaperones	Myb-like DNA-binding domain	sp|Q6R0H0|RVE3_ARATH Protein REVEILLE 3 OS=Arabidopsis thaliana OX=3702 GN=RVE3 PE=2 SV=1	K	Transcription	Contains similarity to a dehydrogenase from Arabidopsis thaliana gb|Y12776 and contains a D-isomer specific 2-hydroxyacid dehydrogenases PF|00389 and Myb-like DNA binding PF|00249 domains. ESTs gb|Z48385, gb|Z48386 come from this gene [Arabidopsis thaliana]
AT1G31820	429	588	839	1108	5.554083	5.669952	10.908875	11.493031	3.37E-07	2.18E-05	1.114217338	up	[E]	Amino acid transport and metabolism	Cellular Component: plasma membrane (GO:0005886);; Biological Process: amino acid transport (GO:0006865);; Molecular Function: amino acid transmembrane transporter activity (GO:0015171);; Molecular Function: secondary active transmembrane transporter activity (GO:0015291);; Cellular Component: intrinsic component of membrane (GO:0031224);;	--	--	[E]	Amino acid transport and metabolism	Amino acid permease;; Amino acid permease	sp|Q9C6S4|PHSA_ARATH Probable polyamine transporter At1g31820 OS=Arabidopsis thaliana OX=3702 GN=At1g31820 PE=3 SV=1	E	Amino acid transport and metabolism	Amino acid permease family protein [Arabidopsis thaliana]
AT4G28290	215	302	324	683	3.786656	3.896084	5.644742	9.648719	0.000203547	0.006068119	1.112712823	up	--	--	Cellular Component: intrinsic component of membrane (GO:0031224);; Cellular Component: cell projection (GO:0042995);;	--	--	--	--	--	sp|Q9M0I0|LLG3_ARATH GPI-anchored protein LLG3 OS=Arabidopsis thaliana OX=3702 GN=LLG3 PE=2 SV=1	S	Function unknown	LORELEI-LIKE-GPI ANCHORED PROTEIN 3 [Arabidopsis thaliana]
AT2G31880	1823	3387	3610	6347	21.433844	29.679531	42.610237	59.764454	1.24E-05	0.000539401	1.111469432	up	[T]	Signal transduction mechanisms	Molecular Function: protein tyrosine kinase activity (GO:0004713);; Biological Process: cellular protein modification process (GO:0006464);; Biological Process: defense response (GO:0006952);; Biological Process: enzyme linked receptor protein signaling pathway (GO:0007167);; Biological Process: cell death (GO:0008219);; Biological Process: negative regulation of flower development (GO:0009910);;…	--	--	--	--	Protein kinase domain;; Protein tyrosine and serine/threonine kinase;; Leucine rich repeat;; Leucine Rich repeats (2 copies)	sp|Q9SKB2|SBIR1_ARATH Leucine-rich repeat receptor-like serine/threonine/tyrosine-protein kinase SOBIR1 OS=Arabidopsis thaliana OX=3702 GN=SOBIR1 PE=1 SV=1	T	Signal transduction mechanisms	Leucine-rich repeat protein kinase family protein [Arabidopsis thaliana]
AT4G37610	3891	5600	7055	11171	67.089371	71.927208	122.088203	154.20253	1.20E-07	8.59E-06	1.11035661	up	--	--	Biological Process: response to reactive oxygen species (GO:0000302);; Molecular Function: transcription factor activity, transcription factor binding (GO:0000989);; Biological Process: response to acid chemical (GO:0001101);; Molecular Function: protein binding (GO:0005515);; Biological Process: transcription, DNA-templated (GO:0006351);; Biological Process: ubiquitin-dependent protein catabolic…	--	--	[K]	Transcription	TAZ zinc finger;; BTB/POZ domain	sp|Q6EJ98|BT5_ARATH BTB/POZ and TAZ domain-containing protein 5 OS=Arabidopsis thaliana OX=3702 GN=BT5 PE=1 SV=1	K	Transcription	BTB and TAZ domain protein 5 [Arabidopsis thaliana]
AT4G32940	7229	10960	14868	19646	84.002441	94.866707	173.373535	182.752411	1.90E-08	1.67E-06	1.107717939	up	[O]	Posttranslational modification, protein turnover, chaperones	Biological Process: response to acid chemical (GO:0001101);; Molecular Function: endopeptidase activity (GO:0004175);; Cellular Component: vacuole (GO:0005773);; Biological Process: response to stress (GO:0006950);; Biological Process: response to hormone (GO:0009725);; Biological Process: protein processing (GO:0016485);; Biological Process: leaf development (GO:0048366);;	K01369|0|ath:AT4G32940|GAMMA-VPE; gamma vacuolar processing enzyme	--	[O]	Posttranslational modification, protein turnover, chaperones	Peptidase C13 family	sp|Q39119|VPEG_ARATH Vacuolar-processing enzyme gamma-isozyme OS=Arabidopsis thaliana OX=3702 GN=At4g32940 PE=1 SV=2	O	Posttranslational modification, protein turnover, chaperones	gamma vacuolar processing enzyme [Arabidopsis thaliana]
AT4G32340	440	967	991	1668	7.530624	12.342458	17.039307	22.887983	0.000116284	0.003745454	1.106497318	up	[O]	Posttranslational modification, protein turnover, chaperones	--	--	--	--	--	--	--	S	Function unknown	hypothetical protein AXX17_AT4G37110 [Arabidopsis thaliana]
AT3G53980	4871	3322	6771	9296	150.418121	76.416534	209.823334	229.801254	7.79E-06	0.000355267	1.105669858	up	--	--	Molecular Function: binding (GO:0005488);; Biological Process: lipid localization (GO:0010876);; Molecular Function: hydrolase activity (GO:0016787);; Biological Process: protein metabolic process (GO:0019538);;	--	--	--	--	Probable lipid transfer;; Protease inhibitor/seed storage/LTP family	--	S	Function unknown	Bifunctional inhibitor/lipid-transfer protein/seed storage 2S albumin superfamily protein [Arabidopsis thaliana]
AT1G53870	249	531	530	941	3.73362	6.073955	8.449477	11.305456	0.000272478	0.007798391	1.098217941	up	--	--	--	--	--	--	--	LURP-one-related	sp|Q8LG32|LOR2_ARATH Protein LURP-one-related 2 OS=Arabidopsis thaliana OX=3702 GN=At1g53870 PE=2 SV=2	S	Function unknown	unnamed protein product [Arabidopsis thaliana]
AT2G23810	4304	7209	8357	13447	80.907074	100.953026	157.654572	202.372757	1.44E-06	7.94E-05	1.098107047	up	--	--	Cellular Component: cell-cell junction (GO:0005911);; Cellular Component: intrinsic component of membrane (GO:0031224);; Biological Process: defense response to bacterium (GO:0042742);; Cellular Component: intracellular membrane-bounded organelle (GO:0043231);; Biological Process: single-organism developmental process (GO:0044767);;	--	--	--	--	Tetraspanin family	sp|Q8S8Q6|TET8_ARATH Tetraspanin-8 OS=Arabidopsis thaliana OX=3702 GN=TET8 PE=2 SV=1	S	Function unknown	tetraspanin8 [Arabidopsis thaliana]
AT1G80820	480	469	672	1157	7.098783	5.124874	10.089709	13.54328	1.21E-05	0.000528689	1.088805088	up	[M]	Cell wall/membrane/envelope biogenesis	Biological Process: cellular protein modification process (GO:0006464);; Biological Process: response to stress (GO:0006950);; Biological Process: circadian rhythm (GO:0007623);; Biological Process: phenylpropanoid biosynthetic process (GO:0009699);; Molecular Function: kinase activity (GO:0016301);; Molecular Function: oxidoreductase activity, acting on the aldehyde or oxo group of donors, NAD o…	K09753|1.3717e-165|ath:AT1G80820|CCR2; cinnamoyl coa reductase	Phenylpropanoid biosynthesis (ko00940)	[V]	Defense mechanisms	NAD dependent epimerase/dehydratase family;; 3-beta hydroxysteroid dehydrogenase/isomerase family;; NAD(P)H-binding;; NmrA-like family;; GDP-mannose 4,6 dehydratase;; Male sterility protein;; KR domain;; Polysaccharide biosynthesis protein	sp|Q9SAH9|CCR2_ARATH Cinnamoyl-CoA reductase 2 OS=Arabidopsis thaliana OX=3702 GN=CCR2 PE=1 SV=1	V	Defense mechanisms	cinnamoyl coa reductase [Arabidopsis thaliana]
AT5G24590	1530	2064	2686	4121	16.827091	16.915321	29.649431	36.292595	1.39E-07	9.72E-06	1.088619361	up	--	--	Molecular Function: regulatory region DNA binding (GO:0000975);; Molecular Function: nucleic acid binding transcription factor activity (GO:0001071);; Molecular Function: transcription cofactor activity (GO:0003712);; Biological Process: transcription, DNA-templated (GO:0006351);; Biological Process: response to bacterium (GO:0009617);; Cellular Component: intrinsic component of membrane (GO:0031…	--	--	--	--	No apical meristem (NAM) protein	sp|Q9LKG8|NAC91_ARATH NAC domain-containing protein 91 OS=Arabidopsis thaliana OX=3702 GN=NAC091 PE=1 SV=1	K	Transcription	TCV-interacting protein [Arabidopsis thaliana]
AT5G24120	3550	6498	7934	10763	42.035841	57.334152	94.349322	102.09391	1.76E-06	9.45E-05	1.088538144	up	[K]	Transcription	Molecular Function: nucleic acid binding transcription factor activity (GO:0001071);; Molecular Function: nucleic acid binding (GO:0003676);; Biological Process: transcription, DNA-templated (GO:0006351);; Cellular Component: plastid (GO:0009536);; Biological Process: response to blue light (GO:0009637);; Biological Process: response to red or far red light (GO:0009639);; Biological Process: plas…	K03093|0|ath:AT5G24120|SIGE; sigma factor E	--	--	--	Sigma-70 region 3;; Sigma-70, region 4;; Sigma-70 region 2	sp|Q9ZNX9|SIGE_ARATH RNA polymerase sigma factor sigE, chloroplastic/mitochondrial OS=Arabidopsis thaliana OX=3702 GN=SIGE PE=1 SV=1	K	Transcription	sigma factor E [Arabidopsis thaliana]
AT1G62510	5388	11829	12653	19249	150.269302	245.796661	354.168823	429.821442	3.62E-05	0.00138606	1.085164945	up	--	--	Molecular Function: binding (GO:0005488);;	--	--	--	--	Hydrophobic seed protein;; Protease inhibitor/seed storage/LTP family;; Probable lipid transfer	sp|Q39176|ERLI1_ARATH Lipid transfer protein EARLI 1 OS=Arabidopsis thaliana OX=3702 GN=EARLI1 PE=1 SV=1	S	Function unknown	transmembrane protein [Arabidopsis thaliana]
AT4G30280	1642	2178	3041	4118	32.237911	31.843897	59.913559	64.716507	2.05E-08	1.78E-06	1.080280837	up	[G]	Carbohydrate transport and metabolism	Cellular Component: extracellular region (GO:0005576);; Cellular Component: cell wall (GO:0005618);; Biological Process: cellular glucan metabolic process (GO:0006073);; Biological Process: response to auxin (GO:0009733);; Cellular Component: membrane (GO:0016020);; Cellular Component: intracellular membrane-bounded organelle (GO:0043231);; Biological Process: cellular component biogenesis (GO:00…	K08235|0|ath:AT4G30280|XTH18; xyloglucan endotransglucosylase/hydrolase 18	--	--	--	Glycosyl hydrolases family 16;; Xyloglucan endo-transglycosylase (XET) C-terminus	sp|Q9M0D2|XTH18_ARATH Probable xyloglucan endotransglucosylase/hydrolase protein 18 OS=Arabidopsis thaliana OX=3702 GN=XTH18 PE=2 SV=1	G	Carbohydrate transport and metabolism	xyloglucan endotransglucosylase/hydrolase 18 [Arabidopsis thaliana]
AT3G13710	124	128	226	246	1.336409	1.02478	2.448466	2.120308	0.000341395	0.009375448	1.079470634	up	--	--	Molecular Function: nucleic acid binding (GO:0003676);; Molecular Function: small molecule binding (GO:0036094);; Cellular Component: intracellular membrane-bounded organelle (GO:0043231);;	--	--	[R]	General function prediction only	RNA recognition motif. (a.k.a. RRM, RBD, or RNP domain);; PRA1 family protein	sp|Q9LIC7|PR1F4_ARATH PRA1 family protein F4 OS=Arabidopsis thaliana OX=3702 GN=PRA1F4 PE=2 SV=1	A	RNA processing and modification	RNA-binding (RRM/RBD/RNP motifs) family protein [Arabidopsis thaliana]
AT1G56600	301	239	445	580	5.198911	3.070477	7.708028	8.017596	6.29E-05	0.002209271	1.073282299	up	[M]	Cell wall/membrane/envelope biogenesis	Biological Process: response to acid chemical (GO:0001101);; Biological Process: response to osmotic stress (GO:0006970);; Biological Process: hexose metabolic process (GO:0019318);; Molecular Function: UDP-galactosyltransferase activity (GO:0035250);; Molecular Function: cation binding (GO:0043169);; Cellular Component: intracellular part (GO:0044424);; Biological Process: single-organism biosyn…	K18819|0|ath:AT1G56600|GolS2; galactinol synthase 2	Galactose metabolism (ko00052)	[G]	Carbohydrate transport and metabolism	Glycosyl transferase family 8	sp|Q9FXB2|GOLS2_ARATH Galactinol synthase 2 OS=Arabidopsis thaliana OX=3702 GN=GOLS2 PE=1 SV=1	G	Carbohydrate transport and metabolism	galactinol synthase 2 [Arabidopsis thaliana]
AT3G49530	1478	2092	2735	3918	19.791159	20.212337	36.623321	41.550536	1.31E-07	9.20E-06	1.072361826	up	--	--	Molecular Function: nucleic acid binding transcription factor activity (GO:0001071);; Molecular Function: nucleic acid binding (GO:0003676);; Molecular Function: protein binding (GO:0005515);; Biological Process: transcription, DNA-templated (GO:0006351);; Biological Process: response to cold (GO:0009409);; Biological Process: positive regulation of signal transduction (GO:0009967);; Biological P…	--	--	--	--	No apical meristem (NAM) protein	sp|Q9SCK6|NAC62_ARATH NAC domain-containing protein 62 OS=Arabidopsis thaliana OX=3702 GN=NAC062 PE=1 SV=1	K	Transcription	NAC domain containing protein 62 [Arabidopsis thaliana]
AT4G39675	150	139	233	312	7.965028	5.483966	12.407269	13.261862	0.00028428	0.008065199	1.071511928	up	--	--	--	--	--	--	--	--	--	--	--	hypothetical protein AT4G39675 [Arabidopsis thaliana]
AT2G25090	318	363	578	690	4.322267	3.668634	7.875644	7.506499	2.60E-06	0.000133783	1.070407101	up	[T]	Signal transduction mechanisms	Molecular Function: protein kinase activity (GO:0004672);; Biological Process: protein phosphorylation (GO:0006468);; Biological Process: hyperosmotic response (GO:0006972);; Biological Process: signal transduction (GO:0007165);; Cellular Component: membrane (GO:0016020);; Biological Process: metal ion transport (GO:0030001);; Molecular Function: purine ribonucleoside binding (GO:0032550);; Cellu…	--	--	[T]	Signal transduction mechanisms	Protein kinase domain;; Protein tyrosine and serine/threonine kinase;; NAF domain;; Kinase-like	sp|Q9SEZ7|CIPKG_ARATH CBL-interacting serine/threonine-protein kinase 16 OS=Arabidopsis thaliana OX=3702 GN=CIPK16 PE=1 SV=1	T	Signal transduction mechanisms	CBL-interacting protein kinase 16 [Arabidopsis thaliana]
AT5G37990	8471	6137	10112	18093	192.883255	104.092262	231.072235	329.81781	3.34E-05	0.001291647	1.069830298	up	[I]	Lipid transport and metabolism	Biological Process: metabolic process (GO:0008152);; Molecular Function: methyltransferase activity (GO:0008168);; Cellular Component: plastid (GO:0009536);;	--	--	--	--	SAM dependent carboxyl methyltransferase	sp|Q9FKC8|MT799_ARATH Probable S-adenosylmethionine-dependent methyltransferase At5g37990 OS=Arabidopsis thaliana OX=3702 GN=At5g37990 PE=3 SV=2	S	Function unknown	S-adenosyl-L-methionine:salicylic acid carboxyl methyltransferase-like protein [Arabidopsis thaliana]
AT5G23750	738	945	1348	1775	16.859214	16.084983	31.070902	33.312804	1.21E-07	8.63E-06	1.065689852	up	--	--	Cellular Component: intracellular membrane-bounded organelle (GO:0043231);;	--	--	--	--	Remorin, C-terminal region;; Remorin, N-terminal region	sp|Q9FFA5|RMR14_ARATH Remorin 1.4 OS=Arabidopsis thaliana OX=3702 GN=REM1.4 PE=2 SV=1	S	Function unknown	Remorin family protein [Arabidopsis thaliana]
AT2G45660	700	1191	1442	2039	12.008689	15.284138	24.872776	27.995704	4.34E-06	0.000211209	1.065686968	up	--	--	Molecular Function: transcription regulatory region sequence-specific DNA binding (GO:0000976);; Molecular Function: nucleic acid binding transcription factor activity (GO:0001071);; Biological Process: response to acid chemical (GO:0001101);; Molecular Function: protein binding (GO:0005515);; Biological Process: transcription from RNA polymerase II promoter (GO:0006366);; Biological Process: pro…	--	--	[K]	Transcription	SRF-type transcription factor (DNA-binding and dimerisation domain);; K-box region	sp|O64645|SOC1_ARATH MADS-box protein SOC1 OS=Arabidopsis thaliana OX=3702 GN=SOC1 PE=1 SV=1	K	Transcription	AGAMOUS-like 20 [Arabidopsis thaliana]
AT5G02020	1817	2115	3208	4107	33.313903	28.894364	59.091448	60.312874	8.48E-09	8.27E-07	1.065672292	up	--	--	Biological Process: response to osmotic stress (GO:0006970);; Cellular Component: intracellular membrane-bounded organelle (GO:0043231);;	--	--	--	--	--	--	S	Function unknown	E3 ubiquitin-protein ligase RLIM-like protein [Arabidopsis thaliana]
AT1G05340	905	1119	1642	2113	28.353373	26.128668	51.645069	53.02409	4.96E-08	3.87E-06	1.064868043	up	--	--	Cellular Component: intracellular membrane-bounded organelle (GO:0043231);;	--	--	--	--	Cysteine-rich TM module stress tolerance	--	S	Function unknown	cysteine-rich TM module stress tolerance protein [Arabidopsis thaliana]
AT1G57990	3498	7364	7795	12035	46.681931	73.213753	104.402161	128.577194	3.92E-05	0.001478706	1.060503987	up	--	--	Cellular Component: plastid (GO:0009536);; Molecular Function: nucleobase transmembrane transporter activity (GO:0015205);; Biological Process: nucleobase transport (GO:0015851);; Cellular Component: intrinsic component of membrane (GO:0031224);;	--	--	--	--	Purine nucleobase transmembrane transport	sp|Q9C508|PUP18_ARATH Probable purine permease 18 OS=Arabidopsis thaliana OX=3702 GN=PUP18 PE=1 SV=1	S	Function unknown	purine permease 18 [Arabidopsis thaliana]
AT5G66400	1924	1996	2812	4540	44.608727	34.483841	65.451736	84.30629	6.66E-07	3.99E-05	1.055884287	up	--	--	Cellular Component: cytoplasm (GO:0005737);; Biological Process: protein localization (GO:0008104);; Biological Process: response to cold (GO:0009409);; Cellular Component: membrane (GO:0016020);; Molecular Function: purine ribonucleoside binding (GO:0032550);; Biological Process: intracellular signal transduction (GO:0035556);; Biological Process: response to amino acid (GO:0043200);;	--	--	--	--	Dehydrin	sp|P30185|DHR18_ARATH Dehydrin Rab18 OS=Arabidopsis thaliana OX=3702 GN=RAB18 PE=2 SV=1	S	Function unknown	glycine rich protein [Arabidopsis thaliana]
AT4G25810	977	1830	2081	3034	17.638977	24.6189	37.709938	43.860634	1.42E-05	0.000604219	1.054660301	up	[G]	Carbohydrate transport and metabolism	Cellular Component: extracellular region (GO:0005576);; Biological Process: cellular glucan metabolic process (GO:0006073);; Molecular Function: transferase activity, transferring hexosyl groups (GO:0016758);; Molecular Function: hydrolase activity, acting on glycosyl bonds (GO:0016798);; Cellular Component: external encapsulating structure (GO:0030312);; Cellular Component: intracellular membran…	K08235|0|ath:AT4G25810|XTR6; xyloglucan endotransglycosylase 6	--	--	--	Glycosyl hydrolases family 16;; Xyloglucan endo-transglycosylase (XET) C-terminus	sp|Q38910|XTH23_ARATH Probable xyloglucan endotransglucosylase/hydrolase protein 23 OS=Arabidopsis thaliana OX=3702 GN=XTH23 PE=2 SV=1	G	Carbohydrate transport and metabolism	xyloglucan endotransglycosylase 6 [Arabidopsis thaliana]
AT3G27210	410	373	568	902	8.33199	5.643797	11.574322	14.669848	2.89E-05	0.00113879	1.052192451	up	--	--	Cellular Component: membrane (GO:0016020);; Cellular Component: intracellular membrane-bounded organelle (GO:0043231);;	--	--	--	--	--	sp|Q9LK32|Y3721_ARATH Uncharacterized protein At3g27210 OS=Arabidopsis thaliana OX=3702 GN=Y-2 PE=1 SV=1	S	Function unknown	hypothetical protein AT3G27210 [Arabidopsis thaliana]
AT3G06780	798	1274	1527	2263	19.127802	22.748089	36.741985	43.435772	3.38E-06	0.000169004	1.050066372	up	--	--	--	--	--	--	--	--	--	247		glycine-rich protein [Arabidopsis thaliana]
AT3G10020	1534	2181	2621	4208	34.037155	36.06284	58.376297	74.773163	1.30E-06	7.23E-05	1.045716156	up	--	--	Biological Process: response to stress (GO:0006950);; Cellular Component: intracellular membrane-bounded organelle (GO:0043231);; Biological Process: cellular respiration (GO:0045333);;	--	--	--	--	--	--	298		plant/protein [Arabidopsis thaliana]
AT1G78290	1279	1897	2402	3378	17.315154	19.018391	32.254738	36.717841	5.23E-07	3.24E-05	1.041976002	up	[M]	Cell wall/membrane/envelope biogenesis	Molecular Function: protein kinase activity (GO:0004672);; Biological Process: cellular protein modification process (GO:0006464);; Biological Process: phosphate-containing compound metabolic process (GO:0006796);; Biological Process: response to stress (GO:0006950);; Biological Process: response to abiotic stimulus (GO:0009628);; Molecular Function: purine ribonucleoside binding (GO:0032550);; C…	K14498|0|ath:AT1G78290|SNRK2-8; Protein kinase superfamily protein	MAPK signaling pathway - plant (ko04016);; Plant hormone signal transduction (ko04075)	[T]	Signal transduction mechanisms	Protein kinase domain;; Protein tyrosine and serine/threonine kinase	sp|Q9M9E9|SRK2C_ARATH Serine/threonine-protein kinase SRK2C OS=Arabidopsis thaliana OX=3702 GN=SRK2C PE=1 SV=1	T	Signal transduction mechanisms	Protein kinase superfamily protein [Arabidopsis thaliana]
AT5G47640	1714	2400	2945	4562	40.618675	42.377525	70.04657	86.569221	7.55E-07	4.40E-05	1.036450494	up	--	--	Molecular Function: nucleic acid binding transcription factor activity (GO:0001071);; Molecular Function: DNA binding (GO:0003677);; Biological Process: transcription, DNA-templated (GO:0006351);; Cellular Component: intracellular membrane-bounded organelle (GO:0043231);; Molecular Function: protein dimerization activity (GO:0046983);;	--	--	[K]	Transcription	Histone-like transcription factor (CBF/NF-Y) and archaeal histone	sp|Q9FGJ3|NFYB2_ARATH Nuclear transcription factor Y subunit B-2 OS=Arabidopsis thaliana OX=3702 GN=NFYB2 PE=1 SV=1	K	Transcription	nuclear factor Y, subunit B2 [Arabidopsis thaliana]
AT2G14910	7127	11672	14412	19468	93.643251	114.25687	186.965432	201.163216	7.10E-07	4.17E-05	1.036437104	up	--	--	--	--	--	--	--	Protein of unknown function (DUF760)	--	S	Function unknown	MAR-binding filament-like protein [Arabidopsis thaliana]
AT5G57240	397	628	790	1060	5.783651	7.265765	12.034537	12.563767	9.14E-06	0.00041282	1.036075379	up	--	--	Biological Process: lipid metabolic process (GO:0006629);; Biological Process: lipid localization (GO:0010876);; Molecular Function: sterol binding (GO:0032934);;	K22285|0|ath:AT5G57240|ORP4C; OSBP(oxysterol binding protein)-related protein 4C	--	[T]	Signal transduction mechanisms	Oxysterol-binding protein	sp|Q9LVD4|ORP4C_ARATH Oxysterol-binding protein-related protein 4C OS=Arabidopsis thaliana OX=3702 GN=ORP4C PE=2 SV=1	T	Signal transduction mechanisms	OSBP(oxysterol binding protein)-related protein 4C [Arabidopsis thaliana]
AT2G19810	992	1165	1633	2310	14.231165	12.453475	23.5277	26.544415	2.39E-07	1.62E-05	1.034635942	up	--	--	Molecular Function: nucleic acid binding transcription factor activity (GO:0001071);; Molecular Function: nucleic acid binding (GO:0003676);; Biological Process: transcription, DNA-templated (GO:0006351);; Biological Process: response to stress (GO:0006950);; Cellular Component: membrane (GO:0016020);; Molecular Function: cation binding (GO:0043169);; Cellular Component: intracellular membrane-bo…	--	--	[R]	General function prediction only	--	sp|O82199|C3H20_ARATH Zinc finger CCCH domain-containing protein 20 OS=Arabidopsis thaliana OX=3702 GN=At2g19810 PE=2 SV=1	S	Function unknown	CCCH-type zinc finger family protein [Arabidopsis thaliana]
AT3G57930	637	768	979	1601	9.799989	8.895074	14.35222	17.850764	4.69E-06	0.00022584	1.03380352	up	--	--	Cellular Component: intracellular membrane-bounded organelle (GO:0043231);;	--	--	--	--	--	--	170		rho GTPase-activating gacO-like protein [Arabidopsis thaliana]
AT5G03860	374	258	466	716	4.576145	2.349741	5.716947	7.011181	0.000354074	0.009652472	1.0335256	up	[C]	Energy production and conversion	Cellular Component: peroxisome (GO:0005777);; Biological Process: citrate metabolic process (GO:0006101);; Biological Process: cellular carbohydrate metabolic process (GO:0044262);; Molecular Function: transferase activity, transferring acyl groups, acyl groups converted into alkyl on transfer (GO:0046912);;	K01638|0|ath:AT5G03860|MLS; malate synthase	Pyruvate metabolism (ko00620);; Glyoxylate and dicarboxylate metabolism (ko00630);; Carbon metabolism (ko01200)	[C]	Energy production and conversion	Malate synthase	sp|Q9LZC3|MASY_ARATH Malate synthase OS=Arabidopsis thaliana OX=3702 GN=MLS PE=1 SV=1	C	Energy production and conversion	malate synthase [Arabidopsis thaliana]
AT1G52880	296	490	595	820	4.320045	5.324677	8.707594	9.572093	3.37E-05	0.00129958	1.032996947	up	--	--	Molecular Function: regulatory region DNA binding (GO:0000975);; Molecular Function: nucleic acid binding transcription factor activity (GO:0001071);; Biological Process: developmental process involved in reproduction (GO:0003006);; Biological Process: transcription, DNA-templated (GO:0006351);; Biological Process: embryo development (GO:0009790);; Cellular Component: intracellular membrane-bound…	--	--	--	--	No apical meristem (NAM) protein	sp|Q9ZNU2|NAC18_ARATH NAC domain-containing protein 18 OS=Arabidopsis thaliana OX=3702 GN=NAC018 PE=2 SV=1	K	Transcription	NAC (No Apical Meristem) domain transcriptional regulator superfamily protein [Arabidopsis thaliana]
AT1G48300	6086	7291	10400	13934	125.018059	111.575653	214.41983	229.161514	1.08E-08	1.02E-06	1.032008861	up	--	--	Molecular Function: nucleotide binding (GO:0000166);; Cellular Component: cytoplasm (GO:0005737);; Biological Process: triglyceride metabolic process (GO:0006641);; Molecular Function: acylglycerol O-acyltransferase activity (GO:0016411);;	K22849|0|ath:AT1G48300|DGAT3; diacylglycerol acyltransferase	Glycerolipid metabolism (ko00561)	--	--	--	sp|Q9C5W0|DGAT3_ARATH Diacylglycerol O-acyltransferase 3 OS=Arabidopsis thaliana OX=3702 GN=DGAT3 PE=1 SV=2	502		diacylglycerol acyltransferase [Arabidopsis thaliana]
AT5G54080	2010	2652	3695	4724	26.804007	26.712332	50.483226	51.46426	3.83E-08	3.06E-06	1.030173961	up	[Q]	Secondary metabolites biosynthesis, transport and catabolism	Cellular Component: cytoplasm (GO:0005737);; Biological Process: L-phenylalanine metabolic process (GO:0006558);; Biological Process: tyrosine metabolic process (GO:0006570);; Molecular Function: oxidoreductase activity, acting on single donors with incorporation of molecular oxygen, incorporation of two atoms of oxygen (GO:0016702);; Biological Process: phenol-containing compound catabolic proce…	K00451|0|ath:AT5G54080|HGO; homogentisate 1,2-dioxygenase	Tyrosine metabolism (ko00350)	[E]	Amino acid transport and metabolism	homogentisate 1,2-dioxygenase	sp|Q9ZRA2|HGD_ARATH Homogentisate 1,2-dioxygenase OS=Arabidopsis thaliana OX=3702 GN=HGO PE=2 SV=2	E	Amino acid transport and metabolism	homogentisate 1,2-dioxygenase [Arabidopsis thaliana]
AT4G29905	4840	6414	7894	12624	168.792648	166.63121	276.286072	352.460144	4.81E-07	3.01E-05	1.029968883	up	--	--	--	--	--	--	--	--	--	140		hypothetical protein AT4G29905 [Arabidopsis thaliana]
AT1G37130	49090	74030	101798	117909	379.809631	426.684784	790.423462	730.315063	9.41E-08	6.89E-06	1.027436379	up	[C]	Energy production and conversion	Cellular Component: cytoplasm (GO:0005737);; Biological Process: response to stress (GO:0006950);; Molecular Function: nitrate reductase activity (GO:0008940);; Biological Process: response to radiation (GO:0009314);; Biological Process: response to symbiont (GO:0009608);; Cellular Component: membrane (GO:0016020);; Biological Process: nitrate metabolic process (GO:0042126);; Cellular Component: …	K10534|0|ath:AT1G37130|NIA2; nitrate reductase 2	Nitrogen metabolism (ko00910)	[C]	Energy production and conversion	Mo-co oxidoreductase dimerisation domain;; Oxidoreductase molybdopterin binding domain;; Oxidoreductase NAD-binding domain;; Oxidoreductase FAD-binding domain;; Cytochrome b5-like Heme/Steroid binding domain	sp|P11035|NIA2_ARATH Nitrate reductase [NADH] 2 OS=Arabidopsis thaliana OX=3702 GN=NIA2 PE=1 SV=1	C	Energy production and conversion	nitrate reductase 2 [Arabidopsis thaliana]
AT4G02380	4790	5956	8811	10529	127.197548	155.568933	306.024277	222.605487	7.87E-09	7.76E-07	1.026180496	up	--	--	Biological Process: developmental process involved in reproduction (GO:0003006);; Biological Process: response to oxidative stress (GO:0006979);; Biological Process: response to water deprivation (GO:0009414);; Cellular Component: plastid (GO:0009536);; Biological Process: response to light intensity (GO:0009642);; Biological Process: response to hormone (GO:0009725);; Biological Process: leaf de…	--	--	--	--	Late embryogenesis abundant protein	sp|Q93WF6|SAG21_ARATH Protein SENESCENCE-ASSOCIATED GENE 21, mitochondrial OS=Arabidopsis thaliana OX=3702 GN=SAG21 PE=2 SV=1	S	Function unknown	senescence-associated gene 21 [Arabidopsis thaliana]
AT4G33960	216	333	433	549	8.692731	9.996546	17.513746	17.702852	5.64E-05	0.002016099	1.024653904	up	--	--	Cellular Component: intracellular membrane-bounded organelle (GO:0043231);;	--	--	--	--	--	--	79		hypothetical protein AT4G33960 [Arabidopsis thaliana]
AT5G26200	297	526	662	799	5.816275	7.687293	13.028219	12.545496	5.01E-05	0.001825067	1.024644328	up	--	--	Biological Process: transport (GO:0006810);; Cellular Component: organelle inner membrane (GO:0019866);; Cellular Component: intrinsic component of membrane (GO:0031224);;	--	--	[C]	Energy production and conversion	Mitochondrial carrier protein	sp|Q8BGF9|S2544_MOUSE Solute carrier family 25 member 44 OS=Mus musculus OX=10090 GN=Slc25a44 PE=1 SV=1	C	Energy production and conversion	Mitochondrial substrate carrier family protein [Arabidopsis thaliana]
AT3G52400	955	1482	1444	3000	16.586174	19.175823	25.179073	41.723518	0.000108853	0.003553024	1.023625768	up	--	--	Molecular Function: protein binding (GO:0005515);; Cellular Component: intracellular (GO:0005622);; Cellular Component: cell-cell junction (GO:0005911);; Biological Process: protein targeting (GO:0006605);; Biological Process: cellular defense response (GO:0006968);; Biological Process: response to fungus (GO:0009620);; Biological Process: plant-type hypersensitive response (GO:0009626);; Biologi…	K08486|0|ath:AT3G52400|SYP122; syntaxin of plants 122	SNARE interactions in vesicular transport (ko04130)	[U]	Intracellular trafficking, secretion, and vesicular transport	Syntaxin;; SNARE domain	sp|Q9SVC2|SY122_ARATH Syntaxin-122 OS=Arabidopsis thaliana OX=3702 GN=SYP122 PE=1 SV=1	U	Intracellular trafficking, secretion, and vesicular transport	syntaxin of plants 122 [Arabidopsis thaliana]
AT5G49450	1894	3026	3637	5182	51.767628	61.618446	99.774628	113.411201	1.73E-06	9.33E-05	1.023603493	up	--	--	Molecular Function: regulatory region DNA binding (GO:0000975);; Molecular Function: nucleic acid binding transcription factor activity (GO:0001071);; Biological Process: cellular glucose homeostasis (GO:0001678);; Biological Process: transcription, DNA-templated (GO:0006351);; Biological Process: cellular amino acid metabolic process (GO:0006520);; Biological Process: response to osmotic stress …	--	--	--	--	Basic region leucine zipper;; bZIP transcription factor	sp|Q9FGX2|BZIP1_ARATH Basic leucine zipper 1 OS=Arabidopsis thaliana OX=3702 GN=BZIP1 PE=1 SV=1	K	Transcription	basic leucine-zipper 1 [Arabidopsis thaliana]
AT3G48390	346	572	696	944	3.625057	4.462074	7.320291	7.920938	2.55E-05	0.001019724	1.022964656	up	--	--	Molecular Function: catalytic activity (GO:0003824);;	--	--	[T]	Signal transduction mechanisms	MA3 domain	sp|Q9STL9|MRF4_ARATH MA3 DOMAIN-CONTAINING TRANSLATION REGULATORY FACTOR 4 OS=Arabidopsis thaliana OX=3702 GN=MRF4 PE=1 SV=1	T	Signal transduction mechanisms	MA3 domain-containing protein [Arabidopsis thaliana]
AT5G09220	11399	7912	15812	19740	146.752029	75.884933	204.298569	203.461212	2.05E-05	0.00083718	1.021529983	up	--	--	Cellular Component: plasma membrane (GO:0005886);; Biological Process: amino acid transport (GO:0006865);; Molecular Function: secondary active transmembrane transporter activity (GO:0015291);; Cellular Component: intrinsic component of membrane (GO:0031224);; Molecular Function: carboxylic acid transmembrane transporter activity (GO:0046943);;	--	--	[E]	Amino acid transport and metabolism	Transmembrane amino acid transporter protein	sp|Q38967|AAP2_ARATH Amino acid permease 2 OS=Arabidopsis thaliana OX=3702 GN=AAP2 PE=1 SV=1	E	Amino acid transport and metabolism	amino acid permease 2 [Arabidopsis thaliana]
AT4G36500	589	1146	1204	1891	14.009884	20.323282	28.780865	36.051365	8.91E-05	0.003015367	1.02115591	up	--	--	Cellular Component: intracellular membrane-bounded organelle (GO:0043231);;	--	--	--	--	--	--	S	Function unknown	hypothetical protein AXX17_AT4G41600 [Arabidopsis thaliana]
AT4G30440	6832	10604	11934	19460	89.39328	103.361221	156.712845	203.848587	3.37E-06	0.000169004	1.019993064	up	[M]	Cell wall/membrane/envelope biogenesis	Cellular Component: Golgi membrane (GO:0000139);; Biological Process: nucleobase-containing compound metabolic process (GO:0006139);; Biological Process: response to fungus (GO:0009620);; Molecular Function: racemase and epimerase activity, acting on carbohydrates and derivatives (GO:0016857);; Biological Process: galacturonate metabolic process (GO:0019586);; Cellular Component: intrinsic compon…	K08679|0|ath:AT4G30440|GAE1; UDP-D-glucuronate 4-epimerase 1	Ascorbate and aldarate metabolism (ko00053);; Amino sugar and nucleotide sugar metabolism (ko00520);; Biosynthesis of cofactors (ko01240)	[M]	Cell wall/membrane/envelope biogenesis	GDP-mannose 4,6 dehydratase;; NAD dependent epimerase/dehydratase family;; RmlD substrate binding domain;; 3-beta hydroxysteroid dehydrogenase/isomerase family;; Polysaccharide biosynthesis protein;; Male sterility protein	sp|Q9M0B6|GAE1_ARATH UDP-glucuronate 4-epimerase 1 OS=Arabidopsis thaliana OX=3702 GN=GAE1 PE=1 SV=1	M	Cell wall/membrane/envelope biogenesis	UDP-D-glucuronate 4-epimerase 1 [Arabidopsis thaliana]
AT1G72800	181	286	397	428	3.161611	3.734859	6.992793	6.013749	0.000142739	0.004464954	1.017684454	up	--	--	Molecular Function: small molecule binding (GO:0036094);; Molecular Function: organic cyclic compound binding (GO:0097159);;	--	--	[K]	Transcription	RNA recognition motif. (a.k.a. RRM, RBD, or RNP domain)	sp|Q1PEP5|NUCL2_ARATH Nucleolin 2 OS=Arabidopsis thaliana OX=3702 GN=NUCL2 PE=1 SV=1	A	RNA processing and modification	RNA-binding (RRM/RBD/RNP motifs) family protein [Arabidopsis thaliana]
AT1G76180	11142	12888	18141	25221	234.536163	202.092941	383.228302	425.010773	2.56E-08	2.17E-06	1.015890481	up	--	--	Biological Process: response to cold (GO:0009409);; Biological Process: response to water deprivation (GO:0009414);; Cellular Component: plastid (GO:0009536);; Cellular Component: membrane (GO:0016020);; Molecular Function: metal ion binding (GO:0046872);;	--	--	--	--	Dehydrin	sp|P42763|ERD14_ARATH Dehydrin ERD14 OS=Arabidopsis thaliana OX=3702 GN=ERD14 PE=1 SV=1	S	Function unknown	Dehydrin family protein [Arabidopsis thaliana]
AT1G73330	48931	30059	56515	90141	1093.121704	500.235291	1267.034424	1612.097168	0.00018548	0.005613005	1.010988644	up	--	--	Biological Process: response to acid chemical (GO:0001101);; Molecular Function: enzyme inhibitor activity (GO:0004857);; Biological Process: response to stress (GO:0006950);; Biological Process: negative regulation of peptidase activity (GO:0010466);; Molecular Function: hydrolase activity (GO:0016787);; Molecular Function: endopeptidase regulator activity (GO:0061135);;	--	--	--	--	Trypsin and protease inhibitor	sp|Q39091|KTI1_ARATH Kunitz trypsin inhibitor 1 OS=Arabidopsis thaliana OX=3702 GN=KTI1 PE=2 SV=1	S	Function unknown	drought-repressed 4 [Arabidopsis thaliana]
AT3G18560	396	509	714	898	8.94475	8.572726	16.209496	16.256044	3.92E-06	0.000192022	1.009642636	up	--	--	--	--	--	--	--	--	--	309		hypothetical protein AT3G18560 [Arabidopsis thaliana]
AT1G56660	173	218	362	325	1.98035	1.960007	4.435167	2.929248	0.000295905	0.008334455	1.009001893	up	--	--	--	--	--	--	--	--	--	60		AT1G56660, partial [Arabidopsis thaliana]
AT1G21000	1885	2172	3065	4210	32.935852	28.259368	53.763603	58.93758	1.08E-07	7.83E-06	1.007529704	up	--	--	--	--	--	--	--	PLATZ transcription factor	--	S	Function unknown	hypothetical protein CARUB_v10009696mg [Capsella rubella]
AT2G32870	1639	2899	3594	4361	23.631889	31.219562	52.175953	50.712422	6.34E-06	0.000294502	1.007483746	up	--	--	Cellular Component: intracellular membrane-bounded organelle (GO:0043231);;	--	--	[DR]	Cell cycle control, cell division, chromosome partitioning;; General function prediction only	MATH domain	sp|Q84WU2|UBP13_ARATH Ubiquitin carboxyl-terminal hydrolase 13 OS=Arabidopsis thaliana OX=3702 GN=UBP13 PE=1 SV=1	D	Cell cycle control, cell division, chromosome partitioning	TRAF-like family protein [Arabidopsis thaliana]
AT2G34790	474	578	958	890	6.119819	5.557882	12.423264	9.2072	9.52E-06	0.000428285	1.005644664	up	[C]	Energy production and conversion	Molecular Function: nucleotide binding (GO:0000166);; Biological Process: karyogamy (GO:0000741);; Biological Process: developmental process involved in reproduction (GO:0003006);; Cellular Component: cell-cell junction (GO:0005911);; Molecular Function: oxidoreductase activity, acting on the CH-OH group of donors, NAD or NADP as acceptor (GO:0016616);; Cellular Component: external encapsulating …	K22395|0|ath:AT2G34790|MEE23; FAD-binding Berberine family protein	Phenylpropanoid biosynthesis (ko00940)	--	--	FAD binding domain;; Berberine and berberine like	sp|O64743|BBE15_ARATH Berberine bridge enzyme-like 15 OS=Arabidopsis thaliana OX=3702 GN=MEE23 PE=1 SV=1	C	Energy production and conversion	FAD-binding Berberine family protein [Arabidopsis thaliana]
AT2G41190	1533	1254	2414	2590	16.393438	9.907781	25.849345	22.144779	7.44E-06	0.000341141	1.00525075	up	--	--	Cellular Component: intrinsic component of membrane (GO:0031224);; Cellular Component: vacuolar part (GO:0044437);; Biological Process: carboxylic acid transport (GO:0046942);; Molecular Function: carboxylic acid transmembrane transporter activity (GO:0046943);;	K15015|0|ath:AT2G41190|Transmembrane amino acid transporter family protein	--	[E]	Amino acid transport and metabolism	Transmembrane amino acid transporter protein	sp|O80668|AVT1A_ARATH Amino acid transporter AVT1A OS=Arabidopsis thaliana OX=3702 GN=AVT1A PE=2 SV=2	E	Amino acid transport and metabolism	unnamed protein product [Arabidopsis thaliana]
AT5G64120	4672	7041	2454	2648	86.32679	96.918968	45.503574	39.166267	6.29E-07	3.79E-05	-1.002717575	down	--	--	Molecular Function: catalytic activity (GO:0003824);; Biological Process: response to stress (GO:0006950);; Molecular Function: antioxidant activity (GO:0016209);; Biological Process: hydrogen peroxide metabolic process (GO:0042743);; Molecular Function: cation binding (GO:0043169);; Biological Process: single-organism metabolic process (GO:0044710);; Molecular Function: tetrapyrrole binding (GO:…	K00430|0|ath:AT5G64120|Peroxidase superfamily protein	Phenylpropanoid biosynthesis (ko00940)	--	--	Peroxidase	sp|Q43387|PER71_ARATH Peroxidase 71 OS=Arabidopsis thaliana OX=3702 GN=PER71 PE=1 SV=1	Q	Secondary metabolites biosynthesis, transport and catabolism	Peroxidase superfamily protein [Arabidopsis thaliana]
AT1G51800	1018	1894	581	676	8.308717	11.518693	4.757049	4.419883	4.49E-05	0.001659965	-1.009067246	down	[T]	Signal transduction mechanisms	Molecular Function: protein kinase activity (GO:0004672);; Biological Process: cellular protein modification process (GO:0006464);; Biological Process: response to fungus (GO:0009620);; Biological Process: abscisic acid-activated signaling pathway (GO:0009738);; Cellular Component: intrinsic component of membrane (GO:0031224);; Molecular Function: purine ribonucleoside binding (GO:0032550);; Cell…	--	--	--	--	Malectin-like domain;; Protein kinase domain;; Protein tyrosine and serine/threonine kinase;; Leucine rich repeat	sp|Q9C8I6|IOS1_ARATH LRR receptor-like serine/threonine-protein kinase IOS1 OS=Arabidopsis thaliana OX=3702 GN=IOS1 PE=1 SV=1	T	Signal transduction mechanisms	Leucine-rich repeat protein kinase family protein [Arabidopsis thaliana]
AT1G45191	453	647	198	286	5.565989	6.013217	2.450743	2.716923	7.83E-05	0.002686768	-1.009143338	down	[G]	Carbohydrate transport and metabolism	--	K01188|0|ath:AT1G45191|BGLU1; Glycosyl hydrolase superfamily protein	Cyanoamino acid metabolism (ko00460);; Starch and sucrose metabolism (ko00500);; Phenylpropanoid biosynthesis (ko00940)	[G]	Carbohydrate transport and metabolism	Glycosyl hydrolase family 1;; Glycosyl hydrolase family 1	sp|Q3ECW8|BGL01_ARATH Beta-glucosidase 1 OS=Arabidopsis thaliana OX=3702 GN=BGLU1 PE=3 SV=2	G	Carbohydrate transport and metabolism	Glycosyl hydrolase superfamily protein [Arabidopsis thaliana]
AT3G58990	875	1037	348	496	17.405682	15.360994	6.935501	7.900612	4.79E-06	0.000230418	-1.014539439	down	[E]	Amino acid transport and metabolism	Biological Process: leucine metabolic process (GO:0006551);; Cellular Component: plastid stroma (GO:0009532);; Molecular Function: hydro-lyase activity (GO:0016836);; Biological Process: glycosinolate biosynthetic process (GO:0019758);;	K21359|0|ath:AT3G58990|IPMI1; isopropylmalate isomerase 1	Valine, leucine and isoleucine biosynthesis (ko00290);; Glucosinolate biosynthesis (ko00966);; 2-Oxocarboxylic acid metabolism (ko01210)	[E]	Amino acid transport and metabolism	Aconitase C-terminal domain	sp|Q9LYT7|LEUD2_ARATH 3-isopropylmalate dehydratase small subunit 3 OS=Arabidopsis thaliana OX=3702 GN=SSU3 PE=1 SV=1	E	Amino acid transport and metabolism	isopropylmalate isomerase 1 [Arabidopsis thaliana]
MSTRG.3735	558	465	172	285	5.656945	3.693229	1.756286	2.333716	0.000307026	0.008598041	-1.025700605	down	--	--	Biological Process: sesquiterpenoid metabolic process (GO:0006714);; Cellular Component: plastid (GO:0009536);; Molecular Function: cyclase activity (GO:0009975);; Molecular Function: carbon-oxygen lyase activity, acting on phosphates (GO:0016838);; Biological Process: terpene biosynthetic process (GO:0046246);; Molecular Function: metal ion binding (GO:0046872);; Biological Process: response to …	--	--	--	--	Terpene synthase family, metal binding domain;; Terpene synthase family 2, C-terminal metal binding;; Terpene synthase family 2, C-terminal metal binding;; Terpene synthase family, metal binding domain	sp|Q84UU4|HUMS_ARATH Alpha-humulene/(-)-(E)-beta-caryophyllene synthase OS=Arabidopsis thaliana OX=3702 GN=TPS21 PE=1 SV=2	S	Function unknown	alpha-humulene/(-)-(E)-beta-caryophyllene synthase isoform X1 [Arabidopsis lyrata subsp. lyrata]
AT2G03090	1683	1355	575	761	29.101603	17.448301	9.963179	10.533323	1.16E-05	0.00051131	-1.038542176	down	--	--	Biological Process: cell morphogenesis (GO:0000902);; Biological Process: multidimensional cell growth (GO:0009825);; Biological Process: plant-type cell wall modification (GO:0009827);; Cellular Component: external encapsulating structure (GO:0030312);; Biological Process: anatomical structure formation involved in morphogenesis (GO:0048646);;	--	--	--	--	Expansin C-terminal domain;; Lytic transglycolase	sp|O80622|EXP15_ARATH Expansin-A15 OS=Arabidopsis thaliana OX=3702 GN=EXPA15 PE=2 SV=2	S	Function unknown	hypothetical protein CARUB_v10017813mg, partial [Capsella rubella]
AT1G16400	661	1068	376	348	8.118743	9.76755	4.629834	3.422165	3.62E-05	0.00138606	-1.047472057	down	[QV]	Secondary metabolites biosynthesis, transport and catabolism;; Defense mechanisms	--	K12155|0|ath:AT1G16400|CYP79F2; cytochrome P450, family 79, subfamily F, polypeptide 2	Glucosinolate biosynthesis (ko00966);; 2-Oxocarboxylic acid metabolism (ko01210)	[Q]	Secondary metabolites biosynthesis, transport and catabolism	Cytochrome P450	sp|Q9FUY7|C79F2_ARATH Hexahomomethionine N-hydroxylase OS=Arabidopsis thaliana OX=3702 GN=CYP79F2 PE=1 SV=2	Q	Secondary metabolites biosynthesis, transport and catabolism	cytochrome P450, family 79, subfamily F, polypeptide 2 [Arabidopsis thaliana]
AT2G03760	1624	2425	719	1001	29.405338	32.719944	13.059678	14.505639	8.91E-07	5.13E-05	-1.055565288	down	--	--	Biological Process: response to acid chemical (GO:0001101);; Biological Process: response to osmotic stress (GO:0006970);; Molecular Function: sulfotransferase activity (GO:0008146);; Biological Process: phytosteroid metabolic process (GO:0016128);; Cellular Component: intracellular membrane-bounded organelle (GO:0043231);;	--	--	[R]	General function prediction only	Sulfotransferase domain;; Sulfotransferase family	sp|P52839|SOT12_ARATH Cytosolic sulfotransferase 12 OS=Arabidopsis thaliana OX=3702 GN=SOT12 PE=1 SV=2	J	Translation, ribosomal structure and biogenesis	sulfotransferase 12 [Arabidopsis thaliana]
AT5G05600	1052	2008	574	671	16.457126	23.855549	9.05151	7.816788	1.31E-05	0.000564846	-1.093269161	down	[Q]	Secondary metabolites biosynthesis, transport and catabolism	Molecular Function: catalytic activity (GO:0003824);; Biological Process: response to abiotic stimulus (GO:0009628);; Biological Process: response to toxic substance (GO:0009636);; Biological Process: flavonoid metabolic process (GO:0009812);; Biological Process: single-organism metabolic process (GO:0044710);; Molecular Function: transition metal ion binding (GO:0046914);;	--	--	[QR]	Secondary metabolites biosynthesis, transport and catabolism;; General function prediction only	non-haem dioxygenase in morphine synthesis N-terminal;; 2OG-Fe(II) oxygenase superfamily;; 2OG-Fe(II) oxygenase superfamily	sp|Q9FFF6|DIOX5_ARATH Probable 2-oxoglutarate-dependent dioxygenase At5g05600 OS=Arabidopsis thaliana OX=3702 GN=At5g05600 PE=2 SV=1	Q	Secondary metabolites biosynthesis, transport and catabolism	2-oxoglutarate (2OG) and Fe(II)-dependent oxygenase superfamily protein [Arabidopsis thaliana]
AT2G29460	449	588	158	277	9.445416	9.215267	3.327534	4.656971	5.99E-05	0.002118812	-1.093540448	down	[O]	Posttranslational modification, protein turnover, chaperones	Cellular Component: cytoplasm (GO:0005737);; Biological Process: toxin metabolic process (GO:0009404);; Molecular Function: transferase activity, transferring alkyl or aryl (other than methyl) groups (GO:0016765);; Biological Process: response to chemical (GO:0042221);;	K00799|2.80318e-144|ath:AT2G29460|GSTU4; glutathione S-transferase tau 4	Glutathione metabolism (ko00480)	[O]	Posttranslational modification, protein turnover, chaperones	Glutathione S-transferase, N-terminal domain;; Glutathione S-transferase, N-terminal domain;; Glutathione S-transferase, N-terminal domain;; Glutathione S-transferase, C-terminal domain;; Glutathione S-transferase, C-terminal domain	sp|Q9ZW27|GSTU4_ARATH Glutathione S-transferase U4 OS=Arabidopsis thaliana OX=3702 GN=GSTU4 PE=1 SV=1	O	Posttranslational modification, protein turnover, chaperones	glutathione S-transferase tau 4 [Arabidopsis thaliana]
AT2G38380	3999	3702	1247	2016	59.342529	40.922848	18.564426	23.945713	7.85E-07	4.56E-05	-1.096938373	down	--	--	Molecular Function: catalytic activity (GO:0003824);; Cellular Component: cell wall (GO:0005618);; Biological Process: response to osmotic stress (GO:0006970);; Biological Process: response to metal ion (GO:0010038);; Molecular Function: antioxidant activity (GO:0016209);; Biological Process: hydrogen peroxide metabolic process (GO:0042743);; Molecular Function: cation binding (GO:0043169);; Cell…	K00430|0|ath:AT2G38380|Peroxidase superfamily protein	Phenylpropanoid biosynthesis (ko00940)	--	--	Peroxidase	sp|P24102|PER22_ARATH Peroxidase 22 OS=Arabidopsis thaliana OX=3702 GN=PER22 PE=1 SV=2	W	Extracellular structures	Peroxidase superfamily protein [Arabidopsis thaliana]
AT3G16530	1656	4258	1060	1315	34.390007	65.876236	22.081835	21.859673	0.000160571	0.004927977	-1.099735507	down	[Q]	Secondary metabolites biosynthesis, transport and catabolism	Biological Process: phosphorelay signal transduction system (GO:0000160);; Molecular Function: binding (GO:0005488);; Cellular Component: extracellular region (GO:0005576);; Cellular Component: cell wall (GO:0005618);; Biological Process: response to ethylene (GO:0009723);; Biological Process: response to jasmonic acid (GO:0009753);; Biological Process: response to chitin (GO:0010200);; Cellular …	--	--	--	--	Legume lectin domain	sp|Q9LK72|LECT5_ARATH Lectin-like protein At3g16530 OS=Arabidopsis thaliana OX=3702 GN=At3g16530 PE=1 SV=1	T	Signal transduction mechanisms	Legume lectin family protein [Arabidopsis thaliana]
AT4G24120	1486	2985	770	1042	13.435872	20.114571	6.987257	7.541481	1.45E-05	0.000610995	-1.105049713	down	[S]	Function unknown	Biological Process: reproduction (GO:0000003);; Biological Process: post-embryonic development (GO:0009791);; Biological Process: response to metal ion (GO:0010038);; Molecular Function: peptide transporter activity (GO:0015197);; Molecular Function: iron chelate transmembrane transporter activity (GO:0015603);; Biological Process: peptide transport (GO:0015833);; Cellular Component: intrinsic co…	--	--	--	--	OPT oligopeptide transporter protein	sp|Q6R3L0|YSL1_ARATH Metal-nicotianamine transporter YSL1 OS=Arabidopsis thaliana OX=3702 GN=YSL1 PE=2 SV=2	S	Function unknown	YELLOW STRIPE like 1 [Arabidopsis thaliana]
MSTRG.2125	1874	2780	799	1110	25.793132	34.991697	14.990322	16.625788	1.77E-07	1.23E-05	-1.1063122	down	--	--	--	--	--	--	--	--	--	M	Cell wall/membrane/envelope biogenesis	At1g24996 [Arabidopsis thaliana]
AT4G11460	600	1005	331	308	6.570274	8.182446	3.636941	2.695353	1.79E-05	0.000742456	-1.118718375	down	[T]	Signal transduction mechanisms	--	--	--	--	--	Protein tyrosine and serine/threonine kinase;; Protein kinase domain;; Salt stress response/antifungal	sp|Q9LDT0|CRK30_ARATH Putative cysteine-rich receptor-like protein kinase 30 OS=Arabidopsis thaliana OX=3702 GN=CRK30 PE=3 SV=1	T	Signal transduction mechanisms	cysteine-rich RLK (RECEPTOR-like protein kinase) 30 [Arabidopsis thaliana]
AT3G54040	1019	1294	368	573	24.845812	23.520253	8.867808	9.676298	5.42E-07	3.34E-05	-1.133578213	down	--	--	Cellular Component: plastid (GO:0009536);;	--	--	--	--	PAR1 protein	--	S	Function unknown	PAR1 protein [Arabidopsis thaliana]
AT2G40330	299	551	174	159	4.601782	6.326199	2.68183	1.963241	0.000194953	0.005854288	-1.136745214	down	--	--	Molecular Function: binding (GO:0005488);; Cellular Component: membrane (GO:0016020);; Molecular Function: phosphatase inhibitor activity (GO:0019212);;	K14496|9.26435e-137|ath:AT2G40330|PYL6; PYR1-like 6	MAPK signaling pathway - plant (ko04016);; Plant hormone signal transduction (ko04075)	--	--	Polyketide cyclase / dehydrase and lipid transport;; Pathogenesis-related protein Bet v 1 family;; Polyketide cyclase / dehydrase and lipid transport	sp|Q8S8E3|PYL6_ARATH Abscisic acid receptor PYL6 OS=Arabidopsis thaliana OX=3702 GN=PYL6 PE=1 SV=1	S	Function unknown	PYR1-like 6 [Arabidopsis thaliana]
AT1G51790	448	695	177	279	3.269944	3.783026	1.294094	1.623424	1.93E-05	0.000795732	-1.150685404	down	[T]	Signal transduction mechanisms	Biological Process: cellular protein modification process (GO:0006464);; Biological Process: phosphate-containing compound metabolic process (GO:0006796);; Molecular Function: kinase activity (GO:0016301);; Cellular Component: intrinsic component of membrane (GO:0031224);; Molecular Function: purine ribonucleoside binding (GO:0032550);;	--	--	--	--	Malectin-like domain;; Protein tyrosine and serine/threonine kinase;; Protein kinase domain	sp|Q9C8I6|IOS1_ARATH LRR receptor-like serine/threonine-protein kinase IOS1 OS=Arabidopsis thaliana OX=3702 GN=IOS1 PE=1 SV=1	T	Signal transduction mechanisms	Leucine-rich repeat protein kinase family protein [Arabidopsis thaliana]
AT2G41650	1313	1727	584	611	18.155945	17.788603	8.095725	6.759316	3.31E-08	2.70E-06	-1.157475521	down	--	--	Cellular Component: plastid (GO:0009536);;	--	--	--	--	--	--	--	--	hypothetical protein AT2G41650 [Arabidopsis thaliana]
AT5G20790	385	848	216	256	7.65972	12.560618	4.30939	4.069098	0.000105194	0.003457728	-1.175043413	down	--	--	Cellular Component: intrinsic component of membrane (GO:0031224);;	--	--	--	--	--	--	344		transmembrane protein [Arabidopsis thaliana]
AT1G13520	302	409	116	163	5.100357	5.149188	1.963212	2.206713	3.24E-05	0.001255842	-1.175351536	down	--	--	--	--	--	--	--	Protein of unknown function (DUF1262)	--	S	Function unknown	Hypothetical protein [Arabidopsis thaliana]
AT1G51840	505	767	181	317	9.27221	10.985452	3.561587	4.951411	1.40E-05	0.000596517	-1.184990798	down	--	--	Cellular Component: cell-cell junction (GO:0005911);; Biological Process: cellular protein modification process (GO:0006464);; Biological Process: phosphate-containing compound metabolic process (GO:0006796);; Molecular Function: transferase activity, transferring phosphorus-containing groups (GO:0016772);; Cellular Component: intrinsic component of membrane (GO:0031224);; Molecular Function: pur…	--	--	--	--	Malectin-like domain	sp|C0LGG3|Y5182_ARATH Probable LRR receptor-like serine/threonine-protein kinase At1g51820 OS=Arabidopsis thaliana OX=3702 GN=At1g51820 PE=1 SV=1	T	Signal transduction mechanisms	kinase-like protein [Arabidopsis thaliana]
AT5G55930	1450	2271	706	712	12.743329	14.876436	6.228767	5.006809	1.13E-07	8.10E-06	-1.189670828	down	--	--	Biological Process: protein localization (GO:0008104);; Molecular Function: oligopeptide transporter activity (GO:0015198);; Biological Process: peptide transport (GO:0015833);; Cellular Component: intrinsic component of membrane (GO:0031224);;	--	--	[T]	Signal transduction mechanisms	OPT oligopeptide transporter protein	sp|Q9FG72|OPT1_ARATH Oligopeptide transporter 1 OS=Arabidopsis thaliana OX=3702 GN=OPT1 PE=2 SV=1	T	Signal transduction mechanisms	oligopeptide transporter 1 [Arabidopsis thaliana]
AT2G46440	318	657	180	184	3.024586	4.681674	1.722444	1.398981	9.12E-05	0.003063064	-1.206268973	down	[T]	Signal transduction mechanisms	--	K05391|0|ath:AT2G46440|CNGC11; cyclic nucleotide-gated channels	Plant-pathogen interaction (ko04626)	[PT]	Inorganic ion transport and metabolism;; Signal transduction mechanisms	Ion transport protein	sp|Q9SKD6|CNG11_ARATH Cyclic nucleotide-gated ion channel 11 OS=Arabidopsis thaliana OX=3702 GN=CNGC11 PE=2 SV=2	P	Inorganic ion transport and metabolism	unnamed protein product [Arabidopsis thaliana]
AT1G51830	2108	2419	647	1119	21.961621	18.461159	6.631971	8.722135	8.08E-08	6.07E-06	-1.206982071	down	[T]	Signal transduction mechanisms	Molecular Function: protein kinase activity (GO:0004672);; Cellular Component: cell-cell junction (GO:0005911);; Biological Process: cellular protein modification process (GO:0006464);; Biological Process: phosphate-containing compound metabolic process (GO:0006796);; Biological Process: enzyme linked receptor protein signaling pathway (GO:0007167);; Cellular Component: intrinsic component of mem…	--	--	--	--	Protein kinase domain;; Protein tyrosine and serine/threonine kinase;; Malectin-like domain;; Leucine rich repeat;; Leucine Rich repeats (2 copies)	sp|C0LGG3|Y5182_ARATH Probable LRR receptor-like serine/threonine-protein kinase At1g51820 OS=Arabidopsis thaliana OX=3702 GN=At1g51820 PE=1 SV=1	T	Signal transduction mechanisms	Leucine-rich repeat protein kinase family protein [Arabidopsis thaliana]
AT1G32940	1173	1633	475	596	10.702733	11.103596	4.337678	4.345807	1.26E-08	1.16E-06	-1.207643307	down	[O]	Posttranslational modification, protein turnover, chaperones	--	--	--	--	--	Subtilase family;; Fibronectin type-III domain;; Peptidase inhibitor I9;; PA domain	sp|Q9MAP7|SBT35_ARATH Subtilisin-like protease SBT3.5 OS=Arabidopsis thaliana OX=3702 GN=SBT3.5 PE=1 SV=1	O	Posttranslational modification, protein turnover, chaperones	Subtilase family protein [Arabidopsis thaliana]
AT5G17220	403	441	152	171	9.105888	7.42478	3.437238	3.093457	4.50E-06	0.000217971	-1.211402877	down	[O]	Posttranslational modification, protein turnover, chaperones	Cellular Component: plant-type vacuole (GO:0000325);; Biological Process: toxin metabolic process (GO:0009404);; Biological Process: regulation of flavonoid biosynthetic process (GO:0009962);; Molecular Function: transferase activity, transferring alkyl or aryl (other than methyl) groups (GO:0016765);; Biological Process: response to chemical (GO:0042221);; Molecular Function: ion binding (GO:004…	K00799|5.78845e-139|ath:AT5G17220|GSTF12; glutathione S-transferase phi 12	Glutathione metabolism (ko00480)	[O]	Posttranslational modification, protein turnover, chaperones	Glutathione S-transferase, N-terminal domain;; Glutathione S-transferase, N-terminal domain;; Glutathione S-transferase, C-terminal domain;; Glutathione S-transferase, N-terminal domain	sp|Q9FE46|GSTFC_ARATH Glutathione S-transferase F12 OS=Arabidopsis thaliana OX=3702 GN=GSTF12 PE=1 SV=1	O	Posttranslational modification, protein turnover, chaperones	glutathione S-transferase phi 12 [Arabidopsis thaliana]
AT2G38390	2549	2430	727	1209	45.555302	32.357605	13.031458	17.296074	8.39E-08	6.28E-06	-1.220455593	down	--	--	Molecular Function: catalytic activity (GO:0003824);; Cellular Component: cell wall (GO:0005618);; Biological Process: response to osmotic stress (GO:0006970);; Biological Process: response to metal ion (GO:0010038);; Molecular Function: antioxidant activity (GO:0016209);; Biological Process: hydrogen peroxide metabolic process (GO:0042743);; Molecular Function: cation binding (GO:0043169);; Cell…	K00430|0|ath:AT2G38390|Peroxidase superfamily protein	Phenylpropanoid biosynthesis (ko00940)	--	--	Peroxidase	sp|O80912|PER23_ARATH Peroxidase 23 OS=Arabidopsis thaliana OX=3702 GN=PER23 PE=2 SV=1	W	Extracellular structures	Peroxidase superfamily protein [Arabidopsis thaliana]
AT1G60730	1648	1768	538	759	25.748319	20.565062	8.418238	9.499636	2.94E-09	3.13E-07	-1.237403959	down	[R]	General function prediction only	Molecular Function: catalytic activity (GO:0003824);; Cellular Component: cytoplasm (GO:0005737);; Biological Process: single-organism metabolic process (GO:0044710);;	--	--	[C]	Energy production and conversion	Aldo/keto reductase family;; Aldo/keto reductase family	sp|Q9ASZ9|ALKR5_ARATH Probable aldo-keto reductase 5 OS=Arabidopsis thaliana OX=3702 GN=At1g60730 PE=2 SV=1	C	Energy production and conversion	NAD(P)-linked oxidoreductase superfamily protein [Arabidopsis thaliana]
AT1G43910	681	689	229	289	10.213438	7.703471	3.445092	3.467144	2.03E-07	1.39E-05	-1.239708453	down	[MDT]	Cell wall/membrane/envelope biogenesis;; Cell cycle control, cell division, chromosome partitioning;; Signal transduction mechanisms	Biological Process: response to acid chemical (GO:0001101);; Cellular Component: cell-cell junction (GO:0005911);; Biological Process: cellular response to starvation (GO:0009267);; Molecular Function: nucleoside-triphosphatase activity (GO:0017111);; Cellular Component: intrinsic component of membrane (GO:0031224);; Molecular Function: purine ribonucleoside binding (GO:0032550);; Cellular Compon…	--	--	[O]	Posttranslational modification, protein turnover, chaperones	ATPase family associated with various cellular activities (AAA);; Domain associated at C-terminal with AAA;; Holliday junction DNA helicase RuvB P-loop domain;; RNA helicase	sp|Q9LP11|AATP1_ARATH AAA-ATPase At1g43910 OS=Arabidopsis thaliana OX=3702 GN=At1g43910 PE=1 SV=1	O	Posttranslational modification, protein turnover, chaperones	P-loop containing nucleoside triphosphate hydrolases superfamily protein [Arabidopsis thaliana]
AT1G09240	547	1444	289	441	9.667664	19.001629	5.11501	6.231542	0.000113628	0.003665969	-1.242859733	down	[O]	Posttranslational modification, protein turnover, chaperones	Biological Process: cell morphogenesis involved in differentiation (GO:0000904);; Biological Process: vascular transport (GO:0010232);; Molecular Function: transferase activity, transferring alkyl or aryl (other than methyl) groups (GO:0016765);; Biological Process: heterocycle biosynthetic process (GO:0018130);; Biological Process: gametophyte development (GO:0048229);;	K05953|0|ath:AT1G09240|NAS3; nicotianamine synthase 3	--	--	--	Nicotianamine synthase protein	sp|O80483|NAS3_ARATH Nicotianamine synthase 3 OS=Arabidopsis thaliana OX=3702 GN=NAS3 PE=2 SV=1	S	Function unknown	nicotianamine synthase 3 [Arabidopsis thaliana]
AT2G11810	634	1170	373	271	9.186559	13.120188	5.155406	2.968824	2.04E-05	0.000833663	-1.255431479	down	[M]	Cell wall/membrane/envelope biogenesis	Biological Process: glycolipid biosynthetic process (GO:0009247);; Biological Process: cellular response to starvation (GO:0009267);; Cellular Component: plastid outer membrane (GO:0009527);; Biological Process: monocarboxylic acid metabolic process (GO:0032787);; Molecular Function: UDP-galactosyltransferase activity (GO:0035250);;	K03715|0|ath:AT2G11810|MGDC; monogalactosyldiacylglycerol synthase type C	Glycerolipid metabolism (ko00561)	--	--	Monogalactosyldiacylglycerol (MGDG) synthase	sp|Q9SI93|MGDG3_ARATH Monogalactosyldiacylglycerol synthase 3, chloroplastic OS=Arabidopsis thaliana OX=3702 GN=MGD3 PE=1 SV=2	M	Cell wall/membrane/envelope biogenesis	monogalactosyldiacylglycerol synthase type C [Arabidopsis thaliana]
AT3G28930	270	667	152	177	6.590362	12.259022	3.737691	3.486664	0.000124016	0.003942459	-1.293043055	down	--	--	Cellular Component: plastid (GO:0009536);; Cellular Component: membrane (GO:0016020);; Molecular Function: transferase activity (GO:0016740);; Biological Process: response to other organism (GO:0051707);;	--	--	--	--	Gamma-glutamyl cyclotransferase, AIG2-like	sp|P54121|AIG2A_ARATH Protein AIG2 A OS=Arabidopsis thaliana OX=3702 GN=AIG2A PE=2 SV=1	S	Function unknown	AIG2-like (avirulence induced gene) family protein [Arabidopsis thaliana]
AT2G36090	216	205	77	75	4.9456	3.498234	1.773792	1.37465	0.000151155	0.004683164	-1.29596487	down	--	--	Cellular Component: intrinsic component of membrane (GO:0031224);;	--	--	--	--	--	sp|Q9SIH5|FB322_ARATH Probable F-box protein At2g36090 OS=Arabidopsis thaliana OX=3702 GN=At2g36090 PE=2 SV=1	S	Function unknown	F-box family protein [Arabidopsis thaliana]
AT1G51850	889	1359	333	472	7.459585	8.489739	2.797695	3.164258	2.76E-08	2.32E-06	-1.301489656	down	[T]	Signal transduction mechanisms	Molecular Function: protein kinase activity (GO:0004672);; Cellular Component: cell-cell junction (GO:0005911);; Biological Process: cellular protein modification process (GO:0006464);; Biological Process: phosphate-containing compound metabolic process (GO:0006796);; Cellular Component: intrinsic component of membrane (GO:0031224);; Molecular Function: purine ribonucleoside binding (GO:0032550);;	--	--	--	--	Malectin-like domain;; Protein kinase domain;; Protein tyrosine and serine/threonine kinase;; Leucine rich repeat;; Leucine Rich repeats (2 copies)	sp|C0LGG3|Y5182_ARATH Probable LRR receptor-like serine/threonine-protein kinase At1g51820 OS=Arabidopsis thaliana OX=3702 GN=At1g51820 PE=1 SV=1	T	Signal transduction mechanisms	Leucine-rich repeat protein kinase family protein [Arabidopsis thaliana]
AT3G22800	336	413	140	125	4.287987	3.930762	1.794	1.273545	5.27E-06	0.000250883	-1.305831858	down	[K]	Transcription	Molecular Function: structural molecule activity (GO:0005198);; Cellular Component: external encapsulating structure (GO:0030312);; Biological Process: external encapsulating structure organization (GO:0045229);;	--	--	--	--	Leucine rich repeat;; Leucine Rich repeats (2 copies);; Leucine rich repeat N-terminal domain	sp|Q9LUI1|LRX6_ARATH Leucine-rich repeat extensin-like protein 6 OS=Arabidopsis thaliana OX=3702 GN=LRX6 PE=2 SV=1	S	Function unknown	unnamed protein product [Arabidopsis thaliana]
AT1G17170	3436	2895	1029	1265	70.939362	44.525764	21.321667	20.900297	1.83E-09	2.00E-07	-1.311002182	down	[O]	Posttranslational modification, protein turnover, chaperones	--	K00799|4.4723e-155|ath:AT1G17170|GSTU24; glutathione S-transferase TAU 24	Glutathione metabolism (ko00480)	[O]	Posttranslational modification, protein turnover, chaperones	Glutathione S-transferase, N-terminal domain;; Glutathione S-transferase, N-terminal domain;; Glutathione S-transferase, C-terminal domain;; Glutathione S-transferase, N-terminal domain;; Glutathione S-transferase, C-terminal domain	sp|Q9SHH6|GSTUO_ARATH Glutathione S-transferase U24 OS=Arabidopsis thaliana OX=3702 GN=GSTU24 PE=2 SV=1	O	Posttranslational modification, protein turnover, chaperones	glutathione S-transferase TAU 24 [Arabidopsis thaliana]
AT5G42530	1245	2595	524	819	51.59198	80.154961	21.790001	27.185684	1.10E-06	6.24E-05	-1.32449131	down	--	--	Cellular Component: intracellular membrane-bounded organelle (GO:0043231);;	--	--	--	--	--	--	--	--	unnamed protein product [Arabidopsis thaliana]
AT2G43140	330	392	132	118	3.519608	3.159797	1.461086	0.998319	3.83E-06	0.000188779	-1.339017633	down	--	--	Molecular Function: protein binding (GO:0005515);;	--	--	--	--	Helix-loop-helix DNA-binding domain	sp|Q9ZW81|BH129_ARATH Transcription factor bHLH129 OS=Arabidopsis thaliana OX=3702 GN=BHLH129 PE=3 SV=2	K	Transcription	basic helix-loop-helix (bHLH) DNA-binding superfamily protein [Arabidopsis thaliana]
AT2G42610	199	154	57	68	4.259138	2.498635	1.157657	1.178371	0.000355789	0.009672207	-1.345400705	down	--	--	Biological Process: transcription, DNA-templated (GO:0006351);; Cellular Component: intracellular membrane-bounded organelle (GO:0043231);;	--	--	--	--	Protein of unknown function (DUF640)	sp|Q9S7R3|LSH10_ARATH Protein LIGHT-DEPENDENT SHORT HYPOCOTYLS 10 OS=Arabidopsis thaliana OX=3702 GN=LSH10 PE=1 SV=1	K	Transcription	LIGHT-DEPENDENT SHORT HYPOCOTYLS-like protein (DUF640) [Arabidopsis thaliana]
AT3G20470	279	215	92	81	6.513837	3.745766	2.150347	1.499406	0.00011732	0.003772614	-1.345858431	down	--	--	Biological Process: response to acid chemical (GO:0001101);; Cellular Component: cell wall (GO:0005618);; Cellular Component: vacuole (GO:0005773);; Biological Process: response to stress (GO:0006950);; Biological Process: cell growth (GO:0016049);; Biological Process: organ growth (GO:0035265);;	--	--	--	--	--	sp|Q9LTP5|GRP5_ARATH Glycine-rich protein 5 OS=Arabidopsis thaliana OX=3702 GN=GRP5 PE=2 SV=1	S	Function unknown	glycine-rich protein 5 [Arabidopsis thaliana]
AT1G51820	357	715	175	184	3.019044	4.531079	1.482828	1.243514	5.30E-06	0.000251641	-1.366311199	down	[T]	Signal transduction mechanisms	Molecular Function: protein kinase activity (GO:0004672);; Cellular Component: cell-cell junction (GO:0005911);; Biological Process: cellular protein modification process (GO:0006464);; Biological Process: phosphate-containing compound metabolic process (GO:0006796);; Cellular Component: intrinsic component of membrane (GO:0031224);; Molecular Function: purine ribonucleoside binding (GO:0032550);;	--	--	--	--	Malectin-like domain;; Protein kinase domain;; Protein tyrosine and serine/threonine kinase;; Leucine rich repeat	sp|C0LGG3|Y5182_ARATH Probable LRR receptor-like serine/threonine-protein kinase At1g51820 OS=Arabidopsis thaliana OX=3702 GN=At1g51820 PE=1 SV=1	T	Signal transduction mechanisms	Leucine-rich repeat protein kinase family protein [Arabidopsis thaliana]
AT4G22880	830	833	231	333	15.418593	11.437101	4.183242	4.719728	3.71E-09	3.89E-07	-1.404671543	down	[Q]	Secondary metabolites biosynthesis, transport and catabolism	Biological Process: response to acid chemical (GO:0001101);; Biological Process: response to stress (GO:0006950);; Biological Process: organelle organization (GO:0006996);; Biological Process: phenylpropanoid biosynthetic process (GO:0009699);; Biological Process: flavonoid biosynthetic process (GO:0009813);; Molecular Function: oxidoreductase activity, acting on paired donors, with incorporation…	K05277|0|ath:AT4G22880|LDOX; leucoanthocyanidin dioxygenase	Flavonoid biosynthesis (ko00941)	[QR]	Secondary metabolites biosynthesis, transport and catabolism;; General function prediction only	2OG-Fe(II) oxygenase superfamily;; non-haem dioxygenase in morphine synthesis N-terminal	sp|Q96323|LDOX_ARATH Leucoanthocyanidin dioxygenase OS=Arabidopsis thaliana OX=3702 GN=LDOX PE=1 SV=1	Q	Secondary metabolites biosynthesis, transport and catabolism	leucoanthocyanidin dioxygenase [Arabidopsis thaliana]
AT4G12480	1363	2578	590	695	36.328026	51.193119	15.773594	14.816213	9.51E-09	9.10E-07	-1.413526434	down	--	--	Biological Process: response to acid chemical (GO:0001101);; Molecular Function: protein binding (GO:0005515);; Cellular Component: extracellular region (GO:0005576);; Cellular Component: cell wall (GO:0005618);; Cellular Component: cell-cell junction (GO:0005911);; Biological Process: response to osmotic stress (GO:0006970);; Biological Process: response to cold (GO:0009409);; Cellular Component…	--	--	--	--	Hydrophobic seed protein;; Protease inhibitor/seed storage/LTP family;; Probable lipid transfer	sp|Q39176|ERLI1_ARATH Lipid transfer protein EARLI 1 OS=Arabidopsis thaliana OX=3702 GN=EARLI1 PE=1 SV=1	S	Function unknown	Bifunctional inhibitor/lipid-transfer protein/seed storage 2S albumin superfamily protein [Arabidopsis thaliana]
AT1G05680	1773	2271	499	859	25.040432	23.893919	7.063278	9.713535	5.22E-10	6.49E-08	-1.416178426	down	[G]	Carbohydrate transport and metabolism	Biological Process: response to water deprivation (GO:0009414);; Biological Process: anatomical structure morphogenesis (GO:0009653);; Biological Process: response to abscisic acid (GO:0009737);; Biological Process: flavonoid metabolic process (GO:0009812);; Biological Process: auxin metabolic process (GO:0009850);; Biological Process: cellular response to reactive oxygen species (GO:0034614);; M…	--	--	[GC]	Carbohydrate transport and metabolism;; Energy production and conversion	UDP-glucoronosyl and UDP-glucosyl transferase	sp|Q9SYK9|U74E2_ARATH UDP-glycosyltransferase 74E2 OS=Arabidopsis thaliana OX=3702 GN=UGT74E2 PE=1 SV=1	CG	Energy production and conversion;; Carbohydrate transport and metabolism	Uridine diphosphate glycosyltransferase 74E2 [Arabidopsis thaliana]
AT3G26200	184	263	64	83	2.520819	2.682599	0.879159	0.909993	2.23E-05	0.000896385	-1.422889407	down	[QV]	Secondary metabolites biosynthesis, transport and catabolism;; Defense mechanisms	Molecular Function: monooxygenase activity (GO:0004497);; Cellular Component: intrinsic component of membrane (GO:0031224);; Biological Process: single-organism metabolic process (GO:0044710);; Molecular Function: tetrapyrrole binding (GO:0046906);; Molecular Function: transition metal ion binding (GO:0046914);;	--	--	[Q]	Secondary metabolites biosynthesis, transport and catabolism	Cytochrome P450	sp|Q9LTM1|C71BM_ARATH Cytochrome P450 71B22 OS=Arabidopsis thaliana OX=3702 GN=CYP71B22 PE=2 SV=1	Q	Secondary metabolites biosynthesis, transport and catabolism	cytochrome P450, family 71, subfamily B, polypeptide 22 [Arabidopsis thaliana]
AT4G22475	3071	2024	868	834	37.686136	18.486089	11.438437	8.763677	9.42E-08	6.89E-06	-1.426906764	down	--	--	Molecular Function: hydrolase activity (GO:0016787);; Biological Process: protein metabolic process (GO:0019538);;	--	--	--	--	Hydrophobic seed protein;; Probable lipid transfer	sp|Q9S7I2|AIR1_ARATH Putative lipid-binding protein AIR1 OS=Arabidopsis thaliana OX=3702 GN=AIR1 PE=2 SV=1	S	Function unknown	Bifunctional inhibitor/lipid-transfer protein/seed storage 2S albumin superfamily protein [Arabidopsis thaliana]
AT1G71140	299	531	116	152	4.064926	5.379419	1.577504	1.651782	1.59E-06	8.66E-05	-1.438036031	down	[V]	Defense mechanisms	Molecular Function: secondary active transmembrane transporter activity (GO:0015291);; Biological Process: drug transport (GO:0015893);; Cellular Component: intrinsic component of membrane (GO:0031224);; Cellular Component: vacuolar part (GO:0044437);;	K03327|0|ath:AT1G71140|MATE efflux family protein	--	[R]	General function prediction only	MatE	sp|Q9C994|DTX14_ARATH Protein DETOXIFICATION 14 OS=Arabidopsis thaliana OX=3702 GN=DTX14 PE=1 SV=1	V	Defense mechanisms	MATE efflux family protein [Arabidopsis thaliana]
AT1G15125	349	454	99	165	6.154599	5.918484	1.732806	2.318786	5.89E-07	3.60E-05	-1.441611439	down	[I]	Lipid transport and metabolism	Biological Process: metabolic process (GO:0008152);; Molecular Function: methyltransferase activity (GO:0008168);;	--	--	--	--	SAM dependent carboxyl methyltransferase	sp|B2KPR3|LAMT_CATRO Loganic acid O-methyltransferase OS=Catharanthus roseus OX=4058 GN=LAMT PE=1 SV=1	S	Function unknown	S-adenosyl-L-methionine-dependent methyltransferases superfamily protein [Arabidopsis thaliana]
MSTRG.14283	371	437	135	125	2.776512	2.433121	1.012904	0.746602	2.49E-07	1.68E-05	-1.447193023	down	--	--	Biological Process: DNA metabolic process (GO:0006259);; Molecular Function: organic cyclic compound binding (GO:0097159);;	--	--	[R]	General function prediction only	Reverse transcriptase (RNA-dependent DNA polymerase)	sp|Q9ZT94|POLR2_ARATH Retrovirus-related Pol polyprotein from transposon RE2 OS=Arabidopsis thaliana OX=3702 GN=RE2 PE=4 SV=1	L	Replication, recombination and repair	putative polyprotein [Arabidopsis thaliana]
AT5G54060	261	223	60	101	3.91057	2.486572	0.893131	1.204238	2.92E-05	0.001146103	-1.448052233	down	--	--	Biological Process: response to cytokinin (GO:0009735);; Biological Process: response to jasmonic acid (GO:0009753);; Biological Process: flavonoid biosynthetic process (GO:0009813);; Molecular Function: transferase activity, transferring pentosyl groups (GO:0016763);; Biological Process: pentose metabolic process (GO:0019321);; Molecular Function: UDP-glucosyltransferase activity (GO:0035251);;	K17193|0|ath:AT5G54060|UF3GT; UDP-glucose:flavonoid 3-o-glucosyltransferase	Anthocyanin biosynthesis (ko00942)	[GC]	Carbohydrate transport and metabolism;; Energy production and conversion	UDP-glucoronosyl and UDP-glucosyl transferase	sp|Q9LVW3|AXYLT_ARATH Anthocyanidin 3-O-glucoside 2&apos;&apos;&apos;-O-xylosyltransferase OS=Arabidopsis thaliana OX=3702 GN=A3G2XYLT PE=1 SV=1	CG	Energy production and conversion;; Carbohydrate transport and metabolism	UDP-glucose:flavonoid 3-o-glucosyltransferase [Arabidopsis thaliana]
AT1G05675	116	192	43	56	1.925675	2.36381	0.7084	0.733959	0.000252623	0.007300534	-1.448312787	down	[G]	Carbohydrate transport and metabolism	Biological Process: response to water deprivation (GO:0009414);; Biological Process: anatomical structure morphogenesis (GO:0009653);; Biological Process: response to abscisic acid (GO:0009737);; Biological Process: auxin metabolic process (GO:0009850);; Biological Process: cellular response to reactive oxygen species (GO:0034614);; Molecular Function: UDP-glucosyltransferase activity (GO:0035251…	--	--	[GC]	Carbohydrate transport and metabolism;; Energy production and conversion	UDP-glucoronosyl and UDP-glucosyl transferase	sp|P0C7P7|U74E1_ARATH UDP-glycosyltransferase 74E1 OS=Arabidopsis thaliana OX=3702 GN=UGT74E1 PE=3 SV=1	CG	Energy production and conversion;; Carbohydrate transport and metabolism	UDP-Glycosyltransferase superfamily protein [Arabidopsis thaliana]
AT1G22150	187	193	46	79	2.085597	1.610689	0.510563	0.700781	6.56E-05	0.00229334	-1.4538827	down	[P]	Inorganic ion transport and metabolism	--	K17470|0|ath:AT1G22150|SULTR1;3; sulfate transporter 1;3	--	[P]	Inorganic ion transport and metabolism	Sulfate permease family;; STAS domain	sp|Q9FEP7|SUT13_ARATH Sulfate transporter 1.3 OS=Arabidopsis thaliana OX=3702 GN=SULTR1;3 PE=2 SV=1	P	Inorganic ion transport and metabolism	sulfate transporter 1;3 [Arabidopsis thaliana]
AT3G63380	527	861	235	202	3.366212	4.10006	1.507348	1.029457	1.14E-07	8.17E-06	-1.454701798	down	[P]	Inorganic ion transport and metabolism	Biological Process: calcium ion transport (GO:0006816);; Molecular Function: cation-transporting ATPase activity (GO:0019829);; Cellular Component: intrinsic component of membrane (GO:0031224);; Molecular Function: purine ribonucleoside binding (GO:0032550);; Molecular Function: cation binding (GO:0043169);;	K01537|0|ath:AT3G63380|ATPase E1-E2 type family protein / haloacid dehalogenase-like hydrolase family protein	--	[P]	Inorganic ion transport and metabolism	Cation transporting ATPase, C-terminus;; E1-E2 ATPase;; haloacid dehalogenase-like hydrolase;; Cation transporter/ATPase, N-terminus;; Cation transport ATPase (P-type)	sp|Q9LY77|ACA12_ARATH Calcium-transporting ATPase 12, plasma membrane-type OS=Arabidopsis thaliana OX=3702 GN=ACA12 PE=2 SV=1	P	Inorganic ion transport and metabolism	ATPase E1-E2 type family protein / haloacid dehalogenase-like hydrolase family protein [Arabidopsis thaliana]
AT2G35980	511	671	163	216	12.087909	11.810965	3.861079	4.082742	4.08E-09	4.24E-07	-1.465273379	down	--	--	Biological Process: immune effector process (GO:0002252);; Cellular Component: plastid (GO:0009536);; Cellular Component: intrinsic component of membrane (GO:0031224);; Biological Process: response to external biotic stimulus (GO:0043207);; Biological Process: leaf development (GO:0048366);;	--	--	--	--	Late embryogenesis abundant protein	sp|Q9SJ52|NHL10_ARATH NDR1/HIN1-like protein 10 OS=Arabidopsis thaliana OX=3702 GN=NHL10 PE=2 SV=1	S	Function unknown	Late embryogenesis abundant (LEA) hydroxyproline-rich glycoprotein family [Arabidopsis thaliana]
AT4G34770	133	182	38	62	4.489312	4.592177	1.277215	1.668289	0.000133519	0.004189954	-1.486991854	down	--	--	Biological Process: response to hormone (GO:0009725);;	K14488|8.6401e-62|ath:AT4G34770|SAUR-like auxin-responsive protein family	Plant hormone signal transduction (ko04075)	--	--	Auxin responsive protein	sp|P32295|ARG7_VIGRR Indole-3-acetic acid-induced protein ARG7 OS=Vigna radiata var. radiata OX=3916 GN=ARG7 PE=2 SV=1	S	Function unknown	SAUR-like auxin-responsive protein family [Arabidopsis thaliana]
AT4G04490	124	206	33	72	1.351549	1.6701	0.359094	0.621919	0.000349392	0.009538149	-1.487595084	down	[T]	Signal transduction mechanisms	Biological Process: response to acid chemical (GO:0001101);; Molecular Function: protein kinase activity (GO:0004672);; Biological Process: cellular protein modification process (GO:0006464);; Cellular Component: intrinsic component of membrane (GO:0031224);; Molecular Function: purine ribonucleoside binding (GO:0032550);;	--	--	--	--	Protein tyrosine and serine/threonine kinase;; Protein kinase domain;; Salt stress response/antifungal	sp|Q9XEC6|CRK36_ARATH Cysteine-rich receptor-like protein kinase 36 OS=Arabidopsis thaliana OX=3702 GN=CRK36 PE=1 SV=1	T	Signal transduction mechanisms	cysteine-rich RLK (RECEPTOR-like protein kinase) 36 [Arabidopsis thaliana]
AT4G22470	124	204	59	41	2.330252	2.855748	1.110439	0.615193	0.000286092	0.008104844	-1.493246632	down	--	--	Molecular Function: binding (GO:0005488);; Biological Process: lipid localization (GO:0010876);; Molecular Function: hydrolase activity (GO:0016787);;	--	--	--	--	Hydrophobic seed protein	sp|Q9S7I2|AIR1_ARATH Putative lipid-binding protein AIR1 OS=Arabidopsis thaliana OX=3702 GN=AIR1 PE=2 SV=1	S	Function unknown	unnamed protein product [Arabidopsis thaliana]
AT2G20720	325	409	101	128	3.617508	3.401523	1.131378	1.137417	9.24E-08	6.81E-06	-1.504628078	down	--	--	--	--	--	[R]	General function prediction only	--	sp|Q9SKU6|PP166_ARATH Pentatricopeptide repeat-containing protein At2g20710, mitochondrial OS=Arabidopsis thaliana OX=3702 GN=At2g20710 PE=2 SV=1	S	Function unknown	hypothetical protein AXX17_AT2G16100 [Arabidopsis thaliana]
AT2G28960	165	212	60	56	1.265634	1.209221	0.460005	0.342264	2.81E-05	0.001116209	-1.508498622	down	[T]	Signal transduction mechanisms	Molecular Function: protein kinase activity (GO:0004672);; Biological Process: cellular protein modification process (GO:0006464);; Biological Process: phosphate-containing compound metabolic process (GO:0006796);; Cellular Component: intrinsic component of membrane (GO:0031224);; Molecular Function: purine ribonucleoside binding (GO:0032550);;	--	--	--	--	Malectin-like domain;; Protein kinase domain;; Protein tyrosine and serine/threonine kinase;; Leucine rich repeat;; Leucine Rich repeats (2 copies)	sp|C0LGL4|Y2289_ARATH Probable LRR receptor-like serine/threonine-protein kinase At2g28960 OS=Arabidopsis thaliana OX=3702 GN=At2g28960 PE=1 SV=1	T	Signal transduction mechanisms	Leucine-rich repeat protein kinase family protein [Arabidopsis thaliana]
AT5G23020	903	1110	334	275	12.239018	11.205456	4.538019	2.978604	5.74E-10	7.00E-08	-1.52556806	down	[E]	Amino acid transport and metabolism	Biological Process: leucine metabolic process (GO:0006551);; Cellular Component: plastid (GO:0009536);; Biological Process: glycosinolate biosynthetic process (GO:0019758);; Molecular Function: transferase activity, transferring acyl groups, acyl groups converted into alkyl on transfer (GO:0046912);;	K15742|0|ath:AT5G23020|IMS2; 2-isopropylmalate synthase 2	Glucosinolate biosynthesis (ko00966);; 2-Oxocarboxylic acid metabolism (ko01210)	[E]	Amino acid transport and metabolism	HMGL-like	sp|Q9FN52|MAM3_ARATH Methylthioalkylmalate synthase 3, chloroplastic OS=Arabidopsis thaliana OX=3702 GN=MAM3 PE=1 SV=1	E	Amino acid transport and metabolism	2-isopropylmalate synthase 2 [Arabidopsis thaliana]
AT4G33070	434	594	106	210	4.858893	4.954018	1.182737	1.878172	1.59E-07	1.11E-05	-1.545339421	down	[GHR]	Carbohydrate transport and metabolism;; Coenzyme transport and metabolism;; General function prediction only	Molecular Function: carbon-carbon lyase activity (GO:0016830);; Molecular Function: vitamin binding (GO:0019842);; Molecular Function: metal ion binding (GO:0046872);;	K01568|0|ath:AT4G33070|Thiamine pyrophosphate dependent pyruvate decarboxylase family protein	Glycolysis / Gluconeogenesis (ko00010)	[EH]	Amino acid transport and metabolism;; Coenzyme transport and metabolism	Thiamine pyrophosphate enzyme, N-terminal TPP binding domain;; Thiamine pyrophosphate enzyme, central domain;; Thiamine pyrophosphate enzyme, C-terminal TPP binding domain	sp|O82647|PDC1_ARATH Pyruvate decarboxylase 1 OS=Arabidopsis thaliana OX=3702 GN=PDC1 PE=2 SV=1	EH	Amino acid transport and metabolism;; Coenzyme transport and metabolism	Thiamine pyrophosphate dependent pyruvate decarboxylase family protein [Arabidopsis thaliana]
AT2G43620	658	1056	174	342	13.822675	16.530972	3.654398	5.743019	3.00E-08	2.48E-06	-1.567301029	down	[R]	General function prediction only	Molecular Function: hydrolase activity, hydrolyzing O-glycosyl compounds (GO:0004553);; Cellular Component: extracellular region (GO:0005576);; Biological Process: aminoglycan catabolic process (GO:0006026);; Biological Process: response to stress (GO:0006950);; Biological Process: cell wall macromolecule metabolic process (GO:0044036);; Biological Process: primary metabolic process (GO:0044238);…	K01183|0|ath:AT2G43620|Chitinase family protein	Amino sugar and nucleotide sugar metabolism (ko00520)	[R]	General function prediction only	Chitinase class I;; Chitin recognition protein	sp|O22841|CHI62_ARATH Endochitinase At2g43620 OS=Arabidopsis thaliana OX=3702 GN=At2g43620 PE=3 SV=1	L	Replication, recombination and repair	Chitinase family protein [Arabidopsis thaliana]
AT3G49110	592	720	147	243	9.371428	8.498004	2.33138	3.078228	7.07E-10	8.27E-08	-1.59083859	down	--	--	Biological Process: cell morphogenesis (GO:0000902);; Molecular Function: catalytic activity (GO:0003824);; Cellular Component: extracellular region (GO:0005576);; Cellular Component: cell wall (GO:0005618);; Biological Process: response to radiation (GO:0009314);; Biological Process: response to bacterium (GO:0009617);; Biological Process: response to fungus (GO:0009620);; Biological Process: re…	K00430|0|ath:AT3G49110|PRXCA; peroxidase CA	Phenylpropanoid biosynthesis (ko00940)	--	--	Peroxidase	sp|P24101|PER33_ARATH Peroxidase 33 OS=Arabidopsis thaliana OX=3702 GN=PER33 PE=1 SV=1	Q	Secondary metabolites biosynthesis, transport and catabolism	peroxidase CA [Arabidopsis thaliana]
AT5G02780	163	296	64	68	3.579258	4.845055	1.439512	1.193965	9.56E-06	0.000429051	-1.593432526	down	[O]	Posttranslational modification, protein turnover, chaperones	--	K00799|3.818e-171|ath:AT5G02780|GSTL1; glutathione transferase lambda 1	Glutathione metabolism (ko00480)	[O]	Posttranslational modification, protein turnover, chaperones	Glutathione S-transferase, N-terminal domain;; Glutathione S-transferase, N-terminal domain;; Glutathione S-transferase, C-terminal domain;; Glutathione S-transferase, N-terminal domain;; Glutathione S-transferase, C-terminal domain	sp|Q6NLB0|GSTL1_ARATH Glutathione S-transferase L1 OS=Arabidopsis thaliana OX=3702 GN=GSTL1 PE=2 SV=1	O	Posttranslational modification, protein turnover, chaperones	putative protein [Arabidopsis thaliana]
AT1G17180	3958	3848	995	1255	96.58165	69.946129	24.357096	24.511223	1.80E-16	6.77E-14	-1.634239745	down	[O]	Posttranslational modification, protein turnover, chaperones	Cellular Component: cytoplasm (GO:0005737);; Biological Process: toxin metabolic process (GO:0009404);; Molecular Function: transferase activity, transferring alkyl or aryl (other than methyl) groups (GO:0016765);; Biological Process: 2,4,6-trinitrotoluene metabolic process (GO:0018974);; Biological Process: response to chemical (GO:0042221);;	K00799|1.10043e-145|ath:AT1G17180|GSTU25; glutathione S-transferase TAU 25	Glutathione metabolism (ko00480)	[O]	Posttranslational modification, protein turnover, chaperones	Glutathione S-transferase, N-terminal domain;; Glutathione S-transferase, C-terminal domain;; Glutathione S-transferase, N-terminal domain;; Glutathione S-transferase, C-terminal domain;; Glutathione S-transferase, N-terminal domain	sp|Q9SHH7|GSTUP_ARATH Glutathione S-transferase U25 OS=Arabidopsis thaliana OX=3702 GN=GSTU25 PE=1 SV=1	O	Posttranslational modification, protein turnover, chaperones	glutathione S-transferase TAU 25 [Arabidopsis thaliana]
AT4G08770	356	406	126	87	6.29411	5.34812	2.232181	1.227414	2.53E-07	1.70E-05	-1.636556743	down	--	--	Molecular Function: catalytic activity (GO:0003824);; Biological Process: response to stress (GO:0006950);; Molecular Function: antioxidant activity (GO:0016209);; Biological Process: growth (GO:0040007);; Biological Process: hydrogen peroxide metabolic process (GO:0042743);; Molecular Function: cation binding (GO:0043169);; Cellular Component: intracellular membrane-bounded organelle (GO:0043231…	K00430|0|ath:AT4G08770|Prx37; Peroxidase superfamily protein	Phenylpropanoid biosynthesis (ko00940)	--	--	Peroxidase	sp|Q9LDN9|PER37_ARATH Peroxidase 37 OS=Arabidopsis thaliana OX=3702 GN=PER37 PE=2 SV=1	Q	Secondary metabolites biosynthesis, transport and catabolism	Peroxidase superfamily protein [Arabidopsis thaliana]
AT2G02010	346	390	81	129	4.200729	3.27933	0.91308	1.162195	2.01E-08	1.76E-06	-1.651128873	down	[E]	Amino acid transport and metabolism	Molecular Function: protein binding (GO:0005515);; Cellular Component: cytoplasm (GO:0005737);; Biological Process: glutamine family amino acid metabolic process (GO:0009064);; Molecular Function: carboxy-lyase activity (GO:0016831);; Molecular Function: anion binding (GO:0043168);; Cellular Component: intracellular membrane-bounded organelle (GO:0043231);;	K01580|0|ath:AT2G02010|GAD4; glutamate decarboxylase 4	Alanine, aspartate and glutamate metabolism (ko00250);; beta-Alanine metabolism (ko00410);; Taurine and hypotaurine metabolism (ko00430);; Butanoate metabolism (ko00650)	[E]	Amino acid transport and metabolism	Pyridoxal-dependent decarboxylase conserved domain	sp|Q9ZPS3|DCE4_ARATH Glutamate decarboxylase 4 OS=Arabidopsis thaliana OX=3702 GN=GAD4 PE=1 SV=1	E	Amino acid transport and metabolism	glutamate decarboxylase 4 [Arabidopsis thaliana]
AT5G42800	1422	1317	285	454	23.19869	16.001951	4.658902	5.92204	3.04E-13	6.46E-11	-1.745623814	down	[M]	Cell wall/membrane/envelope biogenesis	Cellular Component: endoplasmic reticulum membrane (GO:0005789);; Biological Process: flavonoid biosynthetic process (GO:0009813);; Molecular Function: oxidoreductase activity, acting on the CH-OH group of donors, NAD or NADP as acceptor (GO:0016616);; Biological Process: single-organism metabolic process (GO:0044710);; Molecular Function: cofactor binding (GO:0048037);;	K13082|0|ath:AT5G42800|DFR; dihydroflavonol 4-reductase	Flavonoid biosynthesis (ko00941)	[V]	Defense mechanisms	NAD dependent epimerase/dehydratase family;; 3-beta hydroxysteroid dehydrogenase/isomerase family;; NAD(P)H-binding;; GDP-mannose 4,6 dehydratase;; Male sterility protein;; NmrA-like family;; KR domain	sp|P51102|DFRA_ARATH Dihydroflavonol 4-reductase OS=Arabidopsis thaliana OX=3702 GN=DFRA PE=1 SV=2	V	Defense mechanisms	dihydroflavonol 4-reductase [Arabidopsis thaliana]
AT3G09405	108	205	37	44	1.50558	2.123403	0.4951	0.488753	2.90E-05	0.001140076	-1.749339074	down	--	--	Molecular Function: hydrolase activity, acting on ester bonds (GO:0016788);; Cellular Component: intrinsic component of membrane (GO:0031224);;	--	--	[M]	Cell wall/membrane/envelope biogenesis	Pectinacetylesterase;; Pectinacetylesterase	sp|Q9SR23|PAE4_ARATH Pectin acetylesterase 4 OS=Arabidopsis thaliana OX=3702 GN=PAE4 PE=3 SV=1	M	Cell wall/membrane/envelope biogenesis	Pectinacetylesterase family protein [Arabidopsis thaliana]
AT4G23600	812	1125	164	353	10.776618	11.082218	2.185154	3.726238	4.75E-10	6.01E-08	-1.754097057	down	[E]	Amino acid transport and metabolism	Biological Process: response to acid chemical (GO:0001101);; Cellular Component: extracellular region (GO:0005576);; Biological Process: hyperosmotic response (GO:0006972);; Biological Process: response to toxic substance (GO:0009636);; Molecular Function: carbon-sulfur lyase activity (GO:0016846);; Biological Process: carboxylic acid metabolic process (GO:0019752);; Molecular Function: anion bin…	K21623|0|ath:AT4G23600|CORI3; Tyrosine transaminase family protein	Cysteine and methionine metabolism (ko00270)	[E]	Amino acid transport and metabolism	Aminotransferase class I and II	sp|Q9SUR6|CORI3_ARATH Cystine lyase CORI3 OS=Arabidopsis thaliana OX=3702 GN=CORI3 PE=1 SV=1	E	Amino acid transport and metabolism	Tyrosine transaminase family protein [Arabidopsis thaliana]
AT2G28970	84	152	20	42	0.678234	0.916332	0.158833	0.268207	0.00024566	0.007114299	-1.756082625	down	[T]	Signal transduction mechanisms	Molecular Function: protein kinase activity (GO:0004672);; Biological Process: cellular protein modification process (GO:0006464);; Biological Process: phosphate-containing compound metabolic process (GO:0006796);; Biological Process: enzyme linked receptor protein signaling pathway (GO:0007167);; Cellular Component: intrinsic component of membrane (GO:0031224);; Molecular Function: purine ribonu…	--	--	--	--	Malectin-like domain;; Protein kinase domain;; Protein tyrosine and serine/threonine kinase;; Leucine rich repeat;; Malectin-like domain	sp|O81069|Y2899_ARATH Probable leucine-rich repeat receptor-like protein kinase At2g28990 OS=Arabidopsis thaliana OX=3702 GN=At2g28990 PE=1 SV=1	T	Signal transduction mechanisms	hypothetical protein AXX17_AT2G25070 [Arabidopsis thaliana]
AT1G56650	95	110	18	35	2.117224	1.817853	0.390637	0.620903	0.000182492	0.005531164	-1.798622877	down	--	--	Molecular Function: nucleic acid binding transcription factor activity (GO:0001071);; Biological Process: response to acid chemical (GO:0001101);; Molecular Function: DNA binding (GO:0003677);; Molecular Function: phosphoprotein phosphatase activity (GO:0004721);; Cellular Component: plasma membrane (GO:0005886);; Biological Process: transcription, DNA-templated (GO:0006351);; Biological Process:…	K16166|1.74704e-172|ath:AT1G56650|PAP1; production of anthocyanin pigment 1	Circadian rhythm - plant (ko04712)	[K]	Transcription	Myb-like DNA-binding domain;; Myb-like DNA-binding domain	sp|Q9FE25|MYB75_ARATH Transcription factor MYB75 OS=Arabidopsis thaliana OX=3702 GN=MYB75 PE=1 SV=1	K	Transcription	production of anthocyanin pigment 1 [Arabidopsis thaliana]
AT2G19190	95	328	49	54	0.871721	2.238299	0.445792	0.394252	0.000102308	0.003378937	-1.80355169	down	[T]	Signal transduction mechanisms	Molecular Function: protein kinase activity (GO:0004672);; Biological Process: cellular protein modification process (GO:0006464);; Biological Process: response to bacterium (GO:0009617);; Cellular Component: intrinsic component of membrane (GO:0031224);; Molecular Function: purine ribonucleoside binding (GO:0032550);;	K16224|0|ath:AT2G19190|FRK1; FLG22-induced receptor-like kinase 1	MAPK signaling pathway - plant (ko04016);; Plant-pathogen interaction (ko04626)	--	--	Malectin-like domain;; Protein kinase domain;; Protein tyrosine and serine/threonine kinase;; Leucine rich repeat;; Leucine Rich repeats (2 copies)	sp|O64483|SIRK_ARATH Senescence-induced receptor-like serine/threonine-protein kinase OS=Arabidopsis thaliana OX=3702 GN=SIRK PE=1 SV=1	T	Signal transduction mechanisms	FLG22-induced receptor-like kinase 1 [Arabidopsis thaliana]
AT4G02520	2334	4716	573	1213	39.331173	59.217026	9.692046	16.36783	5.43E-10	6.71E-08	-1.809443401	down	[O]	Posttranslational modification, protein turnover, chaperones	--	K00799|8.2353e-138|ath:AT4G02520|GSTF2; glutathione S-transferase PHI 2	Glutathione metabolism (ko00480)	[O]	Posttranslational modification, protein turnover, chaperones	Glutathione S-transferase, N-terminal domain;; Glutathione S-transferase, N-terminal domain;; Glutathione S-transferase, C-terminal domain;; Glutathione S-transferase, N-terminal domain;; Glutathione S-transferase, C-terminal domain;; Glutathione S-transferase, C-terminal domain	sp|P46422|GSTF2_ARATH Glutathione S-transferase F2 OS=Arabidopsis thaliana OX=3702 GN=GSTF2 PE=1 SV=3	O	Posttranslational modification, protein turnover, chaperones	glutathione S-transferase PHI 2 [Arabidopsis thaliana]
AT4G15210	133	120	28	35	1.591959	1.064735	0.273429	0.273928	2.23E-05	0.000896842	-1.847044596	down	[G]	Carbohydrate transport and metabolism	Biological Process: starch metabolic process (GO:0005982);; Cellular Component: plastid (GO:0009536);; Molecular Function: amylase activity (GO:0016160);; Biological Process: response to other organism (GO:0051707);;	K01177|0|ath:AT4G15210|BAM5; beta-amylase 5	Starch and sucrose metabolism (ko00500)	--	--	Glycosyl hydrolase family 14	sp|P25853|BAM5_ARATH Beta-amylase 5 OS=Arabidopsis thaliana OX=3702 GN=BAM5 PE=2 SV=1	G	Carbohydrate transport and metabolism	beta-amylase 5 [Arabidopsis thaliana]
AT4G36430	794	692	106	272	14.308058	9.288261	1.903798	3.918993	9.95E-09	9.47E-07	-1.859286164	down	--	--	Molecular Function: catalytic activity (GO:0003824);; Biological Process: response to stress (GO:0006950);; Molecular Function: antioxidant activity (GO:0016209);; Cellular Component: external encapsulating structure (GO:0030312);; Biological Process: hydrogen peroxide metabolic process (GO:0042743);; Molecular Function: cation binding (GO:0043169);; Biological Process: response to external bioti…	K00430|0|ath:AT4G36430|Peroxidase superfamily protein	Phenylpropanoid biosynthesis (ko00940)	--	--	Peroxidase	sp|O23237|PER49_ARATH Peroxidase 49 OS=Arabidopsis thaliana OX=3702 GN=PER49 PE=2 SV=2	Q	Secondary metabolites biosynthesis, transport and catabolism	Peroxidase superfamily protein [Arabidopsis thaliana]
AT3G23550	143	423	67	63	2.055573	4.529914	0.95773	0.718503	6.35E-06	0.000294502	-1.885680151	down	[V]	Defense mechanisms	--	K03327|0|ath:AT3G23550|MATE efflux family protein	--	[R]	General function prediction only	MatE	sp|Q9LUH3|DTX18_ARATH Protein DETOXIFICATION 18 OS=Arabidopsis thaliana OX=3702 GN=DTX18 PE=2 SV=1	V	Defense mechanisms	MATE efflux family protein [Arabidopsis thaliana]
AT2G46495	64	125	22	22	1.101642	1.618381	0.386676	0.301349	0.000256555	0.007396885	-1.893048243	down	--	--	Molecular Function: pattern binding (GO:0001871);; Molecular Function: catalytic activity (GO:0003824);; Cellular Component: intrinsic component of membrane (GO:0031224);; Biological Process: protein modification by small protein conjugation (GO:0032446);; Molecular Function: transition metal ion binding (GO:0046914);;	--	--	--	--	Wall-associated receptor kinase galacturonan-binding;; Ring finger domain;; RING-like zinc finger	sp|P0CH01|AT21A_ARATH Putative RING-H2 finger protein ATL21A OS=Arabidopsis thaliana OX=3702 GN=ATL21A PE=3 SV=1	O	Posttranslational modification, protein turnover, chaperones	RING/U-box superfamily protein [Arabidopsis thaliana]
AT3G54150	71	186	30	28	1.348635	2.456614	0.551458	0.387912	0.00011774	0.003779872	-1.919011435	down	[H]	Coenzyme transport and metabolism	Biological Process: metabolic process (GO:0008152);; Molecular Function: transferase activity, transferring one-carbon groups (GO:0016741);;	--	--	[R]	General function prediction only	Methyltransferase domain;; Methyltransferase domain;; Methyltransferase domain;; Methyltransferase domain	sp|A0A067XMT3|PTAI_PESFW Methyltransferase ptaI OS=Pestalotiopsis fici (strain W106-1 / CGMCC3.15140) OX=1229662 GN=ptaI PE=2 SV=1	Q	Secondary metabolites biosynthesis, transport and catabolism	S-adenosyl-L-methionine-dependent methyltransferases superfamily protein [Arabidopsis thaliana]
AT5G25250	253	589	41	157	3.648731	6.342079	0.585944	1.81405	9.68E-06	0.00043342	-1.934641222	down	[S]	Function unknown	Biological Process: response to hypoxia (GO:0001666);; Cellular Component: cell-cell junction (GO:0005911);; Cellular Component: endomembrane system (GO:0012505);; Biological Process: vesicle-mediated transport (GO:0016192);; Cellular Component: vacuolar part (GO:0044437);; Cellular Component: plasma membrane raft (GO:0044853);; Biological Process: membrane organization (GO:0061024);;	K07192|0|ath:AT5G25250|FLOT1; SPFH/Band 7/PHB domain-containing membrane-associated protein family	--	[UZ]	Intracellular trafficking, secretion, and vesicular transport;; Cytoskeleton	SPFH domain / Band 7 family	sp|Q501E6|FLOT1_ARATH Flotillin-like protein 1 OS=Arabidopsis thaliana OX=3702 GN=FLOT1 PE=2 SV=1	UZ	Intracellular trafficking, secretion, and vesicular transport;; Cytoskeleton	SPFH/Band 7/PHB domain-containing membrane-associated protein family [Arabidopsis thaliana]
AT1G06350	84	85	17	22	1.678945	1.258801	0.327789	0.337913	0.000163752	0.005002006	-1.951886495	down	[I]	Lipid transport and metabolism	Biological Process: fatty acid biosynthetic process (GO:0006633);; Molecular Function: oxidoreductase activity, acting on paired donors, with incorporation or reduction of molecular oxygen (GO:0016705);; Cellular Component: intrinsic component of membrane (GO:0031224);;	--	--	[I]	Lipid transport and metabolism	Fatty acid desaturase	sp|Q9LMI4|ADSL4_ARATH Delta-9 desaturase-like 4 protein OS=Arabidopsis thaliana OX=3702 GN=At1g06350 PE=2 SV=2	I	Lipid transport and metabolism	Fatty acid desaturase family protein [Arabidopsis thaliana]
AT5G54610	101	317	30	64	1.493414	3.508238	0.433603	0.754266	3.75E-05	0.001427016	-1.956114413	down	[T]	Signal transduction mechanisms	Biological Process: response to acid chemical (GO:0001101);; Biological Process: defense response (GO:0006952);; Cellular Component: intrinsic component of membrane (GO:0031224);;	--	--	[R]	General function prediction only	Ankyrin repeats (3 copies);; Ankyrin repeats (many copies);; Ankyrin repeats (many copies);; Ankyrin repeat;; Ankyrin repeat	sp|Q8GYH5|BAD1_ARATH Ankyrin repeat-containing protein BDA1 OS=Arabidopsis thaliana OX=3702 GN=BAD1 PE=1 SV=1	S	Function unknown	ankyrin [Arabidopsis thaliana]
AT2G43570	485	1077	99	258	10.555341	17.452877	2.146708	4.485608	4.29E-08	3.40E-06	-1.961844233	down	[R]	General function prediction only	Molecular Function: hydrolase activity, hydrolyzing O-glycosyl compounds (GO:0004553);; Cellular Component: extracellular region (GO:0005576);; Cellular Component: cell wall (GO:0005618);; Biological Process: aminoglycan catabolic process (GO:0006026);; Biological Process: defense response, incompatible interaction (GO:0009814);; Biological Process: response to metal ion (GO:0010038);; Biological…	K01183|0|ath:AT2G43570|CHI; chitinase	Amino sugar and nucleotide sugar metabolism (ko00520)	[R]	General function prediction only	Chitinase class I;; Chitin recognition protein	sp|O24603|CHI_ARATH Endochitinase CHI OS=Arabidopsis thaliana OX=3702 GN=CHI PE=2 SV=1	S	Function unknown	chitinase [Arabidopsis thaliana]
AT2G38823	233	396	55	86	5.019032	6.363321	1.173192	1.476197	4.25E-09	4.37E-07	-1.975159199	down	--	--	Cellular Component: intracellular membrane-bounded organelle (GO:0043231);;	--	--	--	--	--	--	533		hypothetical protein AT2G38823 [Arabidopsis thaliana]
AT5G09570	169	244	47	44	4.602545	4.954089	1.272866	0.941729	8.00E-08	6.03E-06	-1.984728076	down	--	--	Cellular Component: intracellular membrane-bounded organelle (GO:0043231);;	--	--	[S]	Function unknown	CHCH domain	--	S	Function unknown	Cox19-like CHCH family protein [Arabidopsis thaliana]
AT1G18970	193	286	42	65	4.275221	4.728131	0.915211	1.143492	1.88E-08	1.66E-06	-1.98665704	down	[G]	Carbohydrate transport and metabolism	Cellular Component: extracellular region (GO:0005576);; Molecular Function: transition metal ion binding (GO:0046914);;	--	--	--	--	Cupin;; Cupin domain	sp|P92995|GLT1_ARATH Germin-like protein subfamily T member 1 OS=Arabidopsis thaliana OX=3702 GN=GLP1 PE=2 SV=2	S	Function unknown	germin-like protein 4 [Arabidopsis thaliana]
AT5G42830	617	931	157	179	9.163611	10.309545	2.332989	2.127451	1.36E-15	4.51E-13	-2.012152	down	--	--	Cellular Component: cytoplasm (GO:0005737);; Molecular Function: transferase activity, transferring acyl groups (GO:0016746);;	--	--	--	--	Transferase family	sp|Q9SND9|Y3028_ARATH Uncharacterized acetyltransferase At3g50280 OS=Arabidopsis thaliana OX=3702 GN=At3g50280 PE=3 SV=1	S	Function unknown	HXXXD-type acyl-transferase family protein [Arabidopsis thaliana]
AT1G66950	122	78	15	29	0.647971	0.30857	0.075177	0.122425	9.25E-05	0.003095765	-2.063452134	down	[T]	Signal transduction mechanisms	Biological Process: response to oxidative stress (GO:0006979);; Biological Process: drug transport (GO:0015893);; Molecular Function: nucleoside-triphosphatase activity (GO:0017111);; Cellular Component: intrinsic component of membrane (GO:0031224);; Molecular Function: purine ribonucleoside binding (GO:0032550);;	--	--	[Q]	Secondary metabolites biosynthesis, transport and catabolism	ABC-2 type transporter;; ABC transporter;; Plant PDR ABC transporter associated;; ABC-2 type transporter;; ABC-transporter N-terminal;; AAA domain, putative AbiEii toxin, Type IV TA system;; P-loop containing region of AAA domain;; ATPase family associated with various cellular activities (AAA)	sp|Q7PC84|AB39G_ARATH ABC transporter G family member 39 OS=Arabidopsis thaliana OX=3702 GN=ABCG39 PE=3 SV=1	Q	Secondary metabolites biosynthesis, transport and catabolism	pleiotropic drug resistance 11 [Arabidopsis thaliana]
AT1G70440	173	152	20	50	3.497379	2.310814	0.388324	0.801603	2.17E-06	0.000113018	-2.088704607	down	--	--	Molecular Function: transferase activity, transferring pentosyl groups (GO:0016763);; Cellular Component: intracellular membrane-bounded organelle (GO:0043231);; Biological Process: single-multicellular organism process (GO:0044707);;	--	--	--	--	RCD1-SRO-TAF4 (RST) plant domain	sp|O64592|SRO3_ARATH Probable inactive poly [ADP-ribose] polymerase SRO3 OS=Arabidopsis thaliana OX=3702 GN=SRO3 PE=1 SV=2	S	Function unknown	similar to RCD one 3 [Arabidopsis thaliana]
AT5G52940	61	138	10	31	1.007276	1.696007	0.159476	0.403845	0.000226516	0.006658672	-2.10971159	down	--	--	Cellular Component: plastid (GO:0009536);;	--	--	--	--	--	--	S	Function unknown	hypothetical protein (DUF295) [Arabidopsis thaliana]
AT1G02920	3224	6942	711	1364	65.895622	105.710861	14.579218	22.320057	1.55E-13	3.56E-11	-2.112010337	down	[O]	Posttranslational modification, protein turnover, chaperones	--	K00799|1.32016e-136|ath:AT1G02920|GSTF7; glutathione S-transferase 7	Glutathione metabolism (ko00480)	[O]	Posttranslational modification, protein turnover, chaperones	Glutathione S-transferase, N-terminal domain;; Glutathione S-transferase, C-terminal domain;; Glutathione S-transferase, N-terminal domain;; Glutathione S-transferase, N-terminal domain;; Glutathione S-transferase, C-terminal domain;; Glutathione S-transferase, C-terminal domain	sp|Q9SRY5|GSTF7_ARATH Glutathione S-transferase F7 OS=Arabidopsis thaliana OX=3702 GN=GSTF7 PE=2 SV=3	O	Posttranslational modification, protein turnover, chaperones	glutathione S-transferase 7 [Arabidopsis thaliana]
AT5G13210	442	547	89	113	3.70548	3.414493	0.744103	0.757238	5.29E-15	1.61E-12	-2.116641613	down	[R]	General function prediction only	--	--	--	--	--	Domain of unknown function (DUF2828)	sp|Q5UNY4|YL728_MIMIV Uncharacterized protein L728 OS=Acanthamoeba polyphaga mimivirus OX=212035 GN=MIMI_L728 PE=4 SV=1	S	Function unknown	Uncharacterized conserved protein UCP015417, vWA [Arabidopsis thaliana]
AT4G37030	515	580	85	138	5.418986	4.54407	0.892433	1.160785	7.16E-15	2.09E-12	-2.138400751	down	--	--	Molecular Function: metallopeptidase activity (GO:0008237);; Molecular Function: exopeptidase activity (GO:0008238);; Biological Process: protein metabolic process (GO:0019538);; Cellular Component: intrinsic component of membrane (GO:0031224);;	--	--	--	--	--	sp|Q8GUM4|Y3739_ARATH Uncharacterized membrane protein At3g27390 OS=Arabidopsis thaliana OX=3702 GN=At3g27390 PE=1 SV=2	S	Function unknown	membrane protein [Arabidopsis thaliana]
AT5G64750	93	59	15	16	1.406604	0.657918	0.219418	0.185901	0.000219446	0.006489936	-2.146832366	down	--	--	Biological Process: phosphorelay signal transduction system (GO:0000160);; Molecular Function: nucleic acid binding transcription factor activity (GO:0001071);; Molecular Function: nucleic acid binding (GO:0003676);; Biological Process: transcription, DNA-templated (GO:0006351);; Biological Process: response to stress (GO:0006950);; Biological Process: response to fungus (GO:0009620);; Biological…	--	--	--	--	AP2 domain	sp|Q9FGF8|ABR1_ARATH Ethylene-responsive transcription factor ABR1 OS=Arabidopsis thaliana OX=3702 GN=ABR1 PE=2 SV=1	K	Transcription	Integrase-type DNA-binding superfamily protein [Arabidopsis thaliana]
AT4G19970	72	97	19	14	1.312489	1.314961	0.3414	0.203763	7.26E-05	0.002508402	-2.154145509	down	--	--	Molecular Function: transferase activity (GO:0016740);; Cellular Component: intrinsic component of membrane (GO:0031224);; Cellular Component: Golgi apparatus part (GO:0044431);; Biological Process: external encapsulating structure organization (GO:0045229);;	--	--	--	--	Nucleotide-diphospho-sugar transferase	sp|P0C042|Y4597_ARATH Uncharacterized protein At4g15970 OS=Arabidopsis thaliana OX=3702 GN=At4g15970 PE=2 SV=1	G	Carbohydrate transport and metabolism	nucleotide-diphospho-sugar transferase family protein [Arabidopsis thaliana]
AT5G59310	425	168	33	92	12.676883	3.735898	0.97324	2.184778	4.85E-06	0.00023244	-2.173914174	down	--	--	Biological Process: response to acid chemical (GO:0001101);; Molecular Function: binding (GO:0005488);; Biological Process: response to osmotic stress (GO:0006970);; Biological Process: lipid localization (GO:0010876);; Cellular Component: intrinsic component of membrane (GO:0031224);; Biological Process: establishment of localization (GO:0051234);;	--	--	--	--	Protease inhibitor/seed storage/LTP family;; Probable lipid transfer	sp|Q9LLR6|NLTP4_ARATH Non-specific lipid-transfer protein 4 OS=Arabidopsis thaliana OX=3702 GN=LTP4 PE=3 SV=1	T	Signal transduction mechanisms	lipid transfer protein 4 [Arabidopsis thaliana]
AT3G48850	95	135	21	23	1.58331	1.691377	0.340084	0.300812	3.04E-06	0.000155246	-2.197231536	down	--	--	Biological Process: response to osmotic stress (GO:0006970);; Cellular Component: organelle inner membrane (GO:0019866);; Cellular Component: intrinsic component of membrane (GO:0031224);; Biological Process: establishment of localization (GO:0051234);;	K15102|0|ath:AT3G48850|PHT3;2; phosphate transporter 3;2	--	[C]	Energy production and conversion	Mitochondrial carrier protein	sp|Q9M2Z8|MPCP2_ARATH Mitochondrial phosphate carrier protein 2, mitochondrial OS=Arabidopsis thaliana OX=3702 GN=MPT2 PE=2 SV=1	C	Energy production and conversion	phosphate transporter 3;2 [Arabidopsis thaliana]
AT1G66700	105	193	23	33	1.854673	2.554158	0.412176	0.469397	6.05E-07	3.67E-05	-2.220754092	down	--	--	Biological Process: metabolic process (GO:0008152);; Molecular Function: methyltransferase activity (GO:0008168);;	--	--	--	--	SAM dependent carboxyl methyltransferase	sp|Q9C9M3|PXMT1_ARATH Paraxanthine methyltransferase 1 OS=Arabidopsis thaliana OX=3702 GN=PXMT1 PE=2 SV=1	S	Function unknown	S-adenosyl-L-methionine-dependent methyltransferases superfamily protein [Arabidopsis thaliana]
AT1G02520	2159	2795	436	466	12.611439	11.976761	2.508086	2.147553	5.05E-29	5.80E-26	-2.270178899	down	[V]	Defense mechanisms	--	K05658|0|ath:AT1G02520|ABCB11; P-glycoprotein 11	ABC transporters (ko02010)	[Q]	Secondary metabolites biosynthesis, transport and catabolism	ABC transporter transmembrane region;; ABC transporter;; RecF/RecN/SMC N terminal domain;; AAA domain;; AAA ATPase domain;; P-loop containing region of AAA domain;; Zeta toxin;; Predicted ATPase of the ABC class;; AAA domain (dynein-related subfamily)	sp|Q9FWX7|AB11B_ARATH ABC transporter B family member 11 OS=Arabidopsis thaliana OX=3702 GN=ABCB11 PE=2 SV=1	Q	Secondary metabolites biosynthesis, transport and catabolism	P-glycoprotein 11 [Arabidopsis thaliana]
AT1G02930	3159	6467	607	1137	66.032814	100.722488	12.729044	19.015013	1.67E-16	6.39E-14	-2.285121728	down	[O]	Posttranslational modification, protein turnover, chaperones	--	K00799|1.46201e-136|ath:AT1G02930|GSTF6; glutathione S-transferase 6	Glutathione metabolism (ko00480)	[O]	Posttranslational modification, protein turnover, chaperones	Glutathione S-transferase, N-terminal domain;; Glutathione S-transferase, C-terminal domain;; Glutathione S-transferase, N-terminal domain;; Glutathione S-transferase, N-terminal domain;; Glutathione S-transferase, C-terminal domain;; Glutathione S-transferase, C-terminal domain	sp|P42760|GSTF6_ARATH Glutathione S-transferase F6 OS=Arabidopsis thaliana OX=3702 GN=GSTF6 PE=2 SV=2	O	Posttranslational modification, protein turnover, chaperones	glutathione S-transferase 6 [Arabidopsis thaliana]
AT4G11890	78	225	16	38	1.371032	2.976244	0.269854	0.499715	1.01E-05	0.000451382	-2.297727621	down	[W]	Extracellular structures	--	--	--	[T]	Signal transduction mechanisms	Protein kinase domain;; Protein tyrosine and serine/threonine kinase	sp|Q8GY82|CRK45_ARATH Cysteine-rich receptor-like protein kinase 45 OS=Arabidopsis thaliana OX=3702 GN=CRK45 PE=1 SV=1	T	Signal transduction mechanisms	Protein kinase superfamily protein [Arabidopsis thaliana]
AT1G26420	171	454	51	58	2.327281	4.610299	0.687654	0.624729	8.40E-09	8.24E-07	-2.298419355	down	[C]	Energy production and conversion	Molecular Function: nucleotide binding (GO:0000166);; Molecular Function: oxidoreductase activity (GO:0016491);; Biological Process: single-organism metabolic process (GO:0044710);;	--	--	--	--	FAD binding domain;; Berberine and berberine like	sp|Q9FZC8|FOX5_ARATH Berberine bridge enzyme-like 7 OS=Arabidopsis thaliana OX=3702 GN=FOX5 PE=3 SV=1	C	Energy production and conversion	FAD-binding Berberine family protein [Arabidopsis thaliana]
AT1G51890	234	527	39	98	1.859863	3.190317	0.302341	0.624457	6.20E-09	6.27E-07	-2.299926501	down	[T]	Signal transduction mechanisms	Molecular Function: protein kinase activity (GO:0004672);; Biological Process: cellular protein modification process (GO:0006464);; Biological Process: response to bacterium (GO:0009617);; Cellular Component: intrinsic component of membrane (GO:0031224);; Molecular Function: purine ribonucleoside binding (GO:0032550);;	--	--	--	--	Malectin-like domain;; Protein tyrosine and serine/threonine kinase;; Protein kinase domain;; Leucine rich repeat;; Leucine Rich repeats (2 copies)	sp|C0LGG6|Y5189_ARATH Probable LRR receptor-like protein kinase At1g51890 OS=Arabidopsis thaliana OX=3702 GN=At1g51890 PE=1 SV=2	T	Signal transduction mechanisms	Leucine-rich repeat protein kinase family protein [Arabidopsis thaliana]
AT2G28210	57	92	6	20	0.965911	1.186596	0.045276	0.297063	0.000145266	0.00451504	-2.364763141	down	[P]	Inorganic ion transport and metabolism	--	K01674|6.0045e-95|ath:AT2G28210|ACA2; alpha carbonic anhydrase 2	Nitrogen metabolism (ko00910)	[R]	General function prediction only	Eukaryotic-type carbonic anhydrase;; Eukaryotic-type carbonic anhydrase	sp|F4IHR4|ATCA2_ARATH Alpha carbonic anhydrase 2 OS=Arabidopsis thaliana OX=3702 GN=ACA2 PE=2 SV=2	P	Inorganic ion transport and metabolism	alpha carbonic anhydrase 2 [Arabidopsis thaliana]
AT1G61080	95	101	22	11	0.745502	0.586873	0.161994	0.057889	1.26E-05	0.000547496	-2.365694212	down	--	--	Cellular Component: intracellular membrane-bounded organelle (GO:0043231);;	--	--	--	--	--	sp|Q1PEB4|Y4498_ARATH Uncharacterized protein At4g04980 OS=Arabidopsis thaliana OX=3702 GN=At4g04980 PE=2 SV=1	S	Function unknown	Hydroxyproline-rich glycoprotein family protein [Arabidopsis thaliana]
AT4G23140	47	115	5	23	0.443542	0.819752	0.043659	0.173285	0.000322974	0.008967454	-2.369923804	down	[NW]	Cell motility;; Extracellular structures	--	--	--	--	--	Protein kinase domain;; Protein tyrosine and serine/threonine kinase;; Salt stress response/antifungal;; Proline-rich membrane anchor 1	sp|Q9C5S9|CRK6_ARATH Cysteine-rich receptor-like protein kinase 6 OS=Arabidopsis thaliana OX=3702 GN=CRK6 PE=1 SV=1	T	Signal transduction mechanisms	cysteine-rich RLK (RECEPTOR-like protein kinase) 6 [Arabidopsis thaliana]
AT4G37370	1302	1861	217	324	18.031588	19.195276	3.005836	3.582432	4.33E-25	3.67E-22	-2.373567764	down	[QV]	Secondary metabolites biosynthesis, transport and catabolism;; Defense mechanisms	Molecular Function: monooxygenase activity (GO:0004497);; Biological Process: response to abiotic stimulus (GO:0009628);; Biological Process: secondary metabolic process (GO:0019748);; Cellular Component: intrinsic component of membrane (GO:0031224);; Cellular Component: intracellular membrane-bounded organelle (GO:0043231);; Molecular Function: tetrapyrrole binding (GO:0046906);; Molecular Funct…	--	--	[Q]	Secondary metabolites biosynthesis, transport and catabolism	Cytochrome P450	sp|Q9LHA1|C8D11_ARATH Cytochrome P450 81D11 OS=Arabidopsis thaliana OX=3702 GN=CYP81D11 PE=2 SV=1	Q	Secondary metabolites biosynthesis, transport and catabolism	cytochrome P450, family 81, subfamily D, polypeptide 8 [Arabidopsis thaliana]
AT2G26560	646	1495	131	228	9.735618	16.788382	1.979854	2.746603	4.70E-14	1.22E-11	-2.384554264	down	[R]	General function prediction only	Biological Process: response to hypoxia (GO:0001666);; Biological Process: immune effector process (GO:0002252);; Biological Process: fatty acid biosynthetic process (GO:0006633);; Cellular Component: plastid (GO:0009536);; Biological Process: response to metal ion (GO:0010038);; Molecular Function: lipase activity (GO:0016298);; Biological Process: cellular response to stress (GO:0033554);;	--	--	[I]	Lipid transport and metabolism	Patatin-like phospholipase	sp|O48723|PLP2_ARATH Patatin-like protein 2 OS=Arabidopsis thaliana OX=3702 GN=PLP2 PE=1 SV=1	I	Lipid transport and metabolism	phospholipase A 2A [Arabidopsis thaliana]
MSTRG.21816	38	159	16	15	0.332943	1.037788	0.138852	0.103914	0.00012976	0.004091725	-2.419882489	down	[T]	Signal transduction mechanisms	Molecular Function: protein kinase activity (GO:0004672);; Biological Process: cellular protein modification process (GO:0006464);; Biological Process: phosphate-containing compound metabolic process (GO:0006796);; Cellular Component: intrinsic component of membrane (GO:0031224);; Molecular Function: purine ribonucleoside binding (GO:0032550);;	--	--	--	--	Protein kinase domain;; Protein tyrosine and serine/threonine kinase;; D-mannose binding lectin;; PAN-like domain	sp|Q39202|RLK1_ARATH G-type lectin S-receptor-like serine/threonine-protein kinase RLK1 OS=Arabidopsis thaliana OX=3702 GN=RLK1 PE=2 SV=2	T	Signal transduction mechanisms	receptor-like protein kinase 1 [Arabidopsis thaliana]
AT4G21760	142	289	30	39	2.019047	3.060309	0.419799	0.430411	2.39E-09	2.56E-07	-2.442114141	down	[G]	Carbohydrate transport and metabolism	--	K05350|0|ath:AT4G21760|BGLU47; beta-glucosidase 47	Cyanoamino acid metabolism (ko00460);; Starch and sucrose metabolism (ko00500);; Phenylpropanoid biosynthesis (ko00940)	[G]	Carbohydrate transport and metabolism	Glycosyl hydrolase family 1	sp|Q9SVS1|BGL47_ARATH Beta-glucosidase 47 OS=Arabidopsis thaliana OX=3702 GN=BGLU47 PE=3 SV=2	G	Carbohydrate transport and metabolism	beta-glucosidase 47 [Arabidopsis thaliana]
AT5G40010	128	250	14	48	1.697653	2.481351	0.185869	0.507409	2.99E-07	1.97E-05	-2.449866253	down	[MDT]	Cell wall/membrane/envelope biogenesis;; Cell cycle control, cell division, chromosome partitioning;; Signal transduction mechanisms	Biological Process: response to reactive oxygen species (GO:0000302);; Biological Process: response to acid chemical (GO:0001101);; Cellular Component: mitochondrial envelope (GO:0005740);; Biological Process: response to osmotic stress (GO:0006970);; Molecular Function: nucleoside-triphosphatase activity (GO:0017111);; Cellular Component: intrinsic component of membrane (GO:0031224);; Molecular …	--	--	[O]	Posttranslational modification, protein turnover, chaperones	Domain associated at C-terminal with AAA;; ATPase family associated with various cellular activities (AAA)	sp|Q9FLD5|ASD_ARATH AAA-ATPase ASD, mitochondrial OS=Arabidopsis thaliana OX=3702 GN=AATP1 PE=1 SV=1	O	Posttranslational modification, protein turnover, chaperones	AAA-ATPase 1 [Arabidopsis thaliana]
AT1G15520	388	968	106	98	2.09325	3.898721	0.567685	0.419101	2.78E-13	5.96E-11	-2.502234702	down	[V]	Defense mechanisms	--	--	--	[Q]	Secondary metabolites biosynthesis, transport and catabolism	ABC-2 type transporter;; ABC transporter;; Plant PDR ABC transporter associated;; ABC-2 type transporter;; ABC-transporter N-terminal;; AAA domain, putative AbiEii toxin, Type IV TA system;; ATPase family associated with various cellular activities (AAA);; ABC-2 type transporter	sp|Q9M9E1|AB40G_ARATH ABC transporter G family member 40 OS=Arabidopsis thaliana OX=3702 GN=ABCG40 PE=1 SV=1	Q	Secondary metabolites biosynthesis, transport and catabolism	pleiotropic drug resistance 12 [Arabidopsis thaliana]
AT4G24000	76	153	4	32	0.740713	1.083441	0.036197	0.243143	4.95E-05	0.001807602	-2.531776675	down	[N]	Cell motility	--	--	--	--	--	Cellulose synthase;; Glycosyl transferase family group 2	sp|Q8VYR4|CSLG2_ARATH Cellulose synthase-like protein G2 OS=Arabidopsis thaliana OX=3702 GN=CSLG2 PE=2 SV=1	G	Carbohydrate transport and metabolism	cellulose synthase like G2 [Arabidopsis thaliana]
AT5G59680	177	316	25	50	1.341729	1.788159	0.187719	0.303596	1.47E-10	1.98E-08	-2.540885517	down	[T]	Signal transduction mechanisms	Molecular Function: protein kinase activity (GO:0004672);; Biological Process: cellular protein modification process (GO:0006464);; Biological Process: phosphate-containing compound metabolic process (GO:0006796);; Cellular Component: intrinsic component of membrane (GO:0031224);; Molecular Function: purine ribonucleoside binding (GO:0032550);;	--	--	--	--	Malectin-like domain;; Protein kinase domain;; Protein tyrosine and serine/threonine kinase;; Leucine rich repeat;; Leucine Rich repeats (2 copies);; Leucine Rich Repeat	sp|Q9FN93|Y5596_ARATH Probable LRR receptor-like serine/threonine-protein kinase At5g59680 OS=Arabidopsis thaliana OX=3702 GN=At5g59680 PE=1 SV=1	T	Signal transduction mechanisms	Leucine-rich repeat protein kinase family protein [Arabidopsis thaliana]
AT2G43000	125	233	11	43	2.933119	4.060698	0.254919	0.773471	1.91E-07	1.32E-05	-2.576402251	down	--	--	Molecular Function: nucleic acid binding transcription factor activity (GO:0001071);; Molecular Function: nucleic acid binding (GO:0003676);; Biological Process: trehalose metabolic process (GO:0005991);; Biological Process: transcription, DNA-templated (GO:0006351);; Biological Process: proline metabolic process (GO:0006560);; Biological Process: hyperosmotic response (GO:0006972);; Biological P…	--	--	--	--	No apical meristem (NAM) protein;; No apical meristem (NAM) protein	sp|Q9SK55|NAC42_ARATH Transcription factor JUNGBRUNNEN 1 OS=Arabidopsis thaliana OX=3702 GN=JUB1 PE=1 SV=1	K	Transcription	NAC domain containing protein 42 [Arabidopsis thaliana]
AT3G54520	71	116	8	19	1.505226	1.835841	0.169486	0.319007	3.52E-06	0.000175495	-2.624303996	down	--	--	Cellular Component: intracellular membrane-bounded organelle (GO:0043231);;	--	--	--	--	--	--	137		hypothetical protein AT3G54520 [Arabidopsis thaliana]
AT1G44130	58	69	7	11	1.067385	0.951986	0.11884	0.148941	3.82E-05	0.001444914	-2.652719026	down	--	--	Molecular Function: endopeptidase activity (GO:0004175);; Cellular Component: cell wall (GO:0005618);; Biological Process: protein metabolic process (GO:0019538);; Cellular Component: intracellular membrane-bounded organelle (GO:0043231);;	--	--	[O]	Posttranslational modification, protein turnover, chaperones	Xylanase inhibitor N-terminal;; Xylanase inhibitor C-terminal;; Eukaryotic aspartyl protease	sp|Q0IU52|ASP1_ORYSJ Aspartic proteinase Asp1 OS=Oryza sativa subsp. japonica OX=39947 GN=ASP1 PE=2 SV=1	O	Posttranslational modification, protein turnover, chaperones	Eukaryotic aspartyl protease family protein [Arabidopsis thaliana]
AT4G12500	47	203	5	29	1.190935	3.868453	0.111805	0.586745	5.85E-05	0.002075743	-2.700846729	down	--	--	Biological Process: response to acid chemical (GO:0001101);; Molecular Function: protein binding (GO:0005515);; Cellular Component: extracellular region (GO:0005576);; Cellular Component: cell wall (GO:0005618);; Cellular Component: cell-cell junction (GO:0005911);; Biological Process: response to osmotic stress (GO:0006970);; Biological Process: response to cold (GO:0009409);; Cellular Component…	--	--	--	--	Hydrophobic seed protein;; Protease inhibitor/seed storage/LTP family	sp|Q9SU33|ERLL3_ARATH pEARLI1-like lipid transfer protein 3 OS=Arabidopsis thaliana OX=3702 GN=At4g12500 PE=2 SV=1	S	Function unknown	unnamed protein product [Arabidopsis thaliana]
AT1G32960	53	97	4	16	0.49284	0.671216	0.033812	0.112801	3.12E-05	0.001214935	-2.748472017	down	[O]	Posttranslational modification, protein turnover, chaperones	--	--	--	--	--	Subtilase family;; Fibronectin type-III domain;; Peptidase inhibitor I9	sp|Q9MAP5|SBT33_ARATH Subtilisin-like protease SBT3.3 OS=Arabidopsis thaliana OX=3702 GN=SBT3.3 PE=2 SV=1	O	Posttranslational modification, protein turnover, chaperones	Subtilase family protein [Arabidopsis thaliana]
AT2G04050	740	1008	108	117	9.986852	10.138639	1.456253	1.263282	1.34E-28	1.38E-25	-2.769539773	down	[V]	Defense mechanisms	Biological Process: transition metal ion transport (GO:0000041);; Molecular Function: secondary active transmembrane transporter activity (GO:0015291);; Biological Process: drug transport (GO:0015893);; Cellular Component: intrinsic component of membrane (GO:0031224);; Biological Process: maintenance of location (GO:0051235);;	K03327|0|ath:AT2G04050|MATE efflux family protein	--	[R]	General function prediction only	MatE	sp|Q9SIA4|DTX3_ARATH Protein DETOXIFICATION 3 OS=Arabidopsis thaliana OX=3702 GN=DTX3 PE=3 SV=1	V	Defense mechanisms	MATE efflux family protein [Arabidopsis thaliana]
AT1G60750	209	152	26	21	5.198608	2.825928	0.647161	0.409024	3.87E-10	4.97E-08	-2.776882925	down	[R]	General function prediction only	Molecular Function: catalytic activity (GO:0003824);; Biological Process: single-organism metabolic process (GO:0044710);;	--	--	[C]	Energy production and conversion	Aldo/keto reductase family	sp|F4HPY8|ALKR6_ARATH Probable aldo-keto reductase 6 OS=Arabidopsis thaliana OX=3702 GN=At1g60750 PE=3 SV=1	C	Energy production and conversion	NAD(P)-linked oxidoreductase superfamily protein [Arabidopsis thaliana]
AT5G38900	328	609	36	83	7.636291	10.606054	0.822928	1.527586	3.58E-15	1.13E-12	-2.806814191	down	[O]	Posttranslational modification, protein turnover, chaperones	Cellular Component: cytoplasm (GO:0005737);; Molecular Function: disulfide oxidoreductase activity (GO:0015036);; Biological Process: single-organism metabolic process (GO:0044710);; Biological Process: defense response to fungus (GO:0050832);;	--	--	--	--	DSBA-like thioredoxin domain	sp|P39598|YWBO_BACSU Uncharacterized protein YwbO OS=Bacillus subtilis (strain 168) OX=224308 GN=ywbO PE=4 SV=1	Q	Secondary metabolites biosynthesis, transport and catabolism	Thioredoxin superfamily protein [Arabidopsis thaliana]
AT3G58150	68	61	7	9	2.13538	1.433577	0.199437	0.207695	1.41E-05	0.00060242	-2.853328341	down	--	--	Cellular Component: intracellular membrane-bounded organelle (GO:0043231);;	K23166|1.65826e-138|ath:AT3G58150|Optic atrophy 3 protein (OPA3)	--	[R]	General function prediction only	Optic atrophy 3 protein (OPA3)	sp|Q9P7W0|OPA3_SCHPO OPA3-like protein OS=Schizosaccharomyces pombe (strain 972 / ATCC 24843) OX=284812 GN=SPBC1703.11 PE=3 SV=1	S	Function unknown	Optic atrophy 3 protein (OPA3) [Arabidopsis thaliana]
AT4G11170	40	124	4	16	0.276875	0.645455	0.025962	0.08751	4.09E-05	0.001535396	-2.853825174	down	[R]	General function prediction only	Biological Process: cell communication (GO:0007154);; Molecular Function: purine ribonucleoside binding (GO:0032550);;	--	--	--	--	TIR domain;; NB-ARC domain;; TIR domain;; Leucine Rich Repeat;; AAA domain;; ATPase family associated with various cellular activities (AAA)	sp|O82500|Y4117_ARATH Putative disease resistance protein At4g11170 OS=Arabidopsis thaliana OX=3702 GN=At4g11170 PE=2 SV=1	T	Signal transduction mechanisms	Disease resistance protein (TIR-NBS-LRR class) family [Arabidopsis thaliana]
AT5G24640	83	89	12	8	3.77282	3.011792	0.53065	0.256658	7.31E-07	4.28E-05	-2.914455912	down	--	--	Cellular Component: intracellular membrane-bounded organelle (GO:0043231);; Biological Process: cellular respiration (GO:0045333);;	--	--	--	--	--	--	Z	Cytoskeleton	hypothetical protein AT5G24640 [Arabidopsis thaliana]
AT2G21640	320	394	35	41	10.769914	9.891036	1.168329	1.10538	1.34E-20	7.70E-18	-3.053514728	down	--	--	Biological Process: response to stress (GO:0006950);; Cellular Component: intracellular membrane-bounded organelle (GO:0043231);;	--	--	--	--	--	--	104		marker for oxidative stress response protein [Arabidopsis thaliana]
AT3G26830	433	1190	48	112	6.033284	12.367875	0.668286	1.24992	1.31E-16	5.11E-14	-3.155312905	down	[QV]	Secondary metabolites biosynthesis, transport and catabolism;; Defense mechanisms	--	K20559|0|ath:AT3G26830|PAD3; Cytochrome P450 superfamily protein	MAPK signaling pathway - plant (ko04016)	[Q]	Secondary metabolites biosynthesis, transport and catabolism	Cytochrome P450	sp|Q9LW27|C71BF_ARATH Bifunctional dihydrocamalexate synthase/camalexin synthase OS=Arabidopsis thaliana OX=3702 GN=CYP71B15 PE=1 SV=1	Q	Secondary metabolites biosynthesis, transport and catabolism	Cytochrome P450 superfamily protein [Arabidopsis thaliana]
AT1G67980	41	80	3	9	0.90666	1.314612	0.065532	0.147833	2.13E-05	0.000860706	-3.159358957	down	[R]	General function prediction only	Cellular Component: cytoplasm (GO:0005737);; Molecular Function: O-methyltransferase activity (GO:0008171);; Biological Process: phenylpropanoid biosynthetic process (GO:0009699);; Molecular Function: cation binding (GO:0043169);;	K00588|5.20022e-167|ath:AT1G67980|CCOAMT; caffeoyl-CoA 3-O-methyltransferase	Phenylpropanoid biosynthesis (ko00940);; Flavonoid biosynthesis (ko00941);; Stilbenoid, diarylheptanoid and gingerol biosynthesis (ko00945)	[Q]	Secondary metabolites biosynthesis, transport and catabolism	O-methyltransferase;; Methyltransferase domain	sp|Q9C9W3|CAMT1_ARATH Putative caffeoyl-CoA O-methyltransferase At1g67980 OS=Arabidopsis thaliana OX=3702 GN=At1g67980 PE=2 SV=1	Q	Secondary metabolites biosynthesis, transport and catabolism	caffeoyl-CoA 3-O-methyltransferase [Arabidopsis thaliana]
AT2G41730	246	371	30	29	6.304257	7.084752	0.764538	0.590264	1.70E-18	7.55E-16	-3.189772445	down	--	--	Cellular Component: intracellular membrane-bounded organelle (GO:0043231);; Biological Process: cellular respiration (GO:0045333);;	--	--	--	--	--	--	Z	Cytoskeleton	calcium-binding site protein [Arabidopsis thaliana]
AT5G19470	323	178	19	31	5.833065	2.329965	0.331823	0.450825	5.29E-13	1.08E-10	-3.204529454	down	[F]	Nucleotide transport and metabolism	--	--	--	[F]	Nucleotide transport and metabolism	Domain of unknown function (DUF4743);; NUDIX domain	sp|P0C026|NUD24_ARATH Nudix hydrolase 24, chloroplastic OS=Arabidopsis thaliana OX=3702 GN=NUDT24 PE=2 SV=1	F	Nucleotide transport and metabolism	nudix hydrolase homolog 24 [Arabidopsis thaliana]
AT1G05700	85	129	12	7	0.717506	0.822895	0.098248	0.046033	1.02E-08	9.69E-07	-3.282076564	down	[NW]	Cell motility;; Extracellular structures	Molecular Function: protein kinase activity (GO:0004672);; Biological Process: cellular protein modification process (GO:0006464);; Biological Process: phosphate-containing compound metabolic process (GO:0006796);; Cellular Component: intrinsic component of membrane (GO:0031224);; Molecular Function: purine ribonucleoside binding (GO:0032550);;	--	--	--	--	Malectin-like domain;; Protein tyrosine and serine/threonine kinase;; Protein kinase domain;; Leucine rich repeat;; Leucine Rich repeats (2 copies);; Leucine Rich Repeat	sp|C0LGD6|Y1570_ARATH Probable LRR receptor-like serine/threonine-protein kinase At1g05700 OS=Arabidopsis thaliana OX=3702 GN=At1g05700 PE=1 SV=1	T	Signal transduction mechanisms	Leucine-rich repeat transmembrane protein kinase protein [Arabidopsis thaliana]
AT1G33030	51	80	7	3	0.960976	1.120511	0.112996	0.029805	2.28E-06	0.000118785	-3.492839983	down	[H]	Coenzyme transport and metabolism	Molecular Function: protein binding (GO:0005515);; Cellular Component: cytoplasm (GO:0005737);; Molecular Function: methyltransferase activity (GO:0008168);; Biological Process: phenylpropanoid biosynthetic process (GO:0009699);;	--	--	[R]	General function prediction only	O-methyltransferase domain;; Dimerisation domain;; O-methyltransferase domain	sp|Q9FK25|OMT1_ARATH Flavone 3&apos;-O-methyltransferase 1 OS=Arabidopsis thaliana OX=3702 GN=OMT1 PE=1 SV=1	S	Function unknown	O-methyltransferase family protein [Arabidopsis thaliana]
AT2G47520	71	68	6	4	2.074604	1.468913	0.169644	0.077553	3.98E-07	2.55E-05	-3.617760016	down	--	--	Biological Process: phosphorelay signal transduction system (GO:0000160);; Molecular Function: nucleic acid binding transcription factor activity (GO:0001071);; Molecular Function: nucleic acid binding (GO:0003676);; Biological Process: transcription, DNA-templated (GO:0006351);; Biological Process: response to stress (GO:0006950);; Cellular Component: intracellular membrane-bounded organelle (GO…	--	--	--	--	AP2 domain	sp|O22259|ERF71_ARATH Ethylene-responsive transcription factor ERF071 OS=Arabidopsis thaliana OX=3702 GN=ERF071 PE=2 SV=1	K	Transcription	Integrase-type DNA-binding superfamily protein [Arabidopsis thaliana]
AT1G55230	76	132	2	8	1.54405	2.002564	0.040691	0.130382	5.81E-10	7.05E-08	-4.206677339	down	--	--	Cellular Component: plastid (GO:0009536);; Cellular Component: intrinsic component of membrane (GO:0031224);;	--	--	--	--	Family of unknown function (DUF716)	sp|Q9NWC5|TM45A_HUMAN Transmembrane protein 45A OS=Homo sapiens OX=9606 GN=TMEM45A PE=1 SV=1	S	Function unknown	proteinase inhibitor I4, serpin (DUF716) [Arabidopsis thaliana]
AT2G29470	131	151	4	9	3.010255	2.596647	0.078492	0.164318	1.28E-13	2.97E-11	-4.278339741	down	[O]	Posttranslational modification, protein turnover, chaperones	Cellular Component: cytoplasm (GO:0005737);; Biological Process: toxin metabolic process (GO:0009404);; Molecular Function: transferase activity, transferring alkyl or aryl (other than methyl) groups (GO:0016765);; Biological Process: response to chemical (GO:0042221);;	K00799|3.28417e-160|ath:AT2G29470|GSTU3; glutathione S-transferase tau 3	Glutathione metabolism (ko00480)	[O]	Posttranslational modification, protein turnover, chaperones	Glutathione S-transferase, N-terminal domain;; Glutathione S-transferase, N-terminal domain;; Glutathione S-transferase, N-terminal domain;; Glutathione S-transferase, C-terminal domain;; Glutathione S-transferase, C-terminal domain	sp|Q9ZW28|GSTU3_ARATH Glutathione S-transferase U3 OS=Arabidopsis thaliana OX=3702 GN=GSTU3 PE=2 SV=1	O	Posttranslational modification, protein turnover, chaperones	glutathione S-transferase tau 3 [Arabidopsis thaliana]
AT1G26380	684	1353	30	60	9.252937	13.640517	0.395738	0.639755	2.79E-39	7.77E-36	-4.316507996	down	[C]	Energy production and conversion	Molecular Function: nucleotide binding (GO:0000166);; Molecular Function: oxidoreductase activity (GO:0016491);; Biological Process: single-organism metabolic process (GO:0044710);;	--	--	--	--	FAD binding domain;; Berberine and berberine like	sp|Q9FZC4|FOX1_ARATH Berberine bridge enzyme-like 3 OS=Arabidopsis thaliana OX=3702 GN=FOX1 PE=2 SV=1	C	Energy production and conversion	FAD-binding Berberine family protein [Arabidopsis thaliana]
AT1G32350	502	909	17	45	8.678489	11.725361	0.274591	0.60513	1.54E-33	2.73E-30	-4.336424506	down	[H]	Coenzyme transport and metabolism	Molecular Function: oxidoreductase activity, acting on diphenols and related substances as donors, oxygen as acceptor (GO:0016682);; Cellular Component: organelle inner membrane (GO:0019866);; Cellular Component: intrinsic component of membrane (GO:0031224);; Molecular Function: cation binding (GO:0043169);; Biological Process: single-organism metabolic process (GO:0044710);;	K17893|0|ath:AT1G32350|AOX1D; alternative oxidase 1D	--	--	--	Alternative oxidase	sp|Q8LEE7|AOX3_ARATH Ubiquinol oxidase 3, mitochondrial OS=Arabidopsis thaliana OX=3702 GN=AOX3 PE=1 SV=2	C	Energy production and conversion	alternative oxidase 1D [Arabidopsis thaliana]
AT2G30750	886	1539	23	43	14.704826	19.023859	0.370564	0.562503	1.43E-56	2.79E-52	-5.01646349	down	[QV]	Secondary metabolites biosynthesis, transport and catabolism;; Defense mechanisms	--	K11868|0|ath:AT2G30750|CYP71A12; cytochrome P450 family 71 polypeptide	Tryptophan metabolism (ko00380)	[Q]	Secondary metabolites biosynthesis, transport and catabolism	Cytochrome P450	sp|O49340|C71AC_ARATH Cytochrome P450 71A12 OS=Arabidopsis thaliana OX=3702 GN=CYP71A12 PE=2 SV=1	Q	Secondary metabolites biosynthesis, transport and catabolism	At2g30750/T11J7.14 [Arabidopsis thaliana]
AT1G26390	838	1602	15	49	11.755672	16.740747	0.209415	0.543079	1.49E-45	5.81E-42	-5.084197433	down	[C]	Energy production and conversion	Molecular Function: nucleotide binding (GO:0000166);; Molecular Function: oxidoreductase activity (GO:0016491);; Biological Process: single-organism metabolic process (GO:0044710);;	--	--	--	--	FAD binding domain;; Berberine and berberine like	sp|Q9FZC5|FOX2_ARATH Berberine bridge enzyme-like 4 OS=Arabidopsis thaliana OX=3702 GN=FOX2 PE=2 SV=1	C	Energy production and conversion	FAD-binding Berberine family protein [Arabidopsis thaliana]
AT4G31540	418	395	15	6	3.35966	2.368883	0.117946	0.036162	1.58E-30	2.20E-27	-5.09019206	down	--	--	Cellular Component: cytoplasm (GO:0005737);; Biological Process: exocytosis (GO:0006887);; Cellular Component: protein complex (GO:0043234);;	K07195|0|ath:AT4G31540|EXO70G1; exocyst subunit exo70 family protein G1	--	[U]	Intracellular trafficking, secretion, and vesicular transport	Exo70 exocyst complex subunit	sp|Q9LZD3|E70A1_ARATH Exocyst complex component EXO70A1 OS=Arabidopsis thaliana OX=3702 GN=EXO70A1 PE=1 SV=1	U	Intracellular trafficking, secretion, and vesicular transport	exocyst subunit exo70 family protein G1 [Arabidopsis thaliana]
AT1G26410	137	282	3	7	1.838637	2.829768	0.030978	0.075465	1.60E-17	6.80E-15	-5.19455113	down	[C]	Energy production and conversion	Molecular Function: nucleotide binding (GO:0000166);; Molecular Function: oxidoreductase activity (GO:0016491);; Biological Process: single-organism metabolic process (GO:0044710);;	--	--	--	--	FAD binding domain;; Berberine and berberine like	sp|Q9FZC7|FOX4_ARATH Berberine bridge enzyme-like 6 OS=Arabidopsis thaliana OX=3702 GN=FOX4 PE=2 SV=1	C	Energy production and conversion	FAD-binding Berberine family protein [Arabidopsis thaliana]
AT2G04070	356	749	4	13	5.131049	8.056053	0.058009	0.149465	1.07E-33	2.08E-30	-5.832336433	down	[V]	Defense mechanisms	Biological Process: transition metal ion transport (GO:0000041);; Molecular Function: secondary active transmembrane transporter activity (GO:0015291);; Biological Process: drug transport (GO:0015893);; Cellular Component: intrinsic component of membrane (GO:0031224);; Biological Process: maintenance of location (GO:0051235);;	K03327|0|ath:AT2G04070|MATE efflux family protein	--	[R]	General function prediction only	MatE	sp|Q9SIA3|DTX4_ARATH Protein DETOXIFICATION 4 OS=Arabidopsis thaliana OX=3702 GN=DTX4 PE=3 SV=2	V	Defense mechanisms	MATE efflux family protein [Arabidopsis thaliana]
AT4G31970	72	155	3	0	0.970192	1.550388	0.030321	0	6.46E-10	7.68E-08	-6.012125489	down	[QV]	Secondary metabolites biosynthesis, transport and catabolism;; Defense mechanisms	--	K23137|0|ath:AT4G31970|CYP82C2; cytochrome P450, family 82, subfamily C, polypeptide 2	--	[Q]	Secondary metabolites biosynthesis, transport and catabolism	Cytochrome P450	sp|O49394|C82C2_ARATH Xanthotoxin 5-hydroxylase CYP82C2 OS=Arabidopsis thaliana OX=3702 GN=CYP82C2 PE=1 SV=2	Q	Secondary metabolites biosynthesis, transport and catabolism	cytochrome P450, family 82, subfamily C, polypeptide 2 [Arabidopsis thaliana]
AT3G54530	179	252	0	5	3.497201	3.65176	0	0.057385	5.94E-17	2.42E-14	-6.261064097	down	--	--	--	--	--	--	--	--	--	103		hypothetical protein AT3G54530 [Arabidopsis thaliana]
AT4G12735	83	125	0	2	3.960607	4.428966	0	0.067055	9.19E-09	8.88E-07	-6.523749237	down	--	--	Cellular Component: membrane (GO:0016020);; Cellular Component: intracellular membrane-bounded organelle (GO:0043231);;	--	--	--	--	--	--	107		hypothetical protein AT4G12735 [Arabidopsis thaliana]
AT4G02350	2079	2513	0	0	19.203533	17.294052	0	0	3.23E-20	1.71E-17	-13.4251554	down	--	--	Biological Process: cell morphogenesis involved in differentiation (GO:0000904);; Cellular Component: cell-cell junction (GO:0005911);; Biological Process: exocytosis (GO:0006887);; Cellular Component: external encapsulating structure (GO:0030312);; Cellular Component: intrinsic component of membrane (GO:0031224);; Cellular Component: intracellular non-membrane-bounded organelle (GO:0043232);; Ce…	K19985|0|ath:AT4G02350|SEC15B; exocyst complex component sec15B	--	[U]	Intracellular trafficking, secretion, and vesicular transport	Exocyst complex subunit Sec15-like	sp|F4JHH5|SC15B_ARATH Exocyst complex component SEC15B OS=Arabidopsis thaliana OX=3702 GN=SEC15B PE=1 SV=1	U	Intracellular trafficking, secretion, and vesicular transport	exocyst complex component sec15B [Arabidopsis thaliana]
AT1G23300	3444	2347	0	0	35.05098	17.794216	0	0	5.29E-21	3.13E-18	-13.79352344	down	[V]	Defense mechanisms	Molecular Function: secondary active transmembrane transporter activity (GO:0015291);; Biological Process: drug transport (GO:0015893);; Cellular Component: intrinsic component of membrane (GO:0031224);;	K03327|0|ath:AT1G23300|MATE efflux family protein	--	[R]	General function prediction only	MatE;; Ribosomal proteins 50S-L15, 50S-L18e, 60S-L27A	sp|F4I4Q3|DTX32_ARATH Protein DETOXIFICATION 32 OS=Arabidopsis thaliana OX=3702 GN=DTX32 PE=3 SV=1	V	Defense mechanisms	MATE efflux family protein [Arabidopsis thaliana]
