# Supplementary material for: Autophagy deficiency confers freezing tolerance in Arabidopsis thaliana
Source: BMC Plant Biol. 2025 Jul 30;25:994. doi: 10.1186/s12870-025-07066-9 (PMC12312434; doi:10.1186/s12870-025-07066-9)
Supplement: Supplementary file 9 — Supplementary Material 9 [file 12870_2025_7066_MOESM9_ESM.zip › RNA-seq data/Supplemental Data Set 6. Col-0-3 h vs atg13ab-3h .xls]

#ID	1-Col-3h_Count	2-Col-3h_Count	1-atg13ab-3h_Count	2-atg13ab-3h_Count	1-Col-3h_FPKM	2-Col-3h_FPKM	1-atg13ab-3h_FPKM	2-atg13ab-3h_FPKM	Pvalue	FDR	log2FC	regulated	COG_class	COG_class_annotation	GO_annotation	KEGG_annotation	KEGG_pathway_annotation	KOG_class	KOG_class_annotation	Pfam_annotation	Swiss-Prot_annotation	eggNOG_class	eggNOG_class_annotation	NR_annotation
AT1G53480	4	0	1326	1576	0.073618	0	20.097452	18.30999	1.59E-33	1.03E-29	9.048098972	up	--	--	Cellular Component: intracellular membrane-bounded organelle (GO:0043231);;	--	--	--	--	--	--	--	--	mto 1 responding down 1 [Arabidopsis thaliana]
AT1G75945	0	3	110	127	0	0.096938	4.09568	3.644444	5.82E-09	1.25E-06	5.867050957	up	--	--	--	--	--	--	--	--	--	--	--	T4O12.16 [Arabidopsis thaliana]
AT5G28520	5	5	94	134	0.061091	0.060353	1.110035	1.207195	4.64E-09	1.01E-06	4.045736504	up	--	--	Molecular Function: binding (GO:0005488);; Cellular Component: cell-cell junction (GO:0005911);; Cellular Component: plastid (GO:0009536);;	--	--	--	--	Jacalin-like lectin domain	sp|Q9LKR6|JAL40_ARATH Jacalin-related lectin 40 OS=Arabidopsis thaliana OX=3702 GN=JAL40 PE=2 SV=1	S	Function unknown	Mannose-binding lectin superfamily protein [Arabidopsis thaliana]
AT2G27380	3	5	63	97	0.018698	0.039956	0.458814	0.542686	1.50E-06	0.000137422	3.859432244	up	--	--	Molecular Function: nucleic acid binding transcription factor activity (GO:0001071);; Molecular Function: nucleic acid binding (GO:0003676);; Molecular Function: structural molecule activity (GO:0005198);; Biological Process: transcription, DNA-templated (GO:0006351);; Biological Process: response to osmotic stress (GO:0006970);; Cellular Component: plant-type cell wall (GO:0009505);; Biological …	--	--	--	--	--	sp|Q9ZQI0|EPR1_ARATH Proline-rich extensin-like protein EPR1 OS=Arabidopsis thaliana OX=3702 GN=EPR1 PE=2 SV=1	S	Function unknown	hypothetical protein BRARA_D01636 [Brassica rapa]
AT5G50260	31	67	759	670	0.410118	0.814833	8.306199	5.619726	1.27E-20	1.66E-17	3.452637592	up	[O]	Posttranslational modification, protein turnover, chaperones	Biological Process: developmental process involved in reproduction (GO:0003006);; Molecular Function: endopeptidase activity (GO:0004175);; Cellular Component: extracellular region (GO:0005576);; Cellular Component: cell wall (GO:0005618);; Cellular Component: vacuole (GO:0005773);; Biological Process: proteolysis (GO:0006508);; Biological Process: response to fungus (GO:0009620);; Biological Pro…	K16292|0|ath:AT5G50260|CEP1; Cysteine proteinases superfamily protein	--	[O]	Posttranslational modification, protein turnover, chaperones	Papain family cysteine protease;; Cathepsin propeptide inhibitor domain (I29);; Peptidase C1-like family	sp|Q9FGR9|CEP1_ARATH KDEL-tailed cysteine endopeptidase CEP1 OS=Arabidopsis thaliana OX=3702 GN=CEP1 PE=1 SV=1	O	Posttranslational modification, protein turnover, chaperones	Cysteine proteinases superfamily protein [Arabidopsis thaliana]
AT3G62730	8	21	149	153	0.139975	0.336125	2.148943	1.736712	2.26E-07	2.77E-05	2.957701118	up	--	--	--	--	--	--	--	Ferritin-like domain	sp|P22242|DRPE_CRAPL Desiccation-related protein PCC13-62 OS=Craterostigma plantagineum OX=4153 PE=2 SV=1	S	Function unknown	desiccation-like protein [Arabidopsis thaliana]
AT5G43570	9	8	70	112	0.327195	0.263002	2.21805	2.724237	8.43E-06	0.000594997	2.944550285	up	--	--	Molecular Function: endopeptidase inhibitor activity (GO:0004866);; Biological Process: response to stress (GO:0006950);; Biological Process: negative regulation of peptidase activity (GO:0010466);; Cellular Component: intrinsic component of membrane (GO:0031224);;	--	--	--	--	Potato inhibitor I family	sp|P82381|ICI_LINUS Proteinase inhibitor OS=Linum usitatissimum OX=4006 PE=1 SV=1	S	Function unknown	Serine protease inhibitor, potato inhibitor I-type family protein [Arabidopsis thaliana]
AT5G23990	8	34	247	141	0.071963	0.290242	1.892391	0.849192	2.84E-05	0.001582643	2.840308676	up	[T]	Signal transduction mechanisms	Biological Process: transport (GO:0006810);; Molecular Function: oxidoreductase activity, oxidizing metal ions, NAD or NADP as acceptor (GO:0016723);; Cellular Component: intrinsic component of membrane (GO:0031224);; Molecular Function: cation binding (GO:0043169);; Biological Process: single-organism metabolic process (GO:0044710);;	K00521|0|crb:17881311|ferric reduction oxidase 4 isoform X1	--	[PQ]	Inorganic ion transport and metabolism;; Secondary metabolites biosynthesis, transport and catabolism	Ferric reductase NAD binding domain;; FAD-binding domain;; Ferric reductase like transmembrane component;; Oxidoreductase NAD-binding domain	sp|Q9FLW2|FRO5_ARATH Ferric reduction oxidase 5 OS=Arabidopsis thaliana OX=3702 GN=FRO5 PE=2 SV=1	PQ	Inorganic ion transport and metabolism;; Secondary metabolites biosynthesis, transport and catabolism	ferric reduction oxidase 5 [Arabidopsis thaliana]
AT5G07330	32	34	278	372	0.780876	0.755294	5.663509	5.814341	1.19E-15	9.63E-13	2.839371881	up	--	--	Cellular Component: intrinsic component of membrane (GO:0031224);;	--	--	--	--	--	--	323		NFU1 iron-sulfur cluster protein [Arabidopsis thaliana]
AT1G20180	8	9	71	82	0.111243	0.112136	0.804439	0.71412	5.44E-05	0.002684264	2.720387287	up	--	--	Cellular Component: intrinsic component of membrane (GO:0031224);; Cellular Component: intracellular membrane-bounded organelle (GO:0043231);;	--	--	--	--	Protein of unknown function (DUF677)	sp|Q6DYE5|U496K_ARATH UPF0496 protein At1g20180 OS=Arabidopsis thaliana OX=3702 GN=At1g20180 PE=2 SV=2	S	Function unknown	transmembrane protein (DUF677) [Arabidopsis thaliana]
AT3G62990	6	12	70	89	0.151291	0.280333	1.532	1.486899	8.31E-05	0.00378103	2.699535125	up	--	--	Cellular Component: intracellular membrane-bounded organelle (GO:0043231);;	--	--	--	--	--	--	233		myelin transcription factor-like protein [Arabidopsis thaliana]
AT3G17520	60	168	780	1211	0.984008	2.552016	10.587725	12.60732	2.36E-11	9.03E-09	2.685010059	up	--	--	Cellular Component: intrinsic component of membrane (GO:0031224);; Cellular Component: intracellular membrane-bounded organelle (GO:0043231);;	--	--	[S]	Function unknown	Late embryogenesis abundant protein	--	S	Function unknown	Late embryogenesis abundant protein (LEA) family protein [Arabidopsis thaliana]
AT3G50980	12	21	119	163	0.336167	0.563413	2.876293	3.012613	4.77E-07	5.05E-05	2.644452904	up	--	--	Biological Process: response to acid chemical (GO:0001101);; Cellular Component: cytoplasm (GO:0005737);; Biological Process: response to stress (GO:0006950);; Biological Process: response to abiotic stimulus (GO:0009628);;	--	--	--	--	Dehydrin	sp|P25863|XERO1_ARATH Dehydrin Xero 1 OS=Arabidopsis thaliana OX=3702 GN=XERO1 PE=2 SV=2	S	Function unknown	dehydrin xero 1 [Arabidopsis thaliana]
AT1G53490	93	82	795	672	0.93337	0.698439	6.28661	4.067958	8.44E-18	9.68E-15	2.632485256	up	--	--	--	K10639|0|ath:AT1G53490|HEI10; RING/U-box superfamily protein	--	--	--	zinc-RING finger domain;; Zinc finger, C3HC4 type (RING finger)	sp|F4HRI2|HEI10_ARATH E3 ubiquitin-protein ligase CCNB1IP1 homolog OS=Arabidopsis thaliana OX=3702 GN=HEI10 PE=2 SV=1	O	Posttranslational modification, protein turnover, chaperones	RING/U-box superfamily protein [Arabidopsis thaliana]
AT2G33070	13	19	123	144	0.132719	0.194223	1.231288	1.070312	4.53E-07	4.82E-05	2.616168628	up	[M]	Cell wall/membrane/envelope biogenesis	Biological Process: glycosinolate catabolic process (GO:0019759);; Biological Process: cellular nitrogen compound biosynthetic process (GO:0044271);; Molecular Function: RNA binding (GO:0044822);; Biological Process: response to other organism (GO:0051707);;	--	--	--	--	Jacalin-like lectin domain;; Kelch motif;; Galactose oxidase, central domain;; Galactose oxidase, central domain;; Kelch motif;; Kelch motif;; Kelch motif;; Protein of unknown function (DUF1668)	sp|O49326|JAL21_ARATH Nitrile-specifier protein 2 OS=Arabidopsis thaliana OX=3702 GN=NSP2 PE=2 SV=1	S	Function unknown	nitrile specifier protein 2 [Arabidopsis thaliana]
AT1G29090	53	79	726	299	0.769895	1.049029	8.695833	2.749191	3.39E-07	3.82E-05	2.58454783	up	[O]	Posttranslational modification, protein turnover, chaperones	Biological Process: protein metabolic process (GO:0019538);; Molecular Function: peptidase activity, acting on L-amino acid peptides (GO:0070011);;	--	--	[O]	Posttranslational modification, protein turnover, chaperones	Papain family cysteine protease;; Cathepsin propeptide inhibitor domain (I29);; Peptidase C1-like family	sp|A2XQE8|SAG39_ORYSI Senescence-specific cysteine protease SAG39 OS=Oryza sativa subsp. indica OX=39946 GN=OsI_14861 PE=3 SV=1	O	Posttranslational modification, protein turnover, chaperones	Cysteine proteinases superfamily protein [Arabidopsis thaliana]
AT4G18550	99	320	1604	1725	1.121019	3.436281	16.660351	13.746107	4.12E-10	1.13E-07	2.579998743	up	[I]	Lipid transport and metabolism	Molecular Function: phospholipase activity (GO:0004620);; Biological Process: seed germination (GO:0009845);; Biological Process: lipid localization (GO:0010876);; Cellular Component: intracellular part (GO:0044424);; Biological Process: diacylglycerol metabolic process (GO:0046339);; Biological Process: monoacylglycerol metabolic process (GO:0046462);;	--	--	[I]	Lipid transport and metabolism	Lipase (class 3)	sp|O49523|DSEL_ARATH Phospholipase A1-IIgamma OS=Arabidopsis thaliana OX=3702 GN=DSEL PE=1 SV=1	I	Lipid transport and metabolism	alpha/beta-Hydrolases superfamily protein [Arabidopsis thaliana]
AT4G28520	139	177	1290	998	1.625865	1.901429	12.430664	7.380559	3.29E-17	3.56E-14	2.438594731	up	--	--	Biological Process: developmental process involved in reproduction (GO:0003006);; Biological Process: response to abscisic acid (GO:0009737);; Cellular Component: intracellular membrane-bounded organelle (GO:0043231);;	--	--	--	--	Cupin	sp|Q96318|CRU3_ARATH 12S seed storage protein CRC OS=Arabidopsis thaliana OX=3702 GN=CRC PE=1 SV=1	O	Posttranslational modification, protein turnover, chaperones	cruciferin 3 [Arabidopsis thaliana]
AT1G70880	76	135	671	760	1.616955	2.663582	11.819492	10.268928	6.40E-15	4.79E-12	2.327207849	up	--	--	Biological Process: response to stress (GO:0006950);; Cellular Component: intracellular membrane-bounded organelle (GO:0043231);;	--	--	--	--	Pathogenesis-related protein Bet v 1 family;; Polyketide cyclase / dehydrase and lipid transport	sp|Q941R6|MLP31_ARATH MLP-like protein 31 OS=Arabidopsis thaliana OX=3702 GN=MLP31 PE=2 SV=2	S	Function unknown	Polyketide cyclase/dehydrase and lipid transport superfamily protein [Arabidopsis thaliana]
AT5G02090	74	143	698	768	1.652603	2.942137	12.844033	10.845973	2.32E-13	1.37E-10	2.326529395	up	--	--	Cellular Component: intracellular membrane-bounded organelle (GO:0043231);;	--	--	--	--	--	--	T	Signal transduction mechanisms	hypothetical protein AT5G02090 [Arabidopsis thaliana]
AT2G40170	14	43	167	209	0.386348	1.145192	4.002402	3.843069	2.60E-05	0.001477073	2.29362872	up	--	--	Biological Process: response to acid chemical (GO:0001101);; Biological Process: developmental process involved in reproduction (GO:0003006);; Cellular Component: cytoplasm (GO:0005737);; Biological Process: post-embryonic development (GO:0009791);;	--	--	--	--	Small hydrophilic plant seed protein	sp|Q02973|EM6_ARATH Em-like protein GEA6 OS=Arabidopsis thaliana OX=3702 GN=EM6 PE=2 SV=1	S	Function unknown	Stress induced protein [Arabidopsis thaliana]
AT4G37700	40	150	553	689	0.990046	3.400019	11.240332	10.754112	2.42E-06	0.000200017	2.290526477	up	--	--	Cellular Component: intracellular membrane-bounded organelle (GO:0043231);;	--	--	--	--	--	--	275		hypothetical protein AT4G37700 [Arabidopsis thaliana]
AT2G29380	17	26	127	156	0.236798	0.327342	1.458162	1.378683	3.28E-06	0.000258537	2.272322868	up	[T]	Signal transduction mechanisms	Molecular Function: phosphoprotein phosphatase activity (GO:0004721);; Biological Process: cellular protein modification process (GO:0006464);; Cellular Component: membrane (GO:0016020);; Molecular Function: cation binding (GO:0043169);;	K14497|0|ath:AT2G29380|HAI3; highly ABA-induced PP2C protein 3	MAPK signaling pathway - plant (ko04016);; Plant hormone signal transduction (ko04075)	[T]	Signal transduction mechanisms	Protein phosphatase 2C;; Protein phosphatase 2C	sp|Q9ZW21|P2C24_ARATH Probable protein phosphatase 2C 24 OS=Arabidopsis thaliana OX=3702 GN=At2g29380 PE=2 SV=1	T	Signal transduction mechanisms	highly ABA-induced PP2C protein 3 [Arabidopsis thaliana]
AT4G19690	33	49	376	131	0.456475	0.641917	4.397934	1.164858	0.000200444	0.007596218	2.264003648	up	[P]	Inorganic ion transport and metabolism	Molecular Function: copper ion transmembrane transporter activity (GO:0005375);; Cellular Component: endosome (GO:0005768);; Cellular Component: Golgi apparatus (GO:0005794);; Biological Process: zinc II ion transport (GO:0006829);; Biological Process: response to ethylene (GO:0009723);; Biological Process: response to iron ion (GO:0010039);; Cellular Component: intrinsic component of membrane (G…	K14709|0|ath:AT4G19690|IRT1; iron-regulated transporter 1	--	[P]	Inorganic ion transport and metabolism	ZIP Zinc transporter	sp|Q38856|IRT1_ARATH Fe(2+) transport protein 1 OS=Arabidopsis thaliana OX=3702 GN=IRT1 PE=1 SV=2	P	Inorganic ion transport and metabolism	iron-regulated transporter 1 [Arabidopsis thaliana]
AT3G25950	14	39	185	149	0.24412	0.630772	2.72926	1.68551	7.59E-05	0.003529126	2.255570579	up	--	--	Cellular Component: plastid (GO:0009536);; Cellular Component: intrinsic component of membrane (GO:0031224);;	--	--	--	--	--	sp|Q8GYK7|Y5285_ARATH TLC domain-containing protein At5g14285 OS=Arabidopsis thaliana OX=3702 GN=At5g14285 PE=2 SV=1	S	Function unknown	TRAM, LAG1 and CLN8 (TLC) lipid-sensing domain containing protein [Arabidopsis thaliana]
AT2G19410	21	99	359	394	0.166607	0.742846	2.413578	2.035635	8.54E-05	0.003840315	2.244873076	up	[M]	Cell wall/membrane/envelope biogenesis	Molecular Function: protein kinase activity (GO:0004672);; Biological Process: phosphate-containing compound metabolic process (GO:0006796);; Cellular Component: membrane (GO:0016020);; Molecular Function: ubiquitin-like protein transferase activity (GO:0019787);; Biological Process: protein modification by small protein conjugation (GO:0032446);; Molecular Function: purine ribonucleoside binding…	--	--	--	--	Protein tyrosine and serine/threonine kinase;; Protein kinase domain;; U-box domain	sp|Q8S8S7|PUB34_ARATH U-box domain-containing protein 34 OS=Arabidopsis thaliana OX=3702 GN=PUB34 PE=3 SV=1	T	Signal transduction mechanisms	U-box domain-containing protein kinase family protein [Arabidopsis thaliana]
AT3G44290	17	35	172	149	0.232325	0.48634	2.049363	1.423493	1.92E-05	0.001156195	2.212026142	up	--	--	Molecular Function: nucleic acid binding transcription factor activity (GO:0001071);; Biological Process: cellular glucose homeostasis (GO:0001678);; Molecular Function: nucleic acid binding (GO:0003676);; Biological Process: transcription, DNA-templated (GO:0006351);; Cellular Component: intrinsic component of membrane (GO:0031224);; Cellular Component: intracellular membrane-bounded organelle (…	--	--	--	--	No apical meristem (NAM) protein	sp|Q9LXL9|NAC60_ARATH NAC domain-containing protein 60 OS=Arabidopsis thaliana OX=3702 GN=NAC60 PE=2 SV=1	P	Inorganic ion transport and metabolism	NAC domain containing protein 60 [Arabidopsis thaliana]
AT4G34320	26	109	385	435	0.280661	1.115801	3.792219	3.502443	4.62E-05	0.002338057	2.193417611	up	--	--	Cellular Component: intrinsic component of membrane (GO:0031224);;	--	--	--	--	Protein of unknown function (DUF677);; Protein BYPASS1-related	sp|Q9SYZ7|U496A_ARATH UPF0496 protein At4g34320 OS=Arabidopsis thaliana OX=3702 GN=At4g34320 PE=2 SV=1	S	Function unknown	transmembrane protein, putative (DUF677) [Arabidopsis thaliana]
AT1G52690	84	206	667	1138	2.050039	4.628973	13.379922	17.507038	1.44E-08	2.70E-06	2.186950039	up	--	--	Biological Process: developmental process involved in reproduction (GO:0003006);; Cellular Component: cytoplasm (GO:0005737);;	--	--	[S]	Function unknown	--	sp|Q96270|LEA7_ARATH Late embryogenesis abundant protein 7 OS=Arabidopsis thaliana OX=3702 GN=LEA7 PE=2 SV=1	S	Function unknown	Late embryogenesis abundant protein (LEA) family protein [Arabidopsis thaliana]
AT5G05390	23	59	186	292	0.270695	0.638398	1.82186	2.187213	1.78E-05	0.001102926	2.096614313	up	[DPM]	Cell cycle control, cell division, chromosome partitioning;; Inorganic ion transport and metabolism;; Cell wall/membrane/envelope biogenesis	Cellular Component: extracellular region (GO:0005576);; Biological Process: lignin metabolic process (GO:0009808);; Molecular Function: oxidoreductase activity, acting on diphenols and related substances as donors, oxygen as acceptor (GO:0016682);; Molecular Function: transition metal ion binding (GO:0046914);;	K05909|0|ath:AT5G05390|LAC12; laccase 12	--	[Q]	Secondary metabolites biosynthesis, transport and catabolism	Multicopper oxidase;; Multicopper oxidase;; Multicopper oxidase	sp|Q9FLB5|LAC12_ARATH Laccase-12 OS=Arabidopsis thaliana OX=3702 GN=LAC12 PE=2 SV=1	Q	Secondary metabolites biosynthesis, transport and catabolism	laccase 12 [Arabidopsis thaliana]
AT2G19900	81	191	716	839	0.770299	1.687607	5.636036	5.06492	6.77E-09	1.42E-06	2.088525556	up	[C]	Energy production and conversion	Molecular Function: nucleotide binding (GO:0000166);; Molecular Function: malic enzyme activity (GO:0004470);; Molecular Function: oxidoreductase activity, acting on NAD(P)H (GO:0016651);; Molecular Function: carboxy-lyase activity (GO:0016831);; Molecular Function: cation binding (GO:0043169);; Biological Process: dicarboxylic acid metabolic process (GO:0043648);; Cellular Component: cytoplasmic…	K00029|0|ath:AT2G19900|NADP-ME1; NADP-malic enzyme 1	Pyruvate metabolism (ko00620);; Carbon fixation in photosynthetic organisms (ko00710);; Carbon metabolism (ko01200)	[C]	Energy production and conversion	Malic enzyme, NAD binding domain;; Malic enzyme, N-terminal domain	sp|O82191|MAOP1_ARATH NADP-dependent malic enzyme 1 OS=Arabidopsis thaliana OX=3702 GN=NADP-ME1 PE=1 SV=1	C	Energy production and conversion	NADP-malic enzyme 1 [Arabidopsis thaliana]
AT1G11070	46	48	257	275	0.297113	0.275982	1.54775	1.16224	6.04E-09	1.28E-06	2.054320446	up	--	--	--	--	--	--	--	--	sp|Q1PEB4|Y4498_ARATH Uncharacterized protein At4g04980 OS=Arabidopsis thaliana OX=3702 GN=At4g04980 PE=2 SV=1	S	Function unknown	hydroxyproline-rich glycoprotein family protein [Arabidopsis thaliana]
AT4G13310	29	45	176	240	0.327488	0.478004	1.686223	1.761955	6.82E-07	6.88E-05	2.039024737	up	[QV]	Secondary metabolites biosynthesis, transport and catabolism;; Defense mechanisms	--	--	--	[Q]	Secondary metabolites biosynthesis, transport and catabolism	Cytochrome P450	sp|Q9T0K2|C71AK_ARATH Cytochrome P450 71A20 OS=Arabidopsis thaliana OX=3702 GN=CYP71A20 PE=2 SV=2	Q	Secondary metabolites biosynthesis, transport and catabolism	cytochrome P450, family 71, subfamily A, polypeptide 20 [Arabidopsis thaliana]
AT4G16620	50	95	407	389	0.641928	1.131987	4.07944	2.963108	3.87E-08	6.24E-06	2.035856245	up	--	--	--	--	--	--	--	EamA-like transporter family	sp|F4JMI7|WTR34_ARATH WAT1-related protein At4g16620 OS=Arabidopsis thaliana OX=3702 GN=At4g16620 PE=2 SV=1	S	Function unknown	nodulin MtN21 /EamA-like transporter family protein [Arabidopsis thaliana]
AT5G37990	3135	7393	27846	29148	60.683517	131.507339	442.337433	355.165802	5.55E-11	1.97E-08	2.020982024	up	[I]	Lipid transport and metabolism	Biological Process: metabolic process (GO:0008152);; Molecular Function: methyltransferase activity (GO:0008168);; Cellular Component: plastid (GO:0009536);;	--	--	--	--	SAM dependent carboxyl methyltransferase	sp|Q9FKC8|MT799_ARATH Probable S-adenosylmethionine-dependent methyltransferase At5g37990 OS=Arabidopsis thaliana OX=3702 GN=At5g37990 PE=3 SV=2	S	Function unknown	S-adenosyl-L-methionine:salicylic acid carboxyl methyltransferase-like protein [Arabidopsis thaliana]
AT3G21520	26	20	97	163	0.643441	0.443461	1.996758	2.583035	0.000116542	0.004913674	2.01468948	up	--	--	Cellular Component: plant-type vacuole (GO:0000325);; Cellular Component: plastid (GO:0009536);; Biological Process: cellular component organization (GO:0016043);; Cellular Component: intrinsic component of membrane (GO:0031224);;	--	--	--	--	Protein of unknown function (DUF679)	sp|Q9LVF4|DMP1_ARATH Protein DMP1 OS=Arabidopsis thaliana OX=3702 GN=DMP1 PE=2 SV=1	S	Function unknown	transmembrane protein, putative (DUF679 domain membrane protein 1) [Arabidopsis thaliana]
AT4G18425	50	145	537	493	0.975559	2.603804	8.634818	6.079599	8.07E-06	0.000573547	1.997430109	up	--	--	Cellular Component: plant-type vacuole (GO:0000325);; Cellular Component: intrinsic component of membrane (GO:0031224);;	--	--	--	--	Protein of unknown function (DUF679)	sp|Q8L928|DMP4_ARATH Protein DMP4 OS=Arabidopsis thaliana OX=3702 GN=DMP4 PE=2 SV=1	S	Function unknown	transmembrane protein, putative (DUF679) [Arabidopsis thaliana]
AT3G03341	37	48	189	271	1.351124	1.630492	5.786088	6.365755	2.19E-07	2.70E-05	1.97621038	up	--	--	Cellular Component: intrinsic component of membrane (GO:0031224);;	--	--	--	--	--	--	145		hypothetical protein AALP_AA3G028100 [Arabis alpina]
AT5G03570	22	42	155	185	0.285078	0.458068	1.251391	1.202497	2.24E-05	0.00131299	1.971926088	up	--	--	Cellular Component: plant-type vacuole (GO:0000325);; Biological Process: iron ion transport (GO:0006826);; Biological Process: cellular response to starvation (GO:0009267);; Biological Process: nickel cation transport (GO:0015675);; Cellular Component: intrinsic component of membrane (GO:0031224);; Molecular Function: transition metal ion transmembrane transporter activity (GO:0046915);; Biologi…	K14685|0|ath:AT5G03570|IREG2; iron regulated 2	--	[P]	Inorganic ion transport and metabolism	Ferroportin1 (FPN1)	sp|F4KGN5|S40A2_ARATH Solute carrier family 40 member 2 OS=Arabidopsis thaliana OX=3702 GN=IREG2 PE=2 SV=1	P	Inorganic ion transport and metabolism	iron regulated 2 [Arabidopsis thaliana]
AT5G52300	458	519	2012	3300	4.447743	4.629185	16.060555	20.164557	2.14E-21	4.16E-18	1.96972463	up	--	--	Biological Process: response to acid chemical (GO:0001101);; Biological Process: response to osmotic stress (GO:0006970);; Biological Process: hormone-mediated signaling pathway (GO:0009755);; Cellular Component: intracellular part (GO:0044424);; Biological Process: leaf development (GO:0048366);;	--	--	--	--	CAP160 repeat	sp|Q04980|LTI65_ARATH Low-temperature-induced 65 kDa protein OS=Arabidopsis thaliana OX=3702 GN=LTI65 PE=2 SV=2	S	Function unknown	CAP160 protein [Arabidopsis thaliana]
AT2G31945	47	58	218	319	1.180384	1.337504	4.519039	5.069336	9.44E-08	1.32E-05	1.892051376	up	--	--	Cellular Component: intrinsic component of membrane (GO:0031224);;	--	--	--	--	--	--	138		hypothetical protein AXX17_AT2G28210 [Arabidopsis thaliana]
AT2G46950	25	59	223	183	0.236623	0.516746	1.756482	1.106849	0.000199549	0.007577041	1.868536597	up	[QV]	Secondary metabolites biosynthesis, transport and catabolism;; Defense mechanisms	Cellular Component: plastid (GO:0009536);; Molecular Function: oxidoreductase activity (GO:0016491);; Cellular Component: intrinsic component of membrane (GO:0031224);; Biological Process: single-organism metabolic process (GO:0044710);; Molecular Function: tetrapyrrole binding (GO:0046906);; Molecular Function: transition metal ion binding (GO:0046914);;	K20660|0|ath:AT2G46950|CYP709B2; cytochrome P450, family 709, subfamily B, polypeptide 2	--	[QI]	Secondary metabolites biosynthesis, transport and catabolism;; Lipid transport and metabolism	Cytochrome P450;; Cytochrome P450	sp|F4IK45|C70B2_ARATH Cytochrome P450 709B2 OS=Arabidopsis thaliana OX=3702 GN=CYP709B2 PE=2 SV=1	Q	Secondary metabolites biosynthesis, transport and catabolism	cytochrome P450, family 709, subfamily B, polypeptide 2 [Arabidopsis thaliana]
AT1G73330	17782	39289	129350	147255	337.746735	685.72168	2015.913818	1760.376099	9.98E-11	3.41E-08	1.853370916	up	--	--	Biological Process: response to acid chemical (GO:0001101);; Molecular Function: enzyme inhibitor activity (GO:0004857);; Biological Process: response to stress (GO:0006950);; Biological Process: negative regulation of peptidase activity (GO:0010466);; Molecular Function: hydrolase activity (GO:0016787);; Molecular Function: endopeptidase regulator activity (GO:0061135);;	--	--	--	--	Trypsin and protease inhibitor	sp|Q39091|KTI1_ARATH Kunitz trypsin inhibitor 1 OS=Arabidopsis thaliana OX=3702 GN=KTI1 PE=2 SV=1	S	Function unknown	drought-repressed 4 [Arabidopsis thaliana]
AT4G28530	58	98	387	360	0.766393	1.188098	4.199283	2.995177	2.45E-07	2.93E-05	1.837073449	up	--	--	Molecular Function: nucleic acid binding transcription factor activity (GO:0001071);; Molecular Function: nucleic acid binding (GO:0003676);; Biological Process: transcription, DNA-templated (GO:0006351);; Cellular Component: intracellular membrane-bounded organelle (GO:0043231);; Biological Process: single-multicellular organism process (GO:0044707);;	--	--	--	--	No apical meristem (NAM) protein	sp|Q9S851|NAC31_ARATH Protein CUP-SHAPED COTYLEDON 3 OS=Arabidopsis thaliana OX=3702 GN=NAC031 PE=1 SV=1	K	Transcription	NAC domain containing protein 74 [Arabidopsis thaliana]
MSTRG.19669	52	88	317	343	0.653403	1.008397	3.271405	2.712758	2.92E-07	3.38E-05	1.80387079	up	--	--	Cellular Component: membrane (GO:0016020);;	--	--	--	--	--	--	--	--	hypothetical protein AXX17_AT4G11470 [Arabidopsis thaliana]
AT2G40370	171	372	1137	1392	1.660532	3.332154	9.09508	8.539803	2.11E-08	3.66E-06	1.788416341	up	[DPM]	Cell cycle control, cell division, chromosome partitioning;; Inorganic ion transport and metabolism;; Cell wall/membrane/envelope biogenesis	Cellular Component: extracellular region (GO:0005576);; Biological Process: lignin metabolic process (GO:0009808);; Biological Process: response to metal ion (GO:0010038);; Molecular Function: oxidoreductase activity, acting on diphenols and related substances as donors, oxygen as acceptor (GO:0016682);; Molecular Function: transition metal ion binding (GO:0046914);;	K05909|0|ath:AT2G40370|LAC5; laccase 5	--	[Q]	Secondary metabolites biosynthesis, transport and catabolism	Multicopper oxidase;; Multicopper oxidase;; Multicopper oxidase	sp|Q9SIY8|LAC5_ARATH Laccase-5 OS=Arabidopsis thaliana OX=3702 GN=LAC5 PE=2 SV=1	Q	Secondary metabolites biosynthesis, transport and catabolism	laccase 5 [Arabidopsis thaliana]
AT4G23700	1664	1610	6990	8522	12.562341	11.17754	43.318565	40.503071	6.89E-34	6.71E-30	1.7859572	up	[T]	Signal transduction mechanisms	Molecular Function: monovalent cation:proton antiporter activity (GO:0005451);; Cellular Component: endosome (GO:0005768);; Biological Process: protein targeting (GO:0006605);; Biological Process: proton transport (GO:0015992);; Biological Process: metal ion transport (GO:0030001);; Cellular Component: intrinsic component of membrane (GO:0031224);; Cellular Component: intracellular membrane-bound…	--	--	[P]	Inorganic ion transport and metabolism	Sodium/hydrogen exchanger family	sp|Q9SUQ7|CHX17_ARATH Cation/H(+) antiporter 17 OS=Arabidopsis thaliana OX=3702 GN=CHX17 PE=1 SV=1	P	Inorganic ion transport and metabolism	cation/H+ exchanger 17 [Arabidopsis thaliana]
AT4G15990	82	88	335	468	1.940775	1.917137	6.57283	7.036279	1.05E-09	2.66E-07	1.776558828	up	--	--	--	--	--	--	--	--	--	204		hypothetical protein AT4G15990 [Arabidopsis thaliana]
AT1G50930	26	61	199	199	0.666512	1.449726	4.229857	3.287533	0.000221024	0.008107971	1.775340881	up	--	--	--	--	--	--	--	--	sp|Q9C6I7|VUP2_ARATH Vascular-related unknown protein 2 OS=Arabidopsis thaliana OX=3702 GN=VUP2 PE=2 SV=1	338		hypothetical protein ARALYDRAFT_474213 [Arabidopsis lyrata subsp. lyrata]
AT5G63560	599	1161	3583	4501	7.55297	13.444159	37.064518	35.719269	2.32E-11	9.03E-09	1.763744388	up	--	--	Biological Process: catechol-containing compound biosynthetic process (GO:0009713);; Molecular Function: transferase activity, transferring acyl groups other than amino-acyl groups (GO:0016747);;	K15400|0|ath:AT5G63560|FACT; HXXXD-type acyl-transferase family protein	Cutin, suberine and wax biosynthesis (ko00073)	--	--	Transferase family	sp|Q9FFQ7|FACT_ARATH Fatty alcohol:caffeoyl-CoA acyltransferase OS=Arabidopsis thaliana OX=3702 GN=FACT PE=2 SV=1	S	Function unknown	HXXXD-type acyl-transferase family protein [Arabidopsis thaliana]
AT5G58010	70	168	546	524	1.101858	2.446563	7.130563	5.248195	9.06E-06	0.0006302	1.756383388	up	--	--	Molecular Function: nucleic acid binding (GO:0003676);; Molecular Function: transcription factor activity, sequence-specific DNA binding (GO:0003700);; Molecular Function: protein binding (GO:0005515);; Biological Process: transcription, DNA-templated (GO:0006351);; Cellular Component: intracellular membrane-bounded organelle (GO:0043231);; Biological Process: cell development (GO:0048468);;	--	--	--	--	Helix-loop-helix DNA-binding domain	sp|Q9LSQ3|LRL3_ARATH Transcription factor LRL3 OS=Arabidopsis thaliana OX=3702 GN=LRL3 PE=2 SV=1	K	Transcription	LJRHL1-like 3 [Arabidopsis thaliana]
AT2G47770	44	123	294	467	0.88093	2.281525	4.868238	5.923128	0.000147236	0.005950244	1.745158817	up	--	--	Biological Process: response to acid chemical (GO:0001101);; Cellular Component: Golgi apparatus (GO:0005794);; Biological Process: response to osmotic stress (GO:0006970);; Cellular Component: chloroplast envelope (GO:0009941);; Cellular Component: intrinsic component of membrane (GO:0031224);; Biological Process: tetrapyrrole metabolic process (GO:0033013);; Molecular Function: tetrapyrrole bin…	--	--	--	--	TspO/MBR family	sp|O82245|TSPO_ARATH Translocator protein homolog OS=Arabidopsis thaliana OX=3702 GN=TSPO PE=1 SV=1	S	Function unknown	TSPO(outer membrane tryptophan-rich sensory protein)-like protein [Arabidopsis thaliana]
AT3G02480	142	373	935	1388	5.412367	13.106848	29.385138	33.476357	4.41E-06	0.000329321	1.734938531	up	--	--	--	--	--	--	--	--	--	S	Function unknown	Late embryogenesis abundant protein (LEA) family protein [Arabidopsis thaliana]
AT2G37900	44	53	204	228	0.380239	0.428375	1.500312	1.296413	3.53E-06	0.000273972	1.709510488	up	[E]	Amino acid transport and metabolism	Biological Process: peptide transport (GO:0015833);; Cellular Component: intrinsic component of membrane (GO:0031224);;	--	--	[E]	Amino acid transport and metabolism	POT family;; Major Facilitator Superfamily	sp|P0CI03|PTR28_ARATH Protein NRT1/ PTR FAMILY 5.6 OS=Arabidopsis thaliana OX=3702 GN=NPF5.6 PE=2 SV=1	E	Amino acid transport and metabolism	Major facilitator superfamily protein [Arabidopsis thaliana]
AT1G19530	205	101	604	760	4.651086	2.098313	11.251305	10.867244	1.19E-05	0.000795069	1.673739286	up	--	--	Cellular Component: intracellular membrane-bounded organelle (GO:0043231);; Biological Process: cellular respiration (GO:0045333);;	--	--	--	--	--	--	190		DNA polymerase epsilon catalytic subunit A [Arabidopsis thaliana]
AT1G24430	61	85	300	332	0.843999	1.085767	3.428124	2.906468	2.38E-07	2.88E-05	1.673428717	up	--	--	Molecular Function: transferase activity, transferring acyl groups (GO:0016746);;	--	--	--	--	Transferase family	sp|A0A2P1GIW7|SAT_CATRO Stemmadenine O-acetyltransferase OS=Catharanthus roseus OX=4058 GN=SAT PE=1 SV=1	S	Function unknown	HXXXD-type acyl-transferase family protein [Arabidopsis thaliana]
AT1G30370	52	56	218	246	0.614589	0.606798	2.113266	1.834628	2.86E-06	0.000230968	1.653944786	up	[I]	Lipid transport and metabolism	Biological Process: developmental process involved in reproduction (GO:0003006);; Molecular Function: phospholipase activity (GO:0004620);; Cellular Component: intracellular membrane-bounded organelle (GO:0043231);; Biological Process: primary metabolic process (GO:0044238);;	--	--	[I]	Lipid transport and metabolism	Lipase (class 3)	sp|Q941F1|PLA15_ARATH Phospholipase A1-Igamma1, chloroplastic OS=Arabidopsis thaliana OX=3702 GN=At1g06800 PE=1 SV=2	I	Lipid transport and metabolism	alpha/beta-Hydrolases superfamily protein [Arabidopsis thaliana]
AT5G65207	220	252	810	1207	8.944099	9.410905	27.041348	30.907969	1.84E-13	1.20E-10	1.629432125	up	--	--	--	--	--	--	--	--	--	46		hypothetical protein AT5G65207 [Arabidopsis thaliana]
AT5G52330	38	67	201	239	0.502175	0.817433	2.203975	2.024844	4.95E-05	0.00246551	1.628615412	up	--	--	--	--	--	--	--	MATH domain	sp|A8MQL1|TRF1B_ARATH TNF receptor-associated factor homolog 1b OS=Arabidopsis thaliana OX=3702 GN=TRAF1B PE=1 SV=1	S	Function unknown	TRAF-like superfamily protein [Arabidopsis thaliana]
AT1G56600	148	185	669	729	2.174043	2.496464	8.057611	6.738085	4.84E-12	2.14E-09	1.627478515	up	[M]	Cell wall/membrane/envelope biogenesis	Biological Process: response to acid chemical (GO:0001101);; Biological Process: response to osmotic stress (GO:0006970);; Biological Process: hexose metabolic process (GO:0019318);; Molecular Function: UDP-galactosyltransferase activity (GO:0035250);; Molecular Function: cation binding (GO:0043169);; Cellular Component: intracellular part (GO:0044424);; Biological Process: single-organism biosyn…	K18819|0|ath:AT1G56600|GolS2; galactinol synthase 2	Galactose metabolism (ko00052)	[G]	Carbohydrate transport and metabolism	Glycosyl transferase family 8	sp|Q9FXB2|GOLS2_ARATH Galactinol synthase 2 OS=Arabidopsis thaliana OX=3702 GN=GOLS2 PE=1 SV=1	G	Carbohydrate transport and metabolism	galactinol synthase 2 [Arabidopsis thaliana]
AT1G60470	270	439	1392	1540	4.202816	6.287118	17.831013	15.13379	2.34E-11	9.03E-09	1.614220469	up	[M]	Cell wall/membrane/envelope biogenesis	Biological Process: response to stress (GO:0006950);; Molecular Function: transferase activity, transferring glycosyl groups (GO:0016757);; Molecular Function: cation binding (GO:0043169);; Cellular Component: intracellular part (GO:0044424);; Biological Process: single-organism biosynthetic process (GO:0044711);;	K18819|0|ath:AT1G60470|GolS4; galactinol synthase 4	Galactose metabolism (ko00052)	[G]	Carbohydrate transport and metabolism	Glycosyl transferase family 8	sp|O22693|GOLS4_ARATH Galactinol synthase 4 OS=Arabidopsis thaliana OX=3702 GN=GOLS4 PE=2 SV=1	G	Carbohydrate transport and metabolism	galactinol synthase 4 [Arabidopsis thaliana]
AT5G03860	193	387	1532	763	2.008531	3.699246	13.082314	4.993539	0.000194413	0.007417304	1.612308634	up	[C]	Energy production and conversion	Cellular Component: peroxisome (GO:0005777);; Biological Process: citrate metabolic process (GO:0006101);; Biological Process: cellular carbohydrate metabolic process (GO:0044262);; Molecular Function: transferase activity, transferring acyl groups, acyl groups converted into alkyl on transfer (GO:0046912);;	K01638|0|ath:AT5G03860|MLS; malate synthase	Pyruvate metabolism (ko00620);; Glyoxylate and dicarboxylate metabolism (ko00630);; Carbon metabolism (ko01200)	[C]	Energy production and conversion	Malate synthase	sp|Q9LZC3|MASY_ARATH Malate synthase OS=Arabidopsis thaliana OX=3702 GN=MLS PE=1 SV=1	C	Energy production and conversion	malate synthase [Arabidopsis thaliana]
AT3G03650	57	121	347	383	0.621777	1.226423	3.136659	2.660322	2.82E-05	0.001577133	1.609400246	up	--	--	Biological Process: developmental process involved in reproduction (GO:0003006);; Molecular Function: catalytic activity (GO:0003824);; Cellular Component: cell-cell junction (GO:0005911);; Biological Process: embryo sac development (GO:0009553);; Cellular Component: intrinsic component of membrane (GO:0031224);; Cellular Component: intracellular membrane-bounded organelle (GO:0043231);;	--	--	[GMW]	Carbohydrate transport and metabolism;; Cell wall/membrane/envelope biogenesis;; Extracellular structures	Exostosin family	sp|Q6DBG8|ARAD1_ARATH Probable arabinosyltransferase ARAD1 OS=Arabidopsis thaliana OX=3702 GN=ARAD1 PE=1 SV=1	GMW	Carbohydrate transport and metabolism;; Cell wall/membrane/envelope biogenesis;; Extracellular structures	Exostosin family protein [Arabidopsis thaliana]
AT5G47000	81	128	349	518	1.110595	1.61678	3.938437	4.487168	4.99E-07	5.24E-05	1.596710178	up	--	--	Biological Process: response to stress (GO:0006950);; Molecular Function: antioxidant activity (GO:0016209);; Biological Process: hydrogen peroxide metabolic process (GO:0042743);; Molecular Function: cation binding (GO:0043169);; Biological Process: single-organism metabolic process (GO:0044710);; Molecular Function: tetrapyrrole binding (GO:0046906);; Molecular Function: xylanase activity (GO:0…	K00430|0|ath:AT5G47000|Peroxidase superfamily protein	Phenylpropanoid biosynthesis (ko00940)	--	--	Peroxidase	sp|Q9FJR1|PER65_ARATH Peroxidase 65 OS=Arabidopsis thaliana OX=3702 GN=PER65 PE=2 SV=2	Q	Secondary metabolites biosynthesis, transport and catabolism	Peroxidase superfamily protein [Arabidopsis thaliana]
AT2G05510	1690	1720	5898	8333	44.450162	41.023132	125.643364	139.72446	1.97E-24	6.40E-21	1.594355736	up	--	--	--	--	--	--	--	Glycine rich protein family	--	S	Function unknown	Glycine-rich protein family [Arabidopsis thaliana]
AT3G48360	1098	639	2793	4612	11.258499	5.94042	23.103017	29.759621	2.31E-07	2.81E-05	1.594078771	up	--	--	--	--	--	[K]	Transcription	BTB/POZ domain;; TAZ zinc finger	sp|Q94BN0|BT2_ARATH BTB/POZ and TAZ domain-containing protein 2 OS=Arabidopsis thaliana OX=3702 GN=BT2 PE=1 SV=1	K	Transcription	BTB and TAZ domain protein 2 [Arabidopsis thaliana]
AT5G45310	48	68	204	274	0.718652	0.948205	2.543111	2.615678	1.08E-05	0.000724287	1.590013527	up	--	--	Cellular Component: intrinsic component of membrane (GO:0031224);;	--	--	--	--	--	--	615		coiled-coil protein [Arabidopsis thaliana]
AT1G11190	114	359	965	914	1.883893	5.449228	13.094907	9.510654	0.000241598	0.00861559	1.588589387	up	--	--	Biological Process: developmental process involved in reproduction (GO:0003006);; Molecular Function: endodeoxyribonuclease activity (GO:0004520);; Molecular Function: endoribonuclease activity (GO:0004521);; Biological Process: DNA metabolic process (GO:0006259);; Molecular Function: cation binding (GO:0043169);; Biological Process: leaf development (GO:0048366);; Molecular Function: organic cyc…	--	--	--	--	S1/P1 Nuclease	sp|Q9SXA6|ENDO1_ARATH Endonuclease 1 OS=Arabidopsis thaliana OX=3702 GN=ENDO1 PE=1 SV=1	S	Function unknown	bifunctional nuclease i [Arabidopsis thaliana]
AT3G06390	661	1139	3269	3977	10.523552	16.662727	42.703281	39.858204	1.56E-11	6.45E-09	1.571567969	up	--	--	Cellular Component: intrinsic component of membrane (GO:0031224);;	--	--	--	--	Domain of unknown function (DUF588)	sp|Q9SQU2|CSPLD_ARATH CASP-like protein 1D2 OS=Arabidopsis thaliana OX=3702 GN=At3g06390 PE=1 SV=1	S	Function unknown	Uncharacterized protein family (UPF0497) [Arabidopsis thaliana]
AT2G44480	147	123	508	591	1.693166	1.279108	4.672417	4.165529	7.07E-09	1.45E-06	1.566314507	up	[G]	Carbohydrate transport and metabolism	--	K01188|0|ath:AT2G44480|BGLU17; beta glucosidase 17	Cyanoamino acid metabolism (ko00460);; Starch and sucrose metabolism (ko00500);; Phenylpropanoid biosynthesis (ko00940)	[G]	Carbohydrate transport and metabolism	Glycosyl hydrolase family 1	sp|O64882|BGL17_ARATH Beta-glucosidase 17 OS=Arabidopsis thaliana OX=3702 GN=BGLU17 PE=2 SV=1	G	Carbohydrate transport and metabolism	beta glucosidase 17 [Arabidopsis thaliana]
AT5G14650	119	180	510	698	1.47229	2.039348	5.154445	5.414224	1.03E-08	1.98E-06	1.562770588	up	[G]	Carbohydrate transport and metabolism	Molecular Function: hydrolase activity, hydrolyzing O-glycosyl compounds (GO:0004553);; Biological Process: primary metabolic process (GO:0044238);; Biological Process: external encapsulating structure organization (GO:0045229);;	K01184|0|csat:104769703|polygalacturonase At1g48100-like	Pentose and glucuronate interconversions (ko00040)	--	--	Glycosyl hydrolases family 28;; Pectate lyase superfamily protein	sp|Q949Z1|PGLR4_ARATH Polygalacturonase At1g48100 OS=Arabidopsis thaliana OX=3702 GN=At1g48100 PE=2 SV=1	G	Carbohydrate transport and metabolism	Pectin lyase-like superfamily protein [Arabidopsis thaliana]
AT1G29640	126	217	623	723	3.132532	4.974914	12.747723	11.346859	9.56E-08	1.33E-05	1.536385847	up	--	--	Cellular Component: intracellular membrane-bounded organelle (GO:0043231);;	--	--	--	--	Senescence regulator	--	S	Function unknown	senescence regulator (Protein of unknown function, DUF584) [Arabidopsis thaliana]
AT1G64110	273	532	1520	1587	1.950267	3.501194	8.980461	7.174785	1.36E-07	1.75E-05	1.525325282	up	[MDT]	Cell wall/membrane/envelope biogenesis;; Cell cycle control, cell division, chromosome partitioning;; Signal transduction mechanisms	--	--	--	[O]	Posttranslational modification, protein turnover, chaperones	ATPase family associated with various cellular activities (AAA);; AAA+ lid domain;; Holliday junction DNA helicase RuvB P-loop domain;; AAA domain (dynein-related subfamily)	sp|Q7ZZ25|ATD1A_DANRE ATPase family AAA domain-containing protein 1-A OS=Danio rerio OX=7955 GN=atad1a PE=2 SV=2	O	Posttranslational modification, protein turnover, chaperones	DAA1 [Arabidopsis thaliana]
AT4G12550	517	1254	3343	3441	15.75667	35.152004	83.684639	66.06636	3.90E-06	0.000296709	1.523520224	up	--	--	Molecular Function: binding (GO:0005488);; Biological Process: response to hormone (GO:0009725);; Biological Process: post-embryonic root morphogenesis (GO:0010101);; Biological Process: lipid localization (GO:0010876);;	--	--	--	--	Hydrophobic seed protein;; Probable lipid transfer;; Protease inhibitor/seed storage/LTP family	sp|Q9S7I2|AIR1_ARATH Putative lipid-binding protein AIR1 OS=Arabidopsis thaliana OX=3702 GN=AIR1 PE=2 SV=1	S	Function unknown	Auxin-Induced in Root cultures 1 [Arabidopsis thaliana]
AT3G08860	450	622	2011	2122	4.111042	5.236434	14.992942	12.081476	3.32E-14	2.39E-11	1.511003031	up	[E]	Amino acid transport and metabolism	--	K00827|0|ath:AT3G08860|PYD4; PYRIMIDINE 4	Alanine, aspartate and glutamate metabolism (ko00250);; Glycine, serine and threonine metabolism (ko00260);; Cysteine and methionine metabolism (ko00270);; Valine, leucine and isoleucine degradation (ko00280)	[E]	Amino acid transport and metabolism	Aminotransferase class-III	sp|Q9SR86|AGT23_ARATH Alanine--glyoxylate aminotransferase 2 homolog 3, mitochondrial OS=Arabidopsis thaliana OX=3702 GN=At3g08860 PE=2 SV=1	E	Amino acid transport and metabolism	PYRIMIDINE 4 [Arabidopsis thaliana]
AT4G37010	464	690	1939	2546	10.79318	14.492532	36.471028	37.85562	2.13E-13	1.30E-10	1.509972932	up	[T]	Signal transduction mechanisms	Biological Process: DNA metabolic process (GO:0006259);; Biological Process: unidimensional cell growth (GO:0009826);; Biological Process: root morphogenesis (GO:0010015);; Cellular Component: membrane (GO:0016020);; Cellular Component: intracellular membrane-bounded organelle (GO:0043231);; Molecular Function: metal ion binding (GO:0046872);;	K13448|4.52905e-116|csat:104716417|calcium-binding protein CML19	Plant-pathogen interaction (ko04626)	[ZD]	Cytoskeleton;; Cell cycle control, cell division, chromosome partitioning	EF hand;; EF-hand domain pair;; EF-hand domain;; EF-hand domain pair;; EF hand;; EF-hand domain;; Cytoskeletal-regulatory complex EF hand;; Secreted protein acidic and rich in cysteine Ca binding region;; Tellurite resistance protein TerB;; Dockerin type I domain	sp|O23184|CML19_ARATH Calcium-binding protein CML19 OS=Arabidopsis thaliana OX=3702 GN=CML19 PE=1 SV=1	T	Signal transduction mechanisms	centrin 2 [Arabidopsis thaliana]
AT2G01520	5134	12866	31641	36731	120.936043	278.484619	611.573547	544.585571	2.54E-06	0.000208558	1.504425435	up	--	--	Biological Process: developmental process involved in reproduction (GO:0003006);; Cellular Component: cytoplasm (GO:0005737);; Biological Process: response to stress (GO:0006950);; Biological Process: response to hormone (GO:0009725);; Biological Process: response to metal ion (GO:0010038);; Biological Process: response to organic cyclic compound (GO:0014070);; Cellular Component: intracellular m…	--	--	--	--	Pathogenesis-related protein Bet v 1 family	sp|Q9ZVF3|ML328_ARATH MLP-like protein 328 OS=Arabidopsis thaliana OX=3702 GN=MLP328 PE=2 SV=1	S	Function unknown	MLP-like protein 328 [Arabidopsis thaliana]
AT5G18980	536	979	2828	2934	3.92587	6.448373	16.542619	13.205772	7.09E-09	1.45E-06	1.50288332	up	--	--	Cellular Component: intrinsic component of membrane (GO:0031224);;	--	--	--	--	--	--	1299		ARM repeat superfamily protein [Arabidopsis thaliana]
AT5G23840	80	210	513	587	1.655186	3.964996	8.945515	7.711251	0.000207967	0.007760512	1.502180251	up	--	--	Biological Process: sterol transport (GO:0015918);;	--	--	--	--	ML domain	sp|Q9FF98|ML3_ARATH MD-2-related lipid-recognition protein 3 OS=Arabidopsis thaliana OX=3702 GN=ML3 PE=1 SV=1	--	--	MD-2-related lipid recognition domain-containing protein [Arabidopsis thaliana]
AT4G08570	64	101	291	334	1.186305	1.741833	4.481689	3.951382	9.67E-06	0.000665368	1.482410333	up	--	--	Biological Process: cation transport (GO:0006812);; Molecular Function: cation binding (GO:0043169);;	--	--	[P]	Inorganic ion transport and metabolism	Heavy-metal-associated domain	sp|O81464|HIP24_ARATH Heavy metal-associated isoprenylated plant protein 24 OS=Arabidopsis thaliana OX=3702 GN=HIPP24 PE=1 SV=1	P	Inorganic ion transport and metabolism	Heavy metal transport/detoxification superfamily protein [Arabidopsis thaliana]
AT2G31980	51	84	226	287	1.348546	2.067502	4.987177	4.85943	5.13E-05	0.002541622	1.481437944	up	--	--	Molecular Function: endopeptidase inhibitor activity (GO:0004866);; Biological Process: response to stress (GO:0006950);; Biological Process: negative regulation of endopeptidase activity (GO:0010951);;	--	--	--	--	Aspartic acid proteinase inhibitor;; Cystatin domain	sp|Q8L5T9|CYT2_ARATH Cysteine proteinase inhibitor 2 OS=Arabidopsis thaliana OX=3702 GN=CYS2 PE=2 SV=2	T	Signal transduction mechanisms	PHYTOCYSTATIN 2 [Arabidopsis thaliana]
AT5G24080	43	66	165	251	0.290005	0.418178	0.955891	1.11596	0.000220538	0.008107971	1.473779795	up	[T]	Signal transduction mechanisms	Molecular Function: protein kinase activity (GO:0004672);; Biological Process: cellular protein modification process (GO:0006464);; Biological Process: phosphate-containing compound metabolic process (GO:0006796);; Biological Process: cell recognition (GO:0008037);; Cellular Component: intrinsic component of membrane (GO:0031224);; Molecular Function: purine ribonucleoside binding (GO:0032550);;	--	--	--	--	Protein kinase domain;; Protein tyrosine and serine/threonine kinase;; S-locus glycoprotein domain	sp|Q9FLV4|Y5248_ARATH G-type lectin S-receptor-like serine/threonine-protein kinase At5g24080 OS=Arabidopsis thaliana OX=3702 GN=At5g24080 PE=2 SV=1	T	Signal transduction mechanisms	Protein kinase superfamily protein [Arabidopsis thaliana]
AT1G22990	200	104	436	754	5.636393	2.702209	10.09614	13.41715	0.000238009	0.008538085	1.466109243	up	--	--	--	--	--	[P]	Inorganic ion transport and metabolism	Heavy-metal-associated domain	sp|Q93VP2|HIP22_ARATH Heavy metal-associated isoprenylated plant protein 22 OS=Arabidopsis thaliana OX=3702 GN=HIPP22 PE=1 SV=1	P	Inorganic ion transport and metabolism	Heavy metal transport/detoxification superfamily protein [Arabidopsis thaliana]
AT4G38060	789	1058	3069	3884	8.441919	10.321329	27.539607	26.184565	6.20E-18	7.55E-15	1.463040127	up	--	--	--	--	--	--	--	--	--	212		hypothetical protein AT4G38060 [Arabidopsis thaliana]
AT5G44610	687	1073	3042	3523	17.270024	25.051689	63.413878	56.445945	2.67E-12	1.24E-09	1.461516383	up	--	--	--	--	--	--	--	DREPP plasma membrane polypeptide	sp|Q9LU05|PCAP2_ARATH Plasma membrane-associated cation-binding protein 2 OS=Arabidopsis thaliana OX=3702 GN=PCAP2 PE=1 SV=1	--	--	--
AT5G63600	1483	1415	4869	6010	17.684371	15.525648	47.69393	45.132505	3.96E-21	7.01E-18	1.448764045	up	[Q]	Secondary metabolites biosynthesis, transport and catabolism	--	K05278|0|ath:AT5G63600|FLS5; flavonol synthase 5	Flavonoid biosynthesis (ko00941)	[QR]	Secondary metabolites biosynthesis, transport and catabolism;; General function prediction only	non-haem dioxygenase in morphine synthesis N-terminal;; 2OG-Fe(II) oxygenase superfamily	sp|Q9FFQ4|FLS5_ARATH Probable flavonol synthase 5 OS=Arabidopsis thaliana OX=3702 GN=FLS5 PE=2 SV=1	Q	Secondary metabolites biosynthesis, transport and catabolism	flavonol synthase 5 [Arabidopsis thaliana]
AT4G12545	408	862	2278	2351	13.026999	25.302423	59.686733	47.258595	1.56E-06	0.000141686	1.446800854	up	--	--	Molecular Function: binding (GO:0005488);; Biological Process: response to hormone (GO:0009725);; Biological Process: post-embryonic root morphogenesis (GO:0010101);; Biological Process: lipid localization (GO:0010876);;	--	--	--	--	Hydrophobic seed protein;; Probable lipid transfer;; Protease inhibitor/seed storage/LTP family	sp|Q9ZSP6|AIR1L_ARATH Putative lipid-binding protein AIR1B OS=Arabidopsis thaliana OX=3702 GN=AIR1B PE=3 SV=1	S	Function unknown	Bifunctional inhibitor/lipid-transfer protein/seed storage 2S albumin superfamily protein [Arabidopsis thaliana]
AT2G29130	85	158	433	457	0.813748	1.393722	3.420394	2.768109	1.92E-05	0.001156195	1.445560977	up	[DPM]	Cell cycle control, cell division, chromosome partitioning;; Inorganic ion transport and metabolism;; Cell wall/membrane/envelope biogenesis	Cellular Component: extracellular region (GO:0005576);; Biological Process: response to stress (GO:0006950);; Biological Process: lignin metabolic process (GO:0009808);; Molecular Function: oxidoreductase activity, acting on diphenols and related substances as donors, oxygen as acceptor (GO:0016682);; Cellular Component: intrinsic component of membrane (GO:0031224);; Molecular Function: transitio…	K05909|0|ath:AT2G29130|LAC2; laccase 2	--	[Q]	Secondary metabolites biosynthesis, transport and catabolism	Multicopper oxidase;; Multicopper oxidase;; Multicopper oxidase	sp|O81081|LAC2_ARATH Laccase-2 OS=Arabidopsis thaliana OX=3702 GN=LAC2 PE=2 SV=1	Q	Secondary metabolites biosynthesis, transport and catabolism	laccase 2 [Arabidopsis thaliana]
AT3G48020	74	97	276	361	1.936716	2.347779	5.960165	5.980373	2.94E-06	0.00023698	1.444098003	up	--	--	Cellular Component: intracellular membrane-bounded organelle (GO:0043231);;	--	--	--	--	--	--	253		hypothetical protein AT3G48020 [Arabidopsis thaliana]
AT5G09220	7082	10908	32438	32839	77.523544	109.722366	291.354187	226.249756	1.74E-12	8.92E-10	1.431419509	up	--	--	Cellular Component: plasma membrane (GO:0005886);; Biological Process: amino acid transport (GO:0006865);; Molecular Function: secondary active transmembrane transporter activity (GO:0015291);; Cellular Component: intrinsic component of membrane (GO:0031224);; Molecular Function: carboxylic acid transmembrane transporter activity (GO:0046943);;	--	--	[E]	Amino acid transport and metabolism	Transmembrane amino acid transporter protein	sp|Q38967|AAP2_ARATH Amino acid permease 2 OS=Arabidopsis thaliana OX=3702 GN=AAP2 PE=1 SV=1	E	Amino acid transport and metabolism	amino acid permease 2 [Arabidopsis thaliana]
AT1G44160	99	195	499	568	1.427388	2.586742	5.901403	5.16146	1.92E-05	0.001156195	1.429418111	up	[O]	Posttranslational modification, protein turnover, chaperones	Molecular Function: protein binding (GO:0005515);; Biological Process: cellular process (GO:0009987);;	K09519|0|ath:AT1G44160|HSP40/DnaJ peptide-binding protein	--	[O]	Posttranslational modification, protein turnover, chaperones	DnaJ C terminal domain	sp|Q09912|PSI1_SCHPO Protein psi1 OS=Schizosaccharomyces pombe (strain 972 / ATCC 24843) OX=284812 GN=psi1 PE=2 SV=2	O	Posttranslational modification, protein turnover, chaperones	HSP40/DnaJ peptide-binding protein [Arabidopsis thaliana]
AT1G22490	98	66	251	363	1.352976	0.834681	2.846445	3.187144	0.000131216	0.005415173	1.424202412	up	--	--	Molecular Function: protein binding (GO:0005515);;	--	--	--	--	Helix-loop-helix DNA-binding domain	sp|Q9SK91|BH094_ARATH Transcription factor bHLH94 OS=Arabidopsis thaliana OX=3702 GN=BHLH94 PE=1 SV=2	K	Transcription	basic helix-loop-helix (bHLH) DNA-binding superfamily protein [Arabidopsis thaliana]
AT3G53980	2506	5253	13118	14753	65.789215	126.723396	282.593323	243.780884	2.87E-07	3.36E-05	1.420148803	up	--	--	Molecular Function: binding (GO:0005488);; Biological Process: lipid localization (GO:0010876);; Molecular Function: hydrolase activity (GO:0016787);; Biological Process: protein metabolic process (GO:0019538);;	--	--	--	--	Probable lipid transfer;; Protease inhibitor/seed storage/LTP family	--	S	Function unknown	Bifunctional inhibitor/lipid-transfer protein/seed storage 2S albumin superfamily protein [Arabidopsis thaliana]
AT3G50400	235	581	1225	1724	3.556103	8.076621	15.212025	16.421444	5.39E-05	0.002664567	1.417496078	up	[IR]	Lipid transport and metabolism;; General function prediction only	Biological Process: lipid metabolic process (GO:0006629);; Molecular Function: hydrolase activity, acting on ester bonds (GO:0016788);;	--	--	--	--	GDSL-like Lipase/Acylhydrolase	sp|Q9M2R9|GDL58_ARATH GDSL esterase/lipase At3g50400 OS=Arabidopsis thaliana OX=3702 GN=At3g50400 PE=2 SV=1	S	Function unknown	GDSL-like Lipase/Acylhydrolase superfamily protein [Arabidopsis thaliana]
AT1G05340	729	601	1944	2999	19.422123	14.707726	42.513599	50.308308	3.71E-10	1.08E-07	1.413697107	up	--	--	Cellular Component: intracellular membrane-bounded organelle (GO:0043231);;	--	--	--	--	Cysteine-rich TM module stress tolerance	--	S	Function unknown	cysteine-rich TM module stress tolerance protein [Arabidopsis thaliana]
AT4G20390	509	1149	2766	3113	10.177874	21.101795	45.382404	39.185944	5.80E-06	0.000423	1.403324828	up	--	--	Cellular Component: intrinsic component of membrane (GO:0031224);;	--	--	--	--	Domain of unknown function (DUF588)	sp|Q9SUP0|CSPLQ_ARATH CASP-like protein 1B2 OS=Arabidopsis thaliana OX=3702 GN=At4g20390 PE=2 SV=1	S	Function unknown	Uncharacterized protein family (UPF0497) [Arabidopsis thaliana]
AT5G40690	617	788	2397	2650	9.788573	11.486798	31.219379	26.477818	3.92E-16	3.64E-13	1.403030423	up	--	--	Cellular Component: intracellular membrane-bounded organelle (GO:0043231);;	--	--	--	--	--	--	308		histone-lysine N-methyltransferase trithorax-like protein [Arabidopsis thaliana]
AT4G10310	86	118	341	388	0.93433	1.174927	3.052672	2.665552	2.41E-06	0.000199751	1.39478799	up	[P]	Inorganic ion transport and metabolism	Biological Process: response to osmotic stress (GO:0006970);; Cellular Component: intrinsic component of membrane (GO:0031224);; Molecular Function: metal ion transmembrane transporter activity (GO:0046873);; Biological Process: cellular potassium ion transport (GO:0071804);;	--	--	[P]	Inorganic ion transport and metabolism	Cation transport protein	sp|Q84TI7|HKT1_ARATH Sodium transporter HKT1 OS=Arabidopsis thaliana OX=3702 GN=HKT1 PE=1 SV=1	P	Inorganic ion transport and metabolism	high-affinity K+ transporter 1 [Arabidopsis thaliana]
AT2G32150	1775	1862	5752	7361	26.984061	27.509971	76.051825	73.838397	2.87E-24	8.00E-21	1.391382463	up	[H]	Coenzyme transport and metabolism	--	--	--	[R]	General function prediction only	Haloacid dehalogenase-like hydrolase;; haloacid dehalogenase-like hydrolase;; HAD-hyrolase-like	--	S	Function unknown	Haloacid dehalogenase-like hydrolase (HAD) superfamily protein [Arabidopsis thaliana]
AT3G09240	60	98	247	313	0.621788	0.964716	2.166158	2.085616	8.25E-05	0.003765008	1.381039983	up	[T]	Signal transduction mechanisms	--	--	--	--	--	Protein tyrosine and serine/threonine kinase;; Protein kinase domain	sp|Q9M324|BSK6_ARATH Serine/threonine-protein kinase BSK6 OS=Arabidopsis thaliana OX=3702 GN=BSK6 PE=1 SV=1	T	Signal transduction mechanisms	kinase with tetratricopeptide repeat domain-containing protein [Arabidopsis thaliana]
AT5G15500	84	103	243	434	1.057046	1.194414	2.590663	3.553888	5.84E-05	0.002837916	1.380743009	up	[T]	Signal transduction mechanisms	Cellular Component: intrinsic component of membrane (GO:0031224);;	--	--	[R]	General function prediction only	Ankyrin repeats (many copies);; Ankyrin repeats (3 copies);; Domain of unknown function;; Ankyrin repeats (many copies);; Ankyrin repeat;; Ankyrin repeat;; Ankyrin repeats (3 copies);; Ankyrin repeats (many copies);; Ankyrin repeat;; Ankyrin repeat;; Ankyrin repeats (many copies)	sp|Q8GYH5|BAD1_ARATH Ankyrin repeat-containing protein BDA1 OS=Arabidopsis thaliana OX=3702 GN=BAD1 PE=1 SV=1	S	Function unknown	Ankyrin repeat family protein [Arabidopsis thaliana]
AT1G64590	235	477	1223	1239	3.454123	6.459651	14.7939	11.500154	9.10E-06	0.000630864	1.370156986	up	[IQR]	Lipid transport and metabolism;; Secondary metabolites biosynthesis, transport and catabolism;; General function prediction only	Biological Process: gene expression (GO:0010467);; Molecular Function: transferase activity, transferring one-carbon groups (GO:0016741);; Biological Process: single-organism metabolic process (GO:0044710);;	--	--	[Q]	Secondary metabolites biosynthesis, transport and catabolism	short chain dehydrogenase;; Enoyl-(Acyl carrier protein) reductase;; KR domain;; NAD dependent epimerase/dehydratase family	sp|A0A078ISJ6|TC32B_BRANA Short-chain dehydrogenase TIC 32 B, chloroplastic OS=Brassica napus OX=3708 GN=TIC32B PE=3 SV=1	Q	Secondary metabolites biosynthesis, transport and catabolism	NAD(P)-binding Rossmann-fold superfamily protein [Arabidopsis thaliana]
AT4G33420	1179	1309	3975	4792	18.888673	19.209973	52.165117	48.237704	4.47E-23	1.09E-19	1.36449533	up	--	--	Molecular Function: catalytic activity (GO:0003824);; Biological Process: response to stress (GO:0006950);; Molecular Function: antioxidant activity (GO:0016209);; Cellular Component: intrinsic component of membrane (GO:0031224);; Biological Process: hydrogen peroxide metabolic process (GO:0042743);; Molecular Function: cation binding (GO:0043169);; Biological Process: single-organism metabolic p…	K00430|0|ath:AT4G33420|Peroxidase superfamily protein	Phenylpropanoid biosynthesis (ko00940)	--	--	Peroxidase	sp|Q9SZB9|PER47_ARATH Peroxidase 47 OS=Arabidopsis thaliana OX=3702 GN=PER47 PE=2 SV=2	Q	Secondary metabolites biosynthesis, transport and catabolism	Peroxidase superfamily protein [Arabidopsis thaliana]
AT4G40010	141	206	585	616	2.05224	2.767232	7.023466	5.66955	3.44E-07	3.85E-05	1.356402759	up	[T]	Signal transduction mechanisms	Molecular Function: protein kinase activity (GO:0004672);; Cellular Component: cytoplasm (GO:0005737);; Biological Process: cellular protein modification process (GO:0006464);; Biological Process: phosphate-containing compound metabolic process (GO:0006796);; Biological Process: response to osmotic stress (GO:0006970);; Molecular Function: purine ribonucleoside binding (GO:0032550);; Cellular Com…	K14498|0|ath:AT4G40010|SNRK2.7; SNF1-related protein kinase 2.7	MAPK signaling pathway - plant (ko04016);; Plant hormone signal transduction (ko04075)	[T]	Signal transduction mechanisms	Protein kinase domain;; Protein tyrosine and serine/threonine kinase	sp|Q9SMQ4|SRK2F_ARATH Serine/threonine-protein kinase SRK2F OS=Arabidopsis thaliana OX=3702 GN=SRK2F PE=1 SV=1	T	Signal transduction mechanisms	SRK2F [Arabidopsis thaliana]
AT5G01740	266	282	778	1150	6.519643	6.338313	15.654155	17.755173	6.71E-10	1.82E-07	1.347044112	up	--	--	--	--	--	--	--	Wound-induced protein WI12	sp|P20144|WUN1_SOLTU Wound-induced protein 1 OS=Solanum tuberosum OX=4113 GN=WUN1 PE=2 SV=1	S	Function unknown	Nuclear transport factor 2 (NTF2) family protein [Arabidopsis thaliana]
AT2G24430	102	178	455	505	2.041027	3.285407	7.513947	6.390766	1.79E-05	0.001109395	1.344929206	up	--	--	Molecular Function: nucleic acid binding transcription factor activity (GO:0001071);; Molecular Function: nucleic acid binding (GO:0003676);; Biological Process: transcription, DNA-templated (GO:0006351);; Cellular Component: intracellular membrane-bounded organelle (GO:0043231);; Biological Process: single-multicellular organism process (GO:0044707);;	--	--	--	--	No apical meristem (NAM) protein	sp|Q9FRV4|NAC54_ARATH Protein CUP-SHAPED COTYLEDON 1 OS=Arabidopsis thaliana OX=3702 GN=NAC054 PE=1 SV=1	K	Transcription	NAC domain containing protein 38 [Arabidopsis thaliana]
AT1G55020	2251	3563	9167	10823	15.565003	22.635372	52.008934	47.102154	2.23E-11	9.03E-09	1.34357651	up	--	--	Biological Process: response to acid chemical (GO:0001101);; Biological Process: fatty acid biosynthetic process (GO:0006633);; Biological Process: jasmonic acid metabolic process (GO:0009694);; Biological Process: post-embryonic development (GO:0009791);; Molecular Function: oxidoreductase activity, acting on single donors with incorporation of molecular oxygen, incorporation of two atoms of oxy…	K15718|0|ath:AT1G55020|LOX1; lipoxygenase 1	Linoleic acid metabolism (ko00591)	--	--	Lipoxygenase;; PLAT/LH2 domain	sp|Q06327|LOX1_ARATH Linoleate 9S-lipoxygenase 1 OS=Arabidopsis thaliana OX=3702 GN=LOX1 PE=1 SV=1	C	Energy production and conversion	lipoxygenase 1 [Arabidopsis thaliana]
AT5G44920	164	212	573	731	2.983582	3.547764	8.586271	8.399091	9.08E-09	1.79E-06	1.342388494	up	--	--	--	--	--	--	--	TIR domain;; TIR domain	sp|Q0WSX8|TIK_ARATH TIR domain-containing protein OS=Arabidopsis thaliana OX=3702 GN=TIK PE=1 SV=1	S	Function unknown	Toll-Interleukin-Resistance (TIR) domain family protein [Arabidopsis thaliana]
AT3G01190	936	2071	4699	5518	14.524674	29.540707	59.849716	53.913219	6.23E-06	0.000453138	1.338389855	up	--	--	Molecular Function: catalytic activity (GO:0003824);; Biological Process: response to stress (GO:0006950);; Molecular Function: antioxidant activity (GO:0016209);; Biological Process: hydrogen peroxide metabolic process (GO:0042743);; Molecular Function: cation binding (GO:0043169);; Biological Process: single-organism metabolic process (GO:0044710);; Molecular Function: tetrapyrrole binding (GO:…	K00430|0|ath:AT3G01190|Peroxidase superfamily protein	Phenylpropanoid biosynthesis (ko00940)	--	--	Peroxidase	sp|Q43735|PER27_ARATH Peroxidase 27 OS=Arabidopsis thaliana OX=3702 GN=PER27 PE=1 SV=1	Q	Secondary metabolites biosynthesis, transport and catabolism	Peroxidase superfamily protein [Arabidopsis thaliana]
AT2G39310	6722	11066	28542	32082	83.858878	126.513956	287.656032	252.524859	1.99E-10	6.14E-08	1.335978557	up	--	--	Molecular Function: binding (GO:0005488);; Cellular Component: cell-cell junction (GO:0005911);; Cellular Component: intracellular membrane-bounded organelle (GO:0043231);;	--	--	--	--	Jacalin-like lectin domain	sp|O80950|JAL22_ARATH Jacalin-related lectin 22 OS=Arabidopsis thaliana OX=3702 GN=JAL22 PE=1 SV=1	S	Function unknown	jacalin-related lectin 22 [Arabidopsis thaliana]
AT2G34790	397	944	2353	2088	4.354613	9.529722	21.214039	14.443793	0.000122729	0.00513012	1.323200024	up	[C]	Energy production and conversion	Molecular Function: nucleotide binding (GO:0000166);; Biological Process: karyogamy (GO:0000741);; Biological Process: developmental process involved in reproduction (GO:0003006);; Cellular Component: cell-cell junction (GO:0005911);; Molecular Function: oxidoreductase activity, acting on the CH-OH group of donors, NAD or NADP as acceptor (GO:0016616);; Cellular Component: external encapsulating …	K22395|0|ath:AT2G34790|MEE23; FAD-binding Berberine family protein	Phenylpropanoid biosynthesis (ko00940)	--	--	FAD binding domain;; Berberine and berberine like	sp|O64743|BBE15_ARATH Berberine bridge enzyme-like 15 OS=Arabidopsis thaliana OX=3702 GN=MEE23 PE=1 SV=1	C	Energy production and conversion	FAD-binding Berberine family protein [Arabidopsis thaliana]
AT3G55090	168	256	566	892	1.293491	1.813831	3.585773	4.334915	1.96E-06	0.000171522	1.321512996	up	[V]	Defense mechanisms	Biological Process: pollen development (GO:0009555);; Molecular Function: nucleoside-triphosphatase activity (GO:0017111);; Cellular Component: intrinsic component of membrane (GO:0031224);; Molecular Function: purine ribonucleoside binding (GO:0032550);;	--	--	[Q]	Secondary metabolites biosynthesis, transport and catabolism	ABC-2 type transporter;; ABC transporter;; ABC-2 type transporter	sp|Q9M2V7|AB16G_ARATH ABC transporter G family member 16 OS=Arabidopsis thaliana OX=3702 GN=ABCG16 PE=2 SV=2	Q	Secondary metabolites biosynthesis, transport and catabolism	unnamed protein product [Arabidopsis thaliana]
AT4G37070	1148	2198	5195	6074	15.351207	27.050892	56.310835	50.826739	2.71E-07	3.22E-05	1.321074559	up	[R]	General function prediction only	--	--	--	[I]	Lipid transport and metabolism	Patatin-like phospholipase	sp|O23179|PLP1_ARATH Patatin-like protein 1 OS=Arabidopsis thaliana OX=3702 GN=PLP1 PE=1 SV=2	I	Lipid transport and metabolism	patatin-like protein, partial [Arabidopsis thaliana]
AT4G34881	1832	1912	5907	6892	39.972782	38.340038	105.766479	94.672989	5.46E-22	1.18E-18	1.320863928	up	--	--	Cellular Component: intrinsic component of membrane (GO:0031224);; Cellular Component: intracellular membrane-bounded organelle (GO:0043231);;	--	--	--	--	--	--	--	--	Contains similarity to ARI, RING finger protein gb|X98309 from Drosophila melanogaster. ESTs gb|T44383, gb|W43120, gb|N65868, gb|H36013, gb|AA042241, gb|T76869 and gb|AA042359 come from this gene [Arabidopsis thaliana]
AT5G23750	519	884	2002	2758	10.27797	16.044768	32.955486	34.859726	5.22E-08	8.01E-06	1.315617297	up	--	--	Cellular Component: intracellular membrane-bounded organelle (GO:0043231);;	--	--	--	--	Remorin, C-terminal region;; Remorin, N-terminal region	sp|Q9FFA5|RMR14_ARATH Remorin 1.4 OS=Arabidopsis thaliana OX=3702 GN=REM1.4 PE=2 SV=1	S	Function unknown	Remorin family protein [Arabidopsis thaliana]
AT2G22510	343	767	1453	2303	9.4888	19.494564	32.977932	40.092457	6.52E-05	0.003103834	1.311379816	up	--	--	--	--	--	--	--	--	--	--	--	hydroxyproline-rich glycoprotein family protein [Arabidopsis thaliana]
AT3G44540	399	857	1787	2427	3.248714	6.429324	12.809292	13.43917	1.66E-05	0.001045131	1.308470563	up	[Q]	Secondary metabolites biosynthesis, transport and catabolism	--	K13356|0|ath:AT3G44540|FAR4; fatty acid reductase 4	Cutin, suberine and wax biosynthesis (ko00073);; Peroxisome (ko04146)	[I]	Lipid transport and metabolism	Male sterility protein;; Male sterility protein	sp|Q9LXN3|FACR4_ARATH Probable fatty acyl-CoA reductase 4 OS=Arabidopsis thaliana OX=3702 GN=FAR4 PE=1 SV=1	I	Lipid transport and metabolism	acyl CoA reductase - protein [Arabidopsis thaliana]
AT3G47790	157	233	539	776	1.067109	1.475611	3.028056	3.358546	9.83E-07	9.48E-05	1.298236079	up	[V]	Defense mechanisms	--	--	--	[IR]	Lipid transport and metabolism;; General function prediction only	ABC transporter;; ABC-2 family transporter protein;; AAA domain, putative AbiEii toxin, Type IV TA system	sp|Q8LPK0|AB8A_ARATH ABC transporter A family member 8 OS=Arabidopsis thaliana OX=3702 GN=ABCA8 PE=2 SV=3	I	Lipid transport and metabolism	ABC2 homolog 7 [Arabidopsis thaliana]
AT5G54370	1026	2277	5869	4783	16.345665	33.342159	76.737274	47.965523	7.64E-05	0.003529126	1.28911786	up	--	--	--	--	--	--	--	Root cap	--	S	Function unknown	Late embryogenesis abundant (LEA) protein-like protein [Arabidopsis thaliana]
AT4G33120	249	375	1063	979	3.783466	5.239666	13.292863	9.389613	8.51E-07	8.39E-05	1.286693004	up	[I]	Lipid transport and metabolism	Biological Process: metabolic process (GO:0008152);; Molecular Function: S-adenosylmethionine-dependent methyltransferase activity (GO:0008757);; Cellular Component: membrane (GO:0016020);; Cellular Component: vacuolar part (GO:0044437);;	--	--	--	--	Mycolic acid cyclopropane synthetase;; Methyltransferase domain;; Methyltransferase domain;; Methyltransferase domain;; Methyltransferase domain;; Methyltransferase domain;; rRNA small subunit methyltransferase G;; Methyltransferase small domain;; Protein-L-isoaspartate(D-aspartate) O-methyltransferase (PCMT);; Putative methyltransferase;; Nodulation protein S (NodS)	sp|Q5C9L6|CNMT_THLFG (S)-coclaurine N-methyltransferase OS=Thalictrum flavum subsp. glaucum OX=150095 PE=1 SV=1	M	Cell wall/membrane/envelope biogenesis	S-adenosyl-L-methionine-dependent methyltransferases superfamily protein [Arabidopsis thaliana]
AT4G13290	406	982	2221	2291	3.657547	8.139741	16.44179	13.013192	0.000127642	0.005290099	1.286295534	up	[QV]	Secondary metabolites biosynthesis, transport and catabolism;; Defense mechanisms	--	--	--	[Q]	Secondary metabolites biosynthesis, transport and catabolism	Cytochrome P450	sp|Q9T0K0|C71AJ_ARATH Cytochrome P450 71A19 OS=Arabidopsis thaliana OX=3702 GN=CYP71A19 PE=2 SV=1	Q	Secondary metabolites biosynthesis, transport and catabolism	cytochrome P450, family 71, subfamily A, polypeptide 19 [Arabidopsis thaliana]
AT5G21020	5837	5722	17517	21157	136.726212	123.153748	336.687134	311.931122	8.95E-21	1.45E-17	1.284995592	up	--	--	--	--	--	--	--	--	--	--	--	AT5g21010/F22D1_170 [Arabidopsis thaliana]
AT1G45145	1469	2037	5486	6082	36.849583	46.97242	112.961349	96.069321	1.78E-13	1.19E-10	1.283600802	up	[O]	Posttranslational modification, protein turnover, chaperones	--	K03671|1.89282e-77|ath:AT1G45145|TRX5; thioredoxin H-type 5	--	[O]	Posttranslational modification, protein turnover, chaperones	Thioredoxin;; Thioredoxin-like domain;; Thioredoxin-like;; Thioredoxin;; AhpC/TSA family;; Hydrogenase-1 expression protein HyaE	sp|Q39241|TRXH5_ARATH Thioredoxin H5 OS=Arabidopsis thaliana OX=3702 GN=TRX5 PE=1 SV=1	O	Posttranslational modification, protein turnover, chaperones	thioredoxin h, partial [Arabidopsis thaliana]
AT2G19060	99	171	467	406	1.09712	1.750863	4.273824	2.846447	0.00022736	0.008293534	1.277060082	up	[IR]	Lipid transport and metabolism;; General function prediction only	Biological Process: lipid metabolic process (GO:0006629);; Molecular Function: hydrolase activity, acting on ester bonds (GO:0016788);;	--	--	--	--	GDSL-like Lipase/Acylhydrolase;; Transferase family	sp|O64469|GDL37_ARATH GDSL esterase/lipase At2g19060 OS=Arabidopsis thaliana OX=3702 GN=At2g19060 PE=2 SV=1	L	Replication, recombination and repair	SGNH hydrolase-type esterase superfamily protein [Arabidopsis thaliana]
AT5G06760	229	361	815	1134	5.342876	7.741979	15.600217	16.656473	4.13E-07	4.45E-05	1.273201329	up	--	--	Biological Process: developmental process involved in reproduction (GO:0003006);; Cellular Component: cytoplasm (GO:0005737);; Biological Process: response to stress (GO:0006950);; Biological Process: post-embryonic development (GO:0009791);;	--	--	--	--	Late embryogenesis abundant (LEA) group 1	sp|Q9FG31|LEA46_ARATH Late embryogenesis abundant protein 46 OS=Arabidopsis thaliana OX=3702 GN=LEA46 PE=2 SV=1	S	Function unknown	Late Embryogenesis Abundant 4-5 [Arabidopsis thaliana]
AT2G18050	681	833	2266	2727	14.93311	16.792688	40.773838	37.642273	8.99E-16	7.61E-13	1.272328369	up	--	--	Cellular Component: chromatin (GO:0000785);; Biological Process: response to stress (GO:0006950);; Molecular Function: chromatin DNA binding (GO:0031490);; Biological Process: nucleosome organization (GO:0034728);; Cellular Component: intracellular membrane-bounded organelle (GO:0043231);;	K11275|1.2306e-56|ath:AT2G18050|HIS1-3; histone H1-3	--	--	--	linker histone H1 and H5 family	sp|P40267|H1_SOLPN Histone H1 OS=Solanum pennellii OX=28526 PE=2 SV=1	B	Chromatin structure and dynamics	histone H1-3 [Arabidopsis thaliana]
AT5G07390	72	75	226	257	0.529074	0.483734	1.275342	1.123474	0.000135986	0.005577914	1.265519082	up	[T]	Signal transduction mechanisms	Cellular Component: plasma membrane (GO:0005886);; Biological Process: response to stress (GO:0006950);; Molecular Function: antioxidant activity (GO:0016209);; Molecular Function: oxidoreductase activity, acting on NAD(P)H (GO:0016651);; Cellular Component: intrinsic component of membrane (GO:0031224);; Cellular Component: intracellular membrane-bounded organelle (GO:0043231);; Biological Proces…	K13447|0|ath:AT5G07390|RBOHA; respiratory burst oxidase homolog A	MAPK signaling pathway - plant (ko04016);; Plant-pathogen interaction (ko04626)	[PQ]	Inorganic ion transport and metabolism;; Secondary metabolites biosynthesis, transport and catabolism	Ferric reductase NAD binding domain;; Respiratory burst NADPH oxidase;; FAD-binding domain;; Ferric reductase like transmembrane component	sp|O81209|RBOHA_ARATH Respiratory burst oxidase homolog protein A OS=Arabidopsis thaliana OX=3702 GN=RBOHA PE=2 SV=2	PQ	Inorganic ion transport and metabolism;; Secondary metabolites biosynthesis, transport and catabolism	respiratory burst oxidase homolog A [Arabidopsis thaliana]
AT1G61810	130	99	324	439	1.487123	1.069229	2.987411	3.122953	6.92E-05	0.003270048	1.264088789	up	[G]	Carbohydrate transport and metabolism	--	K05350|0|ath:AT1G61810|BGLU45; beta-glucosidase 45	Cyanoamino acid metabolism (ko00460);; Starch and sucrose metabolism (ko00500);; Phenylpropanoid biosynthesis (ko00940)	[G]	Carbohydrate transport and metabolism	Glycosyl hydrolase family 1;; Glycosyl hydrolase family 1;; Glycosyl hydrolase family 1	sp|O80689|BGL45_ARATH Beta-glucosidase 45 OS=Arabidopsis thaliana OX=3702 GN=BGLU45 PE=1 SV=1	G	Carbohydrate transport and metabolism	beta-glucosidase 45 [Arabidopsis thaliana]
AT2G46680	1019	1241	2973	4494	14.916884	16.710808	35.784168	41.611098	2.48E-12	1.21E-09	1.259222642	up	--	--	Molecular Function: nucleic acid binding transcription factor activity (GO:0001071);; Biological Process: response to acid chemical (GO:0001101);; Molecular Function: DNA binding (GO:0003677);; Biological Process: transcription, DNA-templated (GO:0006351);; Biological Process: response to stress (GO:0006950);; Biological Process: hormone-mediated signaling pathway (GO:0009755);; Biological Proces…	--	--	[K]	Transcription	Homeodomain;; Homeobox associated leucine zipper;; Homeobox KN domain	sp|P46897|ATHB7_ARATH Homeobox-leucine zipper protein ATHB-7 OS=Arabidopsis thaliana OX=3702 GN=ATHB-7 PE=1 SV=2	K	Transcription	homeobox 7 [Arabidopsis thaliana]
AT2G17710	372	594	1462	1656	8.589961	12.62534	27.759514	24.120615	6.19E-08	9.21E-06	1.254746057	up	--	--	Cellular Component: intracellular membrane-bounded organelle (GO:0043231);;	--	--	--	--	--	--	294		Big1 [Arabidopsis thaliana]
AT1G07430	129	116	336	469	1.426534	1.175762	3.047934	3.263248	1.48E-05	0.000950241	1.247427698	up	[T]	Signal transduction mechanisms	Molecular Function: phosphoprotein phosphatase activity (GO:0004721);; Molecular Function: cation channel activity (GO:0005261);; Biological Process: cellular protein modification process (GO:0006464);; Biological Process: abscisic acid-activated signaling pathway (GO:0009738);; Biological Process: gibberellic acid mediated signaling pathway (GO:0009740);; Biological Process: seed germination (GO…	K14497|0|ath:AT1G07430|HAI2; highly ABA-induced PP2C protein 2	MAPK signaling pathway - plant (ko04016);; Plant hormone signal transduction (ko04075)	[T]	Signal transduction mechanisms	Protein phosphatase 2C;; Protein phosphatase 2C	sp|Q9LNW3|P2C03_ARATH Protein phosphatase 2C 3 OS=Arabidopsis thaliana OX=3702 GN=AIP1 PE=1 SV=1	T	Signal transduction mechanisms	highly ABA-induced PP2C protein 2 [Arabidopsis thaliana]
AT1G78780	222	221	588	865	5.296203	4.892095	11.616476	13.067773	1.46E-07	1.86E-05	1.244250468	up	[R]	General function prediction only	Cellular Component: intracellular part (GO:0044424);;	--	--	--	--	--	sp|P16273|PRPX_HORVU Pathogen-related protein OS=Hordeum vulgare OX=4513 PE=2 SV=2	S	Function unknown	pathogenesis-related family protein [Arabidopsis thaliana]
AT3G25830	4832	8688	20117	23036	38.293629	63.277058	130.828094	114.912842	1.05E-07	1.41E-05	1.243163547	up	--	--	Cellular Component: plastid (GO:0009536);; Biological Process: response to fungus (GO:0009620);; Molecular Function: cyclase activity (GO:0009975);; Molecular Function: terpene synthase activity (GO:0010333);; Biological Process: monoterpenoid metabolic process (GO:0016098);; Biological Process: root system development (GO:0022622);; Biological Process: monoterpene metabolic process (GO:0043692);…	K07385|0|ath:AT3G25820|TPS-CIN; terpene synthase-like sequence-1,8-cineole	Monoterpenoid biosynthesis (ko00902)	--	--	Terpene synthase family, metal binding domain;; Terpene synthase family 2, C-terminal metal binding;; Terpene synthase, N-terminal domain	sp|P0DI77|CIN2_ARATH 1,8-cineole synthase 2, chloroplastic OS=Arabidopsis thaliana OX=3702 GN=TPS23 PE=1 SV=1	S	Function unknown	terpene synthase-like sequence-1,8-cineole [Arabidopsis thaliana]
AT4G15400	88	113	298	348	1.094861	1.304431	3.072838	2.747617	3.03E-05	0.001659093	1.238075716	up	--	--	Cellular Component: cytoplasm (GO:0005737);; Biological Process: phytosteroid metabolic process (GO:0016128);; Molecular Function: transferase activity, transferring acyl groups (GO:0016746);; Biological Process: steroid hormone mediated signaling pathway (GO:0043401);;	--	--	--	--	Transferase family	sp|O23393|BIA1_ARATH BAHD acyltransferase BIA1 OS=Arabidopsis thaliana OX=3702 GN=BIA1 PE=2 SV=1	S	Function unknown	HXXXD-type acyl-transferase family protein [Arabidopsis thaliana]
AT3G01420	11102	16739	38432	50952	100.116295	138.704315	284.36261	289.181366	3.01E-11	1.13E-08	1.234890567	up	[Q]	Secondary metabolites biosynthesis, transport and catabolism	Cellular Component: lipid droplet (GO:0005811);; Biological Process: unsaturated fatty acid biosynthetic process (GO:0006636);; Biological Process: fatty acid catabolic process (GO:0009062);; Biological Process: response to bacterium (GO:0009617);; Biological Process: response to fungus (GO:0009620);; Biological Process: response to salicylic acid (GO:0009751);; Biological Process: defense respon…	K10529|0|ath:AT3G01420|DOX1; Peroxidase superfamily protein	alpha-Linolenic acid metabolism (ko00592)	[R]	General function prediction only	Animal haem peroxidase	sp|Q9SGH6|DOX1_ARATH Alpha-dioxygenase 1 OS=Arabidopsis thaliana OX=3702 GN=DOX1 PE=1 SV=1	S	Function unknown	Peroxidase superfamily protein [Arabidopsis thaliana]
AT2G23030	321	232	739	1064	4.794378	3.181899	9.066446	10.019523	9.46E-06	0.000653116	1.225663961	up	[T]	Signal transduction mechanisms	Molecular Function: protein kinase activity (GO:0004672);; Cellular Component: cytoplasm (GO:0005737);; Biological Process: cellular protein modification process (GO:0006464);; Biological Process: response to stress (GO:0006950);; Molecular Function: purine ribonucleoside binding (GO:0032550);;	K14498|0|ath:AT2G23030|SNRK2.9; SNF1-related protein kinase 2.9	MAPK signaling pathway - plant (ko04016);; Plant hormone signal transduction (ko04075)	[T]	Signal transduction mechanisms	Protein kinase domain;; Protein tyrosine and serine/threonine kinase	sp|O64812|SRK2J_ARATH Serine/threonine-protein kinase SRK2J OS=Arabidopsis thaliana OX=3702 GN=SRK2J PE=1 SV=1	T	Signal transduction mechanisms	SNF1-related protein kinase 2.9 [Arabidopsis thaliana]
AT4G12330	142	173	452	545	1.537916	1.724821	4.021721	3.722704	8.53E-07	8.39E-05	1.212389484	up	[QV]	Secondary metabolites biosynthesis, transport and catabolism;; Defense mechanisms	--	--	--	[Q]	Secondary metabolites biosynthesis, transport and catabolism	Cytochrome P450	sp|O81973|C93A3_SOYBN Cytochrome P450 93A3 OS=Glycine max OX=3847 GN=CYP93A3 PE=2 SV=1	Q	Secondary metabolites biosynthesis, transport and catabolism	cytochrome P450, family 706, subfamily A, polypeptide 7 [Arabidopsis thaliana]
AT2G01530	2104	3686	8073	10108	47.184097	75.955009	148.557449	142.686157	1.20E-07	1.59E-05	1.212189615	up	--	--	Biological Process: developmental process involved in reproduction (GO:0003006);; Cellular Component: cytoplasm (GO:0005737);; Biological Process: response to stress (GO:0006950);; Biological Process: response to hormone (GO:0009725);; Biological Process: response to metal ion (GO:0010038);; Biological Process: response to organic cyclic compound (GO:0014070);; Cellular Component: intracellular m…	--	--	--	--	Pathogenesis-related protein Bet v 1 family	sp|Q9ZVF2|ML329_ARATH MLP-like protein 329 OS=Arabidopsis thaliana OX=3702 GN=MLP329 PE=2 SV=1	S	Function unknown	MLP-like protein 329 [Arabidopsis thaliana]
AT2G25090	108	92	289	344	1.246246	0.969758	2.737387	2.500961	0.000114188	0.004845909	1.202378471	up	[T]	Signal transduction mechanisms	Molecular Function: protein kinase activity (GO:0004672);; Biological Process: protein phosphorylation (GO:0006468);; Biological Process: hyperosmotic response (GO:0006972);; Biological Process: signal transduction (GO:0007165);; Cellular Component: membrane (GO:0016020);; Biological Process: metal ion transport (GO:0030001);; Molecular Function: purine ribonucleoside binding (GO:0032550);; Cellu…	--	--	[T]	Signal transduction mechanisms	Protein kinase domain;; Protein tyrosine and serine/threonine kinase;; NAF domain;; Kinase-like	sp|Q9SEZ7|CIPKG_ARATH CBL-interacting serine/threonine-protein kinase 16 OS=Arabidopsis thaliana OX=3702 GN=CIPK16 PE=1 SV=1	T	Signal transduction mechanisms	CBL-interacting protein kinase 16 [Arabidopsis thaliana]
AT5G42210	111	172	444	428	1.210842	1.714294	3.940557	2.919995	0.000109702	0.004696458	1.196645668	up	[G]	Carbohydrate transport and metabolism	Biological Process: transport (GO:0006810);; Cellular Component: intrinsic component of membrane (GO:0031224);;	--	--	[R]	General function prediction only	Major Facilitator Superfamily	sp|Q8CIA9|MF14B_MOUSE Hippocampus abundant transcript-like protein 1 OS=Mus musculus OX=10090 GN=Mfsd14b PE=2 SV=3	S	Function unknown	Major facilitator superfamily protein [Arabidopsis thaliana]
AT1G51140	481	838	1983	2079	5.981436	9.575589	20.248407	16.280781	2.21E-06	0.000188208	1.19583096	up	--	--	Molecular Function: nucleic acid binding (GO:0003676);; Molecular Function: transcription factor activity, sequence-specific DNA binding (GO:0003700);; Molecular Function: protein binding (GO:0005515);; Biological Process: transcription, DNA-templated (GO:0006351);; Biological Process: multicellular organism development (GO:0007275);; Biological Process: photoperiodism (GO:0009648);; Biological P…	--	--	--	--	Helix-loop-helix DNA-binding domain	sp|Q9C690|BH122_ARATH Transcription factor bHLH122 OS=Arabidopsis thaliana OX=3702 GN=BHLH122 PE=1 SV=1	K	Transcription	basic helix-loop-helix (bHLH) DNA-binding superfamily protein [Arabidopsis thaliana]
AT3G21710	458	707	1739	1839	7.804095	11.216885	25.462327	20.8189	1.34E-07	1.74E-05	1.186823462	up	--	--	--	--	--	--	--	--	sp|Q9LSZ3|VUP1_ARATH Vascular-related unknown protein 1 OS=Arabidopsis thaliana OX=3702 GN=VUP1 PE=2 SV=1	224		transmembrane protein [Arabidopsis thaliana]
AT4G33150	3877	3380	9269	13698	22.122164	17.709709	43.449475	49.100659	2.70E-10	7.96E-08	1.186201694	up	[E]	Amino acid transport and metabolism	Molecular Function: saccharopine dehydrogenase activity (GO:0004753);; Cellular Component: cytoplasm (GO:0005737);; Biological Process: lysine catabolic process (GO:0006554);; Biological Process: response to abiotic stimulus (GO:0009628);;	--	--	[E]	Amino acid transport and metabolism	Saccharopine dehydrogenase C-terminal domain;; Alanine dehydrogenase/PNT, N-terminal domain;; LOR/SDH bifunctional enzyme conserved region;; Saccharopine dehydrogenase NADP binding domain	sp|Q9SMZ4|AASS_ARATH Alpha-aminoadipic semialdehyde synthase OS=Arabidopsis thaliana OX=3702 GN=LKR/SDH PE=1 SV=1	E	Amino acid transport and metabolism	lysine-ketoglutarate reductase/saccharopine dehydrogenase bifunctional enzyme [Arabidopsis thaliana]
AT2G37750	329	421	1103	1206	9.582451	11.272383	26.374985	22.133467	3.51E-09	7.94E-07	1.180974542	up	--	--	--	--	--	--	--	--	--	127		hypothetical protein AXX17_AT2G34580 [Arabidopsis thaliana]
AT3G15780	203	171	486	684	6.696918	5.171137	13.175905	14.225695	1.02E-05	0.000702305	1.173503828	up	--	--	Cellular Component: intrinsic component of membrane (GO:0031224);; Cellular Component: intracellular membrane-bounded organelle (GO:0043231);;	--	--	--	--	--	--	122		transmembrane protein [Arabidopsis thaliana]
AT3G61160	359	359	966	1261	3.91444	3.610447	8.679961	8.713502	1.31E-09	3.15E-07	1.171686661	up	[T]	Signal transduction mechanisms	Molecular Function: protein kinase activity (GO:0004672);; Cellular Component: cytoplasm (GO:0005737);; Biological Process: protein phosphorylation (GO:0006468);; Molecular Function: purine ribonucleoside binding (GO:0032550);; Cellular Component: intracellular membrane-bounded organelle (GO:0043231);;	--	--	[G]	Carbohydrate transport and metabolism	Protein kinase domain;; Protein tyrosine and serine/threonine kinase	sp|O23145|KSG2_ARATH Shaggy-related protein kinase beta OS=Arabidopsis thaliana OX=3702 GN=ASK2 PE=2 SV=1	T	Signal transduction mechanisms	Protein kinase superfamily protein [Arabidopsis thaliana]
AT5G06800	255	328	761	1039	3.129057	3.691935	7.61532	7.97774	4.91E-08	7.59E-06	1.170180813	up	--	--	Molecular Function: nucleic acid binding transcription factor activity (GO:0001071);; Molecular Function: nucleic acid binding (GO:0003676);; Biological Process: transcription, DNA-templated (GO:0006351);; Cellular Component: intracellular membrane-bounded organelle (GO:0043231);;	--	--	--	--	Myb-like DNA-binding domain	sp|Q0WVU3|PHL5_ARATH Myb family transcription factor PHL5 OS=Arabidopsis thaliana OX=3702 GN=PHL5 PE=2 SV=1	K	Transcription	myb-like HTH transcriptional regulator family protein [Arabidopsis thaliana]
AT4G33550	648	1426	2901	3348	19.820424	40.107304	72.856899	64.456793	0.000106411	0.004585783	1.165908436	up	--	--	Molecular Function: binding (GO:0005488);; Biological Process: lipid localization (GO:0010876);;	--	--	--	--	Probable lipid transfer;; Hydrophobic seed protein;; Protease inhibitor/seed storage/LTP family	--	S	Function unknown	Bifunctional inhibitor/lipid-transfer protein/seed storage 2S albumin superfamily protein [Arabidopsis thaliana]
AT5G09530	4383	9862	19600	22877	56.029385	115.858223	205.613983	184.092957	8.46E-05	0.003823051	1.15135085	up	[D]	Cell cycle control, cell division, chromosome partitioning	--	--	--	--	--	--	sp|Q9LXB8|PLPK1_ARATH Protein PELPK1 OS=Arabidopsis thaliana OX=3702 GN=PELPK1 PE=2 SV=1	S	Function unknown	hydroxyproline-rich glycoprotein family protein [Arabidopsis thaliana]
AT1G56280	22148	17748	51786	70011	394.011659	290.101936	755.931116	783.875983	3.61E-09	8.08E-07	1.137176459	up	--	--	Biological Process: response to acid chemical (GO:0001101);; Molecular Function: DNA binding (GO:0003677);; Molecular Function: transcription factor activity, sequence-specific DNA binding (GO:0003700);; Biological Process: transcription, DNA-templated (GO:0006351);; Biological Process: response to stress (GO:0006950);; Cellular Component: intracellular membrane-bounded organelle (GO:0043231);;	--	--	--	--	Stress-induced protein Di19, C-terminal;; Drought induced 19 protein (Di19), zinc-binding	sp|Q39083|DI191_ARATH Protein DEHYDRATION-INDUCED 19 OS=Arabidopsis thaliana OX=3702 GN=DI19-1 PE=1 SV=2	S	Function unknown	drought-induced 19 [Arabidopsis thaliana]
AT2G20550	155	222	515	611	2.629712	3.407365	7.193746	6.537505	8.58E-06	0.000603089	1.135030983	up	[O]	Posttranslational modification, protein turnover, chaperones	Molecular Function: protein binding (GO:0005515);; Biological Process: cellular process (GO:0009987);;	K09510|9.268e-172|ath:AT2G20550|HSP40/DnaJ peptide-binding protein	--	[O]	Posttranslational modification, protein turnover, chaperones	DnaJ C terminal domain	sp|P59910|DJB13_HUMAN DnaJ homolog subfamily B member 13 OS=Homo sapiens OX=9606 GN=DNAJB13 PE=1 SV=1	O	Posttranslational modification, protein turnover, chaperones	HSP40/DnaJ peptide-binding protein [Arabidopsis thaliana]
AT5G09480	706	1604	3015	3811	17.711361	36.972473	62.092133	60.199352	0.000231606	0.008410844	1.132520756	up	--	--	--	--	--	--	--	--	--	--	--	PEE-rich protein [Arabidopsis thaliana]
AT2G40000	2880	1648	5682	8244	32.869061	17.277172	53.209835	59.222206	0.000111774	0.004753805	1.130987673	up	--	--	Biological Process: response to acid chemical (GO:0001101);; Molecular Function: binding (GO:0005488);; Biological Process: defense response to bacterium (GO:0042742);; Cellular Component: intracellular membrane-bounded organelle (GO:0043231);;	--	--	--	--	Hs1pro-1 protein C-terminus;; Hs1pro-1 N-terminus	sp|O04203|HSPR2_ARATH Nematode resistance protein-like HSPRO2 OS=Arabidopsis thaliana OX=3702 GN=HSPRO2 PE=1 SV=1	S	Function unknown	ortholog of sugar beet HS1 PRO-1 2 [Arabidopsis thaliana]
AT1G73860	89	116	278	333	0.515417	0.619864	1.334403	1.223585	0.000175179	0.006824615	1.128102823	up	--	--	Molecular Function: motor activity (GO:0003774);; Biological Process: microtubule-based process (GO:0007017);; Cellular Component: microtubule cytoskeleton (GO:0015630);; Molecular Function: tubulin binding (GO:0015631);; Molecular Function: purine ribonucleoside binding (GO:0032550);;	K10406|0|ath:AT1G73860|P-loop containing nucleoside triphosphate hydrolases superfamily protein	--	[Z]	Cytoskeleton	Kinesin motor domain;; Microtubule binding	sp|Q0WN69|KN14P_ARATH Kinesin-like protein KIN-14P OS=Arabidopsis thaliana OX=3702 GN=KIN14P PE=2 SV=1	Z	Cytoskeleton	P-loop containing nucleoside triphosphate hydrolases superfamily protein [Arabidopsis thaliana]
AT1G77885	221	288	678	830	4.423601	5.287585	11.125047	10.450638	3.23E-07	3.68E-05	1.118307291	up	--	--	--	--	--	--	--	--	--	--	--	hypothetical protein AT1G77885 [Arabidopsis thaliana]
AT3G46130	182	243	519	748	2.840707	3.489426	6.619292	7.348479	6.72E-06	0.000484464	1.117235458	up	--	--	--	K09422|5.96866e-130|ath:AT3G46130|MYB48; myb domain protein 48	--	[K]	Transcription	Myb-like DNA-binding domain;; Myb-like DNA-binding domain;; Myb-like DNA-binding domain	sp|Q9LX82|MYB48_ARATH Transcription factor MYB48 OS=Arabidopsis thaliana OX=3702 GN=MYB48 PE=2 SV=1	K	Transcription	myb domain protein 48 [Arabidopsis thaliana]
AT4G17340	5128	10134	19074	25828	79.899651	145.098938	243.872162	253.301468	1.83E-05	0.001124395	1.117043596	up	[G]	Carbohydrate transport and metabolism	--	K09873|2.00529e-141|ath:AT4G17340|TIP2;2; tonoplast intrinsic protein 2;2	--	[G]	Carbohydrate transport and metabolism	Major intrinsic protein	sp|Q41975|TIP22_ARATH Probable aquaporin TIP2-2 OS=Arabidopsis thaliana OX=3702 GN=TIP2-2 PE=1 SV=2	G	Carbohydrate transport and metabolism	tonoplast intrinsic protein 2;2 [Arabidopsis thaliana]
AT2G18370	592	1015	2048	2687	13.874736	21.870625	39.40678	39.650532	3.23E-06	0.000255983	1.115877412	up	--	--	Molecular Function: binding (GO:0005488);; Biological Process: lipid localization (GO:0010876);; Molecular Function: hydrolase activity (GO:0016787);; Biological Process: protein metabolic process (GO:0019538);; Biological Process: establishment of localization (GO:0051234);;	--	--	--	--	Protease inhibitor/seed storage/LTP family;; Probable lipid transfer	sp|Q9ZPW9|NLTP8_ARATH Non-specific lipid-transfer protein 8 OS=Arabidopsis thaliana OX=3702 GN=LTP8 PE=3 SV=1	T	Signal transduction mechanisms	Bifunctional inhibitor/lipid-transfer protein/seed storage 2S albumin superfamily protein [Arabidopsis thaliana]
AT4G13280	214	342	765	865	2.696429	3.982556	7.955217	6.910955	1.38E-05	0.000896012	1.115571999	up	--	--	Biological Process: phospholipid metabolic process (GO:0006644);; Biological Process: sesquiterpenoid metabolic process (GO:0006714);; Biological Process: response to stress (GO:0006950);; Cellular Component: plastid (GO:0009536);; Molecular Function: carbon-oxygen lyase activity, acting on phosphates (GO:0016838);; Cellular Component: microbody (GO:0042579);; Molecular Function: metal ion bindin…	K15795|0|ath:AT4G13280|TPS12; terpenoid synthase 12	Sesquiterpenoid and triterpenoid biosynthesis (ko00909)	--	--	Terpene synthase family, metal binding domain;; Terpene synthase, N-terminal domain;; Terpene synthase family 2, C-terminal metal binding	sp|Q9T0J9|GBIS1_ARATH (Z)-gamma-bisabolene synthase 1 OS=Arabidopsis thaliana OX=3702 GN=TPS12 PE=1 SV=2	S	Function unknown	terpenoid synthase 12 [Arabidopsis thaliana]
AT5G28080	207	295	744	717	1.772293	2.441448	5.665566	4.018804	1.69E-05	0.001054506	1.112100253	up	[T]	Signal transduction mechanisms	--	K08867|0|ath:AT5G28080|WNK9; Protein kinase superfamily protein	--	[R]	General function prediction only	Protein tyrosine and serine/threonine kinase;; Oxidative-stress-responsive kinase 1 C-terminal domain;; Protein kinase domain;; Protein tyrosine and serine/threonine kinase	sp|Q2V338|WNK9_ARATH Probable serine/threonine-protein kinase WNK9 OS=Arabidopsis thaliana OX=3702 GN=WNK9 PE=2 SV=1	T	Signal transduction mechanisms	Protein kinase superfamily protein [Arabidopsis thaliana]
AT3G16450	10226	16538	35012	42720	155.191582	230.080433	435.216873	408.184914	5.58E-08	8.49E-06	1.098745764	up	--	--	Biological Process: developmental process involved in reproduction (GO:0003006);; Molecular Function: binding (GO:0005488);; Cellular Component: cell-cell junction (GO:0005911);; Biological Process: response to stress (GO:0006950);; Biological Process: response to metal ion (GO:0010038);; Cellular Component: intracellular membrane-bounded organelle (GO:0043231);;	--	--	--	--	Jacalin-like lectin domain	sp|O04311|JAL33_ARATH Jacalin-related lectin 33 OS=Arabidopsis thaliana OX=3702 GN=JAL33 PE=1 SV=1	S	Function unknown	Mannose-binding lectin superfamily protein [Arabidopsis thaliana]
AT5G46090	115	146	379	376	3.753965	4.375062	10.149751	7.73321	0.000155239	0.006171212	1.096885785	up	--	--	Cellular Component: plant-type vacuole (GO:0000325);; Cellular Component: plastid (GO:0009536);; Cellular Component: intrinsic component of membrane (GO:0031224);;	--	--	--	--	Protein of unknown function (DUF679)	sp|Q9FNL3|DMP6_ARATH Protein DMP6 OS=Arabidopsis thaliana OX=3702 GN=DMP6 PE=2 SV=1	S	Function unknown	transmembrane protein, putative (DUF679) [Arabidopsis thaliana]
AT4G11320	17176	34263	70190	76914	165.393257	304.967789	552.466522	452.328076	3.01E-05	0.001652887	1.091544043	up	[O]	Posttranslational modification, protein turnover, chaperones	Biological Process: protein metabolic process (GO:0019538);; Molecular Function: peptidase activity, acting on L-amino acid peptides (GO:0070011);;	--	--	[O]	Posttranslational modification, protein turnover, chaperones	Papain family cysteine protease;; Cathepsin propeptide inhibitor domain (I29)	sp|Q9SUS9|RDL5_ARATH Probable cysteine protease RDL5 OS=Arabidopsis thaliana OX=3702 GN=RDL5 PE=2 SV=1	O	Posttranslational modification, protein turnover, chaperones	Papain family cysteine protease [Arabidopsis thaliana]
AT4G02280	808	924	2205	2855	5.417102	5.69522	12.136853	12.055927	1.12E-12	6.04E-10	1.090203513	up	[M]	Cell wall/membrane/envelope biogenesis	Biological Process: developmental process involved in reproduction (GO:0003006);; Biological Process: sucrose metabolic process (GO:0005985);; Biological Process: cellular glucan metabolic process (GO:0006073);; Biological Process: response to stress (GO:0006950);; Cellular Component: plastid (GO:0009536);; Biological Process: response to carbohydrate (GO:0009743);; Molecular Function: UDP-glucos…	K00695|0|ath:AT4G02280|SUS3; sucrose synthase 3	Starch and sucrose metabolism (ko00500)	[M]	Cell wall/membrane/envelope biogenesis	Sucrose synthase;; Glycosyl transferases group 1;; Glycosyl transferases group 1	sp|Q9M111|SUS3_ARATH Sucrose synthase 3 OS=Arabidopsis thaliana OX=3702 GN=SUS3 PE=1 SV=1	M	Cell wall/membrane/envelope biogenesis	sucrose synthase 3 [Arabidopsis thaliana]
AT1G69600	151	204	497	524	2.274345	2.833839	6.17662	4.991615	3.15E-05	0.001704818	1.086604316	up	--	--	Molecular Function: nucleic acid binding transcription factor activity (GO:0001071);; Molecular Function: nucleic acid binding (GO:0003676);; Biological Process: transcription, DNA-templated (GO:0006351);; Biological Process: response to stress (GO:0006950);; Molecular Function: cation binding (GO:0043169);; Cellular Component: intracellular membrane-bounded organelle (GO:0043231);; Molecular Fun…	--	--	--	--	ZF-HD protein dimerisation region	sp|Q9SEZ1|ZHD11_ARATH Zinc-finger homeodomain protein 11 OS=Arabidopsis thaliana OX=3702 GN=ZHD11 PE=1 SV=1	K	Transcription	zinc finger homeodomain 1 [Arabidopsis thaliana]
AT5G36910	1820	2239	4541	7381	42.389866	47.923367	86.797928	108.210136	1.58E-08	2.83E-06	1.084813455	up	--	--	Biological Process: response to stress (GO:0006950);;	--	--	--	--	Plant thionin	sp|Q42597|THN22_ARATH Thionin-2.2 OS=Arabidopsis thaliana OX=3702 GN=THI2.2 PE=2 SV=2	S	Function unknown	thionin 2.2 [Arabidopsis thaliana]
AT1G49450	983	1338	2827	3859	9.808341	12.266126	23.141045	24.232704	2.10E-09	4.87E-07	1.072405475	up	[R]	General function prediction only	Cellular Component: intrinsic component of membrane (GO:0031224);; Cellular Component: intracellular part (GO:0044424);;	--	--	[R]	General function prediction only	WD domain, G-beta repeat;; PQQ-like domain;; WD40 repeated domain;; Nucleoporin Nup120/160	sp|O48716|JGB_ARATH Protein JINGUBANG OS=Arabidopsis thaliana OX=3702 GN=JGB PE=1 SV=1	S	Function unknown	Transducin/WD40 repeat-like superfamily protein [Arabidopsis thaliana]
AT1G73260	2006	2015	4634	7085	35.690994	32.938946	67.643761	79.329887	1.31E-09	3.15E-07	1.070385757	up	--	--	Biological Process: response to reactive oxygen species (GO:0000302);; Biological Process: response to acid chemical (GO:0001101);; Biological Process: response to osmotic stress (GO:0006970);; Biological Process: cell death (GO:0008219);; Biological Process: response to bacterium (GO:0009617);; Biological Process: response to fungus (GO:0009620);; Biological Process: negative regulation of pepti…	--	--	--	--	Trypsin and protease inhibitor	sp|Q8RXD5|KTI4_ARATH Kunitz trypsin inhibitor 4 OS=Arabidopsis thaliana OX=3702 GN=KTI4 PE=2 SV=1	S	Function unknown	kunitz trypsin inhibitor 1 [Arabidopsis thaliana]
AT5G01520	473	622	1321	1833	7.612061	9.201621	17.476236	18.594146	3.22E-08	5.28E-06	1.069789068	up	--	--	Cellular Component: cytoplasm (GO:0005737);; Molecular Function: transition metal ion binding (GO:0046914);;	--	--	[O]	Posttranslational modification, protein turnover, chaperones	--	sp|Q9M022|AIRP2_ARATH E3 ubiquitin-protein ligase AIRP2 OS=Arabidopsis thaliana OX=3702 GN=AIRP2 PE=1 SV=1	O	Posttranslational modification, protein turnover, chaperones	unnamed protein product [Arabidopsis thaliana]
AT3G02850	224	412	813	973	1.691194	2.869565	5.085579	4.689209	0.000218104	0.008046292	1.054663805	up	[T]	Signal transduction mechanisms	Molecular Function: nucleotide binding (GO:0000166);; Biological Process: response to acid chemical (GO:0001101);; Molecular Function: voltage-gated potassium channel activity (GO:0005249);; Cellular Component: intrinsic component of membrane (GO:0031224);; Biological Process: ion transmembrane transport (GO:0034220);; Biological Process: metal ion homeostasis (GO:0055065);; Biological Process: c…	K21867|0|ath:AT3G02850|SKOR; STELAR K+ outward rectifier	--	[PT]	Inorganic ion transport and metabolism;; Signal transduction mechanisms	Ion transport protein;; Ankyrin repeats (3 copies);; KHA, dimerisation domain of potassium ion channel;; Ankyrin repeats (many copies);; Cyclic nucleotide-binding domain;; Ankyrin repeats (many copies);; Ankyrin repeat;; Ankyrin repeat;; Ion channel	sp|Q9M8S6|SKOR_ARATH Potassium channel SKOR OS=Arabidopsis thaliana OX=3702 GN=SKOR PE=1 SV=1	PT	Inorganic ion transport and metabolism;; Signal transduction mechanisms	STELAR K+ outward rectifier [Arabidopsis thaliana]
AT3G58550	776	1360	2611	3402	20.709862	33.334362	57.169273	57.127514	1.27E-05	0.000838692	1.051463364	up	--	--	Molecular Function: binding (GO:0005488);; Biological Process: lipid localization (GO:0010876);; Molecular Function: hydrolase activity (GO:0016787);; Biological Process: protein metabolic process (GO:0019538);; Cellular Component: intrinsic component of membrane (GO:0031224);;	--	--	--	--	Probable lipid transfer;; Protease inhibitor/seed storage/LTP family	sp|O64864|YLS3_ARATH Protein YLS3 OS=Arabidopsis thaliana OX=3702 GN=YLS3 PE=2 SV=1	S	Function unknown	Bifunctional inhibitor/lipid-transfer protein/seed storage 2S albumin superfamily protein [Arabidopsis thaliana]
AT1G13080	677	946	2023	2566	7.572308	9.601477	18.341764	17.839582	1.58E-08	2.83E-06	1.051414726	up	[QV]	Secondary metabolites biosynthesis, transport and catabolism;; Defense mechanisms	Molecular Function: monooxygenase activity (GO:0004497);; Biological Process: response to heat (GO:0009408);; Cellular Component: intrinsic component of membrane (GO:0031224);; Biological Process: single-organism metabolic process (GO:0044710);; Molecular Function: tetrapyrrole binding (GO:0046906);; Molecular Function: transition metal ion binding (GO:0046914);;	--	--	[Q]	Secondary metabolites biosynthesis, transport and catabolism	Cytochrome P450	sp|O65788|C71B2_ARATH Cytochrome P450 71B2 OS=Arabidopsis thaliana OX=3702 GN=CYP71B2 PE=2 SV=2	Q	Secondary metabolites biosynthesis, transport and catabolism	cytochrome P450, family 71, subfamily B, polypeptide 2 [Arabidopsis thaliana]
AT3G10740	6118	7670	18109	20765	43.081268	49.72145	101.327773	90.10913	5.07E-14	3.52E-11	1.050878787	up	[G]	Carbohydrate transport and metabolism	Biological Process: polysaccharide catabolic process (GO:0000272);; Cellular Component: cell wall (GO:0005618);; Biological Process: arabinose metabolic process (GO:0019566);; Cellular Component: extracellular matrix (GO:0031012);; Cellular Component: intracellular membrane-bounded organelle (GO:0043231);; Molecular Function: xylanase activity (GO:0097599);;	K01209|0|ath:AT3G10740|ASD1; alpha-L-arabinofuranosidase 1	Amino sugar and nucleotide sugar metabolism (ko00520)	--	--	Alpha-L-arabinofuranosidase C-terminal domain	sp|Q9SG80|ASD1_ARATH Alpha-L-arabinofuranosidase 1 OS=Arabidopsis thaliana OX=3702 GN=ASD1 PE=1 SV=1	G	Carbohydrate transport and metabolism	alpha-L-arabinofuranosidase 1 [Arabidopsis thaliana]
AT5G62480	263	257	680	795	5.40343	5.039128	11.878109	10.582978	1.16E-06	0.00010872	1.049492662	up	[O]	Posttranslational modification, protein turnover, chaperones	--	K00799|9.59512e-172|ath:AT5G62480|GSTU9; glutathione S-transferase tau 9	Glutathione metabolism (ko00480)	[O]	Posttranslational modification, protein turnover, chaperones	Glutathione S-transferase, N-terminal domain;; Glutathione S-transferase, N-terminal domain;; Glutathione S-transferase, N-terminal domain	sp|Q9FUT0|GSTU9_ARATH Glutathione S-transferase U9 OS=Arabidopsis thaliana OX=3702 GN=GSTU9 PE=2 SV=1	O	Posttranslational modification, protein turnover, chaperones	glutathione S-transferase tau 9 [Arabidopsis thaliana]
AT5G24800	976	1039	2383	3360	20.137497	19.697062	40.367741	43.664257	1.89E-10	6.04E-08	1.046152939	up	--	--	Molecular Function: nucleic acid binding transcription factor activity (GO:0001071);; Biological Process: cellular glucose homeostasis (GO:0001678);; Molecular Function: DNA binding (GO:0003677);; Biological Process: transcription, DNA-templated (GO:0006351);; Cellular Component: intracellular membrane-bounded organelle (GO:0043231);; Molecular Function: protein dimerization activity (GO:0046983)…	--	--	--	--	bZIP transcription factor;; Basic region leucine zipper;; Basic leucine-zipper C terminal;; bZIP Maf transcription factor	sp|Q9FUD3|BZIP9_ARATH Basic leucine zipper 9 OS=Arabidopsis thaliana OX=3702 GN=BZIP9 PE=1 SV=1	K	Transcription	basic leucine zipper 9 [Arabidopsis thaliana]
AT4G15230	1044	1955	4282	3935	4.422031	7.558984	14.900323	10.471905	0.000142513	0.005795434	1.03964311	up	[T]	Signal transduction mechanisms	--	--	--	[Q]	Secondary metabolites biosynthesis, transport and catabolism	ABC-2 type transporter;; ABC transporter;; Plant PDR ABC transporter associated;; ABC-2 type transporter;; AAA domain, putative AbiEii toxin, Type IV TA system;; RsgA GTPase;; ABC-transporter N-terminal;; AAA domain;; Rad17 P-loop domain;; ATPase family associated with various cellular activities (AAA)	sp|Q8GZ52|AB30G_ARATH ABC transporter G family member 30 OS=Arabidopsis thaliana OX=3702 GN=ABCG30 PE=2 SV=2	Q	Secondary metabolites biosynthesis, transport and catabolism	pleiotropic drug resistance 2 [Arabidopsis thaliana]
AT1G80440	1666	1219	3512	4715	20.355358	13.687138	35.217445	36.266121	5.49E-06	0.000402199	1.03639283	up	[M]	Cell wall/membrane/envelope biogenesis	Cellular Component: cytoplasm (GO:0005737);; Biological Process: cytokinin-activated signaling pathway (GO:0009736);; Biological Process: regulation of cellular metabolic process (GO:0031323);; Cellular Component: cullin-RING ubiquitin ligase complex (GO:0031461);;	--	--	[R]	General function prediction only	Kelch motif;; Kelch motif;; Galactose oxidase, central domain;; Kelch motif;; Galactose oxidase, central domain	sp|Q9M8L2|FBK30_ARATH F-box/kelch-repeat protein At1g80440 OS=Arabidopsis thaliana OX=3702 GN=At1g80440 PE=2 SV=1	S	Function unknown	Galactose oxidase/kelch repeat superfamily protein [Arabidopsis thaliana]
AT5G25160	131	182	407	463	2.248175	2.86007	5.731892	4.995904	0.000135177	0.005566834	1.03304703	up	--	--	Molecular Function: regulatory region DNA binding (GO:0000975);; Molecular Function: nucleic acid binding transcription factor activity (GO:0001071);; Biological Process: transcription, DNA-templated (GO:0006351);; Cellular Component: intracellular membrane-bounded organelle (GO:0043231);; Molecular Function: transition metal ion binding (GO:0046914);;	--	--	--	--	--	sp|Q39262|ZFP3_ARATH Zinc finger protein 3 OS=Arabidopsis thaliana OX=3702 GN=ZFP3 PE=1 SV=1	K	Transcription	zinc finger protein 3 [Arabidopsis thaliana]
AT1G21360	136	152	377	421	2.335846	2.389771	5.324765	4.481588	9.79E-05	0.004275095	1.022895683	up	--	--	Molecular Function: lipid transporter activity (GO:0005319);; Biological Process: lipid transport (GO:0006869);; Molecular Function: lipid binding (GO:0008289);; Cellular Component: intracellular part (GO:0044424);;	--	--	[G]	Carbohydrate transport and metabolism	Glycolipid transfer protein (GLTP)	sp|Q6NLQ3|GLTP2_ARATH Glycolipid transfer protein 2 OS=Arabidopsis thaliana OX=3702 GN=GLTP2 PE=2 SV=1	G	Carbohydrate transport and metabolism	glycolipid transfer protein 2 [Arabidopsis thaliana]
AT5G24780	810	1543	3154	3184	12.949426	22.672639	41.397316	32.051888	0.000188633	0.007261611	1.008847268	up	[R]	General function prediction only	Biological Process: response to acid chemical (GO:0001101);; Molecular Function: protein binding (GO:0005515);; Cellular Component: cytosol (GO:0005829);; Biological Process: phosphate-containing compound metabolic process (GO:0006796);; Biological Process: hyperosmotic response (GO:0006972);; Cellular Component: plastid (GO:0009536);; Biological Process: response to metal ion (GO:0010038);; Mole…	--	--	--	--	HAD superfamily, subfamily IIIB (Acid phosphatase)	sp|O49195|VSP1_ARATH Vegetative storage protein 1 OS=Arabidopsis thaliana OX=3702 GN=VSP1 PE=1 SV=2	S	Function unknown	vegetative storage protein 1 [Arabidopsis thaliana]
AT2G02120	404	486	1076	1368	14.579117	16.107906	31.847437	31.070524	3.22E-08	5.28E-06	1.003787428	up	--	--	Biological Process: cell killing (GO:0001906);; Molecular Function: enzyme inhibitor activity (GO:0004857);; Cellular Component: cell wall (GO:0005618);; Biological Process: response to stress (GO:0006950);; Biological Process: response to fungus (GO:0009620);; Molecular Function: hydrolase activity (GO:0016787);; Biological Process: protein metabolic process (GO:0019538);; Cellular Component: in…	--	--	--	--	Gamma-thionin family	sp|Q41914|DEF04_ARATH Defensin-like protein 4 OS=Arabidopsis thaliana OX=3702 GN=PDF2.1 PE=2 SV=2	T	Signal transduction mechanisms	Scorpion toxin-like knottin superfamily protein [Arabidopsis thaliana]
AT5G52860	691	784	466	535	6.847033	7.141359	3.783762	3.333498	7.80E-08	1.12E-05	-1.008114489	down	[T]	Signal transduction mechanisms	Biological Process: transport (GO:0006810);; Molecular Function: nucleoside-triphosphatase activity (GO:0017111);; Cellular Component: intrinsic component of membrane (GO:0031224);; Molecular Function: purine ribonucleoside binding (GO:0032550);;	--	--	[Q]	Secondary metabolites biosynthesis, transport and catabolism	ABC-2 type transporter;; ABC transporter;; ABC-2 type transporter	sp|Q9FLX5|AB8G_ARATH ABC transporter G family member 8 OS=Arabidopsis thaliana OX=3702 GN=ABCG8 PE=2 SV=1	Q	Secondary metabolites biosynthesis, transport and catabolism	ABC-2 type transporter family protein [Arabidopsis thaliana]
AT4G13575	486	660	345	425	4.300235	5.718163	2.734953	2.570761	4.65E-06	0.000342989	-1.020697793	down	--	--	Cellular Component: intracellular membrane-bounded organelle (GO:0043231);;	--	--	--	--	--	sp|Q9FJ30|FBL88_ARATH Putative F-box/LRR-repeat protein At5g41840 OS=Arabidopsis thaliana OX=3702 GN=At5g41840 PE=4 SV=1	S	Function unknown	hypothetical protein AT4G13575 [Arabidopsis thaliana]
AT5G37590	1258	881	672	782	13.060768	8.410418	5.773907	5.145896	8.10E-05	0.003703736	-1.023886866	down	[R]	General function prediction only	Cellular Component: plastid (GO:0009536);;	--	--	[Z]	Cytoskeleton	Tetratricopeptide repeat;; Tetratricopeptide repeat;; Tetratricopeptide repeat;; Tetratricopeptide repeat;; MalT-like TPR region;; Tetratricopeptide repeat;; Tetratricopeptide repeat;; Tetratricopeptide repeat;; Tetratricopeptide repeat;; Tetratricopeptide repeat;; Tetratricopeptide repeat	sp|Q9NSK0|KLC4_HUMAN Kinesin light chain 4 OS=Homo sapiens OX=9606 GN=KLC4 PE=1 SV=3	Z	Cytoskeleton	Tetratricopeptide repeat (TPR)-like superfamily protein [Arabidopsis thaliana]
AT1G04770	1036	1411	754	877	16.999218	21.286745	10.155983	9.061473	6.79E-08	1.00E-05	-1.028188771	down	[R]	General function prediction only	--	--	--	--	--	Tetratricopeptide repeat;; Tetratricopeptide repeat;; Tetratricopeptide repeat	sp|Q8L730|SDI2_ARATH Protein SULFUR DEFICIENCY-INDUCED 2 OS=Arabidopsis thaliana OX=3702 GN=At1g04770 PE=2 SV=1	S	Function unknown	Strong similarity to the beta-9 tubulin gene (178 gene product) gb|AF060248 [Arabidopsis thaliana]
AT2G46650	855	1148	661	662	16.836914	20.771507	10.686127	8.204249	1.13E-06	0.000107317	-1.031838197	down	[CI]	Energy production and conversion;; Lipid transport and metabolism	Cellular Component: intrinsic component of membrane (GO:0031224);; Molecular Function: cation binding (GO:0043169);; Biological Process: single-organism metabolic process (GO:0044710);; Molecular Function: tetrapyrrole binding (GO:0046906);;	K23490|1.24591e-68|ath:AT2G46650|CB5-C; cytochrome B5	--	[C]	Energy production and conversion	Cytochrome b5-like Heme/Steroid binding domain	sp|Q9ZNV4|CYB5C_ARATH Cytochrome B5 isoform C OS=Arabidopsis thaliana OX=3702 GN=CYTB5-C PE=1 SV=1	C	Energy production and conversion	putative cytochrome b5, partial [Arabidopsis thaliana]
AT5G20790	1556	1165	907	917	26.322596	18.104893	12.582378	9.765184	2.68E-05	0.001512523	-1.032003179	down	--	--	Cellular Component: intrinsic component of membrane (GO:0031224);;	--	--	--	--	--	--	344		transmembrane protein [Arabidopsis thaliana]
AT3G58990	867	1069	587	684	14.660199	16.607759	8.148755	7.279352	5.76E-09	1.25E-06	-1.053891714	down	[E]	Amino acid transport and metabolism	Biological Process: leucine metabolic process (GO:0006551);; Cellular Component: plastid stroma (GO:0009532);; Molecular Function: hydro-lyase activity (GO:0016836);; Biological Process: glycosinolate biosynthetic process (GO:0019758);;	K21359|0|ath:AT3G58990|IPMI1; isopropylmalate isomerase 1	Valine, leucine and isoleucine biosynthesis (ko00290);; Glucosinolate biosynthesis (ko00966);; 2-Oxocarboxylic acid metabolism (ko01210)	[E]	Amino acid transport and metabolism	Aconitase C-terminal domain	sp|Q9LYT7|LEUD2_ARATH 3-isopropylmalate dehydratase small subunit 3 OS=Arabidopsis thaliana OX=3702 GN=SSU3 PE=1 SV=1	E	Amino acid transport and metabolism	isopropylmalate isomerase 1 [Arabidopsis thaliana]
AT2G02010	679	506	386	395	7.270004	4.938135	3.118518	2.566828	0.000126128	0.005249692	-1.057542153	down	[E]	Amino acid transport and metabolism	Molecular Function: protein binding (GO:0005515);; Cellular Component: cytoplasm (GO:0005737);; Biological Process: glutamine family amino acid metabolic process (GO:0009064);; Molecular Function: carboxy-lyase activity (GO:0016831);; Molecular Function: anion binding (GO:0043168);; Cellular Component: intracellular membrane-bounded organelle (GO:0043231);;	K01580|0|ath:AT2G02010|GAD4; glutamate decarboxylase 4	Alanine, aspartate and glutamate metabolism (ko00250);; beta-Alanine metabolism (ko00410);; Taurine and hypotaurine metabolism (ko00430);; Butanoate metabolism (ko00650)	[E]	Amino acid transport and metabolism	Pyridoxal-dependent decarboxylase conserved domain	sp|Q9ZPS3|DCE4_ARATH Glutamate decarboxylase 4 OS=Arabidopsis thaliana OX=3702 GN=GAD4 PE=1 SV=1	E	Amino acid transport and metabolism	glutamate decarboxylase 4 [Arabidopsis thaliana]
AT5G26220	661	841	393	584	12.220899	14.30457	5.956708	6.806916	5.71E-07	5.92E-05	-1.081705334	down	[P]	Inorganic ion transport and metabolism	--	K22596|1.64446e-119|ath:AT5G26220|ChaC-like family protein	Glutathione metabolism (ko00480)	[P]	Inorganic ion transport and metabolism	ChaC-like protein	sp|Q8GY54|GCT21_ARATH Gamma-glutamylcyclotransferase 2-1 OS=Arabidopsis thaliana OX=3702 GN=GGCT2;1 PE=1 SV=1	P	Inorganic ion transport and metabolism	ChaC-like family protein [Arabidopsis thaliana]
AT2G36690	2382	1492	1099	1400	36.118874	21.02975	13.646601	13.298595	5.73E-05	0.002795227	-1.109896639	down	[Q]	Secondary metabolites biosynthesis, transport and catabolism	Molecular Function: oxidoreductase activity, acting on paired donors, with incorporation or reduction of molecular oxygen (GO:0016705);; Molecular Function: cation binding (GO:0043169);; Biological Process: single-organism metabolic process (GO:0044710);;	--	--	[QR]	Secondary metabolites biosynthesis, transport and catabolism;; General function prediction only	2OG-Fe(II) oxygenase superfamily;; non-haem dioxygenase in morphine synthesis N-terminal	sp|Q6YYX9|SLC1_ORYSJ Probable 2-oxoglutarate-dependent dioxygenase SLC1 OS=Oryza sativa subsp. japonica OX=39947 GN=SLC1 PE=2 SV=1	Q	Secondary metabolites biosynthesis, transport and catabolism	2-oxoglutarate (2OG) and Fe(II)-dependent oxygenase superfamily protein [Arabidopsis thaliana]
AT4G22475	2379	3461	1927	1686	24.793339	32.31942	17.20379	10.969928	1.22E-06	0.000112725	-1.113039552	down	--	--	Molecular Function: hydrolase activity (GO:0016787);; Biological Process: protein metabolic process (GO:0019538);;	--	--	--	--	Hydrophobic seed protein;; Probable lipid transfer	sp|Q9S7I2|AIR1_ARATH Putative lipid-binding protein AIR1 OS=Arabidopsis thaliana OX=3702 GN=AIR1 PE=2 SV=1	S	Function unknown	Bifunctional inhibitor/lipid-transfer protein/seed storage 2S albumin superfamily protein [Arabidopsis thaliana]
AT4G17615	1896	1520	1000	1172	28.155885	20.712497	12.147607	10.92853	1.41E-07	1.80E-05	-1.115929592	down	--	--	Biological Process: cell morphogenesis involved in differentiation (GO:0000904);; Biological Process: response to osmotic stress (GO:0006970);; Biological Process: hormone-mediated signaling pathway (GO:0009755);; Cellular Component: membrane (GO:0016020);; Molecular Function: enzyme binding (GO:0019899);; Biological Process: second-messenger-mediated signaling (GO:0019932);; Cellular Component: …	K06268|3.32119e-134|ath:AT4G17615|CBL1; calcineurin B-like protein 1	--	[T]	Signal transduction mechanisms	EF hand;; EF-hand domain;; EF hand;; EF-hand domain pair	sp|O81445|CNBL1_ARATH Calcineurin B-like protein 1 OS=Arabidopsis thaliana OX=3702 GN=CBL1 PE=1 SV=3	T	Signal transduction mechanisms	calcineurin B-like protein 1 [Arabidopsis thaliana]
AT1G75040	886	593	418	530	17.057049	10.490021	6.59785	6.417196	9.41E-05	0.004129934	-1.115949148	down	--	--	Cellular Component: extracellular region (GO:0005576);; Biological Process: response to UV (GO:0009411);; Biological Process: anthocyanin-containing compound biosynthetic process (GO:0009718);; Biological Process: defense response, incompatible interaction (GO:0009814);; Biological Process: response to metal ion (GO:0010038);; Cellular Component: external encapsulating structure (GO:0030312);; Ce…	--	--	--	--	Thaumatin family	sp|P28493|PR5_ARATH Pathogenesis-related protein 5 OS=Arabidopsis thaliana OX=3702 GN=At1g75040 PE=1 SV=1	T	Signal transduction mechanisms	pathogenesis-related protein 5 [Arabidopsis thaliana]
AT1G78370	3935	5217	2709	2940	72.330971	88.101936	40.843014	34.003395	7.96E-12	3.44E-09	-1.134813057	down	[O]	Posttranslational modification, protein turnover, chaperones	Molecular Function: protein binding (GO:0005515);; Cellular Component: extracellular region (GO:0005576);; Biological Process: toxin metabolic process (GO:0009404);; Biological Process: response to water deprivation (GO:0009414);; Cellular Component: plastid stroma (GO:0009532);; Biological Process: response to red or far red light (GO:0009639);; Biological Process: response to hormone (GO:000972…	K00799|4.61033e-144|ath:AT1G78370|GSTU20; glutathione S-transferase TAU 20	Glutathione metabolism (ko00480)	[O]	Posttranslational modification, protein turnover, chaperones	Glutathione S-transferase, N-terminal domain;; Glutathione S-transferase, N-terminal domain;; Glutathione S-transferase, C-terminal domain;; Glutathione S-transferase, C-terminal domain;; Glutathione S-transferase, N-terminal domain	sp|Q8L7C9|GSTUK_ARATH Glutathione S-transferase U20 OS=Arabidopsis thaliana OX=3702 GN=GSTU20 PE=1 SV=1	O	Posttranslational modification, protein turnover, chaperones	glutathione S-transferase TAU 20 [Arabidopsis thaliana]
AT3G09922	966	710	406	654	37.541542	25.344549	12.952614	16.007982	3.66E-05	0.001914717	-1.147918234	down	--	--	Biological Process: cellular response to starvation (GO:0009267);; Cellular Component: intracellular membrane-bounded organelle (GO:0043231);;	--	--	--	--	--	--	--	--	induced by phosphate starvation1, partial [Arabidopsis thaliana]
AT5G23020	798	1086	548	604	9.196027	11.498052	5.180229	4.379231	2.09E-08	3.66E-06	-1.149197014	down	[E]	Amino acid transport and metabolism	Biological Process: leucine metabolic process (GO:0006551);; Cellular Component: plastid (GO:0009536);; Biological Process: glycosinolate biosynthetic process (GO:0019758);; Molecular Function: transferase activity, transferring acyl groups, acyl groups converted into alkyl on transfer (GO:0046912);;	K15742|0|ath:AT5G23020|IMS2; 2-isopropylmalate synthase 2	Glucosinolate biosynthesis (ko00966);; 2-Oxocarboxylic acid metabolism (ko01210)	[E]	Amino acid transport and metabolism	HMGL-like	sp|Q9FN52|MAM3_ARATH Methylthioalkylmalate synthase 3, chloroplastic OS=Arabidopsis thaliana OX=3702 GN=MAM3 PE=1 SV=1	E	Amino acid transport and metabolism	2-isopropylmalate synthase 2 [Arabidopsis thaliana]
AT1G63350	613	388	266	356	4.251691	2.4293	1.480674	1.53134	0.000285856	0.009890219	-1.166104354	down	--	--	Biological Process: response to stress (GO:0006950);; Molecular Function: purine ribonucleoside binding (GO:0032550);; Cellular Component: intracellular membrane-bounded organelle (GO:0043231);;	--	--	[T]	Signal transduction mechanisms	NB-ARC domain;; Leucine Rich repeats (2 copies);; Leucine rich repeat	sp|Q9C8T9|DRL19_ARATH Putative disease resistance protein At1g63350 OS=Arabidopsis thaliana OX=3702 GN=At1g63350 PE=3 SV=1	T	Signal transduction mechanisms	Disease resistance protein (CC-NBS-LRR class) family [Arabidopsis thaliana]
AT2G37640	1668	1896	976	1185	21.780737	22.258835	10.432771	9.803733	6.38E-15	4.79E-12	-1.17406659	down	--	--	Biological Process: cell morphogenesis (GO:0000902);; Biological Process: response to acid chemical (GO:0001101);; Biological Process: response to red or far red light (GO:0009639);; Biological Process: multidimensional cell growth (GO:0009825);; Biological Process: plant-type cell wall modification (GO:0009827);; Cellular Component: external encapsulating structure (GO:0030312);; Biological Proc…	--	--	--	--	Expansin C-terminal domain;; Lytic transglycolase	sp|O80932|EXPA3_ARATH Expansin-A3 OS=Arabidopsis thaliana OX=3702 GN=EXPA3 PE=2 SV=1	S	Function unknown	Barwin-like endoglucanases superfamily protein [Arabidopsis thaliana]
AT5G24660	565	776	382	421	14.464636	18.255386	8.020737	6.77659	1.25E-07	1.65E-05	-1.179255815	down	--	--	Biological Process: response to oomycetes (GO:0002239);; Biological Process: transcription, DNA-templated (GO:0006351);; Biological Process: defense response (GO:0006952);; Biological Process: response to osmotic stress (GO:0006970);; Biological Process: cellular response to starvation (GO:0009267);; Biological Process: response to bacterium (GO:0009617);; Biological Process: plastid organization…	--	--	--	--	--	sp|Q9FIR9|LSU2_ARATH Protein RESPONSE TO LOW SULFUR 2 OS=Arabidopsis thaliana OX=3702 GN=LSU2 PE=2 SV=1	S	Function unknown	response to low sulfur 2 [Arabidopsis thaliana]
AT4G37390	1934	1416	872	1180	18.783165	12.637415	6.950169	7.214999	8.31E-07	8.30E-05	-1.18296398	down	[HJ]	Coenzyme transport and metabolism;; Translation, ribosomal structure and biogenesis	Biological Process: response to hormone (GO:0009725);; Molecular Function: acid-amino acid ligase activity (GO:0016881);; Biological Process: chemical homeostasis (GO:0048878);;	K14487|0|ath:AT4G37390|BRU6; Auxin-responsive GH3 family protein	Plant hormone signal transduction (ko04075)	--	--	GH3 auxin-responsive promoter	sp|Q9SZT9|GH32_ARATH Indole-3-acetic acid-amido synthetase GH3.2 OS=Arabidopsis thaliana OX=3702 GN=GH3.2 PE=1 SV=3	S	Function unknown	Auxin-responsive GH3 family protein [Arabidopsis thaliana]
AT1G78450	238	310	135	196	5.253948	6.28618	2.434848	2.716337	4.15E-05	0.002137458	-1.185785558	down	--	--	Cellular Component: plastid (GO:0009536);; Cellular Component: vacuolar part (GO:0044437);; Molecular Function: tetrapyrrole binding (GO:0046906);;	--	--	--	--	SOUL heme-binding protein	sp|Q9WU63|HEBP2_MOUSE Heme-binding protein 2 OS=Mus musculus OX=10090 GN=Hebp2 PE=1 SV=1	S	Function unknown	SOUL heme-binding family protein [Arabidopsis thaliana]
AT3G09450	1038	1306	605	807	8.703929	10.069615	4.166266	4.259144	6.32E-11	2.20E-08	-1.185965911	down	--	--	Cellular Component: intrinsic component of membrane (GO:0031224);; Biological Process: establishment of localization (GO:0051234);;	--	--	--	--	Fusaric acid resistance protein family;; Fusaric acid resistance protein-like	--	S	Function unknown	fusaric acid resistance family protein [Arabidopsis thaliana]
AT3G28930	682	465	309	387	14.048606	8.924259	5.282027	5.076521	4.77E-05	0.002402332	-1.193344987	down	--	--	Cellular Component: plastid (GO:0009536);; Cellular Component: membrane (GO:0016020);; Molecular Function: transferase activity (GO:0016740);; Biological Process: response to other organism (GO:0051707);;	--	--	--	--	Gamma-glutamyl cyclotransferase, AIG2-like	sp|P54121|AIG2A_ARATH Protein AIG2 A OS=Arabidopsis thaliana OX=3702 GN=AIG2A PE=2 SV=1	S	Function unknown	AIG2-like (avirulence induced gene) family protein [Arabidopsis thaliana]
AT4G25433	373	366	168	281	10.457978	9.429092	3.850603	4.96137	2.17E-05	0.001279726	-1.196149415	down	--	--	Cellular Component: membrane (GO:0016020);; Biological Process: cell wall macromolecule metabolic process (GO:0044036);;	--	--	--	--	--	--	S	Function unknown	peptidoglycan-binding LysM domain-containing protein [Arabidopsis thaliana]
AT1G52770	235	291	135	178	2.759687	3.13811	1.29726	1.311476	1.77E-05	0.001102926	-1.203231089	down	--	--	Biological Process: response to radiation (GO:0009314);; Cellular Component: membrane (GO:0016020);;	--	--	--	--	NPH3 family	sp|Q5KS50|NPH3_ORYSJ Coleoptile phototropism protein 1 OS=Oryza sativa subsp. japonica OX=39947 GN=CPT1 PE=2 SV=1	S	Function unknown	Phototropic-responsive NPH3 family protein [Arabidopsis thaliana]
AT4G22513	2023	1888	1205	1093	67.589516	57.952969	33.02103	22.980705	1.39E-08	2.63E-06	-1.206727916	down	--	--	Molecular Function: hydrolase activity (GO:0016787);; Biological Process: protein metabolic process (GO:0019538);; Cellular Component: intracellular membrane-bounded organelle (GO:0043231);;	--	--	--	--	Hydrophobic seed protein	--	T	Signal transduction mechanisms	transmembrane protein [Arabidopsis thaliana]
AT1G51850	1579	1006	707	846	11.265289	6.58919	4.13417	3.795704	1.69E-05	0.001054506	-1.207462297	down	[T]	Signal transduction mechanisms	Molecular Function: protein kinase activity (GO:0004672);; Cellular Component: cell-cell junction (GO:0005911);; Biological Process: cellular protein modification process (GO:0006464);; Biological Process: phosphate-containing compound metabolic process (GO:0006796);; Cellular Component: intrinsic component of membrane (GO:0031224);; Molecular Function: purine ribonucleoside binding (GO:0032550);;	--	--	--	--	Malectin-like domain;; Protein kinase domain;; Protein tyrosine and serine/threonine kinase;; Leucine rich repeat;; Leucine Rich repeats (2 copies)	sp|C0LGG3|Y5182_ARATH Probable LRR receptor-like serine/threonine-protein kinase At1g51820 OS=Arabidopsis thaliana OX=3702 GN=At1g51820 PE=1 SV=1	T	Signal transduction mechanisms	Leucine-rich repeat protein kinase family protein [Arabidopsis thaliana]
AT1G64170	1846	992	797	910	13.512999	6.668715	4.784875	4.192638	0.000192227	0.007370835	-1.208465596	down	[T]	Signal transduction mechanisms	Molecular Function: monovalent cation:proton antiporter activity (GO:0005451);; Biological Process: proton transport (GO:0015992);; Biological Process: metal ion transport (GO:0030001);; Cellular Component: intrinsic component of membrane (GO:0031224);; Cellular Component: intracellular membrane-bounded organelle (GO:0043231);; Biological Process: monovalent inorganic cation homeostasis (GO:00550…	--	--	[P]	Inorganic ion transport and metabolism	Sodium/hydrogen exchanger family	sp|Q1HDT3|CHX16_ARATH Cation/H(+) antiporter 16 OS=Arabidopsis thaliana OX=3702 GN=CHX16 PE=2 SV=1	P	Inorganic ion transport and metabolism	cation/H+ exchanger 16 [Arabidopsis thaliana]
AT5G57760	388	383	158	307	14.77315	13.384236	4.930695	7.344471	9.51E-05	0.004162409	-1.216306198	down	--	--	Cellular Component: intracellular membrane-bounded organelle (GO:0043231);;	--	--	--	--	Plant pleckstrin homology-like region	--	127		hypothetical protein AT5G57760 [Arabidopsis thaliana]
AT4G24120	2243	2028	1016	1533	17.248932	14.328506	6.408999	7.419837	8.52E-10	2.23E-07	-1.220031843	down	[S]	Function unknown	Biological Process: reproduction (GO:0000003);; Biological Process: post-embryonic development (GO:0009791);; Biological Process: response to metal ion (GO:0010038);; Molecular Function: peptide transporter activity (GO:0015197);; Molecular Function: iron chelate transmembrane transporter activity (GO:0015603);; Biological Process: peptide transport (GO:0015833);; Cellular Component: intrinsic co…	--	--	--	--	OPT oligopeptide transporter protein	sp|Q6R3L0|YSL1_ARATH Metal-nicotianamine transporter YSL1 OS=Arabidopsis thaliana OX=3702 GN=YSL1 PE=2 SV=2	S	Function unknown	YELLOW STRIPE like 1 [Arabidopsis thaliana]
AT4G22517	2864	2607	1609	1486	97.364059	81.44957	44.871422	31.786098	1.02E-09	2.61E-07	-1.263458464	down	--	--	Molecular Function: hydrolase activity (GO:0016787);; Biological Process: protein metabolic process (GO:0019538);; Cellular Component: intracellular membrane-bounded organelle (GO:0043231);;	--	--	--	--	Hydrophobic seed protein	--	T	Signal transduction mechanisms	transmembrane protein [Arabidopsis thaliana]
AT1G09240	1799	1716	727	1284	27.027592	23.694351	8.955281	12.144123	2.17E-08	3.74E-06	-1.289457985	down	[O]	Posttranslational modification, protein turnover, chaperones	Biological Process: cell morphogenesis involved in differentiation (GO:0000904);; Biological Process: vascular transport (GO:0010232);; Molecular Function: transferase activity, transferring alkyl or aryl (other than methyl) groups (GO:0016765);; Biological Process: heterocycle biosynthetic process (GO:0018130);; Biological Process: gametophyte development (GO:0048229);;	K05953|0|ath:AT1G09240|NAS3; nicotianamine synthase 3	--	--	--	Nicotianamine synthase protein	sp|O80483|NAS3_ARATH Nicotianamine synthase 3 OS=Arabidopsis thaliana OX=3702 GN=NAS3 PE=2 SV=1	S	Function unknown	nicotianamine synthase 3 [Arabidopsis thaliana]
AT3G15356	3088	1827	1300	1483	58.023396	31.532139	20.032118	17.538095	7.36E-06	0.000527242	-1.292334735	down	[Q]	Secondary metabolites biosynthesis, transport and catabolism	Biological Process: phosphorelay signal transduction system (GO:0000160);; Molecular Function: binding (GO:0005488);; Cellular Component: extracellular region (GO:0005576);; Cellular Component: cell wall (GO:0005618);; Biological Process: response to ethylene (GO:0009723);; Biological Process: response to jasmonic acid (GO:0009753);; Biological Process: response to chitin (GO:0010200);; Cellular …	--	--	--	--	Legume lectin domain	sp|Q9LJR2|LECT2_ARATH Lectin-like protein LEC OS=Arabidopsis thaliana OX=3702 GN=LEC PE=1 SV=1	T	Signal transduction mechanisms	Legume lectin family protein [Arabidopsis thaliana]
AT4G04610	2363	3387	1527	1644	25.74497	33.903393	13.64525	11.267621	1.33E-11	5.63E-09	-1.29404428	down	[EH]	Amino acid transport and metabolism;; Coenzyme transport and metabolism	Biological Process: sulfur amino acid biosynthetic process (GO:0000097);; Cellular Component: chloroplast (GO:0009507);; Cellular Component: plastid stroma (GO:0009532);; Molecular Function: oxidoreductase activity, acting on a sulfur group of donors, disulfide as acceptor (GO:0016671);; Biological Process: cellular homeostasis (GO:0019725);; Molecular Function: cation binding (GO:0043169);; Mole…	K05907|0|ath:AT4G04610|APR1; APS reductase 1	Sulfur metabolism (ko00920)	[E]	Amino acid transport and metabolism	Phosphoadenosine phosphosulfate reductase family;; Thioredoxin	sp|P92979|APR1_ARATH 5&apos;-adenylylsulfate reductase 1, chloroplastic OS=Arabidopsis thaliana OX=3702 GN=APR1 PE=1 SV=2	EO	Amino acid transport and metabolism;; Posttranslational modification, protein turnover, chaperones	APS reductase 1 [Arabidopsis thaliana]
AT1G16400	837	1029	420	626	8.744457	9.870046	3.596559	4.112189	2.65E-10	7.93E-08	-1.297656978	down	[QV]	Secondary metabolites biosynthesis, transport and catabolism;; Defense mechanisms	--	K12155|0|ath:AT1G16400|CYP79F2; cytochrome P450, family 79, subfamily F, polypeptide 2	Glucosinolate biosynthesis (ko00966);; 2-Oxocarboxylic acid metabolism (ko01210)	[Q]	Secondary metabolites biosynthesis, transport and catabolism	Cytochrome P450	sp|Q9FUY7|C79F2_ARATH Hexahomomethionine N-hydroxylase OS=Arabidopsis thaliana OX=3702 GN=CYP79F2 PE=1 SV=2	Q	Secondary metabolites biosynthesis, transport and catabolism	cytochrome P450, family 79, subfamily F, polypeptide 2 [Arabidopsis thaliana]
AT5G49330	710	995	430	513	9.161445	11.800284	4.549164	4.170966	1.09E-09	2.71E-07	-1.298152879	down	--	--	Molecular Function: nucleic acid binding transcription factor activity (GO:0001071);; Molecular Function: DNA binding (GO:0003677);; Biological Process: transcription, DNA-templated (GO:0006351);; Biological Process: flavone biosynthetic process (GO:0051553);;	K09422|0|ath:AT5G49330|MYB111; myb domain protein 111	--	[K]	Transcription	Myb-like DNA-binding domain;; Myb-like DNA-binding domain	sp|Q9FJ07|MY111_ARATH Transcription factor MYB111 OS=Arabidopsis thaliana OX=3702 GN=MYB111 PE=1 SV=1	K	Transcription	myb domain protein 111 [Arabidopsis thaliana]
AT2G26440	2462	1511	971	1263	24.669542	13.908006	7.981062	7.960613	3.47E-06	0.000271718	-1.31019587	down	[GI]	Carbohydrate transport and metabolism;; Lipid transport and metabolism	Biological Process: polysaccharide catabolic process (GO:0000272);; Molecular Function: enzyme regulator activity (GO:0030234);; Cellular Component: external encapsulating structure (GO:0030312);; Biological Process: negative regulation of molecular function (GO:0044092);; Molecular Function: carboxylic ester hydrolase activity (GO:0052689);; Biological Process: cell wall organization (GO:0071555…	--	--	--	--	Pectinesterase;; Plant invertase/pectin methylesterase inhibitor	sp|O48711|PME12_ARATH Probable pectinesterase/pectinesterase inhibitor 12 OS=Arabidopsis thaliana OX=3702 GN=PME12 PE=2 SV=1	G	Carbohydrate transport and metabolism	Plant invertase/pectin methylesterase inhibitor superfamily [Arabidopsis thaliana]
AT5G55450	860	679	339	527	20.680445	14.996973	6.676799	7.971173	5.66E-07	5.89E-05	-1.311200581	down	--	--	Molecular Function: hydrolase activity (GO:0016787);; Biological Process: protein metabolic process (GO:0019538);;	--	--	--	--	Probable lipid transfer	sp|Q8W453|DIRL1_ARATH Putative lipid-transfer protein DIR1 OS=Arabidopsis thaliana OX=3702 GN=DIR1 PE=1 SV=1	S	Function unknown	Bifunctional inhibitor/lipid-transfer protein/seed storage 2S albumin superfamily protein [Arabidopsis thaliana]
MSTRG.14283	599	404	214	339	3.809727	2.356748	1.116776	1.355857	2.83E-05	0.001578243	-1.347314622	down	--	--	Biological Process: DNA metabolic process (GO:0006259);; Molecular Function: organic cyclic compound binding (GO:0097159);;	--	--	[R]	General function prediction only	Reverse transcriptase (RNA-dependent DNA polymerase)	sp|Q9ZT94|POLR2_ARATH Retrovirus-related Pol polyprotein from transposon RE2 OS=Arabidopsis thaliana OX=3702 GN=RE2 PE=4 SV=1	L	Replication, recombination and repair	putative polyprotein [Arabidopsis thaliana]
AT1G65390	1522	1115	662	767	20.295203	13.519948	7.26776	6.345432	3.39E-08	5.51E-06	-1.349027768	down	--	--	Molecular Function: binding (GO:0005488);; Biological Process: cell communication (GO:0007154);; Cellular Component: plastid (GO:0009536);;	--	--	--	--	Phloem protein 2;; TIR domain;; TIR domain	sp|Q9C5Q9|P2A05_ARATH Protein PHLOEM PROTEIN 2-LIKE A5 OS=Arabidopsis thaliana OX=3702 GN=PP2A5 PE=2 SV=1	L	Replication, recombination and repair	phloem protein 2 A5 [Arabidopsis thaliana]
AT4G15680	346	285	129	217	10.387295	7.857386	3.177306	4.09523	2.59E-05	0.001475816	-1.350711482	down	--	--	Molecular Function: disulfide oxidoreductase activity (GO:0015036);; Biological Process: cellular homeostasis (GO:0019725);; Biological Process: single-organism metabolic process (GO:0044710);;	--	--	[O]	Posttranslational modification, protein turnover, chaperones	Glutaredoxin	sp|O23419|GRXS4_ARATH Monothiol glutaredoxin-S4 OS=Arabidopsis thaliana OX=3702 GN=GRXS4 PE=3 SV=1	O	Posttranslational modification, protein turnover, chaperones	Thioredoxin superfamily protein [Arabidopsis thaliana]
AT5G63180	1754	2169	894	1214	21.161354	24.050825	8.845773	9.216096	4.54E-16	4.02E-13	-1.352655863	down	[G]	Carbohydrate transport and metabolism	Biological Process: polysaccharide catabolic process (GO:0000272);; Molecular Function: carbon-oxygen lyase activity, acting on polysaccharides (GO:0016837);; Cellular Component: intrinsic component of membrane (GO:0031224);; Molecular Function: cation binding (GO:0043169);;	K01728|0|ath:AT5G63180|Pectin lyase-like superfamily protein	Pentose and glucuronate interconversions (ko00040)	--	--	Pectate lyase	sp|Q93Z25|PLY22_ARATH Probable pectate lyase 22 OS=Arabidopsis thaliana OX=3702 GN=At5g63180 PE=2 SV=1	G	Carbohydrate transport and metabolism	Pectin lyase-like superfamily protein [Arabidopsis thaliana]
AT2G41090	5051	3841	1852	2985	74.303329	51.920429	22.347761	27.632181	8.64E-09	1.72E-06	-1.36522651	down	[T]	Signal transduction mechanisms	Biological Process: photomorphogenesis (GO:0009640);; Cellular Component: membrane (GO:0016020);; Cellular Component: vacuolar part (GO:0044437);; Molecular Function: metal ion binding (GO:0046872);;	K02183|7.4109e-133|ath:AT2G41090|Calcium-binding EF-hand family protein	MAPK signaling pathway - plant (ko04016);; Phosphatidylinositol signaling system (ko04070);; Plant-pathogen interaction (ko04626)	[T]	Signal transduction mechanisms	EF hand;; EF-hand domain pair;; EF hand;; EF-hand domain;; EF-hand domain pair;; Cytoskeletal-regulatory complex EF hand;; Dockerin type I domain;; Secreted protein acidic and rich in cysteine Ca binding region	sp|P30187|CML10_ARATH Calmodulin-like protein 10 OS=Arabidopsis thaliana OX=3702 GN=CML10 PE=2 SV=1	T	Signal transduction mechanisms	Calcium-binding EF-hand family protein [Arabidopsis thaliana]
AT2G41650	1741	1974	865	1052	20.471857	21.32127	8.340103	7.780862	1.25E-20	1.66E-17	-1.406980432	down	--	--	Cellular Component: plastid (GO:0009536);;	--	--	--	--	--	--	--	--	hypothetical protein AT2G41650 [Arabidopsis thaliana]
AT4G11460	426	531	186	310	3.957823	4.542914	1.442977	1.833547	9.62E-08	1.33E-05	-1.416782318	down	[T]	Signal transduction mechanisms	--	--	--	--	--	Protein tyrosine and serine/threonine kinase;; Protein kinase domain;; Salt stress response/antifungal	sp|Q9LDT0|CRK30_ARATH Putative cysteine-rich receptor-like protein kinase 30 OS=Arabidopsis thaliana OX=3702 GN=CRK30 PE=3 SV=1	T	Signal transduction mechanisms	cysteine-rich RLK (RECEPTOR-like protein kinase) 30 [Arabidopsis thaliana]
AT1G23110	571	377	236	252	9.443208	6.125316	3.341489	2.751874	8.81E-06	0.000615314	-1.421264537	down	--	--	--	--	--	--	--	--	--	518		fold protein [Arabidopsis thaliana]
AT5G40590	469	439	232	228	8.841126	7.606269	3.582225	2.699786	3.03E-08	5.09E-06	-1.427090744	down	--	--	--	--	--	--	--	C1 domain;; Phorbol esters/diacylglycerol binding domain (C1 domain)	--	S	Function unknown	Cysteine/Histidine-rich C1 domain family protein [Arabidopsis thaliana]
AT5G58390	417	488	233	220	6.293731	6.766779	2.885046	2.090968	1.68E-08	2.98E-06	-1.434205519	down	--	--	Molecular Function: catalytic activity (GO:0003824);; Biological Process: response to stress (GO:0006950);; Molecular Function: antioxidant activity (GO:0016209);; Biological Process: hydrogen peroxide metabolic process (GO:0042743);; Molecular Function: cation binding (GO:0043169);; Biological Process: single-organism metabolic process (GO:0044710);; Molecular Function: tetrapyrrole binding (GO:…	K00430|0|ath:AT5G58390|Peroxidase superfamily protein	Phenylpropanoid biosynthesis (ko00940)	--	--	Peroxidase	sp|Q9LVL2|PER67_ARATH Peroxidase 67 OS=Arabidopsis thaliana OX=3702 GN=PER67 PE=2 SV=1	W	Extracellular structures	Peroxidase superfamily protein [Arabidopsis thaliana]
AT3G49580	989	918	407	565	29.443855	25.102055	9.935738	10.578738	2.65E-12	1.24E-09	-1.440373193	down	--	--	Biological Process: response to oomycetes (GO:0002239);; Biological Process: transcription, DNA-templated (GO:0006351);; Biological Process: defense response (GO:0006952);; Biological Process: response to osmotic stress (GO:0006970);; Biological Process: cellular response to starvation (GO:0009267);; Biological Process: response to bacterium (GO:0009617);; Biological Process: plastid organization…	--	--	--	--	--	sp|Q9SCK1|LSU1_ARATH Protein RESPONSE TO LOW SULFUR 1 OS=Arabidopsis thaliana OX=3702 GN=LSU1 PE=2 SV=1	S	Function unknown	response to low sulfur 1 [Arabidopsis thaliana]
AT1G78970	1340	1478	683	723	9.503258	9.652787	4.004056	3.235949	8.88E-17	8.65E-14	-1.447575411	down	[I]	Lipid transport and metabolism	Biological Process: triterpenoid biosynthetic process (GO:0016104);; Cellular Component: intrinsic component of membrane (GO:0031224);; Molecular Function: oxidosqualene cyclase activity (GO:0031559);;	K15816|0|ath:AT1G78970|LUP1; lupeol synthase 1	Sesquiterpenoid and triterpenoid biosynthesis (ko00909)	[I]	Lipid transport and metabolism	Squalene-hopene cyclase C-terminal domain;; Squalene-hopene cyclase N-terminal domain;; Prenyltransferase and squalene oxidase repeat	sp|Q9C5M3|LUP1_ARATH Lupeol synthase 1 OS=Arabidopsis thaliana OX=3702 GN=LUP1 PE=1 SV=1	I	Lipid transport and metabolism	lupeol synthase 1 [Arabidopsis thaliana]
AT5G22580	1131	1182	535	621	25.238894	24.248037	9.786984	8.72369	4.42E-17	4.53E-14	-1.453068137	down	[E]	Amino acid transport and metabolism	Cellular Component: plastid (GO:0009536);; Molecular Function: cation binding (GO:0043169);;	--	--	--	--	Stress responsive A/B Barrel Domain	sp|Q9FK81|Y5258_ARATH Stress-response A/B barrel domain-containing protein At5g22580 OS=Arabidopsis thaliana OX=3702 GN=At5g22580 PE=1 SV=1	S	Function unknown	Stress responsive A/B Barrel Domain-containing protein [Arabidopsis thaliana]
AT1G66920	977	472	320	421	9.183836	4.074044	2.473636	2.486767	0.000110174	0.004706301	-1.455643241	down	[T]	Signal transduction mechanisms	Molecular Function: protein kinase activity (GO:0004672);; Biological Process: cellular protein modification process (GO:0006464);; Biological Process: phosphate-containing compound metabolic process (GO:0006796);; Cellular Component: intrinsic component of membrane (GO:0031224);; Molecular Function: purine ribonucleoside binding (GO:0032550);;	--	--	[T]	Signal transduction mechanisms	Protein kinase domain;; Protein tyrosine and serine/threonine kinase;; Wall-associated receptor kinase galacturonan-binding	sp|F4HQ22|LRL24_ARATH LEAF RUST 10 DISEASE-RESISTANCE LOCUS RECEPTOR-LIKE PROTEIN KINASE-like 2.4 OS=Arabidopsis thaliana OX=3702 GN=LRK10L-2.4 PE=3 SV=1	T	Signal transduction mechanisms	Protein kinase superfamily protein [Arabidopsis thaliana]
AT4G15670	204	204	70	131	5.475238	5.045703	1.539654	2.206976	3.67E-05	0.001914717	-1.503543576	down	--	--	Molecular Function: disulfide oxidoreductase activity (GO:0015036);; Biological Process: cellular homeostasis (GO:0019725);; Biological Process: single-organism metabolic process (GO:0044710);;	--	--	[O]	Posttranslational modification, protein turnover, chaperones	Glutaredoxin	sp|Q6NLU2|GRXS7_ARATH Monothiol glutaredoxin-S7 OS=Arabidopsis thaliana OX=3702 GN=GRXS7 PE=3 SV=2	O	Posttranslational modification, protein turnover, chaperones	At4g15670 [Arabidopsis thaliana]
AT1G15580	185	171	90	79	4.97576	4.219262	1.973217	1.325604	4.20E-05	0.002158632	-1.515154545	down	--	--	Molecular Function: nucleic acid binding transcription factor activity (GO:0001071);; Biological Process: transcription, DNA-templated (GO:0006351);; Biological Process: hormone-mediated signaling pathway (GO:0009755);; Cellular Component: intracellular membrane-bounded organelle (GO:0043231);;	K14484|2.18436e-114|ath:AT1G15580|IAA5; indole-3-acetic acid inducible 5	Plant hormone signal transduction (ko04075)	--	--	AUX/IAA family	sp|P33078|IAA5_ARATH Auxin-responsive protein IAA5 OS=Arabidopsis thaliana OX=3702 GN=IAA5 PE=1 SV=3	K	Transcription	indole-3-acetic acid inducible 5 [Arabidopsis thaliana]
AT2G27660	1527	578	448	568	12.816142	4.451013	3.084558	2.996659	0.000263543	0.009283109	-1.544371579	down	--	--	--	--	--	--	--	C1 domain	--	S	Function unknown	Cysteine/Histidine-rich C1 domain family protein [Arabidopsis thaliana]
AT5G64110	1581	1190	625	670	23.23217	16.073017	7.528114	6.199784	1.22E-10	4.11E-08	-1.556403841	down	--	--	Molecular Function: catalytic activity (GO:0003824);; Biological Process: response to stress (GO:0006950);; Molecular Function: antioxidant activity (GO:0016209);; Biological Process: hydrogen peroxide metabolic process (GO:0042743);; Molecular Function: cation binding (GO:0043169);; Biological Process: single-organism metabolic process (GO:0044710);; Molecular Function: tetrapyrrole binding (GO:…	K00430|0|ath:AT5G64110|Peroxidase superfamily protein	Phenylpropanoid biosynthesis (ko00940)	--	--	Peroxidase	sp|Q9FMI7|PER70_ARATH Peroxidase 70 OS=Arabidopsis thaliana OX=3702 GN=PER70 PE=2 SV=1	Q	Secondary metabolites biosynthesis, transport and catabolism	Peroxidase superfamily protein [Arabidopsis thaliana]
AT5G17030	141	190	77	74	1.835649	2.271883	0.816894	0.605837	2.53E-05	0.001452967	-1.565303021	down	[G]	Carbohydrate transport and metabolism	--	--	--	[GC]	Carbohydrate transport and metabolism;; Energy production and conversion	UDP-glucoronosyl and UDP-glucosyl transferase	sp|Q9LFK0|U78D3_ARATH UDP-glycosyltransferase 78D3 OS=Arabidopsis thaliana OX=3702 GN=UGT78D3 PE=2 SV=1	CG	Energy production and conversion;; Carbohydrate transport and metabolism	UDP-glucosyl transferase 78D3 [Arabidopsis thaliana]
AT2G23170	1511	872	349	803	15.033861	7.972672	2.84363	5.028225	3.51E-05	0.001856939	-1.567883515	down	[HJ]	Coenzyme transport and metabolism;; Translation, ribosomal structure and biogenesis	Biological Process: response to hormone (GO:0009725);; Molecular Function: acid-amino acid ligase activity (GO:0016881);; Biological Process: chemical homeostasis (GO:0048878);;	K14487|0|ath:AT2G23170|GH3.3; Auxin-responsive GH3 family protein	Plant hormone signal transduction (ko04075)	--	--	GH3 auxin-responsive promoter	sp|O22190|GH33_ARATH Indole-3-acetic acid-amido synthetase GH3.3 OS=Arabidopsis thaliana OX=3702 GN=GH3.3 PE=1 SV=1	S	Function unknown	Auxin-responsive GH3 family protein [Arabidopsis thaliana]
AT1G18970	156	111	56	66	2.943461	1.920772	0.85686	0.777906	0.00021095	0.007841782	-1.596582896	down	[G]	Carbohydrate transport and metabolism	Cellular Component: extracellular region (GO:0005576);; Molecular Function: transition metal ion binding (GO:0046914);;	--	--	--	--	Cupin;; Cupin domain	sp|P92995|GLT1_ARATH Germin-like protein subfamily T member 1 OS=Arabidopsis thaliana OX=3702 GN=GLP1 PE=2 SV=2	S	Function unknown	germin-like protein 4 [Arabidopsis thaliana]
AT3G49110	1521	1529	649	720	20.481762	18.920382	7.163083	6.104636	1.28E-20	1.66E-17	-1.60659872	down	--	--	Biological Process: cell morphogenesis (GO:0000902);; Molecular Function: catalytic activity (GO:0003824);; Cellular Component: extracellular region (GO:0005576);; Cellular Component: cell wall (GO:0005618);; Biological Process: response to radiation (GO:0009314);; Biological Process: response to bacterium (GO:0009617);; Biological Process: response to fungus (GO:0009620);; Biological Process: re…	K00430|0|ath:AT3G49110|PRXCA; peroxidase CA	Phenylpropanoid biosynthesis (ko00940)	--	--	Peroxidase	sp|P24101|PER33_ARATH Peroxidase 33 OS=Arabidopsis thaliana OX=3702 GN=PER33 PE=1 SV=1	Q	Secondary metabolites biosynthesis, transport and catabolism	peroxidase CA [Arabidopsis thaliana]
AT4G12470	26286	14644	7364	11407	640.695251	327.977264	147.273331	174.977356	6.14E-08	9.20E-06	-1.620217751	down	--	--	Biological Process: response to acid chemical (GO:0001101);; Molecular Function: protein binding (GO:0005515);; Cellular Component: extracellular region (GO:0005576);; Cellular Component: cell wall (GO:0005618);; Cellular Component: cell-cell junction (GO:0005911);; Biological Process: response to osmotic stress (GO:0006970);; Biological Process: response to cold (GO:0009409);; Cellular Component…	--	--	--	--	Hydrophobic seed protein;; Protease inhibitor/seed storage/LTP family	sp|Q9SU35|ERLL1_ARATH pEARLI1-like lipid transfer protein 1 OS=Arabidopsis thaliana OX=3702 GN=AZI1 PE=1 SV=1	S	Function unknown	azelaic acid induced 1 [Arabidopsis thaliana]
AT4G23200	605	422	199	263	5.324685	3.404743	1.412703	1.432944	6.88E-08	1.01E-05	-1.627655276	down	[T]	Signal transduction mechanisms	--	--	--	--	--	Protein tyrosine and serine/threonine kinase;; Protein kinase domain;; Salt stress response/antifungal	sp|O65472|CRK12_ARATH Putative cysteine-rich receptor-like protein kinase 12 OS=Arabidopsis thaliana OX=3702 GN=CRK12 PE=3 SV=3	T	Signal transduction mechanisms	cysteine-rich RLK (RECEPTOR-like protein kinase) 12 [Arabidopsis thaliana]
AT3G14210	4118	4789	1911	1959	44.522196	47.553707	16.952728	13.319581	4.59E-25	1.79E-21	-1.642414082	down	[IR]	Lipid transport and metabolism;; General function prediction only	Cellular Component: extracellular region (GO:0005576);; Cellular Component: cytosol (GO:0005829);; Cellular Component: cell-cell junction (GO:0005911);; Biological Process: lipid metabolic process (GO:0006629);; Biological Process: response to stress (GO:0006950);; Cellular Component: plastid envelope (GO:0009526);; Biological Process: response to bacterium (GO:0009617);; Molecular Function: hydr…	--	--	--	--	GDSL-like Lipase/Acylhydrolase	sp|Q9LJG3|ESM1_ARATH GDSL esterase/lipase ESM1 OS=Arabidopsis thaliana OX=3702 GN=ESM1 PE=1 SV=1	S	Function unknown	GDSL-like lipase/acylhydrolase superfamily protein [Arabidopsis thaliana]
AT1G73010	1712	877	672	434	27.593916	12.982496	8.883602	4.394177	3.18E-05	0.001712565	-1.664887254	down	--	--	Molecular Function: endopeptidase activity (GO:0004175);; Biological Process: proteolysis (GO:0006508);; Biological Process: phosphate-containing compound metabolic process (GO:0006796);; Biological Process: cell surface receptor signaling pathway (GO:0007166);; Biological Process: cellular response to starvation (GO:0009267);; Cellular Component: membrane (GO:0016020);; Molecular Function: pyrop…	K13248|0|ath:AT1G73010|PS2; inorganic pyrophosphatase 1	Vitamin B6 metabolism (ko00750);; Biosynthesis of cofactors (ko01240)	[R]	General function prediction only	Putative Phosphatase;; haloacid dehalogenase-like hydrolase	sp|Q67YC0|PPSP1_ARATH Inorganic pyrophosphatase 1 OS=Arabidopsis thaliana OX=3702 GN=PS2 PE=1 SV=1	S	Function unknown	inorganic pyrophosphatase 1 [Arabidopsis thaliana]
AT1G15520	1062	531	185	528	4.855568	2.238469	0.693545	1.521081	0.000215935	0.007981409	-1.696255236	down	[V]	Defense mechanisms	--	--	--	[Q]	Secondary metabolites biosynthesis, transport and catabolism	ABC-2 type transporter;; ABC transporter;; Plant PDR ABC transporter associated;; ABC-2 type transporter;; ABC-transporter N-terminal;; AAA domain, putative AbiEii toxin, Type IV TA system;; ATPase family associated with various cellular activities (AAA);; ABC-2 type transporter	sp|Q9M9E1|AB40G_ARATH ABC transporter G family member 40 OS=Arabidopsis thaliana OX=3702 GN=ABCG40 PE=1 SV=1	Q	Secondary metabolites biosynthesis, transport and catabolism	pleiotropic drug resistance 12 [Arabidopsis thaliana]
AT1G09350	3023	3060	1183	1382	43.917988	40.956624	14.1467	12.701213	5.48E-30	2.67E-26	-1.69977761	down	[M]	Cell wall/membrane/envelope biogenesis	Biological Process: response to stress (GO:0006950);; Molecular Function: UDP-galactosyltransferase activity (GO:0035250);; Molecular Function: cation binding (GO:0043169);; Cellular Component: intracellular part (GO:0044424);; Biological Process: single-organism biosynthetic process (GO:0044711);;	K18819|0|ath:AT1G09350|GolS3; galactinol synthase 3	Galactose metabolism (ko00052)	[G]	Carbohydrate transport and metabolism	Glycosyl transferase family 8	sp|O80518|GOLS3_ARATH Galactinol synthase 3 OS=Arabidopsis thaliana OX=3702 GN=GOLS3 PE=1 SV=1	G	Carbohydrate transport and metabolism	galactinol synthase 3 [Arabidopsis thaliana]
AT2G43140	962	520	301	330	10.119741	5.066745	2.613733	2.059761	1.14E-06	0.000107317	-1.703846178	down	--	--	Molecular Function: protein binding (GO:0005515);;	--	--	--	--	Helix-loop-helix DNA-binding domain	sp|Q9ZW81|BH129_ARATH Transcription factor bHLH129 OS=Arabidopsis thaliana OX=3702 GN=BHLH129 PE=3 SV=2	K	Transcription	basic helix-loop-helix (bHLH) DNA-binding superfamily protein [Arabidopsis thaliana]
AT3G56400	914	382	199	369	13.108567	5.031064	2.34103	3.324755	0.000115618	0.004887758	-1.705711426	down	--	--	Molecular Function: nucleic acid binding transcription factor activity (GO:0001071);; Biological Process: response to acid chemical (GO:0001101);; Biological Process: activation of innate immune response (GO:0002218);; Molecular Function: DNA binding (GO:0003677);; Biological Process: transcription, DNA-templated (GO:0006351);; Biological Process: response to bacterium (GO:0009617);; Biological P…	--	--	--	--	WRKY DNA -binding domain	sp|Q9LY00|WRK70_ARATH Probable WRKY transcription factor 70 OS=Arabidopsis thaliana OX=3702 GN=WRKY70 PE=1 SV=1	K	Transcription	WRKY DNA-binding protein 70 [Arabidopsis thaliana]
AT3G49570	432	428	158	198	12.23958	11.128677	3.651315	3.52704	1.23E-12	6.46E-10	-1.731377477	down	--	--	Biological Process: response to oomycetes (GO:0002239);; Biological Process: transcription, DNA-templated (GO:0006351);; Biological Process: defense response (GO:0006952);; Biological Process: response to osmotic stress (GO:0006970);; Biological Process: cellular response to starvation (GO:0009267);; Biological Process: response to bacterium (GO:0009617);; Biological Process: plastid organization…	--	--	--	--	--	sp|Q9SCK2|LSU3_ARATH Protein RESPONSE TO LOW SULFUR 3 OS=Arabidopsis thaliana OX=3702 GN=LSU3 PE=4 SV=1	S	Function unknown	response to low sulfur 3 [Arabidopsis thaliana]
AT3G26320	228	201	50	122	2.99934	2.438444	0.541744	1.008402	2.30E-05	0.001346942	-1.820790455	down	[QV]	Secondary metabolites biosynthesis, transport and catabolism;; Defense mechanisms	--	--	--	[Q]	Secondary metabolites biosynthesis, transport and catabolism	Cytochrome P450	sp|Q9LIP4|C71BX_ARATH Cytochrome P450 71B36 OS=Arabidopsis thaliana OX=3702 GN=CYP71B36 PE=3 SV=1	Q	Secondary metabolites biosynthesis, transport and catabolism	cytochrome P450, family 71, subfamily B, polypeptide 36 [Arabidopsis thaliana]
AT3G61280	385	155	76	134	4.037179	1.472987	0.631121	0.880491	0.000220781	0.008107971	-1.874546369	down	--	--	Cellular Component: intrinsic component of membrane (GO:0031224);;	--	--	[R]	General function prediction only	Glycosyl transferase family 90;; Glycosyl transferase family 90	sp|B0X1Q4|RUMI_CULQU O-glucosyltransferase rumi homolog OS=Culex quinquefasciatus OX=7176 GN=CPIJ013394 PE=3 SV=1	S	Function unknown	O-glucosyltransferase rumi-like protein (DUF821) [Arabidopsis thaliana]
AT3G55240	562	522	154	244	8.125509	6.941138	1.818098	2.22297	1.91E-13	1.20E-10	-1.920949805	down	--	--	Cellular Component: plastid (GO:0009536);;	--	--	--	--	Plant protein 1589 of unknown function (A_thal_3526)	--	S	Function unknown	Plant protein 1589 of unknown function [Arabidopsis thaliana]
AT3G60650	102	85	28	40	2.346953	1.799124	0.515247	0.582058	7.58E-05	0.003529126	-1.931070905	down	--	--	Cellular Component: intracellular membrane-bounded organelle (GO:0043231);; Biological Process: post-embryonic root development (GO:0048528);;	--	--	--	--	--	--	195		unnamed protein product [Arabidopsis thaliana]
AT3G26200	227	185	60	86	2.641894	1.971644	0.570139	0.630177	5.92E-08	8.94E-06	-1.96988404	down	[QV]	Secondary metabolites biosynthesis, transport and catabolism;; Defense mechanisms	Molecular Function: monooxygenase activity (GO:0004497);; Cellular Component: intrinsic component of membrane (GO:0031224);; Biological Process: single-organism metabolic process (GO:0044710);; Molecular Function: tetrapyrrole binding (GO:0046906);; Molecular Function: transition metal ion binding (GO:0046914);;	--	--	[Q]	Secondary metabolites biosynthesis, transport and catabolism	Cytochrome P450	sp|Q9LTM1|C71BM_ARATH Cytochrome P450 71B22 OS=Arabidopsis thaliana OX=3702 GN=CYP71B22 PE=2 SV=1	Q	Secondary metabolites biosynthesis, transport and catabolism	cytochrome P450, family 71, subfamily B, polypeptide 22 [Arabidopsis thaliana]
AT1G60110	86	70	22	30	0.899797	0.675514	0.188093	0.197358	0.000121538	0.005102238	-2.05475031	down	--	--	Molecular Function: binding (GO:0005488);;	--	--	--	--	Jacalin-like lectin domain	sp|O80736|JAL17_ARATH Jacalin-related lectin 17 OS=Arabidopsis thaliana OX=3702 GN=JAL17 PE=3 SV=1	S	Function unknown	Mannose-binding lectin superfamily protein [Arabidopsis thaliana]
AT4G25750	123	110	30	42	1.283562	1.049328	0.254162	0.274297	1.29E-06	0.000118106	-2.162201157	down	[S]	Function unknown	--	--	--	[Q]	Secondary metabolites biosynthesis, transport and catabolism	ABC-2 type transporter;; ABC transporter;; ABC-2 type transporter;; AAA domain, putative AbiEii toxin, Type IV TA system	sp|Q9SW08|AB4G_ARATH ABC transporter G family member 4 OS=Arabidopsis thaliana OX=3702 GN=ABCG4 PE=3 SV=1	Q	Secondary metabolites biosynthesis, transport and catabolism	ABC-2 type transporter family protein [Arabidopsis thaliana]
AT4G22470	995	332	179	183	15.916443	4.872716	2.338984	1.841211	1.14E-06	0.000107317	-2.356346051	down	--	--	Molecular Function: binding (GO:0005488);; Biological Process: lipid localization (GO:0010876);; Molecular Function: hydrolase activity (GO:0016787);;	--	--	--	--	Hydrophobic seed protein	sp|Q9S7I2|AIR1_ARATH Putative lipid-binding protein AIR1 OS=Arabidopsis thaliana OX=3702 GN=AIR1 PE=2 SV=1	S	Function unknown	unnamed protein product [Arabidopsis thaliana]
AT2G46880	509	265	118	82	6.850716	3.245561	1.295801	0.685318	9.91E-08	1.36E-05	-2.39689828	down	[T]	Signal transduction mechanisms	Cellular Component: cell-cell junction (GO:0005911);; Molecular Function: oxidoreductase activity (GO:0016491);; Molecular Function: phosphatase activity (GO:0016791);; Cellular Component: intrinsic component of membrane (GO:0031224);; Molecular Function: cation binding (GO:0043169);; Biological Process: primary metabolic process (GO:0044238);; Cellular Component: intracellular part (GO:0044424);…	--	--	[R]	General function prediction only	Calcineurin-like phosphoesterase	sp|Q84LR6|PPA14_ARATH Probable inactive purple acid phosphatase 14 OS=Arabidopsis thaliana OX=3702 GN=PAP14 PE=2 SV=1	S	Function unknown	purple acid phosphatase 14 [Arabidopsis thaliana]
AT5G50335	168	152	41	42	5.095793	4.233933	1.012479	0.788287	2.16E-09	4.94E-07	-2.398369226	down	--	--	Cellular Component: intracellular membrane-bounded organelle (GO:0043231);;	--	--	--	--	--	--	72		hypothetical protein AT5G50335 [Arabidopsis thaliana]
AT1G12320	2646	2911	664	704	15.618291	15.783675	3.212954	2.614356	3.26E-53	6.35E-49	-2.467114445	down	[T]	Signal transduction mechanisms	--	--	--	--	--	Protein of unknown function (DUF1442);; EF-hand domain pair;; EF hand;; EF-hand domain;; EF-hand domain pair;; EF hand	sp|Q94AZ4|CML13_ARATH Probable calcium-binding protein CML13 OS=Arabidopsis thaliana OX=3702 GN=CML13 PE=2 SV=1	S	Function unknown	ankyrin repeat/KH domain protein (DUF1442) [Arabidopsis thaliana]
AT4G14630	757	223	106	132	16.907377	4.573716	1.927268	1.842476	1.72E-06	0.000154443	-2.540659264	down	--	--	Cellular Component: extracellular region (GO:0005576);; Cellular Component: vacuole (GO:0005773);; Biological Process: response to osmotic stress (GO:0006970);; Cellular Component: membrane (GO:0016020);; Molecular Function: transition metal ion binding (GO:0046914);; Cellular Component: cell periphery (GO:0071944);;	--	--	--	--	Cupin;; Cupin domain	sp|Q9LEA7|GL18_ARATH Germin-like protein subfamily 1 member 8 OS=Arabidopsis thaliana OX=3702 GN=GLP9 PE=2 SV=2	O	Posttranslational modification, protein turnover, chaperones	germin-like protein 9 [Arabidopsis thaliana]
AT5G42530	5125	2156	575	1069	180.679337	69.832863	16.605276	23.710514	0.000193313	0.007397943	-2.663996599	down	--	--	Cellular Component: intracellular membrane-bounded organelle (GO:0043231);;	--	--	--	--	--	--	--	--	unnamed protein product [Arabidopsis thaliana]
AT1G65500	360	79	40	59	10.014974	2.008377	0.910389	1.028658	7.60E-05	0.003529126	-2.664970088	down	--	--	Cellular Component: intracellular membrane-bounded organelle (GO:0043231);;	--	--	--	--	--	--	--	--	transmembrane protein [Arabidopsis thaliana]
AT4G22510	232	205	51	34	7.382129	6.558681	1.528589	0.726332	4.30E-11	1.55E-08	-2.791448301	down	--	--	Molecular Function: hydrolase activity (GO:0016787);; Biological Process: protein metabolic process (GO:0019538);; Cellular Component: intracellular membrane-bounded organelle (GO:0043231);;	--	--	--	--	Hydrophobic seed protein	--	T	Signal transduction mechanisms	transmembrane protein [Arabidopsis thaliana]
AT3G21080	211	59	14	43	3.643203	0.931306	0.195445	0.45713	0.000168492	0.006617045	-2.794214767	down	--	--	--	--	--	--	--	--	sp|Q8RWI9|AB15G_ARATH ABC transporter G family member 15 OS=Arabidopsis thaliana OX=3702 GN=ABCG15 PE=2 SV=2	Q	Secondary metabolites biosynthesis, transport and catabolism	ABC transporter-like protein [Arabidopsis thaliana]
AT5G49770	81	66	14	13	0.522873	0.390669	0.071062	0.052104	1.74E-06	0.000155414	-2.896293484	down	[K]	Transcription	Molecular Function: protein kinase activity (GO:0004672);; Biological Process: cellular protein modification process (GO:0006464);; Biological Process: phosphate-containing compound metabolic process (GO:0006796);; Biological Process: enzyme linked receptor protein signaling pathway (GO:0007167);; Cellular Component: intrinsic component of membrane (GO:0031224);; Molecular Function: purine ribonu…	--	--	--	--	Protein tyrosine and serine/threonine kinase;; Protein kinase domain;; Leucine rich repeat;; Leucine Rich repeats (2 copies);; Leucine rich repeat N-terminal domain	sp|Q9LT96|Y5977_ARATH Probable leucine-rich repeat receptor-like protein kinase At5g49770 OS=Arabidopsis thaliana OX=3702 GN=At5g49770 PE=1 SV=1	T	Signal transduction mechanisms	Leucine-rich repeat protein kinase family protein [Arabidopsis thaliana]
AT4G14368	206	101	22	35	1.217724	0.549527	0.10194	0.133573	9.01E-08	1.27E-05	-2.925277704	down	[DZ]	Cell cycle control, cell division, chromosome partitioning;; Cytoskeleton	Biological Process: cell communication (GO:0007154);; Molecular Function: cation binding (GO:0043169);;	--	--	--	--	Regulator of chromosome condensation (RCC1) repeat;; Regulator of chromosome condensation (RCC1) repeat;; Transcription factor regulating root and shoot growth via Pin3;; FYVE zinc finger;; Transcription factor BRX N-terminal domain;; Pleckstrin homology domain	sp|Q947D2|PRAF1_ARATH PH, RCC1 and FYVE domains-containing protein 1 OS=Arabidopsis thaliana OX=3702 GN=PRAF1 PE=1 SV=1	DZ	Cell cycle control, cell division, chromosome partitioning;; Cytoskeleton	Regulator of chromosome condensation (RCC1) family protein [Arabidopsis thaliana]
AT4G11170	459	72	30	68	2.744274	0.395805	0.143449	0.255381	7.01E-05	0.003306011	-2.987602781	down	[R]	General function prediction only	Biological Process: cell communication (GO:0007154);; Molecular Function: purine ribonucleoside binding (GO:0032550);;	--	--	--	--	TIR domain;; NB-ARC domain;; TIR domain;; Leucine Rich Repeat;; AAA domain;; ATPase family associated with various cellular activities (AAA)	sp|O82500|Y4117_ARATH Putative disease resistance protein At4g11170 OS=Arabidopsis thaliana OX=3702 GN=At4g11170 PE=2 SV=1	T	Signal transduction mechanisms	Disease resistance protein (TIR-NBS-LRR class) family [Arabidopsis thaliana]
AT1G05700	188	108	21	23	1.361712	0.72057	0.121979	0.10349	8.15E-10	2.17E-07	-3.220941672	down	[NW]	Cell motility;; Extracellular structures	Molecular Function: protein kinase activity (GO:0004672);; Biological Process: cellular protein modification process (GO:0006464);; Biological Process: phosphate-containing compound metabolic process (GO:0006796);; Cellular Component: intrinsic component of membrane (GO:0031224);; Molecular Function: purine ribonucleoside binding (GO:0032550);;	--	--	--	--	Malectin-like domain;; Protein tyrosine and serine/threonine kinase;; Protein kinase domain;; Leucine rich repeat;; Leucine Rich repeats (2 copies);; Leucine Rich Repeat	sp|C0LGD6|Y1570_ARATH Probable LRR receptor-like serine/threonine-protein kinase At1g05700 OS=Arabidopsis thaliana OX=3702 GN=At1g05700 PE=1 SV=1	T	Signal transduction mechanisms	Leucine-rich repeat transmembrane protein kinase protein [Arabidopsis thaliana]
AT1G14550	186	56	15	20	3.218086	0.88175	0.206324	0.212118	2.99E-06	0.000239617	-3.29041226	down	--	--	Biological Process: response to hypoxia (GO:0001666);; Molecular Function: catalytic activity (GO:0003824);; Molecular Function: antioxidant activity (GO:0016209);; Biological Process: hydrogen peroxide metabolic process (GO:0042743);; Molecular Function: cation binding (GO:0043169);; Biological Process: single-organism metabolic process (GO:0044710);; Molecular Function: tetrapyrrole binding (GO…	K00430|0|ath:AT1G14550|Peroxidase superfamily protein	Phenylpropanoid biosynthesis (ko00940)	--	--	Peroxidase	sp|Q9M9Q9|PER5_ARATH Peroxidase 5 OS=Arabidopsis thaliana OX=3702 GN=PER5 PE=3 SV=2	W	Extracellular structures	Peroxidase superfamily protein [Arabidopsis thaliana]
AT4G36350	133	53	14	8	1.998349	0.725989	0.167389	0.071895	1.96E-06	0.000171522	-3.5304029	down	[T]	Signal transduction mechanisms	Cellular Component: cytoplasm (GO:0005737);; Biological Process: phosphate-containing compound metabolic process (GO:0006796);; Molecular Function: phosphatase activity (GO:0016791);; Cellular Component: external encapsulating structure (GO:0030312);; Molecular Function: cation binding (GO:0043169);;	K22390|0|ath:AT4G36350|PAP25; purple acid phosphatase 25	--	[G]	Carbohydrate transport and metabolism	Calcineurin-like phosphoesterase;; Iron/zinc purple acid phosphatase-like protein C;; Purple acid Phosphatase, N-terminal domain	sp|O23244|PPA25_ARATH Purple acid phosphatase 25 OS=Arabidopsis thaliana OX=3702 GN=PAP25 PE=2 SV=2	G	Carbohydrate transport and metabolism	purple acid phosphatase 25 [Arabidopsis thaliana]
