# Supplementary material for: Autophagy deficiency confers freezing tolerance in Arabidopsis thaliana
Source: BMC Plant Biol. 2025 Jul 30;25:994. doi: 10.1186/s12870-025-07066-9 (PMC12312434; doi:10.1186/s12870-025-07066-9)
Supplement: Supplementary file 9 — Supplementary Material 9 [file 12870_2025_7066_MOESM9_ESM.zip › RNA-seq data/Supplemental Data Set 7. Col-0-24 h vs atg13ab-24h.xls]

#ID	1-Col-24h_Count	2-Col-24h_Count	1-atg13ab-24h_Count	2-atg13ab-24h_Count	1-Col-24h_FPKM	2-Col-24h_FPKM	1-atg13ab-24h_FPKM	2-atg13ab-24h_FPKM	Pvalue	FDR	log2FC	regulated	COG_class	COG_class_annotation	GO_annotation	KEGG_annotation	KEGG_pathway_annotation	KOG_class	KOG_class_annotation	Pfam_annotation	Swiss-Prot_annotation	eggNOG_class	eggNOG_class_annotation	NR_annotation
AT1G53480	2	1	1271	1461	0.018216	0.012885	21.757544	24.580612	3.65E-30	6.92E-26	9.922569231	up	--	--	Cellular Component: intracellular membrane-bounded organelle (GO:0043231);;	--	--	--	--	--	--	--	--	mto 1 responding down 1 [Arabidopsis thaliana]
AT5G52190	0	0	252	85	0	0	5.399663	1.776793	2.49E-10	3.37E-07	9.915157185	up	[GM]	Carbohydrate transport and metabolism;; Cell wall/membrane/envelope biogenesis	Molecular Function: catalytic activity (GO:0003824);; Molecular Function: binding (GO:0005488);; Biological Process: primary metabolic process (GO:0044238);;	--	--	--	--	SIS domain	sp|P42404|PHI_BACSU 3-hexulose-6-phosphate isomerase OS=Bacillus subtilis (strain 168) OX=224308 GN=hxlB PE=1 SV=1	M	Cell wall/membrane/envelope biogenesis	Sugar isomerase (SIS) family protein [Arabidopsis thaliana]
AT5G28490	0	0	109	137	0	0	1.645183	2.025041	5.89E-10	6.58E-07	9.477116278	up	--	--	Biological Process: cell morphogenesis (GO:0000902);; Biological Process: transcription, DNA-templated (GO:0006351);; Biological Process: response to red or far red light (GO:0009639);; Cellular Component: intracellular membrane-bounded organelle (GO:0043231);;	--	--	--	--	Protein of unknown function (DUF640)	sp|Q6NNI3|LSH1_ARATH Protein LIGHT-DEPENDENT SHORT HYPOCOTYLS 1 OS=Arabidopsis thaliana OX=3702 GN=LSH1 PE=1 SV=1	K	Transcription	LIGHT-DEPENDENT SHORT HYPOCOTYLS-like protein (DUF640) [Arabidopsis thaliana]
AT1G75945	4	0	171	109	0.143401	0	7.246259	4.509496	3.27E-12	6.90E-09	6.220071154	up	--	--	--	--	--	--	--	--	--	--	--	T4O12.16 [Arabidopsis thaliana]
AT5G43840	0	6	51	57	0	0.107504	0.932022	1.032853	2.82E-05	0.004087543	4.242999658	up	--	--	Molecular Function: nucleic acid binding transcription factor activity (GO:0001071);; Molecular Function: DNA binding (GO:0003677);; Biological Process: transcription, DNA-templated (GO:0006351);; Cellular Component: intracellular membrane-bounded organelle (GO:0043231);;	K09419|0|ath:AT5G43840|HSFA6A; heat shock transcription factor A6A	--	[K]	Transcription	HSF-type DNA-binding	sp|Q1PDN3|HFA6A_ARATH Heat stress transcription factor A-6a OS=Arabidopsis thaliana OX=3702 GN=HSFA6A PE=2 SV=1	K	Transcription	unknown, partial [Arabidopsis thaliana]
AT3G28270	55	86	213	507	0.634392	1.014516	2.530615	5.97071	5.39E-07	0.000182653	2.444964271	up	--	--	Cellular Component: membrane (GO:0016020);;	--	--	--	--	Protein of unknown function (DUF677)	sp|Q9LHD9|U496C_ARATH UPF0496 protein At3g28270 OS=Arabidopsis thaliana OX=3702 GN=At3g28270 PE=2 SV=1	S	Function unknown	transmembrane protein, putative (DUF677) [Arabidopsis thaliana]
AT2G15960	162	399	1411	1111	4.143628	9.807243	35.799065	27.670683	2.95E-08	1.75E-05	2.239654962	up	--	--	--	--	--	--	--	--	--	135		stress-induced protein [Arabidopsis thaliana]
MSTRG.235	36	57	164	233	0.603159	0.920483	2.740657	3.817305	1.05E-06	0.000332993	2.180715889	up	--	--	Cellular Component: membrane (GO:0016020);;	--	--	[DR]	Cell cycle control, cell division, chromosome partitioning;; General function prediction only	MATH domain	sp|F4IN32|MCC06_ARATH MATH domain and coiled-coil domain-containing protein At2g42460 OS=Arabidopsis thaliana OX=3702 GN=At2g42460 PE=2 SV=1	Q	Secondary metabolites biosynthesis, transport and catabolism	F21B7.19 [Arabidopsis thaliana]
AT1G42560	46	86	309	222	0.537598	0.987874	3.572445	2.509163	1.16E-06	0.000350678	2.083620752	up	--	--	--	K08472|0|ath:AT1G42560|MLO9; Seven transmembrane MLO family protein	--	--	--	Mlo family	sp|Q94KB4|MLO9_ARATH MLO-like protein 9 OS=Arabidopsis thaliana OX=3702 GN=MLO9 PE=2 SV=2	G	Carbohydrate transport and metabolism	Seven transmembrane MLO family protein [Arabidopsis thaliana]
AT1G53490	162	113	625	440	1.627705	1.054359	5.534775	3.906254	1.61E-10	2.35E-07	2.04295968	up	--	--	--	K10639|0|ath:AT1G53490|HEI10; RING/U-box superfamily protein	--	--	--	zinc-RING finger domain;; Zinc finger, C3HC4 type (RING finger)	sp|F4HRI2|HEI10_ARATH E3 ubiquitin-protein ligase CCNB1IP1 homolog OS=Arabidopsis thaliana OX=3702 GN=HEI10 PE=2 SV=1	O	Posttranslational modification, protein turnover, chaperones	RING/U-box superfamily protein [Arabidopsis thaliana]
AT5G14180	47	81	345	150	0.550232	0.917248	4.057018	1.711693	5.71E-05	0.006942812	2.021315246	up	[I]	Lipid transport and metabolism	Biological Process: lipid metabolic process (GO:0006629);; Molecular Function: lipase activity (GO:0016298);; Biological Process: defense response to other organism (GO:0098542);;	--	--	[I]	Lipid transport and metabolism	Partial alpha/beta-hydrolase lipase region;; alpha/beta hydrolase fold	sp|Q67ZU1|LIP2_ARATH Triacylglycerol lipase 2 OS=Arabidopsis thaliana OX=3702 GN=LIP2 PE=2 SV=1	I	Lipid transport and metabolism	Myzus persicae-induced lipase 1 [Arabidopsis thaliana]
AT4G15990	38	72	174	243	0.846934	1.534584	3.856883	5.289562	1.42E-05	0.002493866	2.006432565	up	--	--	--	--	--	--	--	--	--	204		hypothetical protein AT4G15990 [Arabidopsis thaliana]
AT1G22990	124	262	684	706	3.269672	6.683399	17.981015	18.227844	4.09E-07	0.000155095	1.925767945	up	--	--	--	--	--	[P]	Inorganic ion transport and metabolism	Heavy-metal-associated domain	sp|Q93VP2|HIP22_ARATH Heavy metal-associated isoprenylated plant protein 22 OS=Arabidopsis thaliana OX=3702 GN=HIPP22 PE=1 SV=1	P	Inorganic ion transport and metabolism	Heavy metal transport/detoxification superfamily protein [Arabidopsis thaliana]
AT3G49590	1327	1318	4688	4739	11.387949	10.677826	39.699023	39.210546	3.45E-25	3.27E-21	1.922443685	up	--	--	Molecular Function: binding (GO:0005488);; Cellular Component: vacuole (GO:0005773);; Biological Process: protein localization (GO:0008104);; Biological Process: cellular process (GO:0009987);; Cellular Component: protein complex (GO:0043234);;	K08331|0|ath:AT3G49590|ATG13; Autophagy-related protein 13	Autophagy - other (ko04136)	[U]	Intracellular trafficking, secretion, and vesicular transport	Autophagy-related protein 13	sp|Q9SCK0|AT13A_ARATH Autophagy-related protein 13a OS=Arabidopsis thaliana OX=3702 GN=ATG13A PE=1 SV=1	U	Intracellular trafficking, secretion, and vesicular transport	Autophagy-related protein 13 [Arabidopsis thaliana]
AT4G39675	41	67	218	155	1.707233	2.707975	9.140515	6.38907	2.49E-05	0.003716127	1.865585324	up	--	--	--	--	--	--	--	--	--	--	--	hypothetical protein AT4G39675 [Arabidopsis thaliana]
AT2G18050	80	124	261	408	1.636605	2.44656	5.304184	8.154379	6.97E-06	0.001406065	1.801170452	up	--	--	Cellular Component: chromatin (GO:0000785);; Biological Process: response to stress (GO:0006950);; Molecular Function: chromatin DNA binding (GO:0031490);; Biological Process: nucleosome organization (GO:0034728);; Cellular Component: intracellular membrane-bounded organelle (GO:0043231);;	K11275|1.2306e-56|ath:AT2G18050|HIS1-3; histone H1-3	--	--	--	linker histone H1 and H5 family	sp|P40267|H1_SOLPN Histone H1 OS=Solanum pennellii OX=28526 PE=2 SV=1	B	Chromatin structure and dynamics	histone H1-3 [Arabidopsis thaliana]
AT3G62950	54	82	233	210	1.218992	1.78216	5.272377	4.661627	4.44E-06	0.001014266	1.785200374	up	--	--	Molecular Function: disulfide oxidoreductase activity (GO:0015036);; Biological Process: cellular homeostasis (GO:0019725);; Cellular Component: intracellular part (GO:0044424);; Biological Process: single-organism metabolic process (GO:0044710);;	K03676|4.32614e-67|csat:104788627|glutaredoxin-C11	--	[O]	Posttranslational modification, protein turnover, chaperones	Glutaredoxin	sp|Q9LYC6|GRC11_ARATH Glutaredoxin-C11 OS=Arabidopsis thaliana OX=3702 GN=GRXC11 PE=3 SV=1	O	Posttranslational modification, protein turnover, chaperones	Thioredoxin superfamily protein [Arabidopsis thaliana]
AT5G21020	2431	3693	9261	10036	53.27338	77.803848	201.299606	214.26889	5.56E-11	8.78E-08	1.738316639	up	--	--	--	--	--	--	--	--	--	--	--	AT5g21010/F22D1_170 [Arabidopsis thaliana]
AT3G48360	3605	9962	18821	23635	34.198814	91.241325	177.904659	218.87891	2.90E-05	0.004145484	1.72105804	up	--	--	--	--	--	[K]	Transcription	BTB/POZ domain;; TAZ zinc finger	sp|Q94BN0|BT2_ARATH BTB/POZ and TAZ domain-containing protein 2 OS=Arabidopsis thaliana OX=3702 GN=BT2 PE=1 SV=1	K	Transcription	BTB and TAZ domain protein 2 [Arabidopsis thaliana]
AT2G33830	7648	15062	30657	32840	163.899021	310.095878	647.377626	681.729286	1.57E-06	0.000432282	1.561387469	up	--	--	--	--	--	--	--	Dormancy/auxin associated protein	sp|P93017|DRMH1_ARATH Dormancy-associated protein homolog 1 OS=Arabidopsis thaliana OX=3702 GN=DRMH1 PE=1 SV=1	S	Function unknown	Dormancy/auxin associated family protein [Arabidopsis thaliana]
MSTRG.12084	473	367	790	1464	6.285277	4.657265	10.305463	18.351265	8.22E-06	0.00159192	1.524990775	up	[J]	Translation, ribosomal structure and biogenesis	Molecular Function: translation release factor activity (GO:0003747);; Biological Process: translation (GO:0006412);; Cellular Component: plastid stroma (GO:0009532);;	--	--	[J]	Translation, ribosomal structure and biogenesis	--	sp|F4I532|PRFB2_ARATH Peptide chain release factor PrfB2, chloroplastic OS=Arabidopsis thaliana OX=3702 GN=PRFB2 PE=3 SV=1	J	Translation, ribosomal structure and biogenesis	peptide chain release factor, putative; 62597-62246 [Arabidopsis thaliana]
AT5G66400	568	835	1251	2383	10.478672	14.803404	22.885811	42.83131	5.01E-05	0.00637773	1.463493256	up	--	--	Cellular Component: cytoplasm (GO:0005737);; Biological Process: protein localization (GO:0008104);; Biological Process: response to cold (GO:0009409);; Cellular Component: membrane (GO:0016020);; Molecular Function: purine ribonucleoside binding (GO:0032550);; Biological Process: intracellular signal transduction (GO:0035556);; Biological Process: response to amino acid (GO:0043200);;	--	--	--	--	Dehydrin	sp|P30185|DHR18_ARATH Dehydrin Rab18 OS=Arabidopsis thaliana OX=3702 GN=RAB18 PE=2 SV=1	S	Function unknown	glycine rich protein [Arabidopsis thaliana]
AT1G56280	7488	12415	27848	23233	124.55301	198.642992	459.660912	376.663684	4.87E-07	0.000171099	1.437208647	up	--	--	Biological Process: response to acid chemical (GO:0001101);; Molecular Function: DNA binding (GO:0003677);; Molecular Function: transcription factor activity, sequence-specific DNA binding (GO:0003700);; Biological Process: transcription, DNA-templated (GO:0006351);; Biological Process: response to stress (GO:0006950);; Cellular Component: intracellular membrane-bounded organelle (GO:0043231);;	--	--	--	--	Stress-induced protein Di19, C-terminal;; Drought induced 19 protein (Di19), zinc-binding	sp|Q39083|DI191_ARATH Protein DEHYDRATION-INDUCED 19 OS=Arabidopsis thaliana OX=3702 GN=DI19-1 PE=1 SV=2	S	Function unknown	drought-induced 19 [Arabidopsis thaliana]
AT1G72645	192	345	675	675	3.94166	6.805544	13.762958	13.518419	3.60E-05	0.004849504	1.409192802	up	--	--	Cellular Component: intrinsic component of membrane (GO:0031224);; Cellular Component: intracellular membrane-bounded organelle (GO:0043231);;	--	--	--	--	--	--	--	--	transmembrane protein [Arabidopsis thaliana]
AT4G34881	1401	2224	3810	5260	28.589367	43.646885	77.154083	104.61599	3.86E-06	0.000903463	1.408142368	up	--	--	Cellular Component: intrinsic component of membrane (GO:0031224);; Cellular Component: intracellular membrane-bounded organelle (GO:0043231);;	--	--	--	--	--	--	--	--	Contains similarity to ARI, RING finger protein gb|X98309 from Drosophila melanogaster. ESTs gb|T44383, gb|W43120, gb|N65868, gb|H36013, gb|AA042241, gb|T76869 and gb|AA042359 come from this gene [Arabidopsis thaliana]
AT2G32870	844	1118	1800	2925	9.754201	12.464284	20.691635	32.9825	1.18E-05	0.00213571	1.358207336	up	--	--	Cellular Component: intracellular membrane-bounded organelle (GO:0043231);;	--	--	[DR]	Cell cycle control, cell division, chromosome partitioning;; General function prediction only	MATH domain	sp|Q84WU2|UBP13_ARATH Ubiquitin carboxyl-terminal hydrolase 13 OS=Arabidopsis thaliana OX=3702 GN=UBP13 PE=1 SV=1	D	Cell cycle control, cell division, chromosome partitioning	TRAF-like family protein [Arabidopsis thaliana]
AT1G28330	784	1590	2939	2821	16.528877	32.89252	62.608648	60.169181	6.52E-05	0.007518254	1.354990122	up	--	--	Biological Process: response to hexose (GO:0009746);; Biological Process: response to disaccharide (GO:0034285);; Cellular Component: intracellular membrane-bounded organelle (GO:0043231);; Biological Process: single-multicellular organism process (GO:0044707);;	--	--	--	--	Dormancy/auxin associated protein	sp|B9DGG8|DRM1_ARATH Dormancy-associated protein 1 OS=Arabidopsis thaliana OX=3702 GN=DRM1 PE=1 SV=1	S	Function unknown	dormancy-associated protein-like 1 [Arabidopsis thaliana]
AT3G61060	2337	4428	8167	7907	31.41868	57.637565	109.388912	103.530683	2.79E-05	0.004068029	1.325876622	up	--	--	Molecular Function: binding (GO:0005488);; Biological Process: response to stress (GO:0006950);; Biological Process: protein modification by small protein conjugation (GO:0032446);; Cellular Component: intracellular membrane-bounded organelle (GO:0043231);;	--	--	--	--	Phloem protein 2	sp|Q9LEX0|P2A13_ARATH F-box protein PP2-A13 OS=Arabidopsis thaliana OX=3702 GN=PP2A13 PE=1 SV=1	S	Function unknown	phloem protein 2-A13 [Arabidopsis thaliana]
AT1G49500	1240	1998	3434	3737	19.705628	30.550625	54.169897	57.895496	1.58E-05	0.002705392	1.228682997	up	--	--	--	--	--	--	--	--	--	S	Function unknown	transcription initiation factor TFIID subunit 1b-like protein [Arabidopsis thaliana]
AT1G64110	573	495	989	1289	3.877084	3.160699	6.711306	8.555853	2.57E-06	0.000658914	1.18744154	up	[MDT]	Cell wall/membrane/envelope biogenesis;; Cell cycle control, cell division, chromosome partitioning;; Signal transduction mechanisms	--	--	--	[O]	Posttranslational modification, protein turnover, chaperones	ATPase family associated with various cellular activities (AAA);; AAA+ lid domain;; Holliday junction DNA helicase RuvB P-loop domain;; AAA domain (dynein-related subfamily)	sp|Q7ZZ25|ATD1A_DANRE ATPase family AAA domain-containing protein 1-A OS=Danio rerio OX=7955 GN=atad1a PE=2 SV=2	O	Posttranslational modification, protein turnover, chaperones	DAA1 [Arabidopsis thaliana]
AT5G01740	444	731	1320	1213	10.193868	16.126469	30.057234	27.118755	8.09E-05	0.009023324	1.187376099	up	--	--	--	--	--	--	--	Wound-induced protein WI12	sp|P20144|WUN1_SOLTU Wound-induced protein 1 OS=Solanum tuberosum OX=4113 GN=WUN1 PE=2 SV=1	S	Function unknown	Nuclear transport factor 2 (NTF2) family protein [Arabidopsis thaliana]
AT2G05510	2991	4222	8080	6475	72.647896	98.594788	202.160734	155.331566	1.74E-05	0.002870461	1.092469323	up	--	--	--	--	--	--	--	Glycine rich protein family	--	S	Function unknown	Glycine-rich protein family [Arabidopsis thaliana]
AT3G47340	1376	994	2417	2276	11.182432	7.758032	20.140242	18.13199	1.88E-06	0.000501146	1.07899801	up	[E]	Amino acid transport and metabolism	Cellular Component: cytoplasm (GO:0005737);; Biological Process: asparagine biosynthetic process (GO:0006529);; Biological Process: glutamine family amino acid metabolic process (GO:0009064);; Biological Process: cellular response to starvation (GO:0009267);; Biological Process: response to light intensity (GO:0009642);; Biological Process: response to hexose (GO:0009746);; Molecular Function: ca…	K01953|0|ath:AT3G47340|ASN1; glutamine-dependent asparagine synthase 1	Alanine, aspartate and glutamate metabolism (ko00250);; Biosynthesis of amino acids (ko01230)	[E]	Amino acid transport and metabolism	Asparagine synthase;; Glutamine amidotransferase domain;; Glutamine amidotransferase domain;; Aluminium induced protein	sp|P49078|ASNS1_ARATH Asparagine synthetase [glutamine-hydrolyzing] 1 OS=Arabidopsis thaliana OX=3702 GN=ASN1 PE=2 SV=2	E	Amino acid transport and metabolism	glutamine-dependent asparagine synthase 1 [Arabidopsis thaliana]
AT3G18770	333	325	711	592	2.672414	2.512372	5.668058	4.637033	1.07E-05	0.002000501	1.072387438	up	--	--	Cellular Component: vacuole (GO:0005773);; Biological Process: protein localization (GO:0008104);; Biological Process: cellular process (GO:0009987);; Cellular Component: protein complex (GO:0043234);;	K08331|0|ath:AT3G18770|Autophagy-related protein 13	Autophagy - other (ko04136)	[U]	Intracellular trafficking, secretion, and vesicular transport	Autophagy-related protein 13	sp|F4J8V5|AT13B_ARATH Autophagy-related protein 13b OS=Arabidopsis thaliana OX=3702 GN=ATG13B PE=2 SV=1	U	Intracellular trafficking, secretion, and vesicular transport	unnamed protein product [Arabidopsis thaliana]
AT3G56140	1796	2613	4022	4481	13.239286	18.581945	29.513959	31.748982	7.58E-05	0.008510093	1.031133107	up	[S]	Function unknown	Cellular Component: plastid (GO:0009536);;	--	--	--	--	Protein RETICULATA-related;; Haem-binding uptake, Tiki superfamily, ChaN	sp|Q8RWG3|RER6_ARATH Protein RETICULATA-RELATED 6, chloroplastic OS=Arabidopsis thaliana OX=3702 GN=RER6 PE=2 SV=1	S	Function unknown	DUF399 family protein, putative (DUF399 and DUF3411) [Arabidopsis thaliana]
AT2G32150	773	930	1748	1517	11.183567	12.907017	24.971112	22.031423	7.53E-06	0.001503517	1.022644738	up	[H]	Coenzyme transport and metabolism	--	--	--	[R]	General function prediction only	Haloacid dehalogenase-like hydrolase;; haloacid dehalogenase-like hydrolase;; HAD-hyrolase-like	--	S	Function unknown	Haloacid dehalogenase-like hydrolase (HAD) superfamily protein [Arabidopsis thaliana]
AT2G19810	576	787	1260	1330	6.572111	8.635999	14.269071	14.797514	9.26E-05	0.009979739	1.010290083	up	--	--	Molecular Function: nucleic acid binding transcription factor activity (GO:0001071);; Molecular Function: nucleic acid binding (GO:0003676);; Biological Process: transcription, DNA-templated (GO:0006351);; Biological Process: response to stress (GO:0006950);; Cellular Component: membrane (GO:0016020);; Molecular Function: cation binding (GO:0043169);; Cellular Component: intracellular membrane-bo…	--	--	[R]	General function prediction only	--	sp|O82199|C3H20_ARATH Zinc finger CCCH domain-containing protein 20 OS=Arabidopsis thaliana OX=3702 GN=At2g19810 PE=2 SV=1	S	Function unknown	CCCH-type zinc finger family protein [Arabidopsis thaliana]
AT1G79320	1033	945	427	496	14.746134	12.973209	6.0387	6.898093	1.44E-05	0.002510308	-1.007635875	down	[R]	General function prediction only	Molecular Function: endopeptidase activity (GO:0004175);; Cellular Component: plastid (GO:0009536);; Biological Process: programmed cell death (GO:0012501);; Biological Process: protein metabolic process (GO:0019538);;	--	--	[DO]	Cell cycle control, cell division, chromosome partitioning;; Posttranslational modification, protein turnover, chaperones	Caspase domain	sp|O64519|MCA6_ARATH Metacaspase-6 OS=Arabidopsis thaliana OX=3702 GN=AMC6 PE=1 SV=1	DO	Cell cycle control, cell division, chromosome partitioning;; Posttranslational modification, protein turnover, chaperones	metacaspase 6 [Arabidopsis thaliana]
AT5G59520	2472	1796	966	1018	33.812817	23.60714	13.098983	13.553145	1.27E-05	0.002260031	-1.010311368	down	[P]	Inorganic ion transport and metabolism	Biological Process: transition metal ion transport (GO:0000041);; Molecular Function: transferase activity (GO:0016740);; Cellular Component: intrinsic component of membrane (GO:0031224);; Molecular Function: transition metal ion transmembrane transporter activity (GO:0046915);;	K14709|0|ath:AT5G59520|ZIP2; ZRT/IRT-like protein 2	--	[P]	Inorganic ion transport and metabolism	ZIP Zinc transporter	sp|Q9LTH9|ZIP2_ARATH Zinc transporter 2 OS=Arabidopsis thaliana OX=3702 GN=ZIP2 PE=2 SV=1	P	Inorganic ion transport and metabolism	ZRT/IRT-like protein 2 [Arabidopsis thaliana]
AT1G78570	49639	34764	17904	21005	380.693756	256.301666	136.183777	156.930496	1.26E-05	0.002258104	-1.02013149	down	[M]	Cell wall/membrane/envelope biogenesis	Cellular Component: cell-cell junction (GO:0005911);; Biological Process: cell proliferation (GO:0008283);; Biological Process: nucleotide-sugar biosynthetic process (GO:0009226);; Cellular Component: plastid (GO:0009536);; Biological Process: auxin-activated signaling pathway (GO:0009734);; Molecular Function: hydro-lyase activity (GO:0016836);; Biological Process: external encapsulating structu…	K12450|0|ath:AT1G78570|RHM1; rhamnose biosynthesis 1	Amino sugar and nucleotide sugar metabolism (ko00520)	[G]	Carbohydrate transport and metabolism	GDP-mannose 4,6 dehydratase;; NAD dependent epimerase/dehydratase family;; RmlD substrate binding domain;; 3-beta hydroxysteroid dehydrogenase/isomerase family;; Polysaccharide biosynthesis protein;; Male sterility protein	sp|Q9SYM5|RHM1_ARATH Trifunctional UDP-glucose 4,6-dehydratase/UDP-4-keto-6-deoxy-D-glucose 3,5-epimerase/UDP-4-keto-L-rhamnose-reductase RHM1 OS=Arabidopsis thaliana OX=3702 GN=RHM1 PE=1 SV=1	G	Carbohydrate transport and metabolism	rhamnose biosynthesis 1 [Arabidopsis thaliana]
AT5G33290	1474	1217	657	589	14.768779	11.718057	6.523992	5.744711	2.91E-06	0.00069885	-1.020330616	down	[M]	Cell wall/membrane/envelope biogenesis	Biological Process: polysaccharide biosynthetic process (GO:0000271);; Cellular Component: Golgi apparatus (GO:0005794);; Molecular Function: UDP-glycosyltransferase activity (GO:0008194);; Biological Process: galacturonan metabolic process (GO:0010393);; Cellular Component: intrinsic component of membrane (GO:0031224);; Biological Process: external encapsulating structure organization (GO:004522…	K18789|0|ath:AT5G33290|XGD1; xylogalacturonan deficient 1	--	[GMW]	Carbohydrate transport and metabolism;; Cell wall/membrane/envelope biogenesis;; Extracellular structures	Exostosin family	sp|Q94AA9|XGD1_ARATH Xylogalacturonan beta-1,3-xylosyltransferase OS=Arabidopsis thaliana OX=3702 GN=XGD1 PE=1 SV=2	GMW	Carbohydrate transport and metabolism;; Cell wall/membrane/envelope biogenesis;; Extracellular structures	xylogalacturonan deficient 1 [Arabidopsis thaliana]
AT1G05680	5964	5180	2957	2197	67.03019	55.961128	32.959675	24.045492	2.51E-06	0.000652626	-1.025368787	down	[G]	Carbohydrate transport and metabolism	Biological Process: response to water deprivation (GO:0009414);; Biological Process: anatomical structure morphogenesis (GO:0009653);; Biological Process: response to abscisic acid (GO:0009737);; Biological Process: flavonoid metabolic process (GO:0009812);; Biological Process: auxin metabolic process (GO:0009850);; Biological Process: cellular response to reactive oxygen species (GO:0034614);; M…	--	--	[GC]	Carbohydrate transport and metabolism;; Energy production and conversion	UDP-glucoronosyl and UDP-glucosyl transferase	sp|Q9SYK9|U74E2_ARATH UDP-glycosyltransferase 74E2 OS=Arabidopsis thaliana OX=3702 GN=UGT74E2 PE=1 SV=1	CG	Energy production and conversion;; Carbohydrate transport and metabolism	Uridine diphosphate glycosyltransferase 74E2 [Arabidopsis thaliana]
AT3G01290	13573	11535	6224	5275	160.992584	131.523956	73.220444	60.947716	6.73E-08	3.65E-05	-1.03738136	down	[O]	Posttranslational modification, protein turnover, chaperones	Cellular Component: cell-cell junction (GO:0005911);; Biological Process: response to fungus (GO:0009620);; Cellular Component: membrane (GO:0016020);; Cellular Component: vacuolar part (GO:0044437);;	--	--	[C]	Energy production and conversion	SPFH domain / Band 7 family	sp|Q9SRH6|HIR3_ARATH Hypersensitive-induced response protein 3 OS=Arabidopsis thaliana OX=3702 GN=HIR3 PE=1 SV=1	C	Energy production and conversion	SPFH/Band 7/PHB domain-containing membrane-associated protein family [Arabidopsis thaliana]
AT5G11110	26846	15821	9553	9861	145.916336	82.669533	51.498932	52.21294	8.45E-05	0.009370864	-1.037776398	down	[HR]	Coenzyme transport and metabolism;; General function prediction only	Cellular Component: cytoplasm (GO:0005737);; Biological Process: sucrose metabolic process (GO:0005985);; Biological Process: pollen development (GO:0009555);; Cellular Component: membrane (GO:0016020);; Molecular Function: UDP-glucosyltransferase activity (GO:0035251);; Biological Process: secretion (GO:0046903);;	K00696|0|ath:AT5G11110|SPS2F; sucrose phosphate synthase 2F	Starch and sucrose metabolism (ko00500)	[M]	Cell wall/membrane/envelope biogenesis	Glycosyl transferases group 1;; Sucrose-6F-phosphate phosphohydrolase;; Glycosyl transferases group 1;; Sucrose synthase	sp|Q9FY54|SPSA2_ARATH Probable sucrose-phosphate synthase 2 OS=Arabidopsis thaliana OX=3702 GN=SPS2 PE=1 SV=1	M	Cell wall/membrane/envelope biogenesis	sucrose phosphate synthase 2F [Arabidopsis thaliana]
AT3G08040	829	649	310	359	7.170036	5.398563	2.655838	3.04965	5.07E-05	0.006417746	-1.048993953	down	[V]	Defense mechanisms	Biological Process: response to acid chemical (GO:0001101);; Biological Process: cation transport (GO:0006812);; Biological Process: cellular response to starvation (GO:0009267);; Biological Process: response to ethylene (GO:0009723);; Biological Process: response to iron ion (GO:0010039);; Molecular Function: tricarboxylic acid transmembrane transporter activity (GO:0015142);; Molecular Function…	--	--	[R]	General function prediction only	MatE	sp|Q9SFB0|DTX43_ARATH Protein DETOXIFICATION 43 OS=Arabidopsis thaliana OX=3702 GN=DTX43 PE=1 SV=1	V	Defense mechanisms	MATE efflux family protein [Arabidopsis thaliana]
AT4G17280	4450	3055	1476	1906	55.4394	36.586689	18.237722	23.135765	5.41E-05	0.006704372	-1.051388226	down	--	--	Cellular Component: intrinsic component of membrane (GO:0031224);; Molecular Function: cation binding (GO:0043169);; Biological Process: single-multicellular organism process (GO:0044707);; Biological Process: single-organism metabolic process (GO:0044710);;	--	--	[T]	Signal transduction mechanisms	Protein of unknown function (DUF568);; Eukaryotic cytochrome b561	sp|Q8VYH6|B651B_ARATH Cytochrome b561 and DOMON domain-containing protein At4g17280 OS=Arabidopsis thaliana OX=3702 GN=At4g17280 PE=2 SV=1	T	Signal transduction mechanisms	Auxin-responsive family protein [Arabidopsis thaliana]
AT5G44110	3720	2842	1771	1199	60.653635	44.550059	28.625517	19.047444	3.60E-05	0.004849504	-1.055498757	down	--	--	Biological Process: response to red or far red light (GO:0009639);; Molecular Function: nucleoside-triphosphatase activity (GO:0017111);; Cellular Component: intrinsic component of membrane (GO:0031224);; Molecular Function: purine ribonucleoside binding (GO:0032550);; Cellular Component: intracellular part (GO:0044424);; Biological Process: establishment of localization (GO:0051234);;	K12608|1.19763e-85|ath:AT5G44110|ABCI21; P-loop containing nucleoside triphosphate hydrolases superfamily protein	RNA degradation (ko03018)	[RK]	General function prediction only;; Transcription	--	sp|Q9XF19|AB21I_ARATH ABC transporter I family member 21 OS=Arabidopsis thaliana OX=3702 GN=ABCI21 PE=2 SV=1	K	Transcription	P-loop containing nucleoside triphosphate hydrolases superfamily protein [Arabidopsis thaliana]
AT2G34810	1464	1057	552	581	14.103454	9.786487	5.270202	5.44609	1.52E-05	0.002626268	-1.058993907	down	[C]	Energy production and conversion	Molecular Function: nucleotide binding (GO:0000166);; Molecular Function: oxidoreductase activity (GO:0016491);; Biological Process: single-organism metabolic process (GO:0044710);;	--	--	--	--	FAD binding domain;; Berberine and berberine like	sp|O64745|BBE16_ARATH Berberine bridge enzyme-like 16 OS=Arabidopsis thaliana OX=3702 GN=At2g34810 PE=2 SV=1	C	Energy production and conversion	FAD-binding Berberine family protein [Arabidopsis thaliana]
AT2G21045	731	572	292	294	16.181528	12.1688	6.391779	6.333328	3.11E-05	0.004400342	-1.060052683	down	[P]	Inorganic ion transport and metabolism	--	K22547|2.03288e-113|ath:AT2G21045|Rhodanese/Cell cycle control phosphatase superfamily protein	--	[P]	Inorganic ion transport and metabolism	Rhodanese-like domain	sp|Q8RUD6|HARC1_ARATH Protein HIGH ARSENIC CONTENT 1, mitochondrial OS=Arabidopsis thaliana OX=3702 GN=HAC1 PE=1 SV=1	P	Inorganic ion transport and metabolism	Rhodanese/Cell cycle control phosphatase superfamily protein [Arabidopsis thaliana]
AT5G14330	1540	1230	746	503	50.039001	38.402901	24.039818	15.892081	5.97E-05	0.007075449	-1.061676863	down	--	--	Cellular Component: intrinsic component of membrane (GO:0031224);;	--	--	--	--	--	--	197		transmembrane protein [Arabidopsis thaliana]
AT1G75040	1459	1913	822	704	26.266167	33.12125	14.679895	12.346912	1.95E-05	0.003128822	-1.061936146	down	--	--	Cellular Component: extracellular region (GO:0005576);; Biological Process: response to UV (GO:0009411);; Biological Process: anthocyanin-containing compound biosynthetic process (GO:0009718);; Biological Process: defense response, incompatible interaction (GO:0009814);; Biological Process: response to metal ion (GO:0010038);; Cellular Component: external encapsulating structure (GO:0030312);; Ce…	--	--	--	--	Thaumatin family	sp|P28493|PR5_ARATH Pathogenesis-related protein 5 OS=Arabidopsis thaliana OX=3702 GN=At1g75040 PE=1 SV=1	T	Signal transduction mechanisms	pathogenesis-related protein 5 [Arabidopsis thaliana]
AT4G40010	2858	1971	962	1135	39.140415	25.943615	13.065186	15.138158	1.11E-05	0.002049263	-1.1061506	down	[T]	Signal transduction mechanisms	Molecular Function: protein kinase activity (GO:0004672);; Cellular Component: cytoplasm (GO:0005737);; Biological Process: cellular protein modification process (GO:0006464);; Biological Process: phosphate-containing compound metabolic process (GO:0006796);; Biological Process: response to osmotic stress (GO:0006970);; Molecular Function: purine ribonucleoside binding (GO:0032550);; Cellular Com…	K14498|0|ath:AT4G40010|SNRK2.7; SNF1-related protein kinase 2.7	MAPK signaling pathway - plant (ko04016);; Plant hormone signal transduction (ko04075)	[T]	Signal transduction mechanisms	Protein kinase domain;; Protein tyrosine and serine/threonine kinase	sp|Q9SMQ4|SRK2F_ARATH Serine/threonine-protein kinase SRK2F OS=Arabidopsis thaliana OX=3702 GN=SRK2F PE=1 SV=1	T	Signal transduction mechanisms	SRK2F [Arabidopsis thaliana]
AT5G49630	487	484	208	216	4.92994	4.709734	2.089408	2.132179	2.09E-05	0.003250874	-1.106256384	down	--	--	Biological Process: cation transport (GO:0006812);; Molecular Function: amino acid transmembrane transporter activity (GO:0015171);; Molecular Function: secondary active transmembrane transporter activity (GO:0015291);; Biological Process: C4-dicarboxylate transport (GO:0015740);; Cellular Component: intrinsic component of membrane (GO:0031224);;	--	--	[E]	Amino acid transport and metabolism	Transmembrane amino acid transporter protein	sp|P92934|AAP6_ARATH Amino acid permease 6 OS=Arabidopsis thaliana OX=3702 GN=AAP6 PE=1 SV=1	E	Amino acid transport and metabolism	amino acid permease 6 [Arabidopsis thaliana]
AT1G17745	7016	4564	2613	2412	56.803655	35.526264	20.982566	19.025914	5.30E-06	0.001154919	-1.109404415	down	[CHR]	Energy production and conversion;; Coenzyme transport and metabolism;; General function prediction only	Molecular Function: nucleotide binding (GO:0000166);; Biological Process: L-serine metabolic process (GO:0006563);; Cellular Component: plastid stroma (GO:0009532);; Molecular Function: oxidoreductase activity, acting on the CH-OH group of donors, NAD or NADP as acceptor (GO:0016616);; Molecular Function: carboxylic acid binding (GO:0031406);;	K00058|0|ath:AT1G17745|PGDH; D-3-phosphoglycerate dehydrogenase	Glycine, serine and threonine metabolism (ko00260);; Cysteine and methionine metabolism (ko00270);; Carbon metabolism (ko01200);; Biosynthesis of amino acids (ko01230)	[E]	Amino acid transport and metabolism	D-isomer specific 2-hydroxyacid dehydrogenase, NAD binding domain;; D-isomer specific 2-hydroxyacid dehydrogenase, catalytic domain;; ACT domain;; Acetohydroxy acid isomeroreductase, NADPH-binding domain;; S-adenosyl-L-homocysteine hydrolase, NAD binding domain	sp|O04130|SERA2_ARATH D-3-phosphoglycerate dehydrogenase 2, chloroplastic OS=Arabidopsis thaliana OX=3702 GN=PGDH2 PE=1 SV=2	E	Amino acid transport and metabolism	D-3-phosphoglycerate dehydrogenase [Arabidopsis thaliana]
AT2G20142	437	355	185	155	8.342741	6.519959	3.490596	2.882256	9.11E-05	0.00987529	-1.129993651	down	--	--	Biological Process: cell communication (GO:0007154);; Cellular Component: intrinsic component of membrane (GO:0031224);;	--	--	--	--	TIR domain;; TIR domain	sp|V9M2S5|RPV1_VITRO Disease resistance protein RPV1 OS=Vitis rotundifolia OX=103349 GN=RPV1 PE=1 SV=1	G	Carbohydrate transport and metabolism	Toll-Interleukin-Resistance (TIR) domain family protein [Arabidopsis thaliana]
AT2G46440	1723	1917	905	655	13.081154	14.018013	6.816279	4.750152	2.68E-06	0.000677544	-1.139821897	down	[T]	Signal transduction mechanisms	--	K05391|0|ath:AT2G46440|CNGC11; cyclic nucleotide-gated channels	Plant-pathogen interaction (ko04626)	[PT]	Inorganic ion transport and metabolism;; Signal transduction mechanisms	Ion transport protein	sp|Q9SKD6|CNG11_ARATH Cyclic nucleotide-gated ion channel 11 OS=Arabidopsis thaliana OX=3702 GN=CNGC11 PE=2 SV=2	P	Inorganic ion transport and metabolism	unnamed protein product [Arabidopsis thaliana]
AT1G64170	1197	987	564	364	8.19652	6.498037	3.826541	2.428936	3.42E-05	0.004733049	-1.148389533	down	[T]	Signal transduction mechanisms	Molecular Function: monovalent cation:proton antiporter activity (GO:0005451);; Biological Process: proton transport (GO:0015992);; Biological Process: metal ion transport (GO:0030001);; Cellular Component: intrinsic component of membrane (GO:0031224);; Cellular Component: intracellular membrane-bounded organelle (GO:0043231);; Biological Process: monovalent inorganic cation homeostasis (GO:00550…	--	--	[P]	Inorganic ion transport and metabolism	Sodium/hydrogen exchanger family	sp|Q1HDT3|CHX16_ARATH Cation/H(+) antiporter 16 OS=Arabidopsis thaliana OX=3702 GN=CHX16 PE=2 SV=1	P	Inorganic ion transport and metabolism	cation/H+ exchanger 16 [Arabidopsis thaliana]
AT4G23190	1329	893	527	403	11.003975	6.984019	4.421924	3.354656	2.65E-05	0.003923373	-1.164568665	down	[T]	Signal transduction mechanisms	--	--	--	--	--	Protein tyrosine and serine/threonine kinase;; Protein kinase domain;; Salt stress response/antifungal	sp|Q9ZP16|CRK11_ARATH Cysteine-rich receptor-like protein kinase 11 OS=Arabidopsis thaliana OX=3702 GN=CRK11 PE=2 SV=2	T	Signal transduction mechanisms	cysteine-rich RLK (RECEPTOR-like protein kinase) 11 [Arabidopsis thaliana]
AT1G06000	17123	11336	5391	6443	212.824799	135.449036	66.449402	78.012871	2.90E-06	0.00069885	-1.167691333	down	--	--	Molecular Function: transferase activity, transferring glycosyl groups (GO:0016757);;	--	--	[GC]	Carbohydrate transport and metabolism;; Energy production and conversion	UDP-glucoronosyl and UDP-glucosyl transferase	sp|Q9LNE6|U89C1_ARATH Flavonol 7-O-rhamnosyltransferase OS=Arabidopsis thaliana OX=3702 GN=UGT89C1 PE=1 SV=1	CG	Energy production and conversion;; Carbohydrate transport and metabolism	UDP-Glycosyltransferase superfamily protein [Arabidopsis thaliana]
AT2G35770	1815	1137	532	686	22.505671	13.549632	6.544088	8.280091	5.54E-05	0.006828164	-1.177207229	down	[E]	Amino acid transport and metabolism	Molecular Function: carboxypeptidase activity (GO:0004180);; Biological Process: proteolysis (GO:0006508);;	K16297|0|ath:AT2G35770|scpl28; serine carboxypeptidase-like 28	--	[OE]	Posttranslational modification, protein turnover, chaperones;; Amino acid transport and metabolism	Serine carboxypeptidase	sp|Q8S8K6|SCP28_ARATH Serine carboxypeptidase-like 28 OS=Arabidopsis thaliana OX=3702 GN=SCPL28 PE=2 SV=2	O	Posttranslational modification, protein turnover, chaperones	serine carboxypeptidase-like 28 [Arabidopsis thaliana]
AT5G05500	2179	1606	972	594	49.452145	35.030212	21.875463	13.116186	4.03E-05	0.005347158	-1.185676856	down	--	--	Biological Process: cell morphogenesis (GO:0000902);; Cellular Component: membrane-bounded organelle (GO:0043227);; Biological Process: developmental cell growth (GO:0048588);;	--	--	--	--	Pollen protein Ole e 1 like	sp|P93013|AGP30_ARATH Non-classical arabinogalactan protein 30 OS=Arabidopsis thaliana OX=3702 GN=AGP30 PE=2 SV=1	S	Function unknown	MOP10 [Arabidopsis thaliana]
AT3G15356	1102	993	429	434	19.367529	16.773529	7.464108	7.421115	5.42E-08	3.02E-05	-1.188999	down	[Q]	Secondary metabolites biosynthesis, transport and catabolism	Biological Process: phosphorelay signal transduction system (GO:0000160);; Molecular Function: binding (GO:0005488);; Cellular Component: extracellular region (GO:0005576);; Cellular Component: cell wall (GO:0005618);; Biological Process: response to ethylene (GO:0009723);; Biological Process: response to jasmonic acid (GO:0009753);; Biological Process: response to chitin (GO:0010200);; Cellular …	--	--	--	--	Legume lectin domain	sp|Q9LJR2|LECT2_ARATH Lectin-like protein LEC OS=Arabidopsis thaliana OX=3702 GN=LEC PE=1 SV=1	T	Signal transduction mechanisms	Legume lectin family protein [Arabidopsis thaliana]
AT1G45201	4403	2587	1222	1618	40.606745	23.609168	11.532247	14.469596	5.16E-05	0.006483481	-1.197848861	down	[I]	Lipid transport and metabolism	Molecular Function: catalytic activity (GO:0003824);; Cellular Component: plastid (GO:0009536);; Cellular Component: intrinsic component of membrane (GO:0031224);; Biological Process: primary metabolic process (GO:0044238);;	--	--	[I]	Lipid transport and metabolism	Lipase (class 3)	sp|F4JFU8|OBL1_ARATH Triacylglycerol lipase OBL1 OS=Arabidopsis thaliana OX=3702 GN=OBL1 PE=1 SV=1	I	Lipid transport and metabolism	triacylglycerol lipase-like 1 [Arabidopsis thaliana]
AT1G48930	2099	1288	799	581	18.78204	11.081132	7.090837	5.061384	3.82E-05	0.00510691	-1.202489018	down	[Q]	Secondary metabolites biosynthesis, transport and catabolism	Molecular Function: pattern binding (GO:0001871);; Molecular Function: hydrolase activity, hydrolyzing O-glycosyl compounds (GO:0004553);; Biological Process: cellulose metabolic process (GO:0030243);; Biological Process: external encapsulating structure organization (GO:0045229);;	--	--	--	--	Glycosyl hydrolase family 9;; Carbohydrate binding domain CBM49	sp|Q9M995|GUN5_ARATH Endoglucanase 5 OS=Arabidopsis thaliana OX=3702 GN=At1g48930 PE=2 SV=1	G	Carbohydrate transport and metabolism	glycosyl hydrolase 9C1 [Arabidopsis thaliana]
AT3G54040	1597	1179	697	429	27.082283	21.735158	11.673737	6.997054	3.45E-05	0.004743288	-1.21416148	down	--	--	Cellular Component: plastid (GO:0009536);;	--	--	--	--	PAR1 protein	--	S	Function unknown	PAR1 protein [Arabidopsis thaliana]
AT3G12700	2134	1344	661	737	24.98712	14.925117	7.657899	8.278188	7.61E-06	0.001503517	-1.216896972	down	--	--	Molecular Function: endopeptidase activity (GO:0004175);; Biological Process: signal transduction (GO:0007165);; Cellular Component: plastid (GO:0009536);; Biological Process: protein metabolic process (GO:0019538);; Cellular Component: intrinsic component of membrane (GO:0031224);;	--	--	[O]	Posttranslational modification, protein turnover, chaperones	Xylanase inhibitor N-terminal;; Xylanase inhibitor C-terminal;; Eukaryotic aspartyl protease	sp|Q9LTW4|NANA_ARATH Aspartic proteinase NANA, chloroplast OS=Arabidopsis thaliana OX=3702 GN=NANA PE=1 SV=1	O	Posttranslational modification, protein turnover, chaperones	Eukaryotic aspartyl protease family protein [Arabidopsis thaliana]
AT3G52370	1087	749	353	383	11.900508	7.863968	3.766714	4.078324	5.15E-06	0.00113676	-1.222810786	down	[R]	General function prediction only	Biological Process: biological adhesion (GO:0022610);;	--	--	[MW]	Cell wall/membrane/envelope biogenesis;; Extracellular structures	Fasciclin domain	sp|Q9FT45|FLA15_ARATH Fasciclin-like arabinogalactan protein 15 OS=Arabidopsis thaliana OX=3702 GN=FLA15 PE=2 SV=1	MW	Cell wall/membrane/envelope biogenesis;; Extracellular structures	FASCICLIN-like arabinogalactan protein 15 precursor [Arabidopsis thaliana]
AT4G19680	1447	981	600	377	21.696129	14.138293	8.91707	5.471091	5.80E-05	0.007006748	-1.223983357	down	--	--	Biological Process: zinc II ion transport (GO:0006829);; Cellular Component: intrinsic component of membrane (GO:0031224);; Molecular Function: transition metal ion transmembrane transporter activity (GO:0046915);; Biological Process: transition metal ion homeostasis (GO:0055076);;	K14709|0|ath:AT4G19680|IRT2; iron regulated transporter 2	--	[P]	Inorganic ion transport and metabolism	ZIP Zinc transporter;; ZIP Zinc transporter	sp|O81850|IRT2_ARATH Fe(2+) transport protein 2 OS=Arabidopsis thaliana OX=3702 GN=IRT2 PE=1 SV=1	P	Inorganic ion transport and metabolism	iron regulated transporter 2 [Arabidopsis thaliana]
AT2G43620	2514	2677	1217	879	42.011467	43.010143	20.161758	14.298757	1.53E-07	7.42E-05	-1.225110753	down	[R]	General function prediction only	Molecular Function: hydrolase activity, hydrolyzing O-glycosyl compounds (GO:0004553);; Cellular Component: extracellular region (GO:0005576);; Biological Process: aminoglycan catabolic process (GO:0006026);; Biological Process: response to stress (GO:0006950);; Biological Process: cell wall macromolecule metabolic process (GO:0044036);; Biological Process: primary metabolic process (GO:0044238);…	K01183|0|ath:AT2G43620|Chitinase family protein	Amino sugar and nucleotide sugar metabolism (ko00520)	[R]	General function prediction only	Chitinase class I;; Chitin recognition protein	sp|O22841|CHI62_ARATH Endochitinase At2g43620 OS=Arabidopsis thaliana OX=3702 GN=At2g43620 PE=3 SV=1	L	Replication, recombination and repair	Chitinase family protein [Arabidopsis thaliana]
AT2G38380	5717	5048	1770	2502	67.48278	57.285217	20.722233	28.770916	4.62E-07	0.000165238	-1.237955106	down	--	--	Molecular Function: catalytic activity (GO:0003824);; Cellular Component: cell wall (GO:0005618);; Biological Process: response to osmotic stress (GO:0006970);; Biological Process: response to metal ion (GO:0010038);; Molecular Function: antioxidant activity (GO:0016209);; Biological Process: hydrogen peroxide metabolic process (GO:0042743);; Molecular Function: cation binding (GO:0043169);; Cell…	K00430|0|ath:AT2G38380|Peroxidase superfamily protein	Phenylpropanoid biosynthesis (ko00940)	--	--	Peroxidase	sp|P24102|PER22_ARATH Peroxidase 22 OS=Arabidopsis thaliana OX=3702 GN=PER22 PE=1 SV=2	W	Extracellular structures	Peroxidase superfamily protein [Arabidopsis thaliana]
AT5G24140	3861	2407	1080	1351	40.379726	24.194729	11.200348	13.75782	4.92E-06	0.001098895	-1.266672965	down	[HC]	Coenzyme transport and metabolism;; Energy production and conversion	Molecular Function: nucleotide binding (GO:0000166);; Molecular Function: oxidoreductase activity, acting on paired donors, with incorporation or reduction of molecular oxygen, NAD(P)H as one donor, and incorporation of one atom of oxygen (GO:0016709);; Cellular Component: intrinsic component of membrane (GO:0031224);; Biological Process: single-organism metabolic process (GO:0044710);;	K00511|0|ath:AT5G24140|SQP2; squalene monooxygenase 2	Steroid biosynthesis (ko00100);; Sesquiterpenoid and triterpenoid biosynthesis (ko00909)	[I]	Lipid transport and metabolism	Squalene epoxidase;; FAD binding domain;; FAD dependent oxidoreductase;; FAD binding domain;; NAD(P)-binding Rossmann-like domain;; Glucose inhibited division protein A	sp|O65403|ERG13_ARATH Squalene epoxidase 4 OS=Arabidopsis thaliana OX=3702 GN=SQE4 PE=2 SV=1	I	Lipid transport and metabolism	squalene monooxygenase 2 [Arabidopsis thaliana]
AT2G02990	1741	1139	706	417	30.648333	19.276443	12.320219	7.138694	6.47E-05	0.007518254	-1.269550251	down	[J]	Translation, ribosomal structure and biogenesis	Molecular Function: nucleic acid binding (GO:0003676);; Biological Process: cellular response to starvation (GO:0009267);; Biological Process: hormone-mediated signaling pathway (GO:0009755);; Biological Process: flavonoid biosynthetic process (GO:0009813);; Cellular Component: membrane (GO:0016020);; Molecular Function: endoribonuclease activity, producing 3'-phosphomonoesters (GO:0016892);; Cel…	K01166|3.77907e-134|ath:AT2G02990|RNS1; ribonuclease 1	--	[A]	RNA processing and modification	Ribonuclease T2 family	sp|P42813|RNS1_ARATH Ribonuclease 1 OS=Arabidopsis thaliana OX=3702 GN=RNS1 PE=1 SV=1	A	RNA processing and modification	ribonuclease 1 [Arabidopsis thaliana]
AT1G65610	1307	741	437	354	11.380408	6.202239	3.768654	3.000484	4.18E-05	0.005503397	-1.276931359	down	[Q]	Secondary metabolites biosynthesis, transport and catabolism	Molecular Function: hydrolase activity, hydrolyzing O-glycosyl compounds (GO:0004553);; Biological Process: cellulose metabolic process (GO:0030243);; Cellular Component: intrinsic component of membrane (GO:0031224);; Biological Process: external encapsulating structure organization (GO:0045229);;	--	--	--	--	Glycosyl hydrolase family 9	sp|O04478|GUN7_ARATH Endoglucanase 7 OS=Arabidopsis thaliana OX=3702 GN=KOR2 PE=2 SV=1	G	Carbohydrate transport and metabolism	Six-hairpin glycosidases superfamily protein [Arabidopsis thaliana]
AT3G45140	4488	4620	1995	1522	29.478098	29.176459	12.998007	9.739264	1.56E-09	1.36E-06	-1.288267141	down	--	--	Biological Process: response to acid chemical (GO:0001101);; Biological Process: fatty acid biosynthetic process (GO:0006633);; Biological Process: response to stress (GO:0006950);; Cellular Component: plastid envelope (GO:0009526);; Cellular Component: plastid stroma (GO:0009532);; Cellular Component: chloroplast thylakoid (GO:0009534);; Biological Process: jasmonic acid metabolic process (GO:00…	K00454|0|ath:AT3G45140|LOX2; lipoxygenase 2	Linoleic acid metabolism (ko00591);; alpha-Linolenic acid metabolism (ko00592)	--	--	Lipoxygenase;; PLAT/LH2 domain	sp|P38418|LOX2_ARATH Lipoxygenase 2, chloroplastic OS=Arabidopsis thaliana OX=3702 GN=LOX2 PE=1 SV=1	E	Amino acid transport and metabolism	lipoxygenase 2 [Arabidopsis thaliana]
AT3G18170	773	434	234	223	7.086243	3.806326	2.151363	2.022156	7.51E-05	0.008479068	-1.303475428	down	--	--	Molecular Function: transferase activity (GO:0016740);; Cellular Component: intrinsic component of membrane (GO:0031224);;	--	--	[S]	Function unknown	Protein of unknown function (DUF563)	sp|Q10I20|XAT3_ORYSJ Alpha-1,3-arabinosyltransferase XAT3 OS=Oryza sativa subsp. japonica OX=39947 GN=XAT3 PE=1 SV=1	S	Function unknown	Glycosyltransferase family 61 protein [Arabidopsis thaliana]
AT5G61550	587	384	179	188	4.022446	2.531906	1.248292	1.248613	2.45E-05	0.003682291	-1.307398034	down	[M]	Cell wall/membrane/envelope biogenesis	Molecular Function: protein kinase activity (GO:0004672);; Biological Process: phosphate-containing compound metabolic process (GO:0006796);; Cellular Component: plastid (GO:0009536);; Cellular Component: membrane (GO:0016020);; Molecular Function: ubiquitin-like protein transferase activity (GO:0019787);; Biological Process: protein modification by small protein conjugation (GO:0032446);; Molecu…	--	--	--	--	Protein kinase domain;; Protein tyrosine and serine/threonine kinase;; U-box domain	sp|Q9FKG6|PUB52_ARATH U-box domain-containing protein 52 OS=Arabidopsis thaliana OX=3702 GN=PUB52 PE=2 SV=1	T	Signal transduction mechanisms	U-box domain-containing protein kinase family protein [Arabidopsis thaliana]
AT1G62980	1741	1070	629	407	27.440676	16.215939	9.836534	6.239846	1.67E-05	0.002804877	-1.348700295	down	[M]	Cell wall/membrane/envelope biogenesis	Biological Process: cell morphogenesis (GO:0000902);; Biological Process: multidimensional cell growth (GO:0009825);; Biological Process: plant-type cell wall modification (GO:0009827);; Cellular Component: external encapsulating structure (GO:0030312);; Cellular Component: intrinsic component of membrane (GO:0031224);;	--	--	--	--	Expansin C-terminal domain;; Lytic transglycolase	sp|Q9LQ07|EXP18_ARATH Expansin-A18 OS=Arabidopsis thaliana OX=3702 GN=EXPA18 PE=2 SV=1	S	Function unknown	expansin A18 [Arabidopsis thaliana]
AT5G11210	624	419	191	190	4.068288	2.663444	1.197875	1.183113	5.77E-06	0.001229726	-1.357667109	down	[ET]	Amino acid transport and metabolism;; Signal transduction mechanisms	Biological Process: transport (GO:0006810);; Biological Process: cellular metal ion homeostasis (GO:0006875);; Biological Process: glutamate receptor signaling pathway (GO:0007215);; Molecular Function: glutamate receptor activity (GO:0008066);; Biological Process: response to radiation (GO:0009314);; Cellular Component: intrinsic component of membrane (GO:0031224);;	K05387|0|ath:AT5G11210|GLR2.5; glutamate receptor 2.5	--	[PET]	Inorganic ion transport and metabolism;; Amino acid transport and metabolism;; Signal transduction mechanisms	Receptor family ligand binding region;; Ligand-gated ion channel;; Bacterial extracellular solute-binding proteins, family 3;; Periplasmic binding protein;; Ligated ion channel L-glutamate- and glycine-binding site	sp|Q9LFN5|GLR25_ARATH Glutamate receptor 2.5 OS=Arabidopsis thaliana OX=3702 GN=GLR2.5 PE=2 SV=2	EPT	Amino acid transport and metabolism;; Inorganic ion transport and metabolism;; Signal transduction mechanisms	glutamate receptor 2.5 [Arabidopsis thaliana]
AT4G14370	382	300	136	110	2.136642	1.577392	0.742766	0.585293	1.08E-05	0.002000501	-1.380942941	down	[K]	Transcription	Molecular Function: phospholipid binding (GO:0005543);; Biological Process: response to stress (GO:0006950);; Biological Process: cell communication (GO:0007154);; Molecular Function: purine ribonucleoside binding (GO:0032550);;	--	--	--	--	TIR domain;; NB-ARC domain;; TIR domain;; Leucine rich repeat;; Leucine Rich repeats (2 copies);; Leucine Rich Repeat	sp|F4I594|RLM1A_ARATH Disease resistance protein RML1A OS=Arabidopsis thaliana OX=3702 GN=RLM1A PE=3 SV=1	S	Function unknown	Disease resistance protein (TIR-NBS-LRR class) family [Arabidopsis thaliana]
AT5G48657	956	652	275	302	16.738764	11.357142	4.755361	5.434957	6.81E-07	0.000219029	-1.3823606	down	--	--	Cellular Component: intrinsic component of membrane (GO:0031224);; Cellular Component: intracellular membrane-bounded organelle (GO:0043231);;	--	--	--	--	--	--	442		defense protein-like protein [Arabidopsis thaliana]
AT3G22910	952	854	276	370	5.867202	5.058575	1.682234	2.216781	1.64E-07	7.79E-05	-1.389107642	down	[P]	Inorganic ion transport and metabolism	Biological Process: calcium ion transport (GO:0006816);; Molecular Function: cation-transporting ATPase activity (GO:0019829);; Cellular Component: intrinsic component of membrane (GO:0031224);; Molecular Function: purine ribonucleoside binding (GO:0032550);; Molecular Function: cation binding (GO:0043169);;	K01537|0|ath:AT3G22910|ATPase E1-E2 type family protein / haloacid dehalogenase-like hydrolase family protein	--	[P]	Inorganic ion transport and metabolism	Cation transporting ATPase, C-terminus;; E1-E2 ATPase;; haloacid dehalogenase-like hydrolase;; Cation transport ATPase (P-type);; Cation transporter/ATPase, N-terminus	sp|Q9LIK7|ACA13_ARATH Putative calcium-transporting ATPase 13, plasma membrane-type OS=Arabidopsis thaliana OX=3702 GN=ACA13 PE=3 SV=1	P	Inorganic ion transport and metabolism	ATPase E1-E2 type family protein / haloacid dehalogenase-like hydrolase family protein [Arabidopsis thaliana]
AT5G54040	324	317	96	132	3.566693	3.347249	1.04601	1.415886	2.44E-05	0.003682291	-1.398704702	down	--	--	--	--	--	--	--	C1 domain;; Phorbol esters/diacylglycerol binding domain (C1 domain)	--	S	Function unknown	Cysteine/Histidine-rich C1 domain family protein [Arabidopsis thaliana]
AT2G19060	716	496	171	256	7.465621	4.970836	1.769626	2.600886	2.03E-05	0.003240179	-1.405270295	down	[IR]	Lipid transport and metabolism;; General function prediction only	Biological Process: lipid metabolic process (GO:0006629);; Molecular Function: hydrolase activity, acting on ester bonds (GO:0016788);;	--	--	--	--	GDSL-like Lipase/Acylhydrolase;; Transferase family	sp|O64469|GDL37_ARATH GDSL esterase/lipase At2g19060 OS=Arabidopsis thaliana OX=3702 GN=At2g19060 PE=2 SV=1	L	Replication, recombination and repair	SGNH hydrolase-type esterase superfamily protein [Arabidopsis thaliana]
AT5G07990	4991	2873	1405	1364	51.029633	28.237299	14.243434	13.580947	3.65E-07	0.000144282	-1.408146984	down	[QV]	Secondary metabolites biosynthesis, transport and catabolism;; Defense mechanisms	Biological Process: response to light stimulus (GO:0009416);; Biological Process: response to hormone (GO:0009725);; Biological Process: flavonoid metabolic process (GO:0009812);; Molecular Function: oxidoreductase activity, acting on paired donors, with incorporation or reduction of molecular oxygen, NAD(P)H as one donor, and incorporation of one atom of oxygen (GO:0016709);; Cellular Component:…	K05280|0|ath:AT5G07990|TT7; Cytochrome P450 superfamily protein	Flavonoid biosynthesis (ko00941);; Flavone and flavonol biosynthesis (ko00944)	[Q]	Secondary metabolites biosynthesis, transport and catabolism	Cytochrome P450	sp|Q9SD85|F3PH_ARATH Flavonoid 3&apos;-monooxygenase OS=Arabidopsis thaliana OX=3702 GN=CYP75B1 PE=1 SV=1	Q	Secondary metabolites biosynthesis, transport and catabolism	Cytochrome P450 superfamily protein [Arabidopsis thaliana]
AT3G60415	665	1042	332	275	13.333256	20.089588	6.593929	5.364674	6.25E-06	0.001318143	-1.413106622	down	[G]	Carbohydrate transport and metabolism	--	--	--	[G]	Carbohydrate transport and metabolism	Histidine phosphatase superfamily (branch 1)	--	G	Carbohydrate transport and metabolism	phosphoglycerate mutase family protein [Arabidopsis thaliana]
AT2G38390	2596	1710	539	958	36.911709	23.378632	7.595394	13.267901	2.22E-05	0.003398011	-1.420956249	down	--	--	Molecular Function: catalytic activity (GO:0003824);; Cellular Component: cell wall (GO:0005618);; Biological Process: response to osmotic stress (GO:0006970);; Biological Process: response to metal ion (GO:0010038);; Molecular Function: antioxidant activity (GO:0016209);; Biological Process: hydrogen peroxide metabolic process (GO:0042743);; Molecular Function: cation binding (GO:0043169);; Cell…	K00430|0|ath:AT2G38390|Peroxidase superfamily protein	Phenylpropanoid biosynthesis (ko00940)	--	--	Peroxidase	sp|O80912|PER23_ARATH Peroxidase 23 OS=Arabidopsis thaliana OX=3702 GN=PER23 PE=2 SV=1	W	Extracellular structures	Peroxidase superfamily protein [Arabidopsis thaliana]
AT5G04960	2774	1636	943	598	25.436167	14.422308	8.57133	5.33543	6.54E-06	0.001362412	-1.425152802	down	[GI]	Carbohydrate transport and metabolism;; Lipid transport and metabolism	--	--	--	--	--	Pectinesterase;; Plant invertase/pectin methylesterase inhibitor	sp|Q9FF78|PME46_ARATH Probable pectinesterase/pectinesterase inhibitor 46 OS=Arabidopsis thaliana OX=3702 GN=PME46 PE=2 SV=1	G	Carbohydrate transport and metabolism	Plant invertase/pectin methylesterase inhibitor superfamily [Arabidopsis thaliana]
AT1G51860	1063	934	341	355	6.509634	5.501223	2.068631	2.11344	2.89E-10	3.66E-07	-1.429389681	down	[T]	Signal transduction mechanisms	Molecular Function: protein kinase activity (GO:0004672);; Biological Process: cellular protein modification process (GO:0006464);; Biological Process: phosphate-containing compound metabolic process (GO:0006796);; Cellular Component: intrinsic component of membrane (GO:0031224);; Molecular Function: purine ribonucleoside binding (GO:0032550);;	--	--	--	--	Malectin-like domain;; Protein tyrosine and serine/threonine kinase;; Protein kinase domain;; Leucine rich repeat;; Leucine Rich repeats (2 copies)	sp|C0LGG4|Y1518_ARATH Probable LRR receptor-like serine/threonine-protein kinase At1g51860 OS=Arabidopsis thaliana OX=3702 GN=At1g51860 PE=2 SV=2	T	Signal transduction mechanisms	Leucine-rich repeat protein kinase family protein [Arabidopsis thaliana]
AT4G08300	562	327	185	123	7.27704	4.070914	2.376843	1.546107	8.77E-05	0.009630106	-1.436542964	down	--	--	Biological Process: amino acid transport (GO:0006865);; Molecular Function: transmembrane transporter activity (GO:0022857);; Cellular Component: intrinsic component of membrane (GO:0031224);;	--	--	--	--	EamA-like transporter family	sp|Q501F8|WTR32_ARATH WAT1-related protein At4g08300 OS=Arabidopsis thaliana OX=3702 GN=At4g08300 PE=2 SV=1	S	Function unknown	nodulin-like protein [Arabidopsis thaliana]
AT1G66090	243	231	78	85	2.864764	2.61479	0.910104	0.9732	1.89E-05	0.003062968	-1.449675541	down	--	--	Biological Process: response to stress (GO:0006950);; Biological Process: cell communication (GO:0007154);; Cellular Component: plastid (GO:0009536);; Cellular Component: intrinsic component of membrane (GO:0031224);; Molecular Function: purine ribonucleoside binding (GO:0032550);;	--	--	--	--	TIR domain;; NB-ARC domain;; TIR domain	sp|F4I594|RLM1A_ARATH Disease resistance protein RML1A OS=Arabidopsis thaliana OX=3702 GN=RLM1A PE=3 SV=1	T	Signal transduction mechanisms	Disease resistance protein (TIR-NBS class) [Arabidopsis thaliana]
AT1G51830	5753	3669	1827	1398	47.293413	29.120235	14.96042	11.229784	4.12E-08	2.37E-05	-1.453861315	down	[T]	Signal transduction mechanisms	Molecular Function: protein kinase activity (GO:0004672);; Cellular Component: cell-cell junction (GO:0005911);; Biological Process: cellular protein modification process (GO:0006464);; Biological Process: phosphate-containing compound metabolic process (GO:0006796);; Biological Process: enzyme linked receptor protein signaling pathway (GO:0007167);; Cellular Component: intrinsic component of mem…	--	--	--	--	Protein kinase domain;; Protein tyrosine and serine/threonine kinase;; Malectin-like domain;; Leucine rich repeat;; Leucine Rich repeats (2 copies)	sp|C0LGG3|Y5182_ARATH Probable LRR receptor-like serine/threonine-protein kinase At1g51820 OS=Arabidopsis thaliana OX=3702 GN=At1g51820 PE=1 SV=1	T	Signal transduction mechanisms	Leucine-rich repeat protein kinase family protein [Arabidopsis thaliana]
AT4G15480	1558	1011	296	575	17.908733	11.166613	3.368654	6.427949	6.63E-05	0.007571848	-1.455943468	down	[G]	Carbohydrate transport and metabolism	Biological Process: response to UV (GO:0009411);; Biological Process: flavonoid metabolic process (GO:0009812);; Molecular Function: UDP-glucosyltransferase activity (GO:0035251);; Biological Process: response to chemical (GO:0042221);;	--	--	[GC]	Carbohydrate transport and metabolism;; Energy production and conversion	UDP-glucoronosyl and UDP-glucosyl transferase	sp|Q5XF20|U84A1_ARATH UDP-glycosyltransferase 84A1 OS=Arabidopsis thaliana OX=3702 GN=UGT84A1 PE=1 SV=1	CG	Energy production and conversion;; Carbohydrate transport and metabolism	UDP-Glycosyltransferase superfamily protein [Arabidopsis thaliana]
AT4G18630	336	229	110	83	3.209275	2.096023	1.040455	0.771303	5.00E-05	0.00637773	-1.457944465	down	--	--	Cellular Component: intracellular membrane-bounded organelle (GO:0043231);;	--	--	--	--	Protein of unknown function (DUF688)	--	S	Function unknown	hypothetical protein AXX17_AT4G21910 [Arabidopsis thaliana]
AT1G22150	508	267	141	119	4.539351	2.288851	1.237732	1.030378	8.78E-05	0.009630106	-1.478498438	down	[P]	Inorganic ion transport and metabolism	--	K17470|0|ath:AT1G22150|SULTR1;3; sulfate transporter 1;3	--	[P]	Inorganic ion transport and metabolism	Sulfate permease family;; STAS domain	sp|Q9FEP7|SUT13_ARATH Sulfate transporter 1.3 OS=Arabidopsis thaliana OX=3702 GN=SULTR1;3 PE=2 SV=1	P	Inorganic ion transport and metabolism	sulfate transporter 1;3 [Arabidopsis thaliana]
AT3G60330	3741	1933	1099	789	22.794605	11.324405	6.637385	4.674176	4.04E-06	0.000934104	-1.492006491	down	[P]	Inorganic ion transport and metabolism	--	K01535|0|ath:AT3G60330|HA7; H[+]-ATPase 7	Oxidative phosphorylation (ko00190)	[P]	Inorganic ion transport and metabolism	E1-E2 ATPase;; haloacid dehalogenase-like hydrolase;; Cation transporter/ATPase, N-terminus	sp|Q9LY32|PMA7_ARATH ATPase 7, plasma membrane-type OS=Arabidopsis thaliana OX=3702 GN=AHA7 PE=3 SV=1	P	Inorganic ion transport and metabolism	H[+]-ATPase 7 [Arabidopsis thaliana]
AT4G25090	1184	658	298	312	7.73241	4.128565	1.924982	1.982181	2.42E-06	0.000637987	-1.495257205	down	[T]	Signal transduction mechanisms	Cellular Component: cytosol (GO:0005829);; Molecular Function: antioxidant activity (GO:0016209);; Molecular Function: oxidoreductase activity, acting on NAD(P)H (GO:0016651);; Cellular Component: intrinsic component of membrane (GO:0031224);; Cellular Component: intracellular membrane-bounded organelle (GO:0043231);; Biological Process: single-organism metabolic process (GO:0044710);; Molecular …	K13447|0|ath:AT4G25090|Riboflavin synthase-like superfamily protein	MAPK signaling pathway - plant (ko04016);; Plant-pathogen interaction (ko04626)	[PQ]	Inorganic ion transport and metabolism;; Secondary metabolites biosynthesis, transport and catabolism	Ferric reductase NAD binding domain;; Respiratory burst NADPH oxidase;; FAD-binding domain;; Ferric reductase like transmembrane component	sp|Q9SW17|RBOHG_ARATH Putative respiratory burst oxidase homolog protein G OS=Arabidopsis thaliana OX=3702 GN=RBOHG PE=3 SV=2	PQ	Inorganic ion transport and metabolism;; Secondary metabolites biosynthesis, transport and catabolism	hypothetical protein AXX17_AT4G28990 [Arabidopsis thaliana]
AT2G03760	11131	7549	4369	1772	160.371674	104.560303	62.426777	24.867025	4.93E-05	0.00637773	-1.521054063	down	--	--	Biological Process: response to acid chemical (GO:0001101);; Biological Process: response to osmotic stress (GO:0006970);; Molecular Function: sulfotransferase activity (GO:0008146);; Biological Process: phytosteroid metabolic process (GO:0016128);; Cellular Component: intracellular membrane-bounded organelle (GO:0043231);;	--	--	[R]	General function prediction only	Sulfotransferase domain;; Sulfotransferase family	sp|P52839|SOT12_ARATH Cytosolic sulfotransferase 12 OS=Arabidopsis thaliana OX=3702 GN=SOT12 PE=1 SV=2	J	Translation, ribosomal structure and biogenesis	sulfotransferase 12 [Arabidopsis thaliana]
AT1G73600	2991	1975	672	941	33.490757	21.218682	7.369898	10.208889	1.12E-07	5.61E-05	-1.522106714	down	[I]	Lipid transport and metabolism	Molecular Function: N-methyltransferase activity (GO:0008170);; Biological Process: phosphatidylcholine metabolic process (GO:0046470);;	K05929|0|ath:AT1G73600|S-adenosyl-L-methionine-dependent methyltransferases superfamily protein	Glycerophospholipid metabolism (ko00564)	[IR]	Lipid transport and metabolism;; General function prediction only	Methyltransferase domain;; Methyltransferase domain;; Methyltransferase domain;; Methyltransferase domain;; Methyltransferase domain;; ubiE/COQ5 methyltransferase family;; Mycolic acid cyclopropane synthetase;; Tellurite resistance protein TehB;; CheR methyltransferase, SAM binding domain;; AdoMet dependent proline di-methyltransferase;; Methyltransferase small domain;; Protein-L-isoaspartate(D-a…	sp|Q9C6B9|PEAM3_ARATH Phosphoethanolamine N-methyltransferase 3 OS=Arabidopsis thaliana OX=3702 GN=NMT3 PE=2 SV=2	I	Lipid transport and metabolism	phosphoethanolamine N-methyltransferase, putative; 6854-3993 [Arabidopsis thaliana]
AT1G43910	1115	982	410	277	13.302737	11.262875	4.847935	3.218472	1.08E-08	7.58E-06	-1.52401006	down	[MDT]	Cell wall/membrane/envelope biogenesis;; Cell cycle control, cell division, chromosome partitioning;; Signal transduction mechanisms	Biological Process: response to acid chemical (GO:0001101);; Cellular Component: cell-cell junction (GO:0005911);; Biological Process: cellular response to starvation (GO:0009267);; Molecular Function: nucleoside-triphosphatase activity (GO:0017111);; Cellular Component: intrinsic component of membrane (GO:0031224);; Molecular Function: purine ribonucleoside binding (GO:0032550);; Cellular Compon…	--	--	[O]	Posttranslational modification, protein turnover, chaperones	ATPase family associated with various cellular activities (AAA);; Domain associated at C-terminal with AAA;; Holliday junction DNA helicase RuvB P-loop domain;; RNA helicase	sp|Q9LP11|AATP1_ARATH AAA-ATPase At1g43910 OS=Arabidopsis thaliana OX=3702 GN=At1g43910 PE=1 SV=1	O	Posttranslational modification, protein turnover, chaperones	P-loop containing nucleoside triphosphate hydrolases superfamily protein [Arabidopsis thaliana]
AT5G41750	325	327	90	116	1.397724	1.363322	0.35659	0.450588	1.30E-06	0.0003859	-1.57092097	down	[K]	Transcription	Biological Process: response to stress (GO:0006950);; Biological Process: cell communication (GO:0007154);; Molecular Function: purine ribonucleoside binding (GO:0032550);;	--	--	--	--	TIR domain;; NB-ARC domain;; TIR domain;; Leucine Rich repeats (2 copies);; Leucine rich repeat;; Leucine Rich Repeat;; ATPase family associated with various cellular activities (AAA)	sp|F4I594|RLM1A_ARATH Disease resistance protein RML1A OS=Arabidopsis thaliana OX=3702 GN=RLM1A PE=3 SV=1	T	Signal transduction mechanisms	Disease resistance protein (TIR-NBS-LRR class) family [Arabidopsis thaliana]
AT5G38900	280	177	79	65	5.137397	3.227499	1.425138	1.153569	5.91E-05	0.007046241	-1.572212654	down	[O]	Posttranslational modification, protein turnover, chaperones	Cellular Component: cytoplasm (GO:0005737);; Molecular Function: disulfide oxidoreductase activity (GO:0015036);; Biological Process: single-organism metabolic process (GO:0044710);; Biological Process: defense response to fungus (GO:0050832);;	--	--	--	--	DSBA-like thioredoxin domain	sp|P39598|YWBO_BACSU Uncharacterized protein YwbO OS=Bacillus subtilis (strain 168) OX=224308 GN=ywbO PE=4 SV=1	Q	Secondary metabolites biosynthesis, transport and catabolism	Thioredoxin superfamily protein [Arabidopsis thaliana]
AT2G31865	310	333	112	91	3.122933	3.235713	1.111185	0.895754	6.16E-07	0.000204937	-1.578226566	down	--	--	Molecular Function: hydrolase activity, hydrolyzing O-glycosyl compounds (GO:0004553);; Biological Process: response to fungus (GO:0009620);; Biological Process: cellular response to stress (GO:0033554);; Cellular Component: intracellular membrane-bounded organelle (GO:0043231);; Biological Process: primary metabolic process (GO:0044238);;	K07759|0|ath:AT2G31865|PARG2; poly(ADP-ribose) glycohydrolase 2	--	[T]	Signal transduction mechanisms	Poly (ADP-ribose) glycohydrolase (PARG);; Poly (ADP-ribose) glycohydrolase (PARG)	sp|Q8VYA1|PARG2_ARATH Probable poly(ADP-ribose) glycohydrolase 2 OS=Arabidopsis thaliana OX=3702 GN=PARG2 PE=2 SV=1	T	Signal transduction mechanisms	poly(ADP-ribose) glycohydrolase 2 [Arabidopsis thaliana]
AT2G28970	215	208	61	71	1.389485	1.292705	0.390985	0.447082	1.16E-05	0.002114258	-1.589393442	down	[T]	Signal transduction mechanisms	Molecular Function: protein kinase activity (GO:0004672);; Biological Process: cellular protein modification process (GO:0006464);; Biological Process: phosphate-containing compound metabolic process (GO:0006796);; Biological Process: enzyme linked receptor protein signaling pathway (GO:0007167);; Cellular Component: intrinsic component of membrane (GO:0031224);; Molecular Function: purine ribonu…	--	--	--	--	Malectin-like domain;; Protein kinase domain;; Protein tyrosine and serine/threonine kinase;; Leucine rich repeat;; Malectin-like domain	sp|O81069|Y2899_ARATH Probable leucine-rich repeat receptor-like protein kinase At2g28990 OS=Arabidopsis thaliana OX=3702 GN=At2g28990 PE=1 SV=1	T	Signal transduction mechanisms	hypothetical protein AXX17_AT2G25070 [Arabidopsis thaliana]
AT5G67430	177	176	59	51	2.067519	1.98904	0.68153	0.563015	3.25E-05	0.004569716	-1.595017088	down	--	--	Molecular Function: acetyltransferase activity (GO:0016407);;	--	--	--	--	Acetyltransferase (GNAT) family	sp|O64815|HLS1L_ARATH Probable N-acetyltransferase HLS1-like OS=Arabidopsis thaliana OX=3702 GN=At2g23060 PE=2 SV=1	S	Function unknown	unnamed protein product [Arabidopsis thaliana]
AT5G58780	629	354	169	135	11.324925	6.120691	3.018722	2.355469	5.42E-06	0.001168796	-1.597641475	down	[I]	Lipid transport and metabolism	--	K11778|0|ath:AT5G58780|cPT5; Undecaprenyl pyrophosphate synthetase family protein	Terpenoid backbone biosynthesis (ko00900)	[I]	Lipid transport and metabolism	Putative undecaprenyl diphosphate synthase	sp|Q8RX73|DDPS3_ARATH Dehydrodolichyl diphosphate synthase 3 OS=Arabidopsis thaliana OX=3702 GN=At5g58780 PE=2 SV=1	I	Lipid transport and metabolism	Undecaprenyl pyrophosphate synthetase family protein [Arabidopsis thaliana]
AT1G51890	417	368	142	102	2.644144	2.255457	0.880983	0.63085	2.52E-07	0.000103816	-1.598871221	down	[T]	Signal transduction mechanisms	Molecular Function: protein kinase activity (GO:0004672);; Biological Process: cellular protein modification process (GO:0006464);; Biological Process: response to bacterium (GO:0009617);; Cellular Component: intrinsic component of membrane (GO:0031224);; Molecular Function: purine ribonucleoside binding (GO:0032550);;	--	--	--	--	Malectin-like domain;; Protein tyrosine and serine/threonine kinase;; Protein kinase domain;; Leucine rich repeat;; Leucine Rich repeats (2 copies)	sp|C0LGG6|Y5189_ARATH Probable LRR receptor-like protein kinase At1g51890 OS=Arabidopsis thaliana OX=3702 GN=At1g51890 PE=1 SV=2	T	Signal transduction mechanisms	Leucine-rich repeat protein kinase family protein [Arabidopsis thaliana]
AT1G13510	373	264	101	92	4.792588	3.258015	1.287259	1.146061	1.14E-06	0.000347524	-1.629446871	down	--	--	Cellular Component: plastid (GO:0009536);;	--	--	--	--	Protein of unknown function (DUF1262);; Insecticidal Crystal Toxin, P42	--	S	Function unknown	hypothetical protein (DUF1262) [Arabidopsis thaliana]
AT2G41650	2095	1624	580	545	23.044363	17.166544	6.322893	5.831858	2.10E-13	4.98E-10	-1.632775008	down	--	--	Cellular Component: plastid (GO:0009536);;	--	--	--	--	--	--	--	--	hypothetical protein AT2G41650 [Arabidopsis thaliana]
AT2G19410	346	182	84	71	2.661543	1.346594	0.622375	0.536018	5.36E-05	0.006692998	-1.671104228	down	[M]	Cell wall/membrane/envelope biogenesis	Molecular Function: protein kinase activity (GO:0004672);; Biological Process: phosphate-containing compound metabolic process (GO:0006796);; Cellular Component: membrane (GO:0016020);; Molecular Function: ubiquitin-like protein transferase activity (GO:0019787);; Biological Process: protein modification by small protein conjugation (GO:0032446);; Molecular Function: purine ribonucleoside binding…	--	--	--	--	Protein tyrosine and serine/threonine kinase;; Protein kinase domain;; U-box domain	sp|Q8S8S7|PUB34_ARATH U-box domain-containing protein 34 OS=Arabidopsis thaliana OX=3702 GN=PUB34 PE=3 SV=1	T	Signal transduction mechanisms	U-box domain-containing protein kinase family protein [Arabidopsis thaliana]
AT1G51840	1369	882	343	305	21.743002	14.215612	5.376654	4.503535	9.17E-10	9.15E-07	-1.701859375	down	--	--	Cellular Component: cell-cell junction (GO:0005911);; Biological Process: cellular protein modification process (GO:0006464);; Biological Process: phosphate-containing compound metabolic process (GO:0006796);; Molecular Function: transferase activity, transferring phosphorus-containing groups (GO:0016772);; Cellular Component: intrinsic component of membrane (GO:0031224);; Molecular Function: pur…	--	--	--	--	Malectin-like domain	sp|C0LGG3|Y5182_ARATH Probable LRR receptor-like serine/threonine-protein kinase At1g51820 OS=Arabidopsis thaliana OX=3702 GN=At1g51820 PE=1 SV=1	T	Signal transduction mechanisms	kinase-like protein [Arabidopsis thaliana]
AT5G23990	401	398	116	113	3.517176	3.340175	1.017043	0.974034	2.53E-09	2.00E-06	-1.714435101	down	[T]	Signal transduction mechanisms	Biological Process: transport (GO:0006810);; Molecular Function: oxidoreductase activity, oxidizing metal ions, NAD or NADP as acceptor (GO:0016723);; Cellular Component: intrinsic component of membrane (GO:0031224);; Molecular Function: cation binding (GO:0043169);; Biological Process: single-organism metabolic process (GO:0044710);;	K00521|0|crb:17881311|ferric reduction oxidase 4 isoform X1	--	[PQ]	Inorganic ion transport and metabolism;; Secondary metabolites biosynthesis, transport and catabolism	Ferric reductase NAD binding domain;; FAD-binding domain;; Ferric reductase like transmembrane component;; Oxidoreductase NAD-binding domain	sp|Q9FLW2|FRO5_ARATH Ferric reduction oxidase 5 OS=Arabidopsis thaliana OX=3702 GN=FRO5 PE=2 SV=1	PQ	Inorganic ion transport and metabolism;; Secondary metabolites biosynthesis, transport and catabolism	ferric reduction oxidase 5 [Arabidopsis thaliana]
AT5G19790	482	250	132	76	10.178555	5.07337	2.753229	1.545334	4.97E-05	0.00637773	-1.722319018	down	--	--	Biological Process: phosphorelay signal transduction system (GO:0000160);; Molecular Function: nucleic acid binding transcription factor activity (GO:0001071);; Molecular Function: DNA binding (GO:0003677);; Biological Process: transcription, DNA-templated (GO:0006351);; Biological Process: response to oxidative stress (GO:0006979);; Biological Process: response to hormone (GO:0009725);; Biologic…	K09286|2.45668e-135|ath:AT5G19790|RAP2.11; related to AP2 11	--	--	--	AP2 domain	sp|Q6J9S1|RA211_ARATH Ethylene-responsive transcription factor RAP2-11 OS=Arabidopsis thaliana OX=3702 GN=RAP2-11 PE=2 SV=1	K	Transcription	AP2 domain containing protein RAP2.11, partial [Arabidopsis thaliana]
AT5G51440	829	695	198	224	14.664139	11.816739	3.459445	3.850448	5.67E-12	1.08E-08	-1.759534662	down	[O]	Posttranslational modification, protein turnover, chaperones	Biological Process: response to stress (GO:0006950);; Cellular Component: intracellular membrane-bounded organelle (GO:0043231);;	K13993|1.23286e-102|ath:AT5G51440|HSP20-like chaperones superfamily protein	Protein processing in endoplasmic reticulum (ko04141)	[O]	Posttranslational modification, protein turnover, chaperones	Hsp20/alpha crystallin family;; HSP20-like domain found in ArsA	sp|Q9FGM9|HS235_ARATH 23.5 kDa heat shock protein, mitochondrial OS=Arabidopsis thaliana OX=3702 GN=HSP23.5 PE=2 SV=1	O	Posttranslational modification, protein turnover, chaperones	hypothetical protein AXX17_AT5G50230 [Arabidopsis thaliana]
AT2G28990	206	214	67	49	1.271414	1.248752	0.404299	0.290456	2.90E-06	0.00069885	-1.771590971	down	[T]	Signal transduction mechanisms	Molecular Function: protein kinase activity (GO:0004672);; Biological Process: cellular protein modification process (GO:0006464);; Biological Process: phosphate-containing compound metabolic process (GO:0006796);; Cellular Component: intrinsic component of membrane (GO:0031224);; Molecular Function: purine ribonucleoside binding (GO:0032550);;	--	--	--	--	Malectin-like domain;; Protein kinase domain;; Protein tyrosine and serine/threonine kinase	sp|O81069|Y2899_ARATH Probable leucine-rich repeat receptor-like protein kinase At2g28990 OS=Arabidopsis thaliana OX=3702 GN=At2g28990 PE=1 SV=1	T	Signal transduction mechanisms	Leucine-rich repeat protein kinase family protein [Arabidopsis thaliana]
AT3G49110	1119	892	340	209	14.091801	10.805408	4.247043	2.562689	1.66E-09	1.37E-06	-1.786502866	down	--	--	Biological Process: cell morphogenesis (GO:0000902);; Molecular Function: catalytic activity (GO:0003824);; Cellular Component: extracellular region (GO:0005576);; Cellular Component: cell wall (GO:0005618);; Biological Process: response to radiation (GO:0009314);; Biological Process: response to bacterium (GO:0009617);; Biological Process: response to fungus (GO:0009620);; Biological Process: re…	K00430|0|ath:AT3G49110|PRXCA; peroxidase CA	Phenylpropanoid biosynthesis (ko00940)	--	--	Peroxidase	sp|P24101|PER33_ARATH Peroxidase 33 OS=Arabidopsis thaliana OX=3702 GN=PER33 PE=1 SV=1	Q	Secondary metabolites biosynthesis, transport and catabolism	peroxidase CA [Arabidopsis thaliana]
AT3G59930	223	212	81	36	6.123161	5.613563	2.212542	0.959362	6.17E-05	0.007274489	-1.813883426	down	--	--	Biological Process: cell killing (GO:0001906);; Biological Process: response to fungus (GO:0009620);;	--	--	[R]	General function prediction only	--	sp|Q94JR6|DF206_ARATH Defensin-like protein 206 OS=Arabidopsis thaliana OX=3702 GN=At3g59930 PE=3 SV=1	--	--	defensin-like protein [Arabidopsis thaliana]
AT3G56710	341	240	99	51	4.713232	3.181777	1.354186	0.67402	6.90E-06	0.001406065	-1.866507745	down	--	--	Molecular Function: binding (GO:0005488);; Biological Process: response to light stimulus (GO:0009416);; Cellular Component: plastid (GO:0009536);; Biological Process: defense response to bacterium (GO:0042742);; Biological Process: positive regulation of molecular function (GO:0044093);;	--	--	--	--	VQ motif	sp|Q9LDH1|SIB1_ARATH Sigma factor binding protein 1, chloroplastic OS=Arabidopsis thaliana OX=3702 GN=SIB1 PE=1 SV=1	S	Function unknown	sigma factor binding protein 1 [Arabidopsis thaliana]
AT5G52940	680	408	183	97	8.940014	5.154568	2.383705	1.234977	1.54E-06	0.000432282	-1.868523364	down	--	--	Cellular Component: plastid (GO:0009536);;	--	--	--	--	--	--	S	Function unknown	hypothetical protein (DUF295) [Arabidopsis thaliana]
AT1G15520	960	657	132	278	4.120692	2.709818	0.560411	1.157294	1.57E-06	0.000432282	-1.875395718	down	[V]	Defense mechanisms	--	--	--	[Q]	Secondary metabolites biosynthesis, transport and catabolism	ABC-2 type transporter;; ABC transporter;; Plant PDR ABC transporter associated;; ABC-2 type transporter;; ABC-transporter N-terminal;; AAA domain, putative AbiEii toxin, Type IV TA system;; ATPase family associated with various cellular activities (AAA);; ABC-2 type transporter	sp|Q9M9E1|AB40G_ARATH ABC transporter G family member 40 OS=Arabidopsis thaliana OX=3702 GN=ABCG40 PE=1 SV=1	Q	Secondary metabolites biosynthesis, transport and catabolism	pleiotropic drug resistance 12 [Arabidopsis thaliana]
AT3G60160	265	258	98	37	0.980713	0.924132	0.361303	0.135334	6.54E-05	0.007518254	-1.875541649	down	[V]	Defense mechanisms	Cellular Component: cell-cell junction (GO:0005911);; Biological Process: transport (GO:0006810);; Cellular Component: intrinsic component of membrane (GO:0031224);; Molecular Function: purine ribonucleoside binding (GO:0032550);; Molecular Function: ATPase activity, coupled to transmembrane movement of substances (GO:0042626);; Biological Process: response to other organism (GO:0051707);;	--	--	[Q]	Secondary metabolites biosynthesis, transport and catabolism	ABC transporter transmembrane region;; ABC transporter;; P-loop containing region of AAA domain;; 50S ribosome-binding GTPase;; Helicase HerA, central domain	sp|Q9M1C7|AB9C_ARATH ABC transporter C family member 9 OS=Arabidopsis thaliana OX=3702 GN=ABCC9 PE=2 SV=2	Q	Secondary metabolites biosynthesis, transport and catabolism	multidrug resistance-associated protein 9 [Arabidopsis thaliana]
AT2G41730	610	490	168	114	12.456216	9.623604	3.403701	2.251995	8.67E-10	9.14E-07	-1.875899358	down	--	--	Cellular Component: intracellular membrane-bounded organelle (GO:0043231);; Biological Process: cellular respiration (GO:0045333);;	--	--	--	--	--	--	Z	Cytoskeleton	calcium-binding site protein [Arabidopsis thaliana]
AT2G35980	506	322	126	83	9.51114	5.821446	2.337128	1.511365	1.78E-07	7.87E-05	-1.894774613	down	--	--	Biological Process: immune effector process (GO:0002252);; Cellular Component: plastid (GO:0009536);; Cellular Component: intrinsic component of membrane (GO:0031224);; Biological Process: response to external biotic stimulus (GO:0043207);; Biological Process: leaf development (GO:0048366);;	--	--	--	--	Late embryogenesis abundant protein	sp|Q9SJ52|NHL10_ARATH NDR1/HIN1-like protein 10 OS=Arabidopsis thaliana OX=3702 GN=NHL10 PE=2 SV=1	S	Function unknown	Late embryogenesis abundant (LEA) hydroxyproline-rich glycoprotein family [Arabidopsis thaliana]
AT5G01050	858	417	193	125	8.638797	4.027797	1.921402	1.21828	1.11E-06	0.000346549	-1.908103089	down	[DPM]	Cell cycle control, cell division, chromosome partitioning;; Inorganic ion transport and metabolism;; Cell wall/membrane/envelope biogenesis	Biological Process: developmental process involved in reproduction (GO:0003006);; Cellular Component: extracellular region (GO:0005576);; Biological Process: lignin metabolic process (GO:0009808);; Biological Process: response to metal ion (GO:0010038);; Molecular Function: oxidoreductase activity, acting on diphenols and related substances as donors, oxygen as acceptor (GO:0016682);; Molecular F…	K05909|0|ath:AT5G01050|Laccase/Diphenol oxidase family protein	--	[Q]	Secondary metabolites biosynthesis, transport and catabolism	Multicopper oxidase;; Multicopper oxidase;; Multicopper oxidase	sp|Q9LFD1|LAC9_ARATH Laccase-9 OS=Arabidopsis thaliana OX=3702 GN=LAC9 PE=2 SV=1	Q	Secondary metabolites biosynthesis, transport and catabolism	unnamed protein product [Arabidopsis thaliana]
MSTRG.1186	397	247	92	68	5.006789	2.948346	1.10785	0.793036	3.41E-07	0.00013744	-1.915921906	down	--	--	Molecular Function: alpha-(1,2)-fucosyltransferase activity (GO:0031127);; Cellular Component: intrinsic component of membrane (GO:0031224);; Biological Process: cellular component biogenesis (GO:0044085);; Biological Process: glycosylation (GO:0070085);;	--	--	--	--	Xyloglucan fucosyltransferase	sp|Q9XI81|FUT7_ARATH Probable fucosyltransferase 7 OS=Arabidopsis thaliana OX=3702 GN=FUT7 PE=2 SV=1	S	Function unknown	RecName: Full=Probable fucosyltransferase 7; Short=AtFUT7
AT5G23980	706	609	207	115	5.95478	4.937273	1.731213	0.939741	3.65E-09	2.77E-06	-1.945729917	down	[T]	Signal transduction mechanisms	Biological Process: transport (GO:0006810);; Molecular Function: oxidoreductase activity, oxidizing metal ions, NAD or NADP as acceptor (GO:0016723);; Cellular Component: intrinsic component of membrane (GO:0031224);; Molecular Function: cation binding (GO:0043169);; Biological Process: single-organism metabolic process (GO:0044710);;	K00521|0|ath:AT5G23980|FRO4; ferric reduction oxidase 4	--	[PQ]	Inorganic ion transport and metabolism;; Secondary metabolites biosynthesis, transport and catabolism	Ferric reductase NAD binding domain;; FAD-binding domain;; Ferric reductase like transmembrane component;; Oxidoreductase NAD-binding domain	sp|Q8W110|FRO4_ARATH Ferric reduction oxidase 4 OS=Arabidopsis thaliana OX=3702 GN=FRO4 PE=2 SV=1	PQ	Inorganic ion transport and metabolism;; Secondary metabolites biosynthesis, transport and catabolism	ferric reduction oxidase 4 [Arabidopsis thaliana]
AT4G35180	159	357	62	57	1.30999	2.866957	0.505816	0.46141	2.09E-05	0.003250874	-2.041884917	down	--	--	--	--	--	[E]	Amino acid transport and metabolism	Transmembrane amino acid transporter protein;; Transmembrane amino acid transporter protein;; Late embryogenesis abundant protein	sp|Q84WE9|LHTL7_ARATH Lysine histidine transporter-like 7 OS=Arabidopsis thaliana OX=3702 GN=At4g35180 PE=2 SV=2	E	Amino acid transport and metabolism	LYS/HIS transporter 7 [Arabidopsis thaliana]
AT1G66700	2402	872	364	374	34.138342	11.936653	5.127778	5.169108	4.38E-07	0.000162887	-2.04383037	down	--	--	Biological Process: metabolic process (GO:0008152);; Molecular Function: methyltransferase activity (GO:0008168);;	--	--	--	--	SAM dependent carboxyl methyltransferase	sp|Q9C9M3|PXMT1_ARATH Paraxanthine methyltransferase 1 OS=Arabidopsis thaliana OX=3702 GN=PXMT1 PE=2 SV=1	S	Function unknown	S-adenosyl-L-methionine-dependent methyltransferases superfamily protein [Arabidopsis thaliana]
AT1G31690	110	92	24	22	0.924459	0.740033	0.197025	0.179287	6.25E-05	0.007313292	-2.044053047	down	[Q]	Secondary metabolites biosynthesis, transport and catabolism	Cellular Component: plastid (GO:0009536);; Molecular Function: oxidoreductase activity, acting on the CH-NH2 group of donors, oxygen as acceptor (GO:0016641);; Cellular Component: intrinsic component of membrane (GO:0031224);; Biological Process: single-organism metabolic process (GO:0044710);; Molecular Function: transition metal ion binding (GO:0046914);; Molecular Function: cofactor binding (G…	K00276|0|ath:AT1G31690|Copper amine oxidase family protein	Glycine, serine and threonine metabolism (ko00260);; Tyrosine metabolism (ko00350);; Phenylalanine metabolism (ko00360);; beta-Alanine metabolism (ko00410);; Isoquinoline alkaloid biosynthesis (ko00950);; Tropane, piperidine and pyridine alkaloid biosynthesis (ko00960)	[Q]	Secondary metabolites biosynthesis, transport and catabolism	Copper amine oxidase, enzyme domain;; Copper amine oxidase, N3 domain;; Copper amine oxidase, N2 domain	sp|P0DO00|AMO2_ARATH Primary amine oxidase 2 OS=Arabidopsis thaliana OX=3702 GN=At1g31672 PE=3 SV=1	Q	Secondary metabolites biosynthesis, transport and catabolism	Copper amine oxidase family protein [Arabidopsis thaliana]
MSTRG.1382	170	105	35	25	1.483431	0.883636	0.305764	0.202391	2.15E-05	0.003310171	-2.103409961	down	[T]	Signal transduction mechanisms	--	--	--	--	--	Protein kinase domain;; Protein tyrosine and serine/threonine kinase;; Wall-associated kinase	sp|Q9S9M3|WAKLC_ARATH Wall-associated receptor kinase-like 3 OS=Arabidopsis thaliana OX=3702 GN=WAKL3 PE=2 SV=2	T	Signal transduction mechanisms	RecName: Full=Wall-associated receptor kinase-like 3; Flags: Precursor
AT2G46880	123	187	39	29	1.553128	2.268966	0.483584	0.344797	9.68E-06	0.001836033	-2.109987338	down	[T]	Signal transduction mechanisms	Cellular Component: cell-cell junction (GO:0005911);; Molecular Function: oxidoreductase activity (GO:0016491);; Molecular Function: phosphatase activity (GO:0016791);; Cellular Component: intrinsic component of membrane (GO:0031224);; Molecular Function: cation binding (GO:0043169);; Biological Process: primary metabolic process (GO:0044238);; Cellular Component: intracellular part (GO:0044424);…	--	--	[R]	General function prediction only	Calcineurin-like phosphoesterase	sp|Q84LR6|PPA14_ARATH Probable inactive purple acid phosphatase 14 OS=Arabidopsis thaliana OX=3702 GN=PAP14 PE=2 SV=1	S	Function unknown	purple acid phosphatase 14 [Arabidopsis thaliana]
AT4G37990	2592	3719	996	362	26.947227	37.174122	10.262744	3.659249	1.88E-07	8.09E-05	-2.146653043	down	[G]	Carbohydrate transport and metabolism	Biological Process: phenylpropanoid biosynthetic process (GO:0009699);; Molecular Function: oxidoreductase activity, acting on the CH-OH group of donors, NAD or NADP as acceptor (GO:0016616);; Molecular Function: transition metal ion binding (GO:0046914);; Molecular Function: iron-sulfur cluster binding (GO:0051536);; Biological Process: response to other organism (GO:0051707);;	--	--	[Q]	Secondary metabolites biosynthesis, transport and catabolism	Alcohol dehydrogenase GroES-like domain;; Zinc-binding dehydrogenase	sp|Q02972|CADH8_ARATH Cinnamyl alcohol dehydrogenase 8 OS=Arabidopsis thaliana OX=3702 GN=CAD8 PE=1 SV=1	Q	Secondary metabolites biosynthesis, transport and catabolism	cinnamyl alcohol dehydrogenase 8 [Arabidopsis thaliana]
AT4G11890	243	382	89	42	3.260964	5.039624	1.136865	0.613457	1.57E-06	0.000432282	-2.18172054	down	[W]	Extracellular structures	--	--	--	[T]	Signal transduction mechanisms	Protein kinase domain;; Protein tyrosine and serine/threonine kinase	sp|Q8GY82|CRK45_ARATH Cysteine-rich receptor-like protein kinase 45 OS=Arabidopsis thaliana OX=3702 GN=CRK45 PE=1 SV=1	T	Signal transduction mechanisms	Protein kinase superfamily protein [Arabidopsis thaliana]
AT3G48520	270	167	49	40	2.765209	1.643758	0.493905	0.397515	1.74E-07	7.87E-05	-2.201420979	down	[QV]	Secondary metabolites biosynthesis, transport and catabolism;; Defense mechanisms	Molecular Function: monooxygenase activity (GO:0004497);; Cellular Component: intrinsic component of membrane (GO:0031224);; Biological Process: monocarboxylic acid metabolic process (GO:0032787);; Molecular Function: tetrapyrrole binding (GO:0046906);; Molecular Function: transition metal ion binding (GO:0046914);; Biological Process: gametophyte development (GO:0048229);; Biological Process: re…	K20665|0|ath:AT3G48520|CYP94B3; cytochrome P450, family 94, subfamily B, polypeptide 3	--	[QI]	Secondary metabolites biosynthesis, transport and catabolism;; Lipid transport and metabolism	Cytochrome P450	sp|Q9SMP5|C94B3_ARATH Cytochrome P450 94B3 OS=Arabidopsis thaliana OX=3702 GN=CYP94B3 PE=1 SV=1	IQ	Lipid transport and metabolism;; Secondary metabolites biosynthesis, transport and catabolism	cytochrome P450, family 94, subfamily B, polypeptide 3 [Arabidopsis thaliana]
AT1G05675	203	133	35	32	2.679387	1.682485	0.454795	0.406546	6.37E-07	0.000208486	-2.231681147	down	[G]	Carbohydrate transport and metabolism	Biological Process: response to water deprivation (GO:0009414);; Biological Process: anatomical structure morphogenesis (GO:0009653);; Biological Process: response to abscisic acid (GO:0009737);; Biological Process: auxin metabolic process (GO:0009850);; Biological Process: cellular response to reactive oxygen species (GO:0034614);; Molecular Function: UDP-glucosyltransferase activity (GO:0035251…	--	--	[GC]	Carbohydrate transport and metabolism;; Energy production and conversion	UDP-glucoronosyl and UDP-glucosyl transferase	sp|P0C7P7|U74E1_ARATH UDP-glycosyltransferase 74E1 OS=Arabidopsis thaliana OX=3702 GN=UGT74E1 PE=3 SV=1	CG	Energy production and conversion;; Carbohydrate transport and metabolism	UDP-Glycosyltransferase superfamily protein [Arabidopsis thaliana]
AT2G29350	406	474	45	126	6.318076	7.044238	0.675459	1.894497	1.38E-06	0.000402094	-2.266068725	down	[IQR]	Lipid transport and metabolism;; Secondary metabolites biosynthesis, transport and catabolism;; General function prediction only	Molecular Function: oxidoreductase activity, acting on the CH-OH group of donors, NAD or NADP as acceptor (GO:0016616);; Biological Process: single-organism metabolic process (GO:0044710);; Biological Process: single-organism developmental process (GO:0044767);; Biological Process: defense response to other organism (GO:0098542);;	--	--	[R]	General function prediction only	short chain dehydrogenase;; Enoyl-(Acyl carrier protein) reductase;; KR domain	sp|Q9ZW18|SAG13_ARATH Senescence-associated protein 13 OS=Arabidopsis thaliana OX=3702 GN=SAG13 PE=1 SV=1	Q	Secondary metabolites biosynthesis, transport and catabolism	senescence-associated gene 13 [Arabidopsis thaliana]
AT4G37370	1459	807	300	133	16.071768	8.546007	3.274111	1.42267	1.60E-08	1.05E-05	-2.298935619	down	[QV]	Secondary metabolites biosynthesis, transport and catabolism;; Defense mechanisms	Molecular Function: monooxygenase activity (GO:0004497);; Biological Process: response to abiotic stimulus (GO:0009628);; Biological Process: secondary metabolic process (GO:0019748);; Cellular Component: intrinsic component of membrane (GO:0031224);; Cellular Component: intracellular membrane-bounded organelle (GO:0043231);; Molecular Function: tetrapyrrole binding (GO:0046906);; Molecular Funct…	--	--	[Q]	Secondary metabolites biosynthesis, transport and catabolism	Cytochrome P450	sp|Q9LHA1|C8D11_ARATH Cytochrome P450 81D11 OS=Arabidopsis thaliana OX=3702 GN=CYP81D11 PE=2 SV=1	Q	Secondary metabolites biosynthesis, transport and catabolism	cytochrome P450, family 81, subfamily D, polypeptide 8 [Arabidopsis thaliana]
AT1G21250	831	1559	222	228	5.915127	10.668256	1.562098	1.576163	2.07E-11	3.57E-08	-2.33070504	down	[T]	Signal transduction mechanisms	--	--	--	--	--	Protein tyrosine and serine/threonine kinase;; Protein kinase domain;; Wall-associated receptor kinase galacturonan-binding;; Calcium-binding EGF domain	sp|Q39191|WAK1_ARATH Wall-associated receptor kinase 1 OS=Arabidopsis thaliana OX=3702 GN=WAK1 PE=1 SV=2	T	Signal transduction mechanisms	cell wall-associated kinase [Arabidopsis thaliana]
AT5G13320	246	515	68	75	2.147895	4.327781	0.580677	0.634952	9.65E-08	4.95E-05	-2.334291451	down	[R]	General function prediction only	Biological Process: response to hypoxia (GO:0001666);; Biological Process: regulation of response to biotic stimulus (GO:0002831);; Biological Process: signal transduction (GO:0007165);; Biological Process: response to fungus (GO:0009620);; Biological Process: plant-type hypersensitive response (GO:0009626);; Biological Process: response to hormone (GO:0009725);; Molecular Function: acid-amino ac…	K14487|0|ath:AT5G13320|PBS3; Auxin-responsive GH3 family protein	Plant hormone signal transduction (ko04075)	--	--	GH3 auxin-responsive promoter	sp|Q9LYU4|GH312_ARATH 4-substituted benzoates-glutamate ligase GH3.12 OS=Arabidopsis thaliana OX=3702 GN=GH3.12 PE=1 SV=1	S	Function unknown	Auxin-responsive GH3 family protein [Arabidopsis thaliana]
AT5G03350	130	188	22	37	2.400273	3.347849	0.390625	0.664742	2.90E-06	0.00069885	-2.342596936	down	[Q]	Secondary metabolites biosynthesis, transport and catabolism	Molecular Function: binding (GO:0005488);; Cellular Component: extracellular region (GO:0005576);; Cellular Component: cell wall (GO:0005618);; Biological Process: phosphate-containing compound metabolic process (GO:0006796);; Cellular Component: plastid (GO:0009536);; Biological Process: response to fungus (GO:0009620);; Biological Process: response to salicylic acid (GO:0009751);; Biological Pr…	--	--	--	--	Legume lectin domain	sp|Q9LZF5|LECT6_ARATH Lectin-like protein OS=Arabidopsis thaliana OX=3702 GN=LLP PE=1 SV=1	T	Signal transduction mechanisms	Legume lectin family protein [Arabidopsis thaliana]
AT2G18193	1392	557	248	110	14.780826	5.681137	2.607748	1.136878	4.48E-07	0.00016332	-2.350964131	down	[MDT]	Cell wall/membrane/envelope biogenesis;; Cell cycle control, cell division, chromosome partitioning;; Signal transduction mechanisms	Molecular Function: nucleoside-triphosphatase activity (GO:0017111);; Cellular Component: intrinsic component of membrane (GO:0031224);; Molecular Function: purine ribonucleoside binding (GO:0032550);; Cellular Component: intracellular membrane-bounded organelle (GO:0043231);;	--	--	[O]	Posttranslational modification, protein turnover, chaperones	Domain associated at C-terminal with AAA;; ATPase family associated with various cellular activities (AAA)	sp|Q8GW96|AATP3_ARATH AAA-ATPase At2g18193 OS=Arabidopsis thaliana OX=3702 GN=At2g18193 PE=2 SV=1	O	Posttranslational modification, protein turnover, chaperones	putative AAA-type ATPase [Arabidopsis thaliana]
AT3G22235	508	538	60	127	14.946777	15.214991	1.730238	3.623505	1.45E-09	1.36E-06	-2.387741233	down	--	--	Biological Process: response to acid chemical (GO:0001101);; Biological Process: defense response to oomycetes (GO:0002229);; Biological Process: regulation of response to biotic stimulus (GO:0002831);; Biological Process: phosphatidylinositol biosynthetic process (GO:0006661);; Biological Process: hormone-mediated signaling pathway (GO:0009755);; Biological Process: response to UV-C (GO:0010225)…	--	--	--	--	Cysteine-rich TM module stress tolerance	sp|Q94C26|PCC1_ARATH Cysteine-rich and transmembrane domain-containing protein PCC1 OS=Arabidopsis thaliana OX=3702 GN=PCC1 PE=1 SV=1	S	Function unknown	cysteine-rich TM module stress tolerance protein [Arabidopsis thaliana]
AT5G24200	178	353	52	42	2.259387	4.332013	0.645494	0.500966	1.72E-07	7.87E-05	-2.422979513	down	--	--	Molecular Function: catalytic activity (GO:0003824);; Cellular Component: intracellular membrane-bounded organelle (GO:0043231);; Biological Process: primary metabolic process (GO:0044238);;	--	--	--	--	Lipase (class 3)	sp|Q680C0|GDL62_ARATH GDSL esterase/lipase At4g10955 OS=Arabidopsis thaliana OX=3702 GN=At4g10955 PE=2 SV=1	G	Carbohydrate transport and metabolism	alpha/beta-Hydrolases superfamily protein [Arabidopsis thaliana]
AT5G15120	75	92	16	12	1.019659	1.211668	0.209742	0.156679	2.91E-05	0.004145484	-2.493659438	down	--	--	Molecular Function: oxidoreductase activity, acting on single donors with incorporation of molecular oxygen (GO:0016701);; Biological Process: single-organism metabolic process (GO:0044710);;	K23953|0|ath:AT5G15120|2-aminoethanethiol dioxygenase, putative (DUF1637)	--	[S]	Function unknown	PCO_ADO	sp|Q9LXG9|PCO1_ARATH Plant cysteine oxidase 1 OS=Arabidopsis thaliana OX=3702 GN=PCO1 PE=1 SV=1	S	Function unknown	2-aminoethanethiol dioxygenase, putative (DUF1637) [Arabidopsis thaliana]
AT2G24850	219	567	44	78	1.801396	4.478543	0.357345	0.619374	5.28E-07	0.000182028	-2.607708237	down	[E]	Amino acid transport and metabolism	Biological Process: response to acid chemical (GO:0001101);; Biological Process: response to stress (GO:0006950);; Biological Process: carboxylic acid metabolic process (GO:0019752);; Molecular Function: anion binding (GO:0043168);; Molecular Function: L-tyrosine aminotransferase activity (GO:0070547);;	K00815|0|ath:AT2G24850|TAT3; tyrosine aminotransferase 3	Ubiquinone and other terpenoid-quinone biosynthesis (ko00130);; Cysteine and methionine metabolism (ko00270);; Tyrosine metabolism (ko00350);; Phenylalanine metabolism (ko00360);; Phenylalanine, tyrosine and tryptophan biosynthesis (ko00400);; Isoquinoline alkaloid biosynthesis (ko00950);; Tropane, piperidine and pyridine alkaloid biosynthesis (ko00960)	[E]	Amino acid transport and metabolism	Aminotransferase class I and II;; Beta-eliminating lyase	sp|Q9SK47|TAT3_ARATH Probable aminotransferase TAT3 OS=Arabidopsis thaliana OX=3702 GN=TAT3 PE=2 SV=1	E	Amino acid transport and metabolism	tyrosine aminotransferase 3 [Arabidopsis thaliana]
AT2G28960	418	425	57	62	2.551769	2.495197	0.340455	0.368134	2.46E-18	1.55E-14	-2.735544349	down	[T]	Signal transduction mechanisms	Molecular Function: protein kinase activity (GO:0004672);; Biological Process: cellular protein modification process (GO:0006464);; Biological Process: phosphate-containing compound metabolic process (GO:0006796);; Cellular Component: intrinsic component of membrane (GO:0031224);; Molecular Function: purine ribonucleoside binding (GO:0032550);;	--	--	--	--	Malectin-like domain;; Protein kinase domain;; Protein tyrosine and serine/threonine kinase;; Leucine rich repeat;; Leucine Rich repeats (2 copies)	sp|C0LGL4|Y2289_ARATH Probable LRR receptor-like serine/threonine-protein kinase At2g28960 OS=Arabidopsis thaliana OX=3702 GN=At2g28960 PE=1 SV=1	T	Signal transduction mechanisms	Leucine-rich repeat protein kinase family protein [Arabidopsis thaliana]
AT4G04490	81	202	16	24	0.696193	1.684534	0.135494	0.199339	9.49E-06	0.001818881	-2.744527562	down	[T]	Signal transduction mechanisms	Biological Process: response to acid chemical (GO:0001101);; Molecular Function: protein kinase activity (GO:0004672);; Biological Process: cellular protein modification process (GO:0006464);; Cellular Component: intrinsic component of membrane (GO:0031224);; Molecular Function: purine ribonucleoside binding (GO:0032550);;	--	--	--	--	Protein tyrosine and serine/threonine kinase;; Protein kinase domain;; Salt stress response/antifungal	sp|Q9XEC6|CRK36_ARATH Cysteine-rich receptor-like protein kinase 36 OS=Arabidopsis thaliana OX=3702 GN=CRK36 PE=1 SV=1	T	Signal transduction mechanisms	cysteine-rich RLK (RECEPTOR-like protein kinase) 36 [Arabidopsis thaliana]
AT2G14560	358	889	54	120	4.361644	10.046997	0.59047	1.395404	7.02E-08	3.70E-05	-2.758142925	down	--	--	Biological Process: response to acid chemical (GO:0001101);; Cellular Component: plastid (GO:0009536);; Biological Process: response to fungus (GO:0009620);;	--	--	--	--	LURP-one-related	sp|Q9ZQR8|LURP1_ARATH Protein LURP1 OS=Arabidopsis thaliana OX=3702 GN=LURP1 PE=2 SV=1	S	Function unknown	LURP-one-like protein (DUF567) [Arabidopsis thaliana]
AT5G49770	176	121	20	21	1.073691	0.70443	0.118251	0.123607	1.61E-08	1.05E-05	-2.76172492	down	[K]	Transcription	Molecular Function: protein kinase activity (GO:0004672);; Biological Process: cellular protein modification process (GO:0006464);; Biological Process: phosphate-containing compound metabolic process (GO:0006796);; Biological Process: enzyme linked receptor protein signaling pathway (GO:0007167);; Cellular Component: intrinsic component of membrane (GO:0031224);; Molecular Function: purine ribonu…	--	--	--	--	Protein tyrosine and serine/threonine kinase;; Protein kinase domain;; Leucine rich repeat;; Leucine Rich repeats (2 copies);; Leucine rich repeat N-terminal domain	sp|Q9LT96|Y5977_ARATH Probable leucine-rich repeat receptor-like protein kinase At5g49770 OS=Arabidopsis thaliana OX=3702 GN=At5g49770 PE=1 SV=1	T	Signal transduction mechanisms	Leucine-rich repeat protein kinase family protein [Arabidopsis thaliana]
MSTRG.21816	77	138	16	14	0.538086	0.927339	0.109496	0.091821	3.84E-06	0.000903463	-2.763411721	down	[T]	Signal transduction mechanisms	Molecular Function: protein kinase activity (GO:0004672);; Biological Process: cellular protein modification process (GO:0006464);; Biological Process: phosphate-containing compound metabolic process (GO:0006796);; Cellular Component: intrinsic component of membrane (GO:0031224);; Molecular Function: purine ribonucleoside binding (GO:0032550);;	--	--	--	--	Protein kinase domain;; Protein tyrosine and serine/threonine kinase;; D-mannose binding lectin;; PAN-like domain	sp|Q39202|RLK1_ARATH G-type lectin S-receptor-like serine/threonine-protein kinase RLK1 OS=Arabidopsis thaliana OX=3702 GN=RLK1 PE=2 SV=2	T	Signal transduction mechanisms	receptor-like protein kinase 1 [Arabidopsis thaliana]
AT5G23020	820	392	112	52	8.842778	4.061544	1.195247	0.541399	5.38E-10	6.38E-07	-2.793501827	down	[E]	Amino acid transport and metabolism	Biological Process: leucine metabolic process (GO:0006551);; Cellular Component: plastid (GO:0009536);; Biological Process: glycosinolate biosynthetic process (GO:0019758);; Molecular Function: transferase activity, transferring acyl groups, acyl groups converted into alkyl on transfer (GO:0046912);;	K15742|0|ath:AT5G23020|IMS2; 2-isopropylmalate synthase 2	Glucosinolate biosynthesis (ko00966);; 2-Oxocarboxylic acid metabolism (ko01210)	[E]	Amino acid transport and metabolism	HMGL-like	sp|Q9FN52|MAM3_ARATH Methylthioalkylmalate synthase 3, chloroplastic OS=Arabidopsis thaliana OX=3702 GN=MAM3 PE=1 SV=1	E	Amino acid transport and metabolism	2-isopropylmalate synthase 2 [Arabidopsis thaliana]
AT4G14400	429	524	34	94	2.616986	3.07487	0.203844	0.55846	1.58E-09	1.36E-06	-2.800267249	down	[T]	Signal transduction mechanisms	Biological Process: defense response to oomycetes (GO:0002229);; Biological Process: positive regulation of response to biotic stimulus (GO:0002833);; Cellular Component: plasma membrane (GO:0005886);; Biological Process: response to radiation (GO:0009314);; Biological Process: response to cold (GO:0009409);; Biological Process: salicylic acid mediated signaling pathway (GO:0009863);; Cellular Co…	--	--	[R]	General function prediction only	Ankyrin repeats (3 copies);; Domain of unknown function;; Ankyrin repeats (many copies);; Ankyrin repeats (many copies);; Ankyrin repeat;; Ankyrin repeat	sp|Q8LPS2|ACD6_ARATH Protein ACCELERATED CELL DEATH 6 OS=Arabidopsis thaliana OX=3702 GN=ACD6 PE=1 SV=1	S	Function unknown	ankyrin repeat family protein [Arabidopsis thaliana]
AT4G37050	75	67	10	9	0.957675	0.820691	0.125937	0.107922	1.64E-05	0.002774071	-2.812346542	down	[R]	General function prediction only	Biological Process: response to acid chemical (GO:0001101);; Biological Process: lipid metabolic process (GO:0006629);; Biological Process: response to stress (GO:0006950);; Molecular Function: lipase activity (GO:0016298);;	--	--	[I]	Lipid transport and metabolism	Patatin-like phospholipase	sp|O23181|PLP3_ARATH Patatin-like protein 3 OS=Arabidopsis thaliana OX=3702 GN=PLP3 PE=2 SV=2	I	Lipid transport and metabolism	PATATIN-like protein 4 [Arabidopsis thaliana]
AT5G10760	332	658	103	26	3.326736	6.339653	1.023211	0.253087	3.98E-07	0.000153924	-2.8777691	down	--	--	Molecular Function: endopeptidase activity (GO:0004175);; Biological Process: protein metabolic process (GO:0019538);;	--	--	[O]	Posttranslational modification, protein turnover, chaperones	Xylanase inhibitor N-terminal;; Xylanase inhibitor C-terminal;; Eukaryotic aspartyl protease	sp|Q9LEW3|AED1_ARATH Aspartyl protease AED1 OS=Arabidopsis thaliana OX=3702 GN=AED1 PE=2 SV=1	O	Posttranslational modification, protein turnover, chaperones	Eukaryotic aspartyl protease family protein [Arabidopsis thaliana]
AT4G37409	1232	612	146	83	15.957003	7.684486	1.871803	1.142714	1.62E-13	4.39E-10	-2.915728425	down	[QV]	Secondary metabolites biosynthesis, transport and catabolism;; Defense mechanisms	Molecular Function: monooxygenase activity (GO:0004497);; Biological Process: glucosinolate metabolic process (GO:0019760);; Cellular Component: intrinsic component of membrane (GO:0031224);; Cellular Component: intracellular membrane-bounded organelle (GO:0043231);; Molecular Function: tetrapyrrole binding (GO:0046906);; Molecular Function: transition metal ion binding (GO:0046914);;	K00517|1.20311e-168|bna:106394102|cytochrome P450 81F4-like	--	[Q]	Secondary metabolites biosynthesis, transport and catabolism	Cytochrome P450;; Cytochrome P450	sp|Q9SZU1|C81F4_ARATH Cytochrome P450 81F4 OS=Arabidopsis thaliana OX=3702 GN=CYP81F4 PE=1 SV=1	Q	Secondary metabolites biosynthesis, transport and catabolism	cytochrome P450 81F4-like [Brassica napus]
AT2G14610	654	917	57	121	14.291563	19.265335	1.215212	2.559275	2.89E-14	9.14E-11	-3.050537012	down	[S]	Function unknown	Biological Process: response to acid chemical (GO:0001101);; Cellular Component: extracellular region (GO:0005576);; Biological Process: response to hormone (GO:0009725);; Biological Process: defense response, incompatible interaction (GO:0009814);; Biological Process: response to organonitrogen compound (GO:0010243);; Cellular Component: external encapsulating structure (GO:0030312);;	K13449|2.53553e-113|ath:AT2G14610|PR1; pathogenesis-related protein 1	MAPK signaling pathway - plant (ko04016);; Plant hormone signal transduction (ko04075);; Plant-pathogen interaction (ko04626)	[S]	Function unknown	Cysteine-rich secretory protein family	sp|P33154|PR1_ARATH Pathogenesis-related protein 1 OS=Arabidopsis thaliana OX=3702 GN=At2g14610 PE=1 SV=1	S	Function unknown	pathogenesis-related protein 1 [Arabidopsis thaliana]
AT5G36150	1051	253	85	53	8.688314	1.97571	0.681905	0.428846	1.75E-08	1.11E-05	-3.135708939	down	[I]	Lipid transport and metabolism	Biological Process: transition metal ion transport (GO:0000041);; Molecular Function: phosphoprotein phosphatase activity (GO:0004721);; Cellular Component: cell-cell junction (GO:0005911);; Biological Process: phosphate-containing compound metabolic process (GO:0006796);; Biological Process: response to osmotic stress (GO:0006970);; Cellular Component: plastid envelope (GO:0009526);; Biological …	K16205|0|ath:AT5G36150|PEN3; putative pentacyclic triterpene synthase 3	Sesquiterpenoid and triterpenoid biosynthesis (ko00909)	[I]	Lipid transport and metabolism	Squalene-hopene cyclase C-terminal domain;; Squalene-hopene cyclase N-terminal domain;; Prenyltransferase and squalene oxidase repeat	sp|Q9LVY2|PEN3_ARATH Tirucalladienol synthase OS=Arabidopsis thaliana OX=3702 GN=PEN3 PE=1 SV=2	I	Lipid transport and metabolism	putative pentacyclic triterpene synthase 3 [Arabidopsis thaliana]
AT3G57260	612	1215	107	86	9.653569	18.319459	1.664878	1.309776	1.85E-16	7.01E-13	-3.168296347	down	--	--	--	--	--	--	--	Glycosyl hydrolases family 17	sp|P33157|E13A_ARATH Glucan endo-1,3-beta-glucosidase, acidic isoform OS=Arabidopsis thaliana OX=3702 GN=BG2 PE=1 SV=2	G	Carbohydrate transport and metabolism	beta-1,3-glucanase 2 [Arabidopsis thaliana]
AT2G47520	173	87	14	6	4.040875	1.946526	0.308046	0.127346	2.36E-08	1.44E-05	-3.607276893	down	--	--	Biological Process: phosphorelay signal transduction system (GO:0000160);; Molecular Function: nucleic acid binding transcription factor activity (GO:0001071);; Molecular Function: nucleic acid binding (GO:0003676);; Biological Process: transcription, DNA-templated (GO:0006351);; Biological Process: response to stress (GO:0006950);; Cellular Component: intracellular membrane-bounded organelle (GO…	--	--	--	--	AP2 domain	sp|O22259|ERF71_ARATH Ethylene-responsive transcription factor ERF071 OS=Arabidopsis thaliana OX=3702 GN=ERF071 PE=2 SV=1	K	Transcription	Integrase-type DNA-binding superfamily protein [Arabidopsis thaliana]
AT3G22231	175	187	3	20	4.44401	4.569269	0.070529	0.490129	4.95E-09	3.61E-06	-3.87574351	down	--	--	Biological Process: response to acid chemical (GO:0001101);; Biological Process: defense response to oomycetes (GO:0002229);; Biological Process: regulation of response to biotic stimulus (GO:0002831);; Biological Process: phosphatidylinositol biosynthetic process (GO:0006661);; Biological Process: hormone-mediated signaling pathway (GO:0009755);; Biological Process: response to UV-C (GO:0010225)…	--	--	--	--	Cysteine-rich TM module stress tolerance	sp|Q94C26|PCC1_ARATH Cysteine-rich and transmembrane domain-containing protein PCC1 OS=Arabidopsis thaliana OX=3702 GN=PCC1 PE=1 SV=1	S	Function unknown	pathogen and circadian controlled 1 [Arabidopsis thaliana]
AT3G25180	92	128	2	12	0.934057	1.260629	0.018585	0.11499	1.95E-07	8.23E-05	-3.879929947	down	[QV]	Secondary metabolites biosynthesis, transport and catabolism;; Defense mechanisms	--	K17961|0|ath:AT3G25180|CYP82G1; cytochrome P450, family 82, subfamily G, polypeptide 1	Diterpenoid biosynthesis (ko00904)	[Q]	Secondary metabolites biosynthesis, transport and catabolism	Cytochrome P450;; Cytochrome P450	sp|Q9LSF8|C82G1_ARATH Dimethylnonatriene synthase OS=Arabidopsis thaliana OX=3702 GN=CYP82G1 PE=1 SV=1	Q	Secondary metabolites biosynthesis, transport and catabolism	cytochrome P450, family 82, subfamily G, polypeptide 1 [Arabidopsis thaliana]
AT1G18480	1199	1205	0	0	16.014965	15.471855	0	0	7.95E-18	3.77E-14	-12.58559027	down	[T]	Signal transduction mechanisms	Molecular Function: phosphoprotein phosphatase activity (GO:0004721);; Cellular Component: cytoplasm (GO:0005737);; Biological Process: plant-type cell wall organization (GO:0009664);; Biological Process: protein metabolic process (GO:0019538);; Cellular Component: intracellular membrane-bounded organelle (GO:0043231);; Molecular Function: transition metal ion binding (GO:0046914);; Molecular Fun…	--	--	[TR]	Signal transduction mechanisms;; General function prediction only	Calcineurin-like phosphoesterase	sp|Q944L7|SLP2_ARATH Shewanella-like protein phosphatase 2 OS=Arabidopsis thaliana OX=3702 GN=SLP2 PE=1 SV=1	T	Signal transduction mechanisms	Calcineurin-like metallo-phosphoesterase superfamily protein [Arabidopsis thaliana]
